# Supplementary material for: Cell-specific alterations in Pitx1 regulatory landscape activation caused by the loss of a single enhancer
Source: Nat Commun. 2021 Dec 13;12:7235. doi: 10.1038/s41467-021-27492-1 (PMC8668926; doi:10.1038/s41467-021-27492-1)
Supplement: Supplementary file 5 — Supplementary Dataset S2 [file 41467_2021_27492_MOESM5_ESM.csv]

	baseMean	log2FoldChange	lfcSE	stat	pvalue	padj
0610005C13Rik	0.333238933987028	-1.85097143331635	4.03632322514358	-0.458578594941565	0.646536810725508	NA
0610007P08Rik	0	NA	NA	NA	NA	NA
0610007P14Rik	1374.68885405864	-0.0830458803458248	0.151121098521362	-0.54953200551335	0.582640406546418	0.999880517534478
0610007P22Rik	78.9945690079543	0.253143766451697	0.26161858603185	0.967606202186563	0.33324107857447	0.999880517534478
0610008F07Rik	0	NA	NA	NA	NA	NA
0610009B22Rik	595.873632142232	-0.0717691809308641	0.139744757804257	-0.513573332256173	0.607550328306855	0.999880517534478
0610009L18Rik	0.1931052340117	0.98457567933791	4.0804728567969	0.241289603899187	0.809330667781802	NA
0610009O20Rik	539.182306326171	0.0762234882628505	0.145425915736008	0.524139647854921	0.600181413971632	0.999880517534478
0610010B08Rik	2.24406722026665	-0.906347197484609	1.54540838749503	-0.586477467586233	0.557554699086208	NA
0610010B08Rik_copy2	0	NA	NA	NA	NA	NA
0610010B08Rik_copy3	0	NA	NA	NA	NA	NA
0610010B08Rik_copy4	0	NA	NA	NA	NA	NA
0610010B08Rik_copy5	0	NA	NA	NA	NA	NA
0610010F05Rik	3.74192193753381	-0.659033317383801	1.11826764749102	-0.589334153467131	0.555637138262932	NA
0610010K06Rik	0	NA	NA	NA	NA	NA
0610010K14Rik	1734.40362412256	-0.0863319579264817	0.108308664524745	-0.797091888311092	0.425397667053587	0.999880517534478
0610010O12Rik	10.0273798782469	-0.0609147125878431	0.690690566763901	-0.0881939257882837	0.929722545025007	0.999880517534478
0610011F06Rik	670.726533965131	-0.137666918801326	0.171362406587198	-0.803367095170163	0.421762587894652	0.999880517534478
0610012G03Rik	1442.24601507365	-0.0999815464550831	0.133478529627282	-0.749045908239073	0.453829535793449	0.999880517534478
0610030E20Rik	762.523580830845	0.0832116324905252	0.171212389327691	0.486014083544286	0.626957180639256	0.999880517534478
0610031O16Rik	0	NA	NA	NA	NA	NA
0610037D15Rik	0	NA	NA	NA	NA	NA
0610037L13Rik	1349.56116588269	-0.099717015931087	0.116003781797456	-0.859601423212168	0.390008790229011	0.999880517534478
0610037P05Rik	0	NA	NA	NA	NA	NA
0610038B21Rik	12.5590682035024	-0.584714208083405	0.653389003979681	-0.894894472545467	0.370843501816932	0.999880517534478
0610038F07Rik	0	NA	NA	NA	NA	NA
0610039H22Rik	0.314642287659379	0.0228030071242793	4.0804728567969	0.00558832466837661	0.995541185234025	NA
0610039K10Rik	6.46927644378926	-0.65344843977377	0.964095796524829	-0.677783724531509	0.497908831922631	0.999880517534478
0610040B10Rik	29.8257231532058	-0.348365407150482	0.495495515547204	-0.703064702342991	0.482015428217501	0.999880517534478
0610040F04Rik	0	NA	NA	NA	NA	NA
0610040J01Rik	101.124987559831	0.0423465624184293	0.242855453094902	0.174369411428786	0.861575152179924	0.999880517534478
0610043K17Rik	1.20499542655397	2.54725996056113	2.19532286569343	1.16031222576299	0.245921708658273	NA
100039707	0	NA	NA	NA	NA	NA
100042579	0	NA	NA	NA	NA	NA
1010001N08Rik	0.31832684513687	0.0228030071242791	4.0804728567969	0.00558832466837656	0.995541185234025	NA
1110001A07Rik	0	NA	NA	NA	NA	NA
1110001J03Rik	478.117321319563	-0.117316188506654	0.171791282159279	-0.682899545495459	0.494670321172101	0.999880517534478
1110002L01Rik	204.109813400289	-0.229918646463942	0.178851960249718	-1.28552488965132	0.19860892485573	0.999880517534478
1110002N22Rik	0	NA	NA	NA	NA	NA
1110004E09Rik	532.480275200534	-0.155136130473497	0.154879245958576	-1.0016586116063	0.316508502618106	0.999880517534478
1110004F10Rik	5108.55960756372	0.031438061603739	0.101861529489802	0.308635279297338	0.757598981149512	0.999880517534478
1110005A03Rik	39.6473892228039	-0.669313920260231	0.417858912786182	-1.60177011852495	0.109206453111286	0.999880517534478
1110005A23Rik	10.6524707842057	-0.686921537261003	0.695443937871606	-0.987745380833017	0.323277363229003	0.999880517534478
1110006O24Rik	44.6237214386151	-0.32110138261082	0.373181106242607	-0.860443836087647	0.38954443054969	0.999880517534478
1110007A13Rik	0	NA	NA	NA	NA	NA
1110007C09Rik	366.805604105203	-0.163619704744073	0.199839283673492	-0.818756461374248	0.412925375991765	0.999880517534478
1110008F13Rik	1043.73184673144	0.00397749787657347	0.135275331563642	0.0294029800599838	0.976543196089486	0.999880517534478
1110008L16Rik	616.700782855588	0.16303509391893	0.158326204397063	1.02974169399058	0.303131277658574	0.999880517534478
1110008P14Rik	397.029509401858	0.133314172254028	0.155492812895284	0.857365493438003	0.391242923373532	0.999880517534478
1110012D08Rik	7.97832404482362	-0.550054993000753	0.829590902522857	-0.663043665652539	0.507302588580749	0.999880517534478
1110012J17Rik	23.4639339732019	-0.228621298939623	0.454334110768703	-0.50320082406494	0.614823085496399	0.999880517534478
1110012L19Rik	388.687328448999	-0.123818246808198	0.167563593807766	-0.738932867185017	0.459947763258349	0.999880517534478
1110013L07Rik	0	NA	NA	NA	NA	NA
1110014N23Rik	20.133120143421	-0.510383402977529	0.50907970120845	-1.00256089914012	0.31607276951394	0.999880517534478
1110015O18Rik	0.159330058716133	0.984575679337911	4.0804728567969	0.241289603899188	0.809330667781802	NA
1110017D15Rik	17.4891791374809	0.439006981099815	0.647562637828649	0.677937477325522	0.497811336324594	0.999880517534478
1110018G07Rik	2.68074674907951	0.0240117244591177	1.46396909286667	0.0164017973986726	0.986913845826073	NA
1110018H23Rik	0	NA	NA	NA	NA	NA
1110018J18Rik	0	NA	NA	NA	NA	NA
1110019D14Rik	0	NA	NA	NA	NA	NA
1110020A21Rik	26.2279426306396	-0.348434653702088	0.448233478752986	-0.777350800907275	0.436951830786974	0.999880517534478
1110020G09Rik	0	NA	NA	NA	NA	NA
1110021J02Rik	0	NA	NA	NA	NA	NA
1110021L09Rik	0	NA	NA	NA	NA	NA
1110025L11Rik	0	NA	NA	NA	NA	NA
1110028C15Rik	17.4046046693193	-0.158416635608113	0.540153697934618	-0.293280664769768	0.769307631475548	0.999880517534478
1110028F11Rik	0	NA	NA	NA	NA	NA
1110028F18Rik	0.163965996610498	-0.938977672304579	4.0804728567969	-0.23011491688776	0.818002473904613	NA
1110032A03Rik	361.278311441557	0.0819147740037949	0.163710195876724	0.500364522595023	0.61681842931382	0.999880517534478
1110032F04Rik	33.7172921322346	-0.60335840293914	0.513341410774144	-1.17535501768549	0.239852711806401	0.999880517534478
1110034A24Rik	0	NA	NA	NA	NA	NA
1110034B05Rik	12.2814628387175	-0.856137818875554	0.636976121523525	-1.34406579767517	0.178927110876078	0.999880517534478
1110034G24Rik	259.454582052471	-0.00243542197531963	0.170596002222295	-0.0142759615910938	0.988609817549542	0.999880517534478
1110036E04Rik	0.518975053043746	-0.861543787473054	3.65582680491847	-0.23566318467657	0.813694039684054	NA
1110037F02Rik	2840.96915438013	0.111016804737497	0.141337222815489	0.785474643735045	0.432175331305624	0.999880517534478
1110038B12Rik	753.28567675285	-0.0406492325270569	0.16007648616449	-0.253936311953317	0.799544761150292	0.999880517534478
1110038D17Rik	0.1931052340117	0.98457567933791	4.0804728567969	0.241289603899187	0.809330667781802	NA
1110038F14Rik	1472.83562526689	-0.0188049208597209	0.122233654665387	-0.153844053106316	0.877732697930709	0.999880517534478
1110046J04Rik	9.01468428937307	0.570457926910433	0.769150159388341	0.741673026973152	0.458285466035698	0.999880517534478
1110049B09Rik	0	NA	NA	NA	NA	NA
1110051M20Rik	955.61962557232	-0.101132785946844	0.126901007095817	-0.796942343180018	0.425484517595558	0.999880517534478
1110054O05Rik	0	NA	NA	NA	NA	NA
1110057K04Rik	37.7468805741387	-0.784267454713662	0.649277849408913	-1.20790730105399	0.227082920925076	0.999880517534478
1110058D11Rik	0	NA	NA	NA	NA	NA
1110059E24Rik	978.873200712929	-0.0664781067366929	0.149532592976868	-0.444572687554324	0.656628588973932	0.999880517534478
1110059G10Rik	52.2193631989946	0.289769749125088	0.318822964098233	0.908873518395011	0.363416893714629	0.999880517534478
1110065P20Rik	215.923400091274	-0.0211155177870577	0.190509809345804	-0.110836905771764	0.911745679065721	0.999880517534478
1190002F15Rik	5.56078429040581	-0.691570698023295	0.975661955188377	-0.708822040611156	0.478434918410947	0.999880517534478
1190002N15Rik	3537.82575266196	-0.173801696227758	0.138312300308788	-1.25658886331684	0.208902549477414	0.999880517534478
1190003K10Rik	0.803273157267255	-0.687500543263611	3.1533621909298	-0.218021432882372	0.827412412062087	NA
1190005F20Rik	14.9583407856838	-0.237355891094089	0.66421571391904	-0.357347599763381	0.720831599690979	0.999880517534478
1190005I06Rik	5.96386630442304	0.682480459184751	0.936875095039001	0.728464725766181	0.466329154085394	0.999880517534478
1190007F08Rik	3.38555050235754	0.937438082381545	1.28387035340288	0.73016568993659	0.465288911954654	NA
1190007I07Rik	149.166604461825	-0.0957993223221411	0.218778353870215	-0.437883001802692	0.661471098291578	0.999880517534478
1200002N14Rik	0	NA	NA	NA	NA	NA
1200009I06Rik	0.159330058716133	0.984575679337911	4.0804728567969	0.241289603899188	0.809330667781802	NA
1200014J11Rik	1603.00913918151	0.0553074313872352	0.106308025312022	0.520256407970175	0.602884874493787	0.999880517534478
1200016B10Rik	0	NA	NA	NA	NA	NA
1300001I01Rik	1.13651209125428	-1.41986460234435	2.84348640532772	-0.499339332055187	0.617540350813444	NA
1300002E11Rik	0	NA	NA	NA	NA	NA
1300002K09Rik	0	NA	NA	NA	NA	NA
1300014I06Rik	0.626710811613343	1.40888095173778	2.98744036279648	0.471601364593921	0.637211352517059	NA
1300017J02Rik	42.0688545303179	-0.47917132544166	0.391705262964919	-1.2232956019398	0.221218067713406	0.999880517534478
1300018I17Rik	51.0722356217831	0.237551430541215	0.370531917267117	0.641109225605424	0.521451720667974	0.999880517534478
1500001A10Rik	0	NA	NA	NA	NA	NA
1500001M20Rik	1.47495540534054	1.81668814696801	2.33802167551492	0.777019377533319	0.437147337936172	NA
1500002O20Rik	18.5675526764159	-0.283956699524438	0.535632835295882	-0.53013310763068	0.59601964580724	0.999880517534478
1500003O03Rik	0.967492719495547	-1.03570264162365	2.15296400982044	-0.481058966568617	0.630474590392163	NA
1500004A13Rik	195.554440920115	-0.133744224162057	0.21180450559435	-0.631451270532486	0.527745501604536	0.999880517534478
1500009C09Rik	0.618057043946092	1.38293208031307	3.43703710186011	0.402361696812824	0.687417854930502	NA
1500009L16Rik	489.483697799102	0.0605707286342714	0.163621434901677	0.370188225464893	0.711242249122024	0.999880517534478
1500010J02Rik	0	NA	NA	NA	NA	NA
1500011B03Rik	293.076804650932	-0.0784886640232023	0.154691575571247	-0.507388096173681	0.61188253639971	0.999880517534478
1500011K16Rik	116.435690604401	-0.112035493934046	0.263033583889174	-0.425936081155519	0.670154422619614	0.999880517534478
1500012F01Rik	689.76809272946	-0.041934730580681	0.131655662414181	-0.318518245335752	0.750091856987747	0.999880517534478
1500012K07Rik	0	NA	NA	NA	NA	NA
1500015A07Rik	98.54646831157	-0.25176640008711	0.252559274608899	-0.996860639851706	0.318832159120564	0.999880517534478
1500015L24Rik	0	NA	NA	NA	NA	NA
1500015O10Rik	3.70411499503791	0.083375119639301	1.21094188839215	0.0688514621870123	0.945107854342171	NA
1500017E21Rik	0.322264968232156	0.0228030071242794	4.0804728567969	0.00558832466837664	0.995541185234025	NA
1500026H17Rik	0	NA	NA	NA	NA	NA
1500032L24Rik	2.92182105608268	-0.355048614102551	1.62012907430845	-0.21914835042023	0.826534487858605	NA
1600002D24Rik	2.94736831718396	0.991363049632528	1.29351556768276	0.766409832553067	0.443432484116427	NA
1600002H07Rik	549.288806983227	-0.146952891689937	0.143025598324364	-1.02745867461199	0.304204535083326	0.999880517534478
1600002K03Rik	68.9328411882096	-0.171012378414744	0.279977234723705	-0.610808155825622	0.541326593412074	0.999880517534478
1600010M07Rik	0	NA	NA	NA	NA	NA
1600012H06Rik	755.989163095509	-0.263420542032858	0.145585922401644	-1.80938196281183	0.0703916833904838	0.999880517534478
1600012P17Rik	0	NA	NA	NA	NA	NA
1600014C10Rik	575.919924399269	0.102478172539872	0.138477484382603	0.740034908900659	0.459278812630441	0.999880517534478
1600014C23Rik	2.10339511884744	1.14527112248137	1.62816301183081	0.703413057635768	0.481798371411336	NA
1600014K23Rik	0	NA	NA	NA	NA	NA
1600015I10Rik	0	NA	NA	NA	NA	NA
1600016N20Rik	2.57524398006473	-1.19510124932913	1.48124696849233	-0.806821060059657	0.419769583891038	NA
1600019K03Rik	0.162934909516023	-0.938977672304579	4.0804728567969	-0.23011491688776	0.818002473904613	NA
1600020E01Rik	0	NA	NA	NA	NA	NA
1600023N17Rik	8.11990444823442	-0.654778160727033	0.859850859069063	-0.761502013774741	0.446357276521811	0.999880517534478
1600025M17Rik	0	NA	NA	NA	NA	NA
1600027J07Rik	2.20625044684512	-0.142931937412372	1.57971296682687	-0.0904796886610831	0.927906033842666	NA
1600027N09Rik	23.4168085393608	-0.185123786218939	0.514985163440211	-0.359474018595551	0.719240510839054	0.999880517534478
1600029I14Rik	0	NA	NA	NA	NA	NA
1600029O15Rik	2.12378800740382	0.223167831840467	1.54414943224469	0.144524763718013	0.885086103106975	NA
1700001C02Rik	0	NA	NA	NA	NA	NA
1700001C19Rik	1.47703597523782	-1.83541325565231	2.26403992813631	-0.810680603660189	0.417549114930821	NA
1700001D01Rik	1.21400086222494	-1.1625957745147	2.41174783212661	-0.48205527917467	0.629766677498814	NA
1700001F09Rik	0	NA	NA	NA	NA	NA
1700001G01Rik	0	NA	NA	NA	NA	NA
1700001G11Rik	0	NA	NA	NA	NA	NA
1700001G17Rik	31.3958328731872	0.130617368798319	0.402653785663842	0.324391259808907	0.745641835964014	0.999880517534478
1700001J03Rik	0	NA	NA	NA	NA	NA
1700001J11Rik	6.87891804104731	0.538926082802151	0.861012175026978	0.625921558873734	0.531366393030324	0.999880517534478
1700001K19Rik	5.31101602115047	-0.725933224292973	1.04677044768938	-0.69349801180897	0.487997073108223	0.999880517534478
1700001K23Rik	1.90892552544587	0.424154699947734	1.63458613422978	0.259487518623542	0.795259111004828	NA
1700001L05Rik	44.5820558189705	0.752495871857502	0.478033294908628	1.57414949935932	0.115452891230347	0.999880517534478
1700001L19Rik	16.865980740698	-0.918876381023155	0.568209461701602	-1.61714375236101	0.105847254460797	0.999880517534478
1700001O22Rik	68.5743943492099	-0.310115702111507	0.316618128566804	-0.979462873826175	0.327351324111082	0.999880517534478
1700001P01Rik	3.95740146468576	0.254667962804777	1.17484300111596	0.216767655391294	0.828389419883117	NA
1700003C15Rik	0	NA	NA	NA	NA	NA
1700003D09Rik	0	NA	NA	NA	NA	NA
1700003E16Rik	44.1838747638743	0.0070976025816617	0.359525647592176	0.0197415751259915	0.984249525079229	0.999880517534478
1700003E24Rik	0	NA	NA	NA	NA	NA
1700003E24Rik_copy2	0	NA	NA	NA	NA	NA
1700003F12Rik	4.85467145934129	0.759326151974655	1.08898535475521	0.69727857097338	0.485628476034908	0.999880517534478
1700003G13Rik	0.159330058716133	0.984575679337911	4.0804728567969	0.241289603899188	0.809330667781802	NA
1700003G18Rik	6.24732416149405	0.00688977681564284	0.876211140595995	0.00786314678783523	0.993726181229464	0.999880517534478
1700003H04Rik	0	NA	NA	NA	NA	NA
1700003I22Rik	0	NA	NA	NA	NA	NA
1700003L19Rik	0	NA	NA	NA	NA	NA
1700003M02Rik	4.89506017555536	0.166701202426549	1.06078784503428	0.157148484691736	0.875127826990633	0.999880517534478
1700003M07Rik	1.14112963344032	2.46932617328055	2.21412845656796	1.11525876737439	0.264739549173565	NA
1700003P14Rik	0	NA	NA	NA	NA	NA
1700006A11Rik	0	NA	NA	NA	NA	NA
1700006E09Rik	0	NA	NA	NA	NA	NA
1700006F04Rik	0	NA	NA	NA	NA	NA
1700006H21Rik	0	NA	NA	NA	NA	NA
1700007B14Rik	0	NA	NA	NA	NA	NA
1700007F19Rik	0.640512106691425	-1.44604742785029	3.4037655553919	-0.424837552504053	0.67095510041088	NA
1700007G11Rik	6.30872198040265	1.12761674749222	0.926287557744047	1.21735063594993	0.223470836248249	0.999880517534478
1700007J10Rik	10.4723007039116	0.0616159598833716	0.72858449384098	0.0845694087703435	0.932603720179965	0.999880517534478
1700007K09Rik	0.344812612155056	1.91798433377802	4.03495211176371	0.475342527160663	0.634542851860078	NA
1700007K13Rik	13.3139225751714	0.676179752948008	0.636735575052046	1.06194750135131	0.288259518927221	0.999880517534478
1700007L15Rik	0	NA	NA	NA	NA	NA
1700007P06Rik	0	NA	NA	NA	NA	NA
1700008C04Rik	0.166619466993514	-0.938977672304579	4.0804728567969	-0.23011491688776	0.818002473904613	NA
1700008F21Rik	0.162934909516023	-0.938977672304579	4.0804728567969	-0.23011491688776	0.818002473904613	NA
1700008J07Rik	95.8834717857516	-0.197437688963316	0.285737004338685	-0.690976968209873	0.489580015012669	0.999880517534478
1700008K24Rik	0	NA	NA	NA	NA	NA
1700008O03Rik	9.16477216806824	-0.00546761098069596	0.936643289814613	-0.00583745278501717	0.995342413000311	0.999880517534478
1700008P02Rik	0	NA	NA	NA	NA	NA
1700009C05Rik	0	NA	NA	NA	NA	NA
1700009J07Rik	0.166619466993514	-0.938977672304579	4.0804728567969	-0.23011491688776	0.818002473904613	NA
1700009N14Rik	0.327931993220996	-1.83082329423887	4.03811563370972	-0.453385554132074	0.650271136753235	NA
1700010B08Rik	0	NA	NA	NA	NA	NA
1700010D01Rik	0.151707378143356	0.98457567933791	4.0804728567969	0.241289603899187	0.809330667781802	NA
1700010H22Rik	0	NA	NA	NA	NA	NA
1700010I02Rik	0	NA	NA	NA	NA	NA
1700010I14Rik	26.8813579574081	-0.34844822271342	0.664263806007904	-0.524563011806297	0.599887005342408	0.999880517534478
1700010J16Rik	0	NA	NA	NA	NA	NA
1700010K23Rik	0	NA	NA	NA	NA	NA
1700011A15Rik	0.163965996610498	-0.938977672304579	4.0804728567969	-0.23011491688776	0.818002473904613	NA
1700011B04Rik	0.655863986441992	-2.83053772995626	3.85817456403117	-0.73364687962662	0.46316398142829	NA
1700011C11Rik	0	NA	NA	NA	NA	NA
1700011E24Rik	1.02672257471482	0.112246492248051	2.56484810184652	0.0437634073406688	0.965092995834388	NA
1700011F03Rik	0	NA	NA	NA	NA	NA
1700011F14Rik	0	NA	NA	NA	NA	NA
1700011H14Rik	0.325949525709647	0.0228030071242792	4.0804728567969	0.00558832466837659	0.995541185234025	NA
1700011I03Rik	0.159330058716133	0.984575679337911	4.0804728567969	0.241289603899188	0.809330667781802	NA
1700011L22Rik	0.642574280880375	-1.4516795616681	2.97127641438162	-0.488571024439752	0.625145431046398	NA
1700011M02Rik	0	NA	NA	NA	NA	NA
1700012A03Rik	0	NA	NA	NA	NA	NA
1700012B07Rik	0	NA	NA	NA	NA	NA
1700012B09Rik	4.90552396650031	-0.211626586399318	1.07866203851289	-0.196193598034727	0.844458638714107	0.999880517534478
1700012B15Rik	187.428588587185	0.0676436443721397	0.18221923977177	0.371221197371164	0.710472786105852	0.999880517534478
1700012C14Rik	6.70154887318491	-0.0818175193644839	0.870005549887513	-0.0940425257920049	0.925075375707103	0.999880517534478
1700012D01Rik	3.27995515216519	-0.881903102180013	1.29549636345076	-0.680745332106471	0.496032646807121	NA
1700012D14Rik	2.51179866777929	-0.561992447582707	1.62149920864111	-0.346588172592253	0.728900732689154	NA
1700012D16Rik	0.159330058716133	0.984575679337911	4.0804728567969	0.241289603899188	0.809330667781802	NA
1700012H19Rik	0	NA	NA	NA	NA	NA
1700012I11Rik	0	NA	NA	NA	NA	NA
1700012L04Rik	0	NA	NA	NA	NA	NA
1700012P22Rik	0	NA	NA	NA	NA	NA
1700013B16Rik	0	NA	NA	NA	NA	NA
1700013D24Rik	0	NA	NA	NA	NA	NA
1700013F07Rik	1.62241820002063	-0.0282941771742966	1.9979995395032	-0.014161253100855	0.988701332431652	NA
1700013G24Rik	0	NA	NA	NA	NA	NA
1700013H16Rik	0	NA	NA	NA	NA	NA
1700015E13Rik	2.20035666816589	-0.606882799326244	1.53435391547514	-0.395529866483453	0.692451884472895	NA
1700015F17Rik	0.490866902737019	-2.41298419978443	3.65551565035833	-0.660094068957931	0.509193464569353	NA
1700015G11Rik	0	NA	NA	NA	NA	NA
1700016C15Rik	0.679336198854353	0.0817290743716596	2.66003581412315	0.0307248022518075	0.975489011160841	NA
1700016D06Rik	0.151707378143356	0.98457567933791	4.0804728567969	0.241289603899187	0.809330667781802	NA
1700016G22Rik	0	NA	NA	NA	NA	NA
1700016H13Rik	1.61075392132189	1.14575946303788	1.89613978137068	0.604258965660029	0.545671483270155	NA
1700016K19Rik	4.98336836341289	-0.157819213347311	1.08299216621573	-0.145725166137419	0.884138353736731	0.999880517534478
1700016L04Rik	1.00777978159181	-2.18272458373653	2.95884887509685	-0.737693838339442	0.460700517255579	NA
1700016L21Rik	0	NA	NA	NA	NA	NA
1700016M24Rik	0	NA	NA	NA	NA	NA
1700016P04Rik	0	NA	NA	NA	NA	NA
1700017B05Rik	1024.35844938045	-0.0613751608289341	0.150163439684934	-0.408722395795598	0.682743396382428	0.999880517534478
1700017D01Rik	0	NA	NA	NA	NA	NA
1700017G19Rik	0	NA	NA	NA	NA	NA
1700017J07Rik	0	NA	NA	NA	NA	NA
1700017L05Rik	0	NA	NA	NA	NA	NA
1700017N19Rik	0	NA	NA	NA	NA	NA
1700018A04Rik	1.33021703767914	1.60201893382783	1.94811564890096	0.822342828944277	0.41088180761614	NA
1700018A14Rik	0.166619466993514	-0.938977672304579	4.0804728567969	-0.23011491688776	0.818002473904613	NA
1700018B08Rik	0.162934909516023	-0.938977672304579	4.0804728567969	-0.23011491688776	0.818002473904613	NA
1700018B24Rik	0	NA	NA	NA	NA	NA
1700018C11Rik	0	NA	NA	NA	NA	NA
1700018F24Rik	0	NA	NA	NA	NA	NA
1700018G05Rik	0.356040143527723	0.0228030071242793	4.0804728567969	0.00558832466837661	0.995541185234025	NA
1700018L02Rik	14.9122589616581	-0.302736330156204	0.571621130581682	-0.529610110543218	0.596382282894023	0.999880517534478
1700019A02Rik	1.01625969031887	-0.939260014472681	2.33875514560218	-0.401606819011761	0.687973410610956	NA
1700019B03Rik	0.333238933987028	-1.85097143331635	4.03632322514358	-0.458578594941565	0.646536810725508	NA
1700019B21Rik	0.151707378143356	0.98457567933791	4.0804728567969	0.241289603899187	0.809330667781802	NA
1700019C18Rik	0	NA	NA	NA	NA	NA
1700019D03Rik	14.7110119557019	-0.267023062985686	0.597901699425923	-0.44660027432949	0.655163697501816	0.999880517534478
1700019E08Rik	0	NA	NA	NA	NA	NA
1700019G17Rik	83.4460883308082	0.175692786014261	0.327295896909075	0.536801064949097	0.591405035980306	0.999880517534478
1700019G24Rik	0	NA	NA	NA	NA	NA
1700019L03Rik	10.8624114295158	0.177762727687828	0.667591875719387	0.266274552092585	0.79002777031984	0.999880517534478
1700019M22Rik	0	NA	NA	NA	NA	NA
1700019N12Rik	0	NA	NA	NA	NA	NA
1700019N19Rik	1.56412578779078	1.13569778665223	2.03925626880301	0.556917639056149	0.57758370239174	NA
1700019O17Rik	0	NA	NA	NA	NA	NA
1700020A23Rik	1.07686373585365	2.37839116927617	2.90005784967962	0.820118526097303	0.412148541960894	NA
1700020D05Rik	0.359724701005214	0.0228030071242791	4.0804728567969	0.00558832466837656	0.995541185234025	NA
1700020G17Rik	0	NA	NA	NA	NA	NA
1700020I14Rik	1279.84085472285	0.0726576253659524	0.128075388264947	0.567303572921026	0.57050794999298	0.999880517534478
1700020L24Rik	6.02996523565509	-1.08782510553468	1.0213338651064	-1.06510235555673	0.286829613439939	0.999880517534478
1700020M21Rik	0	NA	NA	NA	NA	NA
1700020N01Rik	0	NA	NA	NA	NA	NA
1700020N15Rik	0	NA	NA	NA	NA	NA
1700020N18Rik	0	NA	NA	NA	NA	NA
1700021C14Rik	1.24210901253166	-0.237096716020977	2.42476875710684	-0.0977811658641929	0.922106063168687	NA
1700021F05Rik	558.275558498305	0.0745295885010807	0.128180378843466	0.58144303499131	0.560941900339909	0.999880517534478
1700021F07Rik	0.325869819032046	-1.8229145503318	4.03882585701532	-0.451347647773782	0.65173900874129	NA
1700021K19Rik	482.866962795375	0.217225281529973	0.217315604265018	0.999584370688195	0.317511689914223	0.999880517534478
1700021N21Rik	0.333238933987028	-1.85097143331635	4.03632322514358	-0.458578594941565	0.646536810725508	NA
1700022A21Rik	0	NA	NA	NA	NA	NA
1700022A22Rik	0	NA	NA	NA	NA	NA
1700022E09Rik	0	NA	NA	NA	NA	NA
1700022H01Rik	0.824451983519408	0.597766475569452	2.74352101842607	0.217882958269583	0.827520305502205	NA
1700022H16Rik	0	NA	NA	NA	NA	NA
1700022I11Rik	1.06195164700349	3.55774813881689	3.26698268907464	1.08900122143733	0.276153347053369	NA
1700023C21Rik	0	NA	NA	NA	NA	NA
1700023D19Rik	0	NA	NA	NA	NA	NA
1700023E05Rik	0	NA	NA	NA	NA	NA
1700023F02Rik	0	NA	NA	NA	NA	NA
1700023F06Rik	1.47463500754511	2.89468519359257	2.03423985135778	1.42298126332569	0.154741586884958	NA
1700024B18Rik	0	NA	NA	NA	NA	NA
1700024F13Rik	5.56426371873482	-0.00247820426824131	0.938081753072196	-0.00264177856580757	0.99789216812104	0.999880517534478
1700024G13Rik	0	NA	NA	NA	NA	NA
1700024I08Rik	0	NA	NA	NA	NA	NA
1700024N05Rik	0	NA	NA	NA	NA	NA
1700024P04Rik	0	NA	NA	NA	NA	NA
1700024P16Rik	1.7973000802503	2.16089347863301	2.06579403977075	1.04603529540284	0.295544736956678	NA
1700025B11Rik	0	NA	NA	NA	NA	NA
1700025C18Rik	0	NA	NA	NA	NA	NA
1700025F22Rik	0	NA	NA	NA	NA	NA
1700025F24Rik	2.79301192693846	0.497586113008735	1.47196405043832	0.338042299919325	0.735331311417046	NA
1700025G04Rik	647.988676128189	0.135266126713582	0.125713974297864	1.07598321880339	0.281934761545239	0.999880517534478
1700025J12Rik	0	NA	NA	NA	NA	NA
1700025K23Rik	0	NA	NA	NA	NA	NA
1700025K24Rik	0	NA	NA	NA	NA	NA
1700025M24Rik	0	NA	NA	NA	NA	NA
1700025N23Rik	0.1931052340117	0.98457567933791	4.0804728567969	0.241289603899187	0.809330667781802	NA
1700026D08Rik	1.23208642719367	-0.218886654855965	2.43132617453633	-0.0900276800161164	0.928265218664774	NA
1700026D11Rik	0	NA	NA	NA	NA	NA
1700026F02Rik	0	NA	NA	NA	NA	NA
1700026J04Rik	0	NA	NA	NA	NA	NA
1700026J14Rik	1.12118256515025	-1.38628032504026	2.45940354743291	-0.563665253913794	0.572981968427003	NA
1700026L06Rik	14.6040690639571	0.087331776404403	0.693994924516823	0.125839214840376	0.899859199541654	0.999880517534478
1700027A15Rik	0	NA	NA	NA	NA	NA
1700027D21Rik	0	NA	NA	NA	NA	NA
1700027F06Rik	0	NA	NA	NA	NA	NA
1700027F09Rik	0	NA	NA	NA	NA	NA
1700027H10Rik	0.526344167998728	-0.888620690163579	3.63669115179397	-0.244348682104947	0.806960782989883	NA
1700027I24Rik	0.1931052340117	0.98457567933791	4.0804728567969	0.241289603899187	0.809330667781802	NA
1700027J07Rik	0.935355845562821	2.10332398614085	3.03625455891997	0.692736378101651	0.488475005198994	NA
1700028B04Rik	0	NA	NA	NA	NA	NA
1700028D13Rik	0	NA	NA	NA	NA	NA
1700028E10Rik	1.567733682165	1.11147460751961	2.2277885747789	0.498913864674037	0.617840066179996	NA
1700028I16Rik	0.51143207914857	0.951959154025807	3.22824050152944	0.294884830784695	0.768081860243839	NA
1700028J19Rik	14.5215482007424	-0.00339112818995271	0.596340343284139	-0.00568656511024768	0.995462801947792	0.999880517534478
1700028K03Rik	0.81570563467459	-3.14603811623036	3.06746339273892	-1.0256155374755	0.30507284075086	NA
1700028M03Rik	0	NA	NA	NA	NA	NA
1700028P14Rik	0.344812612155056	1.91798433377802	4.03495211176371	0.475342527160663	0.634542851860078	NA
1700028P15Rik	0	NA	NA	NA	NA	NA
1700029B22Rik	0	NA	NA	NA	NA	NA
1700029F09Rik	26.6170863007946	0.27949690403979	0.519100707365668	0.53842520357597	0.590283530201605	0.999880517534478
1700029F12Rik	0	NA	NA	NA	NA	NA
1700029G01Rik	1.77641450604332	1.39713463987448	1.72093667079282	0.81184546972948	0.416880307502878	NA
1700029H14Rik	0	NA	NA	NA	NA	NA
1700029I01Rik	0.352435292727832	1.94637750840545	4.03249582785857	0.482673161112498	0.629327822783009	NA
1700029I15Rik	10.7513586995467	-0.0440777425199841	0.682007261171416	-0.0646294328952981	0.948469049631355	0.999880517534478
1700029J03Rik	0	NA	NA	NA	NA	NA
1700029J07Rik	74.2078173714506	-0.0513539778779074	0.297011005950899	-0.172902609159194	0.862727980731901	0.999880517534478
1700029M20Rik	0.955980352296796	3.40173551626906	3.38399412938318	1.0052427357163	0.314779981587556	NA
1700029N11Rik	0	NA	NA	NA	NA	NA
1700029P11Rik	0	NA	NA	NA	NA	NA
1700030A11Rik	0	NA	NA	NA	NA	NA
1700030C10Rik	19.8729169770592	0.502494031362542	0.636305291212809	0.789705882226407	0.429699555284667	0.999880517534478
1700030F04Rik	0	NA	NA	NA	NA	NA
1700030F18Rik	0	NA	NA	NA	NA	NA
1700030J22Rik	70.0144050975054	0.0392480611461255	0.307517652669725	0.127628644422173	0.898442861536065	0.999880517534478
1700030K09Rik	512.649489693169	-0.00619358140736423	0.146127433429057	-0.0423847956678932	0.966191948756804	0.999880517534478
1700030L20Rik	0	NA	NA	NA	NA	NA
1700030M09Rik	0	NA	NA	NA	NA	NA
1700030N03Rik	0	NA	NA	NA	NA	NA
1700030O20Rik	0.166619466993514	-0.938977672304579	4.0804728567969	-0.23011491688776	0.818002473904613	NA
1700031A10Rik	0	NA	NA	NA	NA	NA
1700031F05Rik	0	NA	NA	NA	NA	NA
1700031F10Rik	0	NA	NA	NA	NA	NA
1700031M16Rik	0	NA	NA	NA	NA	NA
1700031P21Rik	0.386210468023399	2.06375011069983	4.02282410763937	0.513010277228069	0.607944131692461	NA
1700034E13Rik	0.162934909516023	-0.938977672304579	4.0804728567969	-0.23011491688776	0.818002473904613	NA
1700034G24Rik	0.159330058716133	0.984575679337911	4.0804728567969	0.241289603899188	0.809330667781802	NA
1700034H15Rik	10.4556116829049	0.0707938322070101	0.709666947648321	0.099756417347046	0.920537709308491	0.999880517534478
1700034I23Rik	0.477577197175402	-0.861413299128221	3.76534574590501	-0.228774024288486	0.819044557019489	NA
1700034J05Rik	0.490866902737019	-2.41298419978443	3.65551565035833	-0.660094068957931	0.509193464569353	NA
1700034K08Rik	0	NA	NA	NA	NA	NA
1700034O15Rik	0.162934909516023	-0.938977672304579	4.0804728567969	-0.23011491688776	0.818002473904613	NA
1700034P13Rik	2.79723042757896	-0.160437931639397	1.24316188738789	-0.129056346777576	0.897313063290161	NA
1700036G14Rik	0	NA	NA	NA	NA	NA
1700037C18Rik	87.816324392075	0.115091339281195	0.27309849850271	0.421427946005544	0.673442616047845	0.999880517534478
1700037H04Rik	1087.54731201627	0.0394047476757467	0.119818798689884	0.32886949382404	0.742254333291875	0.999880517534478
1700039E15Rik	0	NA	NA	NA	NA	NA
1700039E22Rik	0	NA	NA	NA	NA	NA
1700040F15Rik	0	NA	NA	NA	NA	NA
1700040F15Rik_copy2	0	NA	NA	NA	NA	NA
1700040I03Rik	7.49181574601009	-0.162003506504079	0.80722954578938	-0.20069075438221	0.840940389570591	0.999880517534478
1700040L02Rik	12.1642000754712	0.0795311421422676	0.697414306511822	0.114037153238295	0.909208341513925	0.999880517534478
1700041A01Rik	0	NA	NA	NA	NA	NA
1700041B01Rik	0	NA	NA	NA	NA	NA
1700041C02Rik	4.80839869410938	-1.62337825604346	1.17981776533619	-1.37595678225855	0.168835013808398	0.999880517534478
1700041C23Rik	0	NA	NA	NA	NA	NA
1700041M19Rik	0	NA	NA	NA	NA	NA
1700042G07Rik	0	NA	NA	NA	NA	NA
1700042G15Rik	0	NA	NA	NA	NA	NA
1700042O10Rik	0	NA	NA	NA	NA	NA
1700044C05Rik	0	NA	NA	NA	NA	NA
1700044K03Rik	0	NA	NA	NA	NA	NA
1700045H11Rik	0.344812612155056	1.91798433377802	4.03495211176371	0.475342527160663	0.634542851860078	NA
1700045I19Rik	0	NA	NA	NA	NA	NA
1700046C09Rik	0	NA	NA	NA	NA	NA
1700047A11Rik	2.63661125786968	0.0184184491363266	1.47746063581289	0.012466287554384	0.990053599256076	NA
1700047E10Rik	0	NA	NA	NA	NA	NA
1700047G03Rik	0	NA	NA	NA	NA	NA
1700047I17Rik2	0	NA	NA	NA	NA	NA
1700047I17Rik2_copy2	0	NA	NA	NA	NA	NA
1700047L14Rik	0	NA	NA	NA	NA	NA
1700047M11Rik	0	NA	NA	NA	NA	NA
1700048M11Rik	0.708475436255555	1.60330664402813	2.89255700590494	0.554286965046877	0.579382469660578	NA
1700048O20Rik	48.5863489149737	-0.193299820076341	0.493583386330409	-0.391625458695939	0.695334974194773	0.999880517534478
1700049E15Rik	0.966554213578639	2.18567613049667	2.62915502898984	0.831322651725275	0.405791381509733	NA
1700049E17Rik1	0	NA	NA	NA	NA	NA
1700049E22Rik	0	NA	NA	NA	NA	NA
1700049G17Rik	232.921932931528	-0.100372630179454	0.268049388640678	-0.374455732536679	0.708065285202282	0.999880517534478
1700049L16Rik	0	NA	NA	NA	NA	NA
1700051A21Rik	0	NA	NA	NA	NA	NA
1700052I22Rik	0	NA	NA	NA	NA	NA
1700052K11Rik	400.844573065077	-0.179366275260727	0.153858743527114	-1.16578538956493	0.243701225826873	0.999880517534478
1700052N19Rik	118.532239174896	0.212210860348259	0.290300159815725	0.731004972518669	0.464776115686327	0.999880517534478
1700054A03Rik	2.91122755090579	0.25411568804042	1.34824683137378	0.18847860950023	0.850501482159866	NA
1700054K19Rik	0	NA	NA	NA	NA	NA
1700054M17Rik	0	NA	NA	NA	NA	NA
1700054N08Rik	1.30578057034994	-0.772899099347855	2.33432912018056	-0.331101168496784	0.74056806903885	NA
1700055C04Rik	0	NA	NA	NA	NA	NA
1700056E22Rik	12.395089332392	-0.713610624468503	0.678141637060653	-1.05230321435738	0.292660457412738	0.999880517534478
1700057G04Rik	0.497204930597526	-2.42944993298508	3.63985035699773	-0.667458739976599	0.504479156255275	NA
1700057H15Rik	0	NA	NA	NA	NA	NA
1700057H21Rik	0.162934909516023	-0.938977672304579	4.0804728567969	-0.23011491688776	0.818002473904613	NA
1700057K13Rik	0	NA	NA	NA	NA	NA
1700060C16Rik	0.318660117432265	1.82151406111073	4.04365540930986	0.450462236944569	0.652377177486249	NA
1700060C20Rik	0	NA	NA	NA	NA	NA
1700061F12Rik	0	NA	NA	NA	NA	NA
1700061G19Rik	7.59345325347313	-0.647948843302302	1.00884189831501	-0.642269957646008	0.52069791695774	0.999880517534478
1700061I17Rik	0	NA	NA	NA	NA	NA
1700061J23Rik	0	NA	NA	NA	NA	NA
1700063A18Rik	0	NA	NA	NA	NA	NA
1700063D05Rik	0	NA	NA	NA	NA	NA
1700063O14Rik	0	NA	NA	NA	NA	NA
1700064J06Rik	0	NA	NA	NA	NA	NA
1700064M15Rik	0	NA	NA	NA	NA	NA
1700065D16Rik	13.6688279968399	0.31657482695317	0.63658718809366	0.49730002876934	0.618977491475383	0.999880517534478
1700065I16Rik	0	NA	NA	NA	NA	NA
1700065I17Rik	0	NA	NA	NA	NA	NA
1700065J11Rik	0	NA	NA	NA	NA	NA
1700065J18Rik	0	NA	NA	NA	NA	NA
1700065L07Rik	0	NA	NA	NA	NA	NA
1700065O20Rik	0	NA	NA	NA	NA	NA
1700066B17Rik	0	NA	NA	NA	NA	NA
1700066B19Rik	4.84226340700818	-1.06560799869788	1.1840559118894	-0.89996425675329	0.368139272500935	0.999880517534478
1700066J03Rik	0.470367495575622	2.38404474077396	3.70715202988323	0.643093329206964	0.520163542751888	NA
1700066M21Rik	312.773569530247	-0.311163073623631	0.156679180517738	-1.98598864632435	0.047034584607441	0.999880517534478
1700066N21Rik	0	NA	NA	NA	NA	NA
1700066O22Rik	0	NA	NA	NA	NA	NA
1700067G17Rik	0	NA	NA	NA	NA	NA
1700067K01Rik	9.25613468945418	-1.17378634093496	0.876649897040565	-1.33894539302118	0.180588450633511	0.999880517534478
1700067P10Rik	0	NA	NA	NA	NA	NA
1700069L16Rik	0.314642287659379	0.0228030071242793	4.0804728567969	0.00558832466837661	0.995541185234025	NA
1700069P05Rik	0	NA	NA	NA	NA	NA
1700071K01Rik	0.386210468023399	2.06375011069983	4.02282410763937	0.513010277228069	0.607944131692461	NA
1700071M16Rik	2.25667198552915	-0.0299223576477331	1.62109274120557	-0.018458140541349	0.985273370880013	NA
1700072B07Rik	0	NA	NA	NA	NA	NA
1700072I22Rik	0	NA	NA	NA	NA	NA
1700072O05Rik	0	NA	NA	NA	NA	NA
1700073E17Rik	0.159330058716133	0.984575679337911	4.0804728567969	0.241289603899188	0.809330667781802	NA
1700074H08Rik	0	NA	NA	NA	NA	NA
1700074H08Rik_copy2	0	NA	NA	NA	NA	NA
1700074P13Rik	0	NA	NA	NA	NA	NA
1700080E11Rik	0	NA	NA	NA	NA	NA
1700080N15Rik	0	NA	NA	NA	NA	NA
1700080O16Rik	1.07719700814905	3.58070244115857	2.75013190155985	1.30201116503817	0.192912568902062	NA
1700081H04Rik	0	NA	NA	NA	NA	NA
1700081L11Rik	182.203773257414	-0.237943162321956	0.317108801150541	-0.750351808144856	0.453042847506544	0.999880517534478
1700084C01Rik	0.475003433469987	0.836711014746381	3.29954974551662	0.25358339145615	0.799817429009734	NA
1700084D21Rik	0	NA	NA	NA	NA	NA
1700084E18Rik	26.0387430302089	0.0718566196262459	0.457523615640306	0.157055542424149	0.875201074675935	0.999880517534478
1700084F23Rik	0	NA	NA	NA	NA	NA
1700084J12Rik	0.685003223843194	-1.45401367733165	3.327369666576	-0.436985914711391	0.662121563047629	NA
1700084M14Rik	0	NA	NA	NA	NA	NA
1700085C21Rik	0	NA	NA	NA	NA	NA
1700086L19Rik	4.67251410826169	-0.557655583275332	1.38941615624933	-0.401359650790803	0.688155351784509	0.999880517534478
1700086O06Rik	139.871902461131	-0.276118549841071	0.228206137190036	-1.20995234063813	0.226297181280352	0.999880517534478
1700088E04Rik	7.19007289036493	-0.142494844866738	0.933426678586737	-0.152657780343801	0.878668156826693	0.999880517534478
1700091H14Rik	0	NA	NA	NA	NA	NA
1700092C02Rik	0	NA	NA	NA	NA	NA
1700092C10Rik	0	NA	NA	NA	NA	NA
1700092E19Rik	0	NA	NA	NA	NA	NA
1700092K14Rik	0.974097187473814	0.994201603518631	2.60280779656336	0.381972731459978	0.702481590970329	NA
1700092M07Rik	13.0914026892962	-0.000861955125523889	0.634645223728279	-0.0013581684590018	0.998916338688751	0.999880517534478
1700093K21Rik	0.477656903853003	0.836788666146387	3.29362902196625	0.254062816597006	0.799447029078437	NA
1700094C09Rik	0	NA	NA	NA	NA	NA
1700094D03Rik	148.974755927133	-0.17643199745275	0.21264170317023	-0.829714937485742	0.406699973921805	0.999880517534478
1700094J05Rik	0	NA	NA	NA	NA	NA
1700094M24Rik	0	NA	NA	NA	NA	NA
1700095A21Rik	0	NA	NA	NA	NA	NA
1700095B10Rik	0	NA	NA	NA	NA	NA
1700095J12Rik	0	NA	NA	NA	NA	NA
1700096J18Rik	0.537917846166755	2.55432423302183	3.54476796276858	0.720589968045982	0.47116182790448	NA
1700096K18Rik	75.6664667417128	-0.375356733034343	0.310930091765507	-1.20720619513863	0.227352745216389	0.999880517534478
1700096P03Rik	0	NA	NA	NA	NA	NA
1700097N02Rik	0.163965996610498	-0.938977672304579	4.0804728567969	-0.23011491688776	0.818002473904613	NA
1700099I09Rik	0	NA	NA	NA	NA	NA
1700100I10Rik	0	NA	NA	NA	NA	NA
1700100L14Rik	0.511765351443965	2.49119505104832	3.60351015778352	0.691324553551592	0.489361604979961	NA
1700101E01Rik	5.02605533027439	-0.335575888712848	1.02146408099081	-0.328524414081543	0.742515187934443	0.999880517534478
1700101I11Rik	0	NA	NA	NA	NA	NA
1700101O22Rik	0	NA	NA	NA	NA	NA
1700102H20Rik	0	NA	NA	NA	NA	NA
1700102P08Rik	11.5750320986619	0.504985309630741	0.678159213903844	0.744641227719635	0.456488637502269	0.999880517534478
1700104L18Rik	0.325869819032046	-1.8229145503318	4.03882585701532	-0.451347647773782	0.65173900874129	NA
1700105P06Rik	0.838332985275091	-0.538428765639507	2.26847927417049	-0.237352296655385	0.812383494116968	NA
1700106J16Rik	4.88137629293541	-0.602379417671362	1.0585094908561	-0.569082679820067	0.56930003184382	0.999880517534478
1700106N22Rik	0.795312746118207	-0.667831544114068	3.16213645993448	-0.211196307488863	0.832734091970764	NA
1700108F19Rik	13.3903084026487	0.193873418727255	0.609748875860466	0.317956172454872	0.750518182299617	0.999880517534478
1700108J01Rik	0	NA	NA	NA	NA	NA
1700109F18Rik	3.80458278461278	-0.371972285610315	1.13504257068556	-0.327716594264519	0.743125955289301	NA
1700109G14Rik	2.59059585981529	-1.63469663215016	1.490859087461	-1.0964796377464	0.272868929528704	NA
1700109G15Rik	0.1931052340117	0.98457567933791	4.0804728567969	0.241289603899187	0.809330667781802	NA
1700109H08Rik	12.4075761770388	-0.180882496480027	0.670417468396565	-0.269805762837062	0.787309689089485	0.999880517534478
1700109I08Rik	0	NA	NA	NA	NA	NA
1700109K24Rik	8.23147130313674	-0.483355177600247	0.905739049402896	-0.533658317943669	0.5935779523238	0.999880517534478
1700110C19Rik	2.74186344705824	-1.32078088791309	1.45405394625204	-0.908343800666768	0.363696607832415	NA
1700110I01Rik	0	NA	NA	NA	NA	NA
1700110I01Rik_copy2	0	NA	NA	NA	NA	NA
1700110I01Rik_copy3	0	NA	NA	NA	NA	NA
1700110I07Rik	0	NA	NA	NA	NA	NA
1700110K17Rik	0	NA	NA	NA	NA	NA
1700111N16Rik	0.303414756286713	1.76046011967928	4.04946081734421	0.4347393885475	0.663751604503343	NA
1700112E06Rik	10.4493211771498	0.144201007914042	0.693199701318584	0.208022316858687	0.835211542166049	0.999880517534478
1700112H15Rik	0.162934909516023	-0.938977672304579	4.0804728567969	-0.23011491688776	0.818002473904613	NA
1700112J05Rik	0	NA	NA	NA	NA	NA
1700112J16Rik	11.0398453003453	0.676779206498991	0.7075864157644	0.956461559211636	0.338839096536891	0.999880517534478
1700113A16Rik	0.515370202243855	0.978328865571236	3.2218116386328	0.303657995967262	0.761388462095504	NA
1700113B09Rik	0.159330058716133	0.984575679337911	4.0804728567969	0.241289603899188	0.809330667781802	NA
1700113H08Rik	0.163965996610498	-0.938977672304579	4.0804728567969	-0.23011491688776	0.818002473904613	NA
1700113I22Rik	1.74135467803548	1.34506892007652	1.90352348992121	0.706620604998256	0.479802280648742	NA
1700116B05Rik	0.31832684513687	0.0228030071242791	4.0804728567969	0.00558832466837656	0.995541185234025	NA
1700119H24Rik	0.644529936464312	-0.0212459361393126	3.39712301885231	-0.00625409678172042	0.995009985265798	NA
1700120C14Rik	0	NA	NA	NA	NA	NA
1700120E14Rik	0	NA	NA	NA	NA	NA
1700120G07Rik	0	NA	NA	NA	NA	NA
1700120K04Rik	14.5591558948921	0.280952744858941	0.58886479891542	0.477109084082465	0.633284446354177	0.999880517534478
1700121L16Rik	0	NA	NA	NA	NA	NA
1700121N20Rik	0.1931052340117	0.98457567933791	4.0804728567969	0.241289603899187	0.809330667781802	NA
1700122C19Rik	0	NA	NA	NA	NA	NA
1700122O11Rik	0	NA	NA	NA	NA	NA
1700123I01Rik	0	NA	NA	NA	NA	NA
1700123J17Rik	0	NA	NA	NA	NA	NA
1700123K08Rik	0.886068869003942	-0.410958314505588	3.06520983452573	-0.134071837391574	0.893345769060299	NA
1700123L14Rik	0	NA	NA	NA	NA	NA
1700123M08Rik	0	NA	NA	NA	NA	NA
1700123O12Rik	0	NA	NA	NA	NA	NA
1700123O20Rik	1561.21931105331	0.0909935410204192	0.10510626660854	0.865728980359634	0.386638803572935	0.999880517534478
1700123O21Rik	0	NA	NA	NA	NA	NA
1700124L16Rik	8.58276275445281	0.58758685023636	1.06547021625161	0.551481253322619	0.581303814237553	0.999880517534478
1700125D06Rik	0.159330058716133	0.984575679337911	4.0804728567969	0.241289603899188	0.809330667781802	NA
1700125G02Rik	0	NA	NA	NA	NA	NA
1700125G22Rik	0.31832684513687	0.0228030071242791	4.0804728567969	0.00558832466837656	0.995541185234025	NA
1700125H03Rik	0.31832684513687	0.0228030071242791	4.0804728567969	0.00558832466837656	0.995541185234025	NA
1700125H20Rik	6.6432509397467	1.25441742799265	0.896397860270267	1.39939806149742	0.161693647881955	0.999880517534478
1700126H18Rik	0	NA	NA	NA	NA	NA
1700128A07Rik	0	NA	NA	NA	NA	NA
1700128F08Rik	0	NA	NA	NA	NA	NA
1700129C05Rik	0	NA	NA	NA	NA	NA
1810006J02Rik	3.29503217557891	-4.12505514785492	1.6761642950544	-2.46100884025873	0.0138546952233888	NA
1810007C17Rik	0	NA	NA	NA	NA	NA
1810007D17Rik	0	NA	NA	NA	NA	NA
1810008A18Rik	0	NA	NA	NA	NA	NA
1810008I18Rik	0.670762137864703	1.50805767696933	2.64131501824059	0.570949571162422	0.568033827117925	NA
1810009A15Rik	0	NA	NA	NA	NA	NA
1810009J06Rik	0	NA	NA	NA	NA	NA
1810010D01Rik	1.98609496154858	-2.27846311230242	1.85340360386011	-1.22933996003732	0.218944370908065	NA
1810010H24Rik	38.3405323892943	0.00451749730096792	0.388863020961745	0.0116171943781004	0.990731028455176	0.999880517534478
1810011H11Rik	2.3383440289938	-1.2397153005772	1.73499093334236	-0.714537048438036	0.474895155482735	NA
1810011O10Rik	549.081585156955	-0.0608743783104532	0.158641911375555	-0.383721916753414	0.70118456667812	0.999880517534478
1810012K16Rik	7.65103822319373	0.794115087325551	0.807889846875474	0.982949705825372	0.32563219243434	0.999880517534478
1810013A23Rik	0	NA	NA	NA	NA	NA
1810013D10Rik	3.17254359295075	0.523006394331068	1.34972829456418	0.387490131486015	0.69839338936086	NA
1810013L24Rik	1224.63932550415	-0.0963272672596676	0.167769390355162	-0.574164733243331	0.565856331794736	0.999880517534478
1810014B01Rik	202.181969221642	-0.160477392990453	0.204833972225539	-0.783451061593211	0.433362281168928	0.999880517534478
1810014F10Rik	2.83288155178086	-0.12570667453925	1.31475267939698	-0.0956124117555751	0.923828407210254	NA
1810018F18Rik	0	NA	NA	NA	NA	NA
1810019D21Rik	2.62340571726654	0.346615952599259	1.38485297692601	0.250290795033457	0.802362474475532	NA
1810019J16Rik	9.48329786315984	-0.319418442124413	0.731693704362323	-0.436546659100735	0.66244015391953	0.999880517534478
1810020D17Rik	0	NA	NA	NA	NA	NA
1810020O05Rik	0.678384818437479	1.52719663919071	2.92445041016749	0.52221663047562	0.601519508163798	NA
1810021B22Rik	29.6383680639455	-0.925528165785043	0.421581263120192	-2.19537310300523	0.0281368448862104	0.999880517534478
1810022K09Rik	1583.93148946708	-0.129066893887835	0.168605374477472	-0.765496914246232	0.443975703221385	0.999880517534478
1810024B03Rik	70.5219812456852	0.0363905015907089	0.322482942751381	0.11284473305853	0.91015365296438	0.999880517534478
1810026B05Rik	1799.22273508845	-0.370480820415272	0.259000474722891	-1.4304252562149	0.1525950037767	0.999880517534478
1810026J23Rik	2470.90174093412	0.199381322553513	0.10182897082907	1.958001941198	0.0502297849125908	0.999880517534478
1810029B16Rik	2.18610270768744	-0.625925738891537	1.75573443067156	-0.356503653375483	0.721463416593605	NA
1810030N24Rik	0.303414756286713	1.76046011967928	4.04946081734421	0.4347393885475	0.663751604503343	NA
1810030O07Rik	1272.45224135218	-0.0568888499866883	0.112924778183043	-0.503776504165239	0.614418440413414	0.999880517534478
1810031K17Rik	102.161980993742	-0.0504722647519524	0.246371031569327	-0.20486282186041	0.837679302979176	0.999880517534478
1810032O08Rik	481.097416113088	-0.104551605416549	0.223431529586715	-0.467935772582946	0.639830520779496	0.999880517534478
1810034E14Rik	6.14763693697019	0.418568688195965	0.886136040506873	0.472352628786594	0.636675110885775	0.999880517534478
1810037I17Rik	983.015741019803	0.0814592382311191	0.133571804412503	0.609853543488508	0.541958828992705	0.999880517534478
1810041H14Rik	1.69920073997312	-1.13131777505573	1.72695112464389	-0.655095421585259	0.512406319673353	NA
1810041L15Rik	103.751589360733	0.0551588338986543	0.249635660793128	0.220957349296197	0.825125642500014	0.999880517534478
1810043G02Rik	768.39338958074	0.0841726853359332	0.131392899322135	0.640618220392318	0.521770758672065	0.999880517534478
1810043H04Rik	434.249981183804	0.0258191832605221	0.193708416297637	0.133288907906048	0.893964899536783	0.999880517534478
1810044D09Rik	0.151707378143356	0.98457567933791	4.0804728567969	0.241289603899187	0.809330667781802	NA
1810046K07Rik	0	NA	NA	NA	NA	NA
1810048J11Rik	15.3419920188948	0.416590405423948	0.622349054606313	0.669383848726943	0.503250651838308	0.999880517534478
1810049H13Rik	0	NA	NA	NA	NA	NA
1810053B01Rik	0.303414756286713	1.76046011967928	4.04946081734421	0.4347393885475	0.663751604503343	NA
1810053B23Rik	0	NA	NA	NA	NA	NA
1810055G02Rik	1318.76883585887	0.0175215978326105	0.114138874397463	0.153511219775968	0.877995143076058	0.999880517534478
1810058I24Rik	1987.3367442794	0.123512898112252	0.106994362202509	1.15438697488077	0.248341552777049	0.999880517534478
1810062G17Rik	7.59485444097528	0.658396383354875	0.929295122732636	0.708490088077542	0.478640965333855	0.999880517534478
1810062O18Rik	7.63247391000185	-0.22789044978859	0.77068358944213	-0.2956991077928	0.767459878612009	0.999880517534478
1810063B05Rik	0	NA	NA	NA	NA	NA
1810063I02Rik	0.159330058716133	0.984575679337911	4.0804728567969	0.241289603899188	0.809330667781802	NA
1810064F22Rik	0.159330058716133	0.984575679337911	4.0804728567969	0.241289603899188	0.809330667781802	NA
1810065E05Rik	0	NA	NA	NA	NA	NA
2010000I03Rik	4.69654097401507	0.0440445281895307	1.07270519692181	0.0410593034469481	0.967248618369785	0.999880517534478
2010001A14Rik	0.1931052340117	0.98457567933791	4.0804728567969	0.241289603899187	0.809330667781802	NA
2010001E11Rik	4.71397088824612	-1.17342069250183	1.03713959754923	-1.13140091774978	0.257886385406682	0.999880517534478
2010001M06Rik	0.966541339078673	-0.0500344709582857	2.31907832249146	-0.0215751535741717	0.982786853493287	NA
2010003K11Rik	0.151707378143356	0.98457567933791	4.0804728567969	0.241289603899187	0.809330667781802	NA
2010005H15Rik	1.32919988801211	-1.53997339295023	1.94857700686445	-0.790306663542273	0.429348696195565	NA
2010009K17Rik	0	NA	NA	NA	NA	NA
2010010A06Rik	0	NA	NA	NA	NA	NA
2010012O05Rik	465.575251299743	0.0639073117660525	0.146120565878016	0.437360144220926	0.661850183663082	0.999880517534478
2010015L04Rik	2.32360974920716	-2.55180881433863	1.65388504219786	-1.54291788681245	0.122850700339066	NA
2010016I18Rik	1.51552730326289	-0.890181742384539	2.31929149695689	-0.383816240240838	0.701114650328351	NA
2010106C02Rik	0	NA	NA	NA	NA	NA
2010106E10Rik	0.303414756286713	1.76046011967928	4.04946081734421	0.4347393885475	0.663751604503343	NA
2010107E04Rik	2073.82254771218	0.00590387515788424	0.168488786889754	0.0350401665705343	0.972047712234081	0.999880517534478
2010107G12Rik	14.2366786185546	-0.0416614861984399	0.623836571301911	-0.0667826929599442	0.946754701663785	0.999880517534478
2010107G23Rik	255.347782379369	-0.271664873932742	0.183995305731621	-1.47647720061401	0.139815831395376	0.999880517534478
2010107H07Rik	9.36937938358312	0.260947557910829	0.722679918371212	0.361083172892027	0.718037271968718	0.999880517534478
2010109A12Rik	2.29018072070696	-0.860570732454605	1.46107839514281	-0.588996959585108	0.555863313187016	NA
2010109I03Rik	0	NA	NA	NA	NA	NA
2010111I01Rik	949.99641040965	-0.109391491652455	0.128156123748849	-0.853579902797559	0.39333779786088	0.999880517534478
2010204K13Rik	13.0662430677298	0.41617931300619	0.658188404914917	0.632310307958081	0.52718412923098	0.999880517534478
2010209O12Rik	10.9315257474369	0.549348836581196	0.662025956975772	0.829799543043144	0.406652129235479	0.999880517534478
2010300C02Rik	64.171483483566	0.141883346773765	0.341273785304707	0.415746397418378	0.677595586135432	0.999880517534478
2010305A19Rik	0	NA	NA	NA	NA	NA
2010308F09Rik	0	NA	NA	NA	NA	NA
2010310C07Rik	0	NA	NA	NA	NA	NA
2010315B03Rik	97.5806491915233	-0.19909058682258	0.266266002333359	-0.747713133024482	0.454633207882133	0.999880517534478
2010320M18Rik	224.871790228809	-0.130291082486486	0.195343271309033	-0.666985259401975	0.504781549084287	0.999880517534478
2010321M09Rik	2.25126602801331	0.340028441172373	1.64072573800221	0.207242705649514	0.835820316921065	NA
2200002D01Rik	24.9597095352783	-0.112895996985185	0.453704404432479	-0.248831609043783	0.803491039466616	0.999880517534478
2200002J24Rik	0	NA	NA	NA	NA	NA
2210009G21Rik	5.25063412246159	0.940397174667172	1.06457470310535	0.883354800676786	0.377044603715745	0.999880517534478
2210010C04Rik	0	NA	NA	NA	NA	NA
2210010C17Rik	0	NA	NA	NA	NA	NA
2210011C24Rik	0	NA	NA	NA	NA	NA
2210012G02Rik	4.78112385504025	0.929648895997243	1.07797755400555	0.862400977221511	0.388466902981373	0.999880517534478
2210013O21Rik	926.350250172822	-0.038782378037326	0.116637692218965	-0.332502961088422	0.739509504152951	0.999880517534478
2210015D19Rik	355.299979689636	-0.157681394309278	0.184095245351572	-0.856520732016462	0.391709810316563	0.999880517534478
2210016F16Rik	849.351890565771	-0.102106104014472	0.122940893994431	-0.830530027047774	0.406239178133105	0.999880517534478
2210016L21Rik	768.952180896855	-0.0823598989173707	0.116619044667601	-0.706230265837974	0.480044951547479	0.999880517534478
2210018M11Rik	1730.25148895169	0.19718907446257	0.144011686011745	1.36925745349921	0.170918812426303	0.999880517534478
2210019I11Rik	0	NA	NA	NA	NA	NA
2210020M01Rik	0.166619466993514	-0.938977672304579	4.0804728567969	-0.23011491688776	0.818002473904613	NA
2210023G05Rik	0	NA	NA	NA	NA	NA
2210039B01Rik	5.8111992860222	-0.208405761776874	1.03828598482801	-0.200720962068457	0.840916767921403	0.999880517534478
2210404E10Rik	0	NA	NA	NA	NA	NA
2210404J11Rik	73.8893922064111	-0.184356044636432	0.281592406941373	-0.654691107046842	0.51266665204969	0.999880517534478
2210404O09Rik	1.8062515582436	1.41288711048341	1.68881554393737	0.83661422679078	0.40280944609193	NA
2210406O10Rik	0.162934909516023	-0.938977672304579	4.0804728567969	-0.23011491688776	0.818002473904613	NA
2210407C18Rik	0	NA	NA	NA	NA	NA
2210408F21Rik	0	NA	NA	NA	NA	NA
2210408I21Rik	294.917072851164	-0.0826422369009761	0.186873574966324	-0.442236078139291	0.65831838132449	0.999880517534478
2210409D07Rik	0	NA	NA	NA	NA	NA
2210409E12Rik	0	NA	NA	NA	NA	NA
2210414B05Rik	0	NA	NA	NA	NA	NA
2210416O15Rik	5.83059722217961	-0.854542362077403	0.950531452705466	-0.899015345199939	0.368644487097946	0.999880517534478
2210417A02Rik	0	NA	NA	NA	NA	NA
2210418O10Rik	0	NA	NA	NA	NA	NA
2210420H20Rik	0	NA	NA	NA	NA	NA
2300002M23Rik	0.322264968232156	0.0228030071242794	4.0804728567969	0.00558832466837664	0.995541185234025	NA
2300003K06Rik	0	NA	NA	NA	NA	NA
2300005B03Rik	0	NA	NA	NA	NA	NA
2300009A05Rik	248.943894805652	-0.115851171239871	0.181171470987256	-0.639455928731852	0.522526375034524	0.999880517534478
2310001H17Rik	0.162934909516023	-0.938977672304579	4.0804728567969	-0.23011491688776	0.818002473904613	NA
2310001K24Rik	0	NA	NA	NA	NA	NA
2310002D06Rik	0.327931993220996	-1.83082329423887	4.03811563370972	-0.453385554132074	0.650271136753235	NA
2310002F09Rik	8.73898705806663	0.27583848583944	0.785639084966448	0.351100767665118	0.725512752050212	0.999880517534478
2310002L09Rik	68.9806476038317	0.118601953790681	0.531112350656135	0.223308596842382	0.823295336881574	0.999880517534478
2310003C23Rik	0	NA	NA	NA	NA	NA
2310003H01Rik	31.05381506079	-0.452893150460121	0.402915156655835	-1.12404098723687	0.260995638327279	0.999880517534478
2310003L22Rik	1.10933692565611	1.26715100341191	2.45956871673401	0.515192356607351	0.606418609633446	NA
2310003N18Rik	0.1931052340117	0.98457567933791	4.0804728567969	0.241289603899187	0.809330667781802	NA
2310004I24Rik	7.30846007308279	1.26575205351049	0.886337495666604	1.4280700745471	0.153271689935222	0.999880517534478
2310005A03Rik	0	NA	NA	NA	NA	NA
2310005E10Rik	0	NA	NA	NA	NA	NA
2310005E17Rik	0	NA	NA	NA	NA	NA
2310005G13Rik	0	NA	NA	NA	NA	NA
2310005N01Rik	14.2471186411465	0.0193620658243068	0.569263470080823	0.0340124860313938	0.972867194049367	0.999880517534478
2310007B03Rik	9.07567860845525	0.807510832705648	0.828422674436463	0.974757038434468	0.329680792270397	0.999880517534478
2310007F21Rik	0	NA	NA	NA	NA	NA
2310007L24Rik	0	NA	NA	NA	NA	NA
2310008H04Rik	0.1931052340117	0.98457567933791	4.0804728567969	0.241289603899187	0.809330667781802	NA
2310008N11Rik	0.666477867974057	-2.85196996540795	3.83705525588709	-0.743270496569537	0.457317930072767	NA
2310009A05Rik	0	NA	NA	NA	NA	NA
2310009B15Rik	435.52575700771	0.135076918810382	0.145176116131236	0.930434856710697	0.352145978133039	0.999880517534478
2310010G23Rik	45.6992835077566	0.312450373032411	0.330231409828729	0.946155828103874	0.344069112186209	0.999880517534478
2310010J17Rik	0.166619466993514	-0.938977672304579	4.0804728567969	-0.23011491688776	0.818002473904613	NA
2310011J03Rik	1009.66055731618	-0.0552889773810322	0.128623258424685	-0.429852097188212	0.667303233140176	0.999880517534478
2310014H01Rik	4.01059924425497	1.02212986819033	1.13693634293361	0.899021193704609	0.368641371946592	NA
2310015A10Rik	128.990442483586	0.0196233272294818	0.224266401682401	0.0875000761695536	0.930274024890266	0.999880517534478
2310015D24Rik	0	NA	NA	NA	NA	NA
2310016D03Rik	0	NA	NA	NA	NA	NA
2310020H05Rik	0.329554376509537	-1.83699339711049	4.03756415543935	-0.454975655219179	0.649126753161848	NA
2310021H06Rik	0	NA	NA	NA	NA	NA
2310021P13Rik	0	NA	NA	NA	NA	NA
2310022A10Rik	1037.87425686663	0.0553301316761683	0.13932529435953	0.397129120957666	0.691272246497644	0.999880517534478
2310022B05Rik	3413.94675556279	0.0604224768460174	0.102532542867097	0.589300481158815	0.555659722156652	0.999880517534478
2310022K01Rik	0	NA	NA	NA	NA	NA
2310028H24Rik	0	NA	NA	NA	NA	NA
2310030A07Rik	0	NA	NA	NA	NA	NA
2310030G06Rik	30.7151842888641	-0.322647652752451	0.526082126583348	-0.613302821838662	0.539676127890814	0.999880517534478
2310030N02Rik	32.7253450945547	0.0692116490674595	0.448925189001653	0.154171899378996	0.877474198308551	0.999880517534478
2310033P09Rik	720.097629505796	-0.0527006787324351	0.128292969418171	-0.410783840856138	0.681231043083757	0.999880517534478
2310034C09Rik	0	NA	NA	NA	NA	NA
2310034G01Rik	29.7499095872246	-0.402707556292407	0.498638254590192	-0.807614643652588	0.419312454176641	0.999880517534478
2310034O05Rik	0.466349665802736	0.801415869375247	3.79213259638214	0.211336457522565	0.832624736319919	NA
2310035C23Rik	1224.77063361005	0.0716136192697704	0.164532097522424	0.435256222634677	0.663376457108615	0.999880517534478
2310035K24Rik	0	NA	NA	NA	NA	NA
2310036O22Rik	2755.76099976324	-0.0427175987463389	0.10456907624643	-0.408510816770243	0.68289869090373	0.999880517534478
2310037I24Rik	0	NA	NA	NA	NA	NA
2310039D24Rik	0	NA	NA	NA	NA	NA
2310039H08Rik	367.826750646441	-0.0884769860170737	0.157658798016792	-0.561192823553368	0.574666094671215	0.999880517534478
2310039L15Rik	0	NA	NA	NA	NA	NA
2310040G24Rik	29.8817426422941	0.285076894300794	0.420007045173367	0.678743124851922	0.4973006364003	0.999880517534478
2310043J07Rik	0	NA	NA	NA	NA	NA
2310043L19Rik	0	NA	NA	NA	NA	NA
2310043O21Rik	0	NA	NA	NA	NA	NA
2310044G17Rik	0	NA	NA	NA	NA	NA
2310044H10Rik	35.0764172031586	-0.347445193847825	0.421266948201363	-0.824762529629427	0.409506423691897	0.999880517534478
2310045N01Rik	661.597887802694	-0.0737165952208518	0.119934176545032	-0.614642109066994	0.538791098956251	0.999880517534478
2310045n01rik-mef2b	0	NA	NA	NA	NA	NA
2310046A06Rik	0	NA	NA	NA	NA	NA
2310046O06Rik	0	NA	NA	NA	NA	NA
2310047M10Rik	139.75046412478	-0.0881107976503179	0.222569827496291	-0.39587934555858	0.692194038793405	0.999880517534478
2310050B05Rik	5.31630456620818	0.190208621394135	1.15442732284137	0.164764483333587	0.869129360105411	0.999880517534478
2310050C09Rik	0.159330058716133	0.984575679337911	4.0804728567969	0.241289603899188	0.809330667781802	NA
2310057J16Rik	0.1931052340117	0.98457567933791	4.0804728567969	0.241289603899187	0.809330667781802	NA
2310057J18Rik	0	NA	NA	NA	NA	NA
2310057M21Rik	675.178278463769	0.0571094443459442	0.135584667694528	0.42120872010847	0.673602677332102	0.999880517534478
2310057N15Rik	0	NA	NA	NA	NA	NA
2310061C15Rik	0.151707378143356	0.98457567933791	4.0804728567969	0.241289603899187	0.809330667781802	NA
2310061F22Rik	0	NA	NA	NA	NA	NA
2310061I04Rik	10.1714352284733	0.189552433340803	0.792771022132206	0.239101112488938	0.811027179151287	0.999880517534478
2310061N02Rik	0	NA	NA	NA	NA	NA
2310065F04Rik	1.14465477756261	0.424752756899371	2.20597098900349	0.192546846271649	0.847313876325331	NA
2310067B10Rik	2546.46851494715	0.0452370049773518	0.100360734264601	0.45074406149804	0.652174021970703	0.999880517534478
2310068J16Rik	21.4763981523245	-0.839960521753335	0.516814786940045	-1.62526410423852	0.104106296488638	0.999880517534478
2310069B03Rik	0	NA	NA	NA	NA	NA
2310069G16Rik	0	NA	NA	NA	NA	NA
2310075C17Rik	1.23877060184953	2.58972522903229	2.42877129029908	1.0662696975117	0.286301743508499	NA
2310079F23Rik	12.536552729551	-0.151804800892389	0.782841254647705	-0.193915177555001	0.846242299302696	0.999880517534478
2310079G19Rik	0	NA	NA	NA	NA	NA
2310081J21Rik	0	NA	NA	NA	NA	NA
2310081J21Rik_copy2	0	NA	NA	NA	NA	NA
2400003C14Rik	453.160206467918	-0.0913844209656677	0.174591578302809	-0.523418264809841	0.600683216513523	0.999880517534478
2400006E01Rik	0.48888443522567	-0.875037393579387	3.27262308890034	-0.267381048721201	0.789175789363357	NA
2410001C21Rik	1.00126789479111	-0.952587236268194	2.13465054376428	-0.446249733498948	0.655416861677283	NA
2410002F23Rik	7426.05130184984	0.0414369450053024	0.116065666302544	0.357012942115803	0.721082116953914	0.999880517534478
2410002I01Rik	35.7825281368843	-0.432908376307295	0.375504506775303	-1.15287131977444	0.248963205499099	0.999880517534478
2410003K15Rik	0	NA	NA	NA	NA	NA
2410003L11Rik	2.06320971086898	0.571821265054214	1.5016170441518	0.380803659149468	0.70334894387683	NA
2410004A20Rik	0	NA	NA	NA	NA	NA
2410004B18Rik	802.033392869176	0.0434576568104254	0.121696673451726	0.357098148846803	0.721018330251094	0.999880517534478
2410004I01Rik	0	NA	NA	NA	NA	NA
2410004P03Rik	14.4480229500879	-0.0186526647238964	0.628676024680735	-0.0296697567453266	0.976330431919362	0.999880517534478
2410006H16Rik	930.848032964397	-0.130793776582973	0.12850496978949	-1.01781103717025	0.308767765791687	0.999880517534478
2410012E07Rik	0	NA	NA	NA	NA	NA
2410015M20Rik	105.441629816371	0.00671680026779858	0.268180614235491	0.025045808351757	0.980018425273857	0.999880517534478
2410016O06Rik	971.229190786104	-0.258621628245291	0.150723165163823	-1.71587179690787	0.0861855096826702	0.999880517534478
2410017I17Rik	0.159330058716133	0.984575679337911	4.0804728567969	0.241289603899188	0.809330667781802	NA
2410017P07Rik	9.97307600622851	1.23516798867541	0.74261253096699	1.66327383011843	0.0962576347172242	0.999880517534478
2410018L13Rik	224.542352116762	0.115174054894171	0.190532049346674	0.604486517040562	0.545520230637592	0.999880517534478
2410021H03Rik	4.13483249828738	1.07999034750879	1.28385793970199	0.841207048000554	0.400231952795414	NA
2410022M11Rik	165.917697841266	-0.626271433650984	0.232097065704095	-2.69831689492114	0.00696910647331055	0.999880517534478
2410025L10Rik	0	NA	NA	NA	NA	NA
2410042D21Rik	27.9459431943227	-0.343107522246343	0.450244407702569	-0.762047271163443	0.446031791548634	0.999880517534478
2410066E13Rik	0	NA	NA	NA	NA	NA
2410089E03Rik	972.517111703241	-0.024867099680304	0.154020433604362	-0.16145325070426	0.871736428754094	0.999880517534478
2410091C18Rik	8.00794699688639	0.411998794166514	0.845353261893736	0.487368787391399	0.625997008616548	0.999880517534478
2410124H12Rik	2.26952190019036	-0.432867182857148	1.45475053184044	-0.297554235852051	0.766043407631005	NA
2410127L17Rik	1415.83733711155	0.000646940481185263	0.137085189411053	0.00471925876139249	0.996234590272683	0.999880517534478
2410129H14Rik	0	NA	NA	NA	NA	NA
2410131K14Rik	1121.29281396365	0.0989823102251104	0.127894238252994	0.77393877611053	0.438966997508636	0.999880517534478
2410137M14Rik	0.486230964842654	-0.865740846177727	3.27785440738426	-0.264118151259985	0.79168887768176	NA
2410141K09Rik	0.971510549268433	-0.0275679110939603	2.34831541145402	-0.011739441371247	0.990633496117909	NA
2500002B13Rik	13.3988976492525	0.13684040519197	0.710099894962704	0.192705851898707	0.847189340206732	0.999880517534478
2500003M10Rik	0	NA	NA	NA	NA	NA
2500004C02Rik	3.38030735019481	0.368252439913914	1.25265470047759	0.293977613921467	0.768775009438896	NA
2510002D24Rik	560.954668258069	-0.00991204098782758	0.146360054714702	-0.0677236764303552	0.946005601511944	0.999880517534478
2510003B16Rik	0	NA	NA	NA	NA	NA
2510003E04Rik	22.0736874661785	0.572631980504416	0.46871393945308	1.22170887678867	0.221817738223442	0.999880517534478
2510006D16Rik	157.935193480785	-0.0537215430344007	0.224781196261528	-0.238994826648653	0.811109594257859	0.999880517534478
2510009E07Rik	959.128128162594	0.00297345883004759	0.173281341226517	0.0171597173071313	0.986309198385743	0.999880517534478
2510039O18Rik	2277.14315595505	-0.112026140318979	0.15025222333533	-0.74558723879221	0.455916794035705	0.999880517534478
2510049J12Rik	0	NA	NA	NA	NA	NA
2610001J05Rik	1303.73800026181	-0.105195843336906	0.129742629310114	-0.81080400402141	0.417478234729668	0.999880517534478
2610002M06Rik	487.745098207336	-0.112398532524255	0.170793058022099	-0.658097781173939	0.510475301539542	0.999880517534478
2610005L07Rik	33.6593675069718	0.0651713202509984	0.428628247648162	0.152046255953933	0.879150452763808	0.999880517534478
2610008E11Rik	2088.14791783295	-0.121716365205246	0.164699547920458	-0.73902063935251	0.459894464673629	0.999880517534478
2610015P09Rik	236.96091716452	-0.0902496382194047	0.224675256993111	-0.40168926221445	0.687912727969962	0.999880517534478
2610016A17Rik	0	NA	NA	NA	NA	NA
2610017I09Rik	0	NA	NA	NA	NA	NA
2610018G03Rik	19.4842164395139	0.656719366236903	0.621978219728592	1.0558558891716	0.291034059591651	0.999880517534478
2610019F03Rik	0.303414756286713	1.76046011967928	4.04946081734421	0.4347393885475	0.663751604503343	NA
2610020C07Rik	0	NA	NA	NA	NA	NA
2610020H08Rik	426.181268123291	-0.12859035144388	0.180125322896811	-0.713893801137256	0.475292850752171	0.999880517534478
2610021K21Rik	10.2944759028135	0.388836813685903	0.811830787222754	0.47896288217413	0.631965034736099	0.999880517534478
2610024G14Rik	24.7161092443179	0.434921309046261	0.48227539070952	0.901811117516088	0.367157212998212	0.999880517534478
2610027K06Rik	3.02185640804875	2.35282418851384	1.36678908632026	1.72142447731145	0.0851738257379816	NA
2610028E06Rik	0	NA	NA	NA	NA	NA
2610028H24Rik	0.356040143527723	0.0228030071242793	4.0804728567969	0.00558832466837661	0.995541185234025	NA
2610029G23Rik	0	NA	NA	NA	NA	NA
2610034M16Rik	0	NA	NA	NA	NA	NA
2610035D17Rik	867.037438393239	-0.0288697298758638	0.172119711249374	-0.167730527005336	0.866795279328227	0.999880517534478
2610035F20Rik	17.4559415115075	0.334471512286669	0.680035189237228	0.491844418612857	0.622829332930778	0.999880517534478
2610037D02Rik	0.322264968232156	0.0228030071242794	4.0804728567969	0.00558832466837664	0.995541185234025	NA
2610042L04Rik	0	NA	NA	NA	NA	NA
2610042L04Rik_copy2	13.9011629020836	0.504974618694234	0.634243932533027	0.796183601910829	0.425925327263117	0.999880517534478
2610044O15Rik	0	NA	NA	NA	NA	NA
2610044O15Rik8	378.96014200479	0.0605313709623381	0.143476599014755	0.421890199363542	0.673105163943244	0.999880517534478
2610100L16Rik	0.159330058716133	0.984575679337911	4.0804728567969	0.241289603899188	0.809330667781802	NA
2610101N10Rik	0	NA	NA	NA	NA	NA
2610110G12Rik	0	NA	NA	NA	NA	NA
2610203C20Rik	0	NA	NA	NA	NA	NA
2610203C22Rik	15.1137691898229	-0.269624589106899	0.686978242099896	-0.392479080971668	0.694704264978468	0.999880517534478
2610206C17Rik	6.8370723842658	0.393927208203087	0.87089252804704	0.452325855965789	0.651034251846615	0.999880517534478
2610301B20Rik	697.423820397754	-0.175364314027886	0.134057516037496	-1.30812743075768	0.190830090880737	0.999880517534478
2610305D13Rik	32.5947417990688	-0.221008907513083	0.447633345200824	-0.493727533666937	0.6214986172869	0.999880517534478
2610306M01Rik	144.96498506849	-0.243958921113657	0.206124078244664	-1.18355372740143	0.236589766601903	0.999880517534478
2610307P16Rik	0.864200644171797	3.24528722331886	2.96965629070102	1.09281576911137	0.27447469657714	NA
2610316D01Rik	0	NA	NA	NA	NA	NA
2610318N02Rik	1659.57527158794	0.0948798932568275	0.128010100891223	0.741190676331484	0.458577835815294	0.999880517534478
2610507B11Rik	5810.6706888288	0.171647043087837	0.160692679098037	1.06816965185525	0.285443991617452	0.999880517534478
2610507I01Rik	0.163965996610498	-0.938977672304579	4.0804728567969	-0.23011491688776	0.818002473904613	NA
2610524H06Rik	693.03759386769	-0.374138049264882	0.160783667048681	-2.32696551915066	0.0199671005130918	0.999880517534478
2610528A11Rik	0	NA	NA	NA	NA	NA
2610528E23Rik	41.2102814422031	0.192604545168752	0.352696667192437	0.546091197010558	0.585003250599005	0.999880517534478
2610528J11Rik	6.27076220868739	-0.768038160093499	0.989598906360517	-0.776110558689015	0.437683709878123	0.999880517534478
2700007P21Rik	32.6555746435095	-0.0147844738712125	0.448874217664758	-0.0329367856058382	0.973724998028313	0.999880517534478
2700023E23Rik	0	NA	NA	NA	NA	NA
2700029M09Rik	1370.44775998488	-0.0470718720059183	0.105876552437686	-0.444592035933758	0.656614603900534	0.999880517534478
2700038G22Rik	2.47753922305222	-0.564839703615476	1.34704608633513	-0.419317281973788	0.674984267991534	NA
2700046A07Rik	2.61434844977286	-1.5880913495217	1.54801292518818	-1.02589023882255	0.304943324203665	NA
2700046G09Rik	40.2607205987449	0.347291394232793	0.407497423486713	0.852254208778123	0.394073015280823	0.999880517534478
2700049A03Rik	1126.97712892467	0.0196992670734264	0.160163157763095	0.122994996780499	0.902111059876446	0.999880517534478
2700050L05Rik	0	NA	NA	NA	NA	NA
2700054A10Rik	0	NA	NA	NA	NA	NA
2700060E02Rik	3982.03769014409	0.02975183166312	0.112250947789319	0.265047487340245	0.790972879935864	0.999880517534478
2700062C07Rik	552.921671340851	-0.227170149938371	0.158962816542257	-1.42907728284987	0.152982022051044	0.999880517534478
2700069I18Rik	0	NA	NA	NA	NA	NA
2700070H01Rik	0	NA	NA	NA	NA	NA
2700078K21Rik	0	NA	NA	NA	NA	NA
2700081O15Rik	2364.80663746432	0.163419226666823	0.220120785126176	0.742407067888427	0.457840738555192	0.999880517534478
2700086A05Rik	0	NA	NA	NA	NA	NA
2700089I24Rik	0.1931052340117	0.98457567933791	4.0804728567969	0.241289603899187	0.809330667781802	NA
2700094K13Rik	4501.3848654598	0.0774165602010521	0.116448563708699	0.664813353943231	0.506169880309492	0.999880517534478
2700097O09Rik	702.487548892587	-0.267667539409794	0.147411704552373	-1.8157821336005	0.0694037990149981	0.999880517534478
2700099C18Rik	350.253468039534	-0.0251645940258922	0.166090476704357	-0.151511360104562	0.879572350218564	0.999880517534478
2810001G20Rik	279.725341234854	-0.108806087944425	0.167900142313816	-0.648040474802338	0.51695877218133	0.999880517534478
2810002D19Rik	223.637489407072	-0.131816164698514	0.229412309075097	-0.574581918598641	0.565574083572655	0.999880517534478
2810002N01Rik	42.4533602631923	-0.585989335680665	0.407425482181668	-1.43827365078598	0.150356425018904	0.999880517534478
2810004N23Rik	1616.40315979133	0.0366928437458125	0.10231840715725	0.358614297908493	0.719883649160983	0.999880517534478
2810006K23Rik	365.374327814683	0.154910654663801	0.155419058919275	0.99672881653634	0.318896158365684	0.999880517534478
2810007J24Rik	0	NA	NA	NA	NA	NA
2810013P06Rik	611.803765447797	-0.0422764916237732	0.157365349561214	-0.268651845794858	0.788197611246981	0.999880517534478
2810021J22Rik	669.819714045898	-0.170083491753119	0.146889052117086	-1.15790448165969	0.246903018422932	0.999880517534478
2810025M15Rik	729.825364670025	0.0870786026681356	0.147829746756924	0.589046552391911	0.555830045680781	0.999880517534478
2810026P18Rik	0	NA	NA	NA	NA	NA
2810029C07Rik	11.0438307602868	-0.136416795741255	0.703820222549267	-0.193823353422764	0.846314200372412	0.999880517534478
2810032G03Rik	99.7204161360142	-0.00177984934077992	0.290077680909887	-0.00613576796117875	0.995104396193121	0.999880517534478
2810046L04Rik	15.0922326919723	0.905878741927655	0.599668666519952	1.51063210820189	0.13088220868061	0.999880517534478
2810047C21Rik1	0.496519990298412	2.45173608755126	3.63997467769846	0.673558555935199	0.500592009251324	NA
2810049E08Rik	0	NA	NA	NA	NA	NA
2810055F11Rik	2.24278256755438	-0.928887533241272	1.71918631871746	-0.540306494489928	0.588985680290381	NA
2810055G20Rik	159.919305981878	-0.248904159825744	0.327105120428288	-0.760930185072757	0.446698768142213	0.999880517534478
2810403A07Rik	3216.58868534398	-0.150045547110953	0.106457901013669	-1.40943552035361	0.158706427107477	0.999880517534478
2810403D21Rik	18.9929673164992	-0.05297294872513	0.51195649325908	-0.103471582883748	0.917588701988975	0.999880517534478
2810404M03Rik	0.770795509183923	1.79593080987495	3.2007930088908	0.561089331577023	0.574736640537158	NA
2810405F15Rik	3.28619350655475	1.99318652806558	1.36827733542564	1.45671237581784	0.145195792130963	NA
2810407C02Rik	0	NA	NA	NA	NA	NA
2810408A11Rik	741.399847181202	-0.100873813240163	0.156412152618798	-0.644923118512469	0.518977009174369	0.999880517534478
2810408I11Rik	0	NA	NA	NA	NA	NA
2810410L24Rik	190.534228604287	-0.00206281744449969	0.192324311022395	-0.0107257238231286	0.991442274640168	0.999880517534478
2810417H13Rik	6039.04476809824	0.0267165502907554	0.115161603521515	0.231991822567528	0.81654436520548	0.999880517534478
2810422O20Rik	0.80721128036254	-0.637718693099289	2.49222051363319	-0.255883734850419	0.798040614320637	NA
2810428I15Rik	1150.11153101618	-0.110098150128094	0.121203691081871	-0.908372914598165	0.363681230907614	0.999880517534478
2810429I04Rik	118.173627748727	-0.0272782274386965	0.238631490407366	-0.114311096964319	0.908991186057813	0.999880517534478
2810433D01Rik	9.93405602102167	-0.55903151989147	0.701840983390514	-0.796521624016387	0.425728911982208	0.999880517534478
2810433K01Rik	0	NA	NA	NA	NA	NA
2810442I21Rik	16.3853078046051	-0.429589971048215	0.610521328236356	-0.703644493942895	0.48165419509328	0.999880517534478
2810442N19Rik	102.941795878105	-0.253266235282209	0.275302748564559	-0.919955345897383	0.357596094718681	0.999880517534478
2810454H06Rik	65.0335710578429	-0.0274151473375982	0.308214651217	-0.0889482288701989	0.929123054326691	0.999880517534478
2810459M11Rik	23.1313760939593	-0.436807322001846	0.532703780865037	-0.819981644005851	0.412226571501837	0.999880517534478
2810468N07Rik	1.70253362944689	1.27876107629656	1.65320999781353	0.773501901142505	0.43922540405421	NA
2810471M01Rik	0.1931052340117	0.98457567933791	4.0804728567969	0.241289603899187	0.809330667781802	NA
2810474O19Rik	2064.8184191244	0.0507463688230527	0.120282580006188	0.421892919327487	0.673103178522153	0.999880517534478
2900005J15Rik	10.3725868673203	0.824249417549569	1.04042017608885	0.792227444731121	0.428228068706092	0.999880517534478
2900008C10Rik	0	NA	NA	NA	NA	NA
2900009J06Rik	0.163965996610498	-0.938977672304579	4.0804728567969	-0.23011491688776	0.818002473904613	NA
2900010J23Rik	0	NA	NA	NA	NA	NA
2900011O08Rik	273.35168315651	-0.0936968289004917	0.156129712674232	-0.600121701985016	0.548425130270327	0.999880517534478
2900024O10Rik	0	NA	NA	NA	NA	NA
2900026A02Rik	266.794933270257	-0.223945922002851	0.218931653506102	-1.02290335096112	0.306353544971895	0.999880517534478
2900041M22Rik	14.1504680104769	0.407239296276223	0.636309873688825	0.640001535596751	0.5221716010571	0.999880517534478
2900052N01Rik	1.15691339602976	-0.381066063456337	2.02737037669928	-0.187960753415339	0.850907417013458	NA
2900055J20Rik	3.50159991116494	-1.27241724951703	1.38096716293723	-0.921395731677417	0.356843856412839	NA
2900057B20Rik	2.84069491591713	-0.486932108492802	1.4596417873827	-0.333596991194616	0.738683689000839	NA
2900060B14Rik	19.6909759182354	0.0535653289003097	0.542359753671131	0.0987634656475449	0.921326076815478	0.999880517534478
2900062L11Rik	0	NA	NA	NA	NA	NA
2900076A07Rik	19.7851096300731	-0.13506129999459	0.493429294640647	-0.273719662495824	0.784300066147793	0.999880517534478
2900079G21Rik	0	NA	NA	NA	NA	NA
2900079G21Rik_copy2	7.18773636799667	-0.680152366102684	1.01766511806866	-0.668345955881327	0.503912784757856	0.999880517534478
2900083I11Rik	0	NA	NA	NA	NA	NA
2900092C05Rik	0	NA	NA	NA	NA	NA
2900092D14Rik	9.2941168070011	-0.618325140014001	0.862329847987796	-0.717040169091714	0.473349311437548	0.999880517534478
2900097C17Rik	13187.7348953223	0.187494818860815	0.124322839721372	1.50812850865554	0.131521640063566	0.999880517534478
2b4	0	NA	NA	NA	NA	NA
3000002C10Rik	121.249605995894	-0.0581585809178356	0.228352011030643	-0.254688279973287	0.798963869036077	0.999880517534478
3010001F23Rik	10.9879337945413	0.112321994521516	0.668956980449731	0.167906155110308	0.866657107800511	0.999880517534478
3010026O09Rik	454.008886463919	-0.0857389577213492	0.161253103405608	-0.531704233348526	0.594930859456389	0.999880517534478
3100003L05Rik	1.14774803884604	0.41817153444866	2.20479706571578	0.1896644099138	0.849572111308775	NA
3110001I22Rik	235.908282855624	0.118923391488645	0.208819999984166	0.569501922697358	0.569015566283848	0.999880517534478
3110001K24Rik	0	NA	NA	NA	NA	NA
3110002H16Rik	599.191354068807	-0.0734668018406792	0.141189558571182	-0.520341607298393	0.602825501072836	0.999880517534478
3110003A17Rik	3.52962338835564	-1.25539278366667	1.28891316679832	-0.973993296061276	0.330059867881694	NA
3110007F17Rik	0	NA	NA	NA	NA	NA
3110009E18Rik	84.2355808857857	-0.0435923106655579	0.270137567904834	-0.161370782315309	0.871801377392764	0.999880517534478
3110009F21Rik	0	NA	NA	NA	NA	NA
3110015C05Rik	2.43930591892581	-1.53041417619609	1.76229658040846	-0.86842032902395	0.385164269917165	NA
3110021A11Rik	19.8101222808069	-0.999011227579225	0.579536431404256	-1.72381091756139	0.0847419830611584	0.999880517534478
3110021N24Rik	130.717698159594	-0.00593396158520187	0.232767727019509	-0.0254930598033658	0.979661684164479	0.999880517534478
3110035E14Rik	0.333238933987028	-1.85097143331635	4.03632322514358	-0.458578594941565	0.646536810725508	NA
3110039I08Rik	89.6618067174973	-0.360539808807083	0.280781804681858	-1.28405688258751	0.199122053158249	0.999880517534478
3110039M20Rik	0	NA	NA	NA	NA	NA
3110040N11Rik	355.355821606185	0.165144112985862	0.145726063977164	1.13325034986014	0.257109135506389	0.999880517534478
3110043O21Rik	437.847991190597	0.0306242339235081	0.133823160773347	0.228841059697996	0.818992452422362	0.999880517534478
3110045C21Rik	0	NA	NA	NA	NA	NA
3110047P20Rik	0.159330058716133	0.984575679337911	4.0804728567969	0.241289603899188	0.809330667781802	NA
3110052M02Rik	405.910997399989	-0.171078449109241	0.15997783609513	-1.06938844333105	0.284894672587894	0.999880517534478
3110056K07Rik	1.75680516832952	-0.881147081438099	1.85830022696827	-0.47416831179946	0.635379888357437	NA
3110056O03Rik	0.621741601423583	1.38301276104817	3.42995583738001	0.403215909072633	0.686789397104795	NA
3110057O12Rik	0.466349665802736	0.801415869375247	3.79213259638214	0.211336457522565	0.832624736319919	NA
3110057O12Rik_copy2	0	NA	NA	NA	NA	NA
3110057O12Rik_copy3	3.92583804600871	0.449465395793123	1.34023603495454	0.335362864503467	0.737351377397152	NA
3110062M04Rik	144.825571593082	-0.112978056658426	0.237984663732694	-0.474728307641387	0.63498063851338	0.999880517534478
3110070M22Rik	32.5496881782973	-0.0810788185337917	0.432722617800993	-0.187369033183006	0.851371300549057	0.999880517534478
3110079O15Rik	2.56376288307427	-0.825984563190544	1.6943119528082	-0.487504418428693	0.62590091242705	NA
3110082D06Rik	0	NA	NA	NA	NA	NA
3110082I17Rik	705.847909167209	0.213722314770235	0.123808882577262	1.72622763667109	0.0843064679324284	0.999880517534478
3110082J24Rik	0	NA	NA	NA	NA	NA
3110099E03Rik	3.93180296658284	3.45600870467941	1.47567348100239	2.34198740383396	0.0191813622753873	NA
3200001D21Rik	12.2245632555535	0.479641453039808	0.679235980681893	0.706148476643257	0.480095807749099	0.999880517534478
3200002M19Rik	136.674072263455	0.238278847492198	0.235764425496823	1.01066497623667	0.312176805454309	0.999880517534478
3230401D17Rik	0.318660117432265	1.82151406111073	4.04365540930986	0.450462236944569	0.652377177486249	NA
3300002A11Rik	1.16788736178463	-1.27952491141877	2.02038956274321	-0.633306039099448	0.526533810360153	NA
3300002I08Rik	2.71716343462201	0.466661175760594	1.71073383287572	0.272784209204622	0.785019098619218	NA
3300002P13Rik	0	NA	NA	NA	NA	NA
3300005D01Rik	0.477577197175402	-0.861413299128221	3.76534574590501	-0.228774024288486	0.819044557019489	NA
3425401B19Rik	23.2596579771979	-0.38569333649601	0.532792546147867	-0.723909032295222	0.469121584435855	0.999880517534478
3632451O06Rik	496.099559813691	-0.236730964109106	0.187321117092797	-1.26377083258495	0.206312292983058	0.999880517534478
3632454L22Rik	1.44378526395868	-1.08113394551314	2.25057776011537	-0.480380622555214	0.630956770362031	NA
3830403N18Rik	5.69968968219973	0.0595649472502794	1.0737911346796	0.0554716325424427	0.955762729093681	0.999880517534478
3830406C13Rik	354.329056035873	-0.105352476932875	0.172566619657699	-0.610503219810707	0.541528511160371	0.999880517534478
3830408C21Rik	77.2197647905339	-0.451165769619382	0.259726295331656	-1.7370816037062	0.0823727679932561	0.999880517534478
3830417A13Rik	11.0957583327288	-0.124686881892169	0.68670807769445	-0.181571887592748	0.855918712531831	0.999880517534478
3830431G21Rik	0.327931993220996	-1.83082329423887	4.03811563370972	-0.453385554132074	0.650271136753235	NA
3830432H09Rik	3.78528386520518	0.394368855399964	1.2723505495653	0.309952988612062	0.756596706553786	NA
3930401K13Rik	6.87245706834995	0.125123305768204	0.848034968767472	0.147544983846665	0.882701876251387	0.999880517534478
3930402G23Rik	22.2436824948647	0.42190993513937	0.493258004692026	0.855353448146871	0.392355506656394	0.999880517534478
4430402I18Rik	2.42747472501665	-1.49503198275428	1.49869105186212	-0.997558490054843	0.318493498102607	NA
4631405J19Rik	2.30098239860666	-4.64115663283644	1.85192423475828	-2.50612662533801	0.0122061897897607	NA
4632404H12Rik	0.487262051937129	-0.869148602215946	3.7389448278857	-0.232458258205279	0.816182104386622	NA
4632411B12Rik	0	NA	NA	NA	NA	NA
4632415L05Rik	689.76173387296	-0.0197666618647985	0.16703401153734	-0.118339143524549	0.90579894323952	0.999880517534478
4632419I22Rik	0	NA	NA	NA	NA	NA
4632427E13Rik	0	NA	NA	NA	NA	NA
4632428C04Rik	7.39392617842151	-0.19037503826443	0.821572354144269	-0.231720355856813	0.816755219962435	0.999880517534478
4632428N05Rik	79.2129202229356	0.137628292686581	0.397794804044086	0.345978105514239	0.729359169077101	0.999880517534478
4632434I11Rik	0	NA	NA	NA	NA	NA
4731419I09Rik	8.18066253447964	-0.278865822891583	0.873450357348424	-0.319269229837114	0.749522363679538	0.999880517534478
4732416N19Rik	2.11859204352368	-0.703679220657927	1.62412248966343	-0.433267333674908	0.664820566854349	NA
4732418C07Rik	67.4454339050499	-0.217502115184734	0.335164119834267	-0.648942122122993	0.516375787102539	0.999880517534478
4732456N10Rik	2.78368178375479	-0.593444479848379	1.7539212491458	-0.338352979153083	0.735097203826273	NA
4732471D19Rik	0.163965996610498	-0.938977672304579	4.0804728567969	-0.23011491688776	0.818002473904613	NA
4732471J01Rik	32.4763634421319	-0.0869229316769689	0.424680280694898	-0.204678520826863	0.837823303023113	0.999880517534478
4732490B19Rik	1.44018041315879	-0.393158151924246	2.01358072878063	-0.195253235345738	0.845194705181934	NA
4732491K20Rik	0	NA	NA	NA	NA	NA
4831407H17Rik	0	NA	NA	NA	NA	NA
4831440E17Rik	13.8695922966347	-0.491797201610933	0.676214781611693	-0.727279578891756	0.467054705309677	0.999880517534478
4833403I15Rik	0.151707378143356	0.98457567933791	4.0804728567969	0.241289603899187	0.809330667781802	NA
4833409A17Rik	2.39147639109191	-0.278206510769971	1.75570992327038	-0.158458129718691	0.874095811409966	NA
4833411C07Rik	0	NA	NA	NA	NA	NA
4833412C05Rik	0.151707378143356	0.98457567933791	4.0804728567969	0.241289603899187	0.809330667781802	NA
4833415N18Rik	0	NA	NA	NA	NA	NA
4833417C18Rik	2.75290176735672	0.816235565188725	1.49320292499107	0.54663405189459	0.584630169949159	NA
4833418N02Rik	24.2809896960161	-0.159439026324933	0.487310187911937	-0.327181803869336	0.743530382605829	0.999880517534478
4833419F23Rik	0	NA	NA	NA	NA	NA
4833420G17Rik	1700.6947351451	0.0444704284811917	0.125838755973125	0.353392149638616	0.723794470333916	0.999880517534478
4833422C13Rik	11.1059358731411	0.13296788393528	0.692903465308544	0.191899579945195	0.847820866483429	0.999880517534478
4833422M21Rik	0.714142461244395	0.197786395312395	3.29193579892971	0.060082093756719	0.952090251308228	NA
4833423E24Rik	0	NA	NA	NA	NA	NA
4833424O15Rik	0	NA	NA	NA	NA	NA
4833427F10Rik	0	NA	NA	NA	NA	NA
4833427G06Rik	0.163965996610498	-0.938977672304579	4.0804728567969	-0.23011491688776	0.818002473904613	NA
4833428L15Rik	0	NA	NA	NA	NA	NA
4833439L19Rik	3878.54378733925	0.0762159641343281	0.116713706290886	0.653016398471443	0.513745706750425	0.999880517534478
4833442J19Rik	21.2848195860686	-0.269990326245573	0.532246521518439	-0.507265553329163	0.611968504741807	0.999880517534478
4921501E09Rik	0	NA	NA	NA	NA	NA
4921504A21Rik	11.3778345265098	0.466707011219893	0.731548352608621	0.637971515561025	0.523492222371576	0.999880517534478
4921504E06Rik	0	NA	NA	NA	NA	NA
4921506M07Rik	2.08275469403917	-0.740221435542774	1.58267132505018	-0.467703826958074	0.639996403980404	NA
4921507L20Rik	3.95191620669866	0.751017964239409	1.22365956075753	0.613747473827176	0.53938221188952	NA
4921507P07Rik	24.4521495339348	-0.0665206999962372	0.50500104319575	-0.131723886301859	0.895202691605758	0.999880517534478
4921508D12Rik	0.672744605376052	0.0578856462713118	2.96096661318698	0.0195495774972646	0.984402687463405	NA
4921509C19Rik	0	NA	NA	NA	NA	NA
4921509O07Rik	0	NA	NA	NA	NA	NA
4921511C04Rik	0.333238933987028	-1.85097143331635	4.03632322514358	-0.458578594941565	0.646536810725508	NA
4921511C10Rik	12.302117610515	0.0878217976277866	0.706774421537194	0.124257181572558	0.901111648644688	0.999880517534478
4921511C20Rik	0	NA	NA	NA	NA	NA
4921511H03Rik	0.333238933987028	-1.85097143331635	4.03632322514358	-0.458578594941565	0.646536810725508	NA
4921511I17Rik	0.470367495575622	2.38404474077396	3.70715202988323	0.643093329206964	0.520163542751888	NA
4921511M17Rik	0	NA	NA	NA	NA	NA
4921511M17Rik_copy2	0	NA	NA	NA	NA	NA
4921511M17Rik_copy3	0	NA	NA	NA	NA	NA
4921511M17Rik_copy4	0	NA	NA	NA	NA	NA
4921513D11Rik	1.71839709871392	0.0989985599057884	1.71946571457434	0.0575751869122297	0.95408701485313	NA
4921513D23Rik	39.8704079426914	-0.685627777606247	0.386783071651157	-1.77264163780317	0.0762881075721597	0.999880517534478
4921513I03Rik	0	NA	NA	NA	NA	NA
4921515E04Rik	0.159330058716133	0.984575679337911	4.0804728567969	0.241289603899188	0.809330667781802	NA
4921515J06Rik	0	NA	NA	NA	NA	NA
4921517D22Rik	1.78988252882601	-0.270982238747534	1.6077099147843	-0.168551699691353	0.866149274920682	NA
4921517L17Rik	1.77540181465717	-1.48409424307019	1.85683696328239	-0.799259317009022	0.42414006350662	NA
4921518K17Rik	0.333238933987028	-1.85097143331635	4.03632322514358	-0.458578594941565	0.646536810725508	NA
4921521F21Rik	0	NA	NA	NA	NA	NA
4921524J17Rik	887.745156082377	0.0424828481653787	0.148669692286632	0.285753252811425	0.77506711459759	0.999880517534478
4921524L21Rik	0	NA	NA	NA	NA	NA
4921525O09Rik	0	NA	NA	NA	NA	NA
4921528I01Rik	0	NA	NA	NA	NA	NA
4921529L05Rik	0	NA	NA	NA	NA	NA
4921530L21Rik	0	NA	NA	NA	NA	NA
4921531C22Rik	236.323583614711	-0.293642020242085	0.190083891717164	-1.5448022322639	0.122394107199337	0.999880517534478
4921531P14Rik	0	NA	NA	NA	NA	NA
4921533I20Rik	0	NA	NA	NA	NA	NA
4921534H16Rik	0	NA	NA	NA	NA	NA
4921536K21Rik	17.5848347977953	-0.154105295074186	0.563173085105764	-0.273637535510499	0.784363185367239	0.999880517534478
4921539E11Rik	0.1931052340117	0.98457567933791	4.0804728567969	0.241289603899187	0.809330667781802	NA
4922502D21Rik	0	NA	NA	NA	NA	NA
4922502H24Rik	0	NA	NA	NA	NA	NA
4922502N22Rik	0	NA	NA	NA	NA	NA
4922505G16Rik	0.162934909516023	-0.938977672304579	4.0804728567969	-0.23011491688776	0.818002473904613	NA
4930401C15Rik	0	NA	NA	NA	NA	NA
4930401O10Rik	0	NA	NA	NA	NA	NA
4930401O12Rik	0	NA	NA	NA	NA	NA
4930402F06Rik	0	NA	NA	NA	NA	NA
4930402F11Rik	0	NA	NA	NA	NA	NA
4930402H24Rik	1930.47236199494	0.0840817846373774	0.146944316286819	0.572201679942892	0.567185349514568	0.999880517534478
4930402K13Rik	0	NA	NA	NA	NA	NA
4930404A05Rik	0	NA	NA	NA	NA	NA
4930404A10Rik	0	NA	NA	NA	NA	NA
4930404H11Rik	0	NA	NA	NA	NA	NA
4930404I05Rik	3.63592349707686	-0.506032999952904	1.22698449993897	-0.412420042778107	0.680031575077708	NA
4930404N11Rik	127.758694501472	0.0188825922848281	0.219027210715352	0.0862111708547843	0.931298550713325	0.999880517534478
4930405A10Rik	0	NA	NA	NA	NA	NA
4930405A21Rik	0	NA	NA	NA	NA	NA
4930405D11Rik	0	NA	NA	NA	NA	NA
4930405J17Rik	0	NA	NA	NA	NA	NA
4930405L22Rik	0	NA	NA	NA	NA	NA
4930405O22Rik	2.66771060913569	0.386095794241283	1.41140808221227	0.273553622872918	0.784427678426228	NA
4930406D18Rik	0	NA	NA	NA	NA	NA
4930407G08Rik	0	NA	NA	NA	NA	NA
4930407I10Rik	0.649165874358677	-1.44917890144011	2.96154923045068	-0.489331356217089	0.624607125201857	NA
4930407I19Rik	0	NA	NA	NA	NA	NA
4930408F14Rik	0	NA	NA	NA	NA	NA
4930408O21Rik	0	NA	NA	NA	NA	NA
4930412B13Rik	0.508778608765554	0.951998537294011	3.23359299328959	0.294408894152609	0.768445471373497	NA
4930412C18Rik	10.8370980901372	-0.100165143444501	0.682833266762145	-0.146690485540436	0.883376328800894	0.999880517534478
4930412F15Rik	11.3010081647474	-0.0553635299365983	0.669460364084597	-0.0826987420118606	0.934091085176874	0.999880517534478
4930412O13Rik	4.75416430623734	-0.701232558570467	1.13093088950112	-0.620048992454168	0.535225532367631	0.999880517534478
4930413E15Rik	0.1931052340117	0.98457567933791	4.0804728567969	0.241289603899187	0.809330667781802	NA
4930413F20Rik	2.3955101389391	1.3763218848201	1.58525807728823	0.868200518602283	0.38528457039632	NA
4930413G21Rik	230.526154726133	-0.00104024681436652	0.169610045051252	-0.00613316749047604	0.995106471029505	0.999880517534478
4930413M19Rik	0	NA	NA	NA	NA	NA
4930414N06Rik	0.830443864584555	-3.16930439546448	3.05174613074126	-1.03852163964067	0.299027266053431	NA
4930415F15Rik	3.08992924200947	0.140541845472133	1.29291823993157	0.108701262873027	0.913439440164739	NA
4930415L06Rik	0	NA	NA	NA	NA	NA
4930415O20Rik	5.87636351289708	-0.337175568985016	0.906169602112149	-0.372088810084899	0.70982672742804	0.999880517534478
4930417G10Rik	0.330585463604012	-1.84092335132544	4.03721408809772	-0.455988538421269	0.648398220221132	NA
4930417O13Rik	0	NA	NA	NA	NA	NA
4930417O22Rik	0	NA	NA	NA	NA	NA
4930419G24Rik	0	NA	NA	NA	NA	NA
4930420K17Rik	9.77117400625583	-0.224064886047804	0.692843446034	-0.323399012187248	0.746393077542525	0.999880517534478
4930422G04Rik	59.0291869790293	-0.235166283543568	0.375248324776676	-0.626695092332587	0.530859121461772	0.999880517534478
4930423M02Rik	0	NA	NA	NA	NA	NA
4930425K10Rik	0	NA	NA	NA	NA	NA
4930425L21Rik	0	NA	NA	NA	NA	NA
4930425O10Rik	0	NA	NA	NA	NA	NA
4930426D05Rik	0	NA	NA	NA	NA	NA
4930426L09Rik	2.75601088893168	-0.904160354639899	1.53266197979551	-0.589928090184983	0.555238860767938	NA
4930427A07Rik	1471.39846963659	0.065226169504753	0.11688346972917	0.55804443225281	0.576814043778914	0.999880517534478
4930428D18Rik	0	NA	NA	NA	NA	NA
4930428D20Rik	0	NA	NA	NA	NA	NA
4930428E07Rik	0	NA	NA	NA	NA	NA
4930428G15Rik	0	NA	NA	NA	NA	NA
4930428O21Rik	0.742250611551122	1.68526451614676	3.25653442690854	0.517502441313541	0.604805465166467	NA
4930429B21Rik	18.5107572250037	0.0668810322499598	0.503213239416088	0.132907934472404	0.894266191776945	0.999880517534478
4930429D17Rik	0	NA	NA	NA	NA	NA
4930429F11Rik	0	NA	NA	NA	NA	NA
4930429F24Rik	4.11380715462024	0.130883403750319	1.12854644502175	0.115975203614945	0.907672193812845	NA
4930430A15Rik	0	NA	NA	NA	NA	NA
4930430F08Rik	141.62225661644	-0.111280254372362	0.211896240499635	-0.525163892053825	0.599469263569197	0.999880517534478
4930430F21Rik	0	NA	NA	NA	NA	NA
4930430J02Rik	0	NA	NA	NA	NA	NA
4930431F12Rik	7.56403330470388	-0.65826848888654	1.0331365498171	-0.637155358604894	0.524023652510288	0.999880517534478
4930431P03Rik	0	NA	NA	NA	NA	NA
4930432E11Rik	0.151707378143356	0.98457567933791	4.0804728567969	0.241289603899187	0.809330667781802	NA
4930432J09Rik	0	NA	NA	NA	NA	NA
4930432K21Rik	92.9397835336623	0.164150441815696	0.279555418697547	0.587183902857171	0.557080202185773	0.999880517534478
4930432M17Rik	0	NA	NA	NA	NA	NA
4930433B08Rik	0	NA	NA	NA	NA	NA
4930433I11Rik	0	NA	NA	NA	NA	NA
4930433N12Rik	1.47867123302632	-0.345898977294555	2.05056882561868	-0.168684402577999	0.866044887902862	NA
4930434E21Rik	0	NA	NA	NA	NA	NA
4930434J06Rik	0	NA	NA	NA	NA	NA
4930435E12Rik	0.166619466993514	-0.938977672304579	4.0804728567969	-0.23011491688776	0.818002473904613	NA
4930438E09Rik	1.43359186325482	0.187696600446182	2.30543791039454	0.0814147280219144	0.935112136725263	NA
4930440C22Rik	0	NA	NA	NA	NA	NA
4930440I19Rik	0	NA	NA	NA	NA	NA
4930441H08Rik	0	NA	NA	NA	NA	NA
4930441J16Rik	0	NA	NA	NA	NA	NA
4930441O14Rik	0.163965996610498	-0.938977672304579	4.0804728567969	-0.23011491688776	0.818002473904613	NA
4930442J19Rik	0	NA	NA	NA	NA	NA
4930442L01Rik	0	NA	NA	NA	NA	NA
4930443O20Rik	0.818359105057606	-3.1502506749758	3.06459731529038	-1.02794930324387	0.30397367579244	NA
4930444F02Rik	0	NA	NA	NA	NA	NA
4930444G20Rik	0	NA	NA	NA	NA	NA
4930444M15Rik	1.01883345402429	-2.19982268496944	2.5507198739678	-0.862432095119674	0.388449785321637	NA
4930444P10Rik	8.16077373358451	-0.147418866909535	0.760585127608893	-0.193822968078519	0.846314502111295	0.999880517534478
4930445N18Rik	0	NA	NA	NA	NA	NA
4930447A16Rik	0	NA	NA	NA	NA	NA
4930447C04Rik	47.5428115012749	-0.430345058907231	0.34458424190522	-1.24888200495715	0.21170823429493	0.999880517534478
4930447F24Rik	0	NA	NA	NA	NA	NA
4930447J18Rik	0	NA	NA	NA	NA	NA
4930447K03Rik	0.499858400980543	-2.43664741421395	3.99356174020321	-0.610143919820797	0.541766475036238	NA
4930447M23Rik	4.34448466937591	-1.36591450172151	1.18020467384556	-1.15735391664807	0.247127793673152	NA
4930447N08Rik	0	NA	NA	NA	NA	NA
4930448C13Rik	0	NA	NA	NA	NA	NA
4930448F12Rik	0	NA	NA	NA	NA	NA
4930448H16Rik	0.326900906126521	-1.82687292985299	4.03846991442267	-0.452367596779327	0.651004186318836	NA
4930448I06Rik	0	NA	NA	NA	NA	NA
4930448I18Rik	0	NA	NA	NA	NA	NA
4930448K20Rik	0.159330058716133	0.984575679337911	4.0804728567969	0.241289603899188	0.809330667781802	NA
4930449A18Rik	0	NA	NA	NA	NA	NA
4930449E01Rik	0.166619466993514	-0.938977672304579	4.0804728567969	-0.23011491688776	0.818002473904613	NA
4930449E18Rik	0	NA	NA	NA	NA	NA
4930449I24Rik	0	NA	NA	NA	NA	NA
4930451G09Rik	58.2776665453855	-0.0408780641746614	0.308262051056278	-0.13260816255063	0.894503276656527	0.999880517534478
4930451I11Rik	0	NA	NA	NA	NA	NA
4930452A19Rik	0	NA	NA	NA	NA	NA
4930452B06Rik	460.962767121285	0.209075701537915	0.151400707085614	1.38094270206867	0.167296578854715	0.999880517534478
4930452G13Rik	0	NA	NA	NA	NA	NA
4930452N14Rik	0	NA	NA	NA	NA	NA
4930453H23Rik	0.327931993220996	-1.83082329423887	4.03811563370972	-0.453385554132074	0.650271136753235	NA
4930453L07Rik	0.386210468023399	2.06375011069983	4.02282410763937	0.513010277228069	0.607944131692461	NA
4930453N24Rik	1140.47282687437	-0.080530794138494	0.123902628327918	-0.649952266753882	0.515723055128312	0.999880517534478
4930455B14Rik	0	NA	NA	NA	NA	NA
4930455C13Rik	11.2206018701291	0.523244411385109	0.673310743284462	0.777121732578752	0.437086953165607	0.999880517534478
4930455D15Rik	0	NA	NA	NA	NA	NA
4930455F16Rik	0	NA	NA	NA	NA	NA
4930455G09Rik	0.90621660816162	0.784577013920122	2.71445865539339	0.289036273350945	0.772553619496124	NA
4930455H04Rik	0.87877946072656	0.691559279440418	2.70089343392846	0.256048339691264	0.797913511415155	NA
4930455J16Rik	0	NA	NA	NA	NA	NA
4930456L15Rik	0	NA	NA	NA	NA	NA
4930459C07Rik	0.327931993220996	-1.83082329423887	4.03811563370972	-0.453385554132074	0.650271136753235	NA
4930459L07Rik	0	NA	NA	NA	NA	NA
4930461G14Rik	0.166619466993514	-0.938977672304579	4.0804728567969	-0.23011491688776	0.818002473904613	NA
4930463O16Rik	0.801286231475029	1.85853049526881	3.16624502464404	0.586982523716006	0.557215444041884	NA
4930465K10Rik	7.72057458185772	-1.09218907549958	0.799362038606406	-1.36632592336218	0.171836687874878	0.999880517534478
4930465M20Rik	0	NA	NA	NA	NA	NA
4930467D21Rik	0	NA	NA	NA	NA	NA
4930467E23Rik	0	NA	NA	NA	NA	NA
4930467K11Rik	2.3732428725614	0.0820439934807269	1.72066905933853	0.0476814486989536	0.961970119078066	NA
4930469G21Rik	1.59985661867028	1.9617471411411	1.86223085867516	1.05343928332105	0.292139707962325	NA
4930470H14Rik	0	NA	NA	NA	NA	NA
4930470O06Rik	0	NA	NA	NA	NA	NA
4930470P17Rik	0	NA	NA	NA	NA	NA
4930471C04Rik	0	NA	NA	NA	NA	NA
4930471G03Rik	0	NA	NA	NA	NA	NA
4930471M09Rik	0	NA	NA	NA	NA	NA
4930473A02Rik	7.19157588054849	-0.271011405129704	0.816984696228668	-0.331721519853108	0.740099549448979	0.999880517534478
4930473A06Rik	2.47564933671843	1.00089929690398	1.43913794761922	0.695485306714186	0.486751216166617	NA
4930473O22Rik	0	NA	NA	NA	NA	NA
4930474G06Rik	0	NA	NA	NA	NA	NA
4930474H20Rik	0	NA	NA	NA	NA	NA
4930474M22Rik	8.41857765457075	-0.632199216776833	0.86390549399693	-0.731792101300238	0.464295470857122	0.999880517534478
4930474N05Rik	0	NA	NA	NA	NA	NA
4930474N09Rik	0	NA	NA	NA	NA	NA
4930477N07Rik	0	NA	NA	NA	NA	NA
4930478L05Rik	20.8185717440132	-0.504422898155925	0.637869757249836	-0.790792936054431	0.42906483273723	0.999880517534478
4930478P22Rik	0	NA	NA	NA	NA	NA
4930479D17Rik	1.94373178783591	0.454752555717754	1.63223201847801	0.278607790172989	0.780545833656369	NA
4930480E11Rik	0	NA	NA	NA	NA	NA
4930480G23Rik	0	NA	NA	NA	NA	NA
4930480K15Rik	0.163965996610498	-0.938977672304579	4.0804728567969	-0.23011491688776	0.818002473904613	NA
4930480K23Rik	87.6345858476931	0.0443929136373407	0.315844995379696	0.140552848032223	0.888223200159065	0.999880517534478
4930480M12Rik	0	NA	NA	NA	NA	NA
4930481A15Rik	55.9789235280823	-0.731413348269505	0.377117939776243	-1.93948171413823	0.0524427090107566	0.999880517534478
4930482G09Rik	0	NA	NA	NA	NA	NA
4930483J18Rik	1.73107852707969	1.34260405812054	1.91278749886204	0.701909678372159	0.482735492773859	NA
4930483K19Rik	2.93771027434965	0.313422993737598	1.23519386030891	0.253743969921624	0.799693362384763	NA
4930483O08Rik	0.166619466993514	-0.938977672304579	4.0804728567969	-0.23011491688776	0.818002473904613	NA
4930484H19Rik	0	NA	NA	NA	NA	NA
4930485B16Rik	0.644529936464312	-0.0212459361393126	3.39712301885231	-0.00625409678172042	0.995009985265798	NA
4930485B16Rik_copy2	6.2610441788095	0.305910600667783	0.963149701448947	0.31761480090538	0.750777145587826	0.999880517534478
4930486F22Rik	0	NA	NA	NA	NA	NA
4930486I03Rik	0	NA	NA	NA	NA	NA
4930486L24Rik	1.07548954553815	0.183210330216968	2.53834979088344	0.0721769438061587	0.942461093486	NA
4930487D11Rik	0	NA	NA	NA	NA	NA
4930487H11Rik	11.4894630152797	0.316140111603738	0.668636551507562	0.472813086408367	0.636346536850342	0.999880517534478
4930488B22Rik	0	NA	NA	NA	NA	NA
4930488L21Rik	0.159330058716133	0.984575679337911	4.0804728567969	0.241289603899188	0.809330667781802	NA
4930500F04Rik	0	NA	NA	NA	NA	NA
4930500L23Rik	0	NA	NA	NA	NA	NA
4930502A04Rik	0	NA	NA	NA	NA	NA
4930502E09Rik	2.16563011245345	-0.202088398803119	1.43316296595386	-0.141008666567529	0.887863095823859	NA
4930502E18Rik	6.62377939084621	0.0260211315243407	1.04653438279857	0.0248640961558825	0.980163365491494	0.999880517534478
4930503B20Rik	2.84729492561452	0.554029245081441	1.33630289352363	0.414598552294194	0.678435808157175	NA
4930503E14Rik	0.166619466993514	-0.938977672304579	4.0804728567969	-0.23011491688776	0.818002473904613	NA
4930503E24Rik	0.473972346375512	0.836680776503235	3.30186387942591	0.25339650786837	0.799961825939824	NA
4930503F20Rik	0	NA	NA	NA	NA	NA
4930503H13Rik	0	NA	NA	NA	NA	NA
4930503L19Rik	916.287471182263	-0.0950242370860475	0.122688042473365	-0.774519139521495	0.438623854299241	0.999880517534478
4930503O07Rik	0	NA	NA	NA	NA	NA
4930504C09Rik	0	NA	NA	NA	NA	NA
4930504O13Rik	0	NA	NA	NA	NA	NA
4930505A04Rik	0.455122134430069	2.33962164075862	4.00288470304004	0.584483894572771	0.558894797745376	NA
4930505G20Rik	0	NA	NA	NA	NA	NA
4930505K13Rik	0	NA	NA	NA	NA	NA
4930505K14Rik	0	NA	NA	NA	NA	NA
4930506A18Rik	0	NA	NA	NA	NA	NA
4930506C21Rik	0	NA	NA	NA	NA	NA
4930506M07Rik	0	NA	NA	NA	NA	NA
4930507D05Rik	34.7927052621709	-0.177525014730921	0.451087697058521	-0.39354878416888	0.693914200046349	0.999880517534478
4930507D10Rik	0	NA	NA	NA	NA	NA
4930509E16Rik	1.27082776910466	-0.809494397623838	2.3939613575007	-0.338140127069115	0.735257592609559	NA
4930509J09Rik	0	NA	NA	NA	NA	NA
4930509K18Rik	0.511765351443965	2.49119505104832	3.60351015778352	0.691324553551592	0.489361604979961	NA
4930511A02Rik	0	NA	NA	NA	NA	NA
4930511A08Rik	1.63020632331451	-3.04137689680276	2.02323612937381	-1.50322389593946	0.132781317439312	NA
4930511E03Rik	1.87183337875083	-0.184728225327594	1.8469290899025	-0.100019121653093	0.920329144682643	NA
4930511M06Rik	0.66013984011355	-2.83890659293002	2.8657788855103	-0.990623040487825	0.321869682773789	NA
4930511M11Rik	0	NA	NA	NA	NA	NA
4930512B01Rik	5.10256838653478	-1.28496916270768	0.977335838482993	-1.31476726025129	0.188588133793113	0.999880517534478
4930512J16Rik	0	NA	NA	NA	NA	NA
4930512M02Rik	0	NA	NA	NA	NA	NA
4930513D17Rik	0	NA	NA	NA	NA	NA
4930513N10Rik	112.59022754096	-0.169310952816288	0.228273414819825	-0.741702457773824	0.45826763037146	0.999880517534478
4930513O06Rik	0	NA	NA	NA	NA	NA
4930515B02Rik	0.166619466993514	-0.938977672304579	4.0804728567969	-0.23011491688776	0.818002473904613	NA
4930515G01Rik	41.6249525705173	0.195267830685335	0.432482145814137	0.451504952459363	0.651625656472621	0.999880517534478
4930515G16Rik	0	NA	NA	NA	NA	NA
4930515L03Rik	0	NA	NA	NA	NA	NA
4930515L19Rik	0	NA	NA	NA	NA	NA
4930517E11Rik	1.14776197627349	-3.63785199871652	3.19600094524881	-1.13825122740485	0.255015593380493	NA
4930517M08Rik	0	NA	NA	NA	NA	NA
4930518J21Rik	0.159330058716133	0.984575679337911	4.0804728567969	0.241289603899188	0.809330667781802	NA
4930518P08Rik	0	NA	NA	NA	NA	NA
4930519D14Rik	0	NA	NA	NA	NA	NA
4930519F09Rik	0.159330058716133	0.984575679337911	4.0804728567969	0.241289603899188	0.809330667781802	NA
4930519F16Rik	0.151707378143356	0.98457567933791	4.0804728567969	0.241289603899187	0.809330667781802	NA
4930519F24Rik	0	NA	NA	NA	NA	NA
4930519G04Rik	0.330585463604012	-1.84092335132544	4.03721408809772	-0.455988538421269	0.648398220221132	NA
4930519H02Rik	0	NA	NA	NA	NA	NA
4930519K11Rik	0.329554376509537	-1.83699339711049	4.03756415543935	-0.454975655219179	0.649126753161848	NA
4930520O04Rik	0	NA	NA	NA	NA	NA
4930520P13Rik	0	NA	NA	NA	NA	NA
4930521E06Rik	1.52537157137982	0.376176770681514	1.96260048716484	0.191672616582775	0.847998657055637	NA
4930522H14Rik	0	NA	NA	NA	NA	NA
4930522O17Rik	0	NA	NA	NA	NA	NA
4930523C07Rik	42.9450923572382	-0.516280439408476	0.398222764280462	-1.2964613922595	0.194816572950344	0.999880517534478
4930523O13Rik	0	NA	NA	NA	NA	NA
4930524B15Rik	5.43392585040711	-0.0855365468912753	0.933015729376753	-0.0916774971718998	0.926954276739784	0.999880517534478
4930524B17Rik	0	NA	NA	NA	NA	NA
4930524C18Rik	0.519054759721346	0.978248728880543	3.2145289540789	0.30432101961292	0.76088333277611	NA
4930524E20Rik	0	NA	NA	NA	NA	NA
4930524N10Rik	0	NA	NA	NA	NA	NA
4930524O05Rik	0	NA	NA	NA	NA	NA
4930524O08Rik	0	NA	NA	NA	NA	NA
4930525C09Rik	0	NA	NA	NA	NA	NA
4930525D18Rik	0.837301898180616	-0.533102035091147	2.46873718065489	-0.215941186153209	0.829033592481175	NA
4930525F21Rik	0	NA	NA	NA	NA	NA
4930525G20Rik	23.8150501688275	0.390294533654377	0.564135050153064	0.691845921554564	0.489034094615057	0.999880517534478
4930526H09Rik	0.318660117432265	1.82151406111073	4.04365540930986	0.450462236944569	0.652377177486249	NA
4930526I15Rik	27.9366548745918	-0.320909719827903	0.444343655175418	-0.722210649550547	0.470164976801557	0.999880517534478
4930526L06Rik	0.325949525709647	0.0228030071242792	4.0804728567969	0.00558832466837659	0.995541185234025	NA
4930527F14Rik	0	NA	NA	NA	NA	NA
4930527G23Rik	0	NA	NA	NA	NA	NA
4930528A17Rik	21.2955850306771	0.0724037633600626	0.495680968385619	0.146069282417427	0.883866695371674	0.999880517534478
4930528D03Rik	0	NA	NA	NA	NA	NA
4930528F23Rik	0	NA	NA	NA	NA	NA
4930528G23Rik	0	NA	NA	NA	NA	NA
4930528H21Rik	0	NA	NA	NA	NA	NA
4930528P14Rik	0	NA	NA	NA	NA	NA
4930529C04Rik	0.48527958442578	0.861376968674648	3.74182900233463	0.230202119909064	0.817934714642976	NA
4930529K09Rik	0	NA	NA	NA	NA	NA
4930529L06Rik	0	NA	NA	NA	NA	NA
4930529M08Rik	1.21134739184192	-1.15864894738164	2.41281258664926	-0.480206773535898	0.631080370893591	NA
4930529M08Rik_copy2	0.663824397591041	-2.84627353130002	3.28560347313905	-0.866286377698738	0.386333134720214	NA
4930532I03Rik	0.1931052340117	0.98457567933791	4.0804728567969	0.241289603899187	0.809330667781802	NA
4930532M18Rik	0	NA	NA	NA	NA	NA
4930533B01Rik	0.796935129406748	-0.655900469926243	2.50025331907799	-0.262333606327585	0.793064254901497	NA
4930533N22Rik	0	NA	NA	NA	NA	NA
4930533P14Rik	0	NA	NA	NA	NA	NA
4930534B04Rik	0.651899051419294	-0.0475854861335767	3.3858523650219	-0.0140542117622039	0.988786730564351	NA
4930538K18Rik	3.19732189735804	-0.0992908742726456	1.18159712480831	-0.0840310730180164	0.933031726435206	NA
4930539C22Rik	0.166619466993514	-0.938977672304579	4.0804728567969	-0.23011491688776	0.818002473904613	NA
4930539E08Rik	13.786685662664	1.24690247710266	0.793850135929017	1.57070260578018	0.116251743650877	0.999880517534478
4930539J05Rik	4.31983896639641	0.0535682388995557	1.2333029583388	0.0434347769437848	0.965354955857344	NA
4930539M17Rik	0	NA	NA	NA	NA	NA
4930539N22Rik	0	NA	NA	NA	NA	NA
4930540M03Rik	0	NA	NA	NA	NA	NA
4930542C21Rik	0	NA	NA	NA	NA	NA
4930542D17Rik	2.66212866346921	2.15276769718405	1.71258763776796	1.25702629734603	0.20874411329003	NA
4930543E12Rik	0	NA	NA	NA	NA	NA
4930543N07Rik	0	NA	NA	NA	NA	NA
4930544D05Rik	0.496519990298412	2.45173608755126	3.63997467769846	0.673558555935199	0.500592009251324	NA
4930544G11Rik	0	NA	NA	NA	NA	NA
4930544M13Rik	0	NA	NA	NA	NA	NA
4930545E07Rik	0.159330058716133	0.984575679337911	4.0804728567969	0.241289603899188	0.809330667781802	NA
4930545H06Rik	0	NA	NA	NA	NA	NA
4930545L23Rik	0.648134787264202	-1.44606292125655	3.38993390143844	-0.42657555082208	0.669688508739736	NA
4930546C10Rik	0.151707378143356	0.98457567933791	4.0804728567969	0.241289603899187	0.809330667781802	NA
4930546H06Rik	7.10713796729352	-0.205681820356978	0.986074153989721	-0.208586564737323	0.834770999666614	0.999880517534478
4930546K05Rik	0.162934909516023	-0.938977672304579	4.0804728567969	-0.23011491688776	0.818002473904613	NA
4930547C10Rik	0	NA	NA	NA	NA	NA
4930547E08Rik	0	NA	NA	NA	NA	NA
4930547E14Rik	0.825136923818523	-3.16095780884785	3.01017669040437	-1.05009045446539	0.293676526994453	NA
4930548G14Rik	0	NA	NA	NA	NA	NA
4930548H24Rik	1.43690883465429	0.943534187058592	2.02756447729803	0.465353480800749	0.641678341800674	NA
4930548J01Rik	0	NA	NA	NA	NA	NA
4930548K13Rik	0	NA	NA	NA	NA	NA
4930549C01Rik	0	NA	NA	NA	NA	NA
4930549C15Rik	6.34115225494415	-0.746874989929092	0.914219375811339	-0.816953796528612	0.413954832639348	0.999880517534478
4930549G23Rik	35.6352801424695	0.239365269141097	0.440966293883343	0.542819876397223	0.587253826588041	0.999880517534478
4930550C14Rik	8.3625620248249	-1.27178025636349	0.791806307002847	-1.60617596136288	0.108235253500379	0.999880517534478
4930550C17Rik	0.163965996610498	-0.938977672304579	4.0804728567969	-0.23011491688776	0.818002473904613	NA
4930550L24Rik	1.14054436661216	-3.62934385638121	3.20182121108748	-1.13352483387057	0.256993918433319	NA
4930552N02Rik	0	NA	NA	NA	NA	NA
4930552P12Rik	0.942384186367198	0.925855300348235	2.62306991083462	0.352966307350018	0.724113699719101	NA
4930553C11Rik	0	NA	NA	NA	NA	NA
4930553E22Rik	0.1931052340117	0.98457567933791	4.0804728567969	0.241289603899187	0.809330667781802	NA
4930554C24Rik	0	NA	NA	NA	NA	NA
4930554G24Rik	0	NA	NA	NA	NA	NA
4930554H23Rik	0.163965996610498	-0.938977672304579	4.0804728567969	-0.23011491688776	0.818002473904613	NA
4930554I06Rik	0	NA	NA	NA	NA	NA
4930555B11Rik	0.521037227232696	-0.869184918986297	3.65117406546685	-0.238056280911702	0.81183744280126	NA
4930555B12Rik	0	NA	NA	NA	NA	NA
4930555G01Rik	2.11026313193274	-1.81787646614339	2.03567359834156	-0.893009796670936	0.371851926369831	NA
4930555G21Rik	0	NA	NA	NA	NA	NA
4930555I21Rik	0	NA	NA	NA	NA	NA
4930555K05Rik	0	NA	NA	NA	NA	NA
4930556C24Rik	0	NA	NA	NA	NA	NA
4930556G01Rik	0.162934909516023	-0.938977672304579	4.0804728567969	-0.23011491688776	0.818002473904613	NA
4930556J02Rik	0	NA	NA	NA	NA	NA
4930556M19Rik	1.20405798356454	-0.306046243791092	2.18527127691739	-0.140049543058476	0.888620846380961	NA
4930556N09Rik	0	NA	NA	NA	NA	NA
4930556N13Rik	0.303414756286713	1.76046011967928	4.04946081734421	0.4347393885475	0.663751604503343	NA
4930557A04Rik	0	NA	NA	NA	NA	NA
4930557F10Rik	7.50877353620496	0.247900209709054	0.859321628512277	0.288483614846559	0.772976571100079	0.999880517534478
4930557J02Rik	0	NA	NA	NA	NA	NA
4930557K07Rik	0.477656903853003	0.836788666146387	3.29362902196625	0.254062816597006	0.799447029078437	NA
4930558C23Rik	0.944957950072613	-0.0780842601821556	2.61538579479084	-0.0298557330768099	0.976182109983902	NA
4930558F17Rik	0	NA	NA	NA	NA	NA
4930558F17Rik_copy2	0	NA	NA	NA	NA	NA
4930558G05Rik	0	NA	NA	NA	NA	NA
4930558J18Rik	62.7406474806276	0.299582836578774	0.313119582402267	0.956768127628308	0.33868430278199	0.999880517534478
4930558K02Rik	0.31832684513687	0.0228030071242791	4.0804728567969	0.00558832466837656	0.995541185234025	NA
4930559C10Rik	0	NA	NA	NA	NA	NA
4930562C15Rik	18.8083690495394	1.3517957580988	0.638194698115213	2.11815573224139	0.0341618808382579	0.999880517534478
4930562F07Rik	0.329554376509537	-1.83699339711049	4.03756415543935	-0.454975655219179	0.649126753161848	NA
4930563D23Rik	0.356040143527723	0.0228030071242793	4.0804728567969	0.00558832466837661	0.995541185234025	NA
4930563E18Rik	0.344812612155056	1.91798433377802	4.03495211176371	0.475342527160663	0.634542851860078	NA
4930563E22Rik	33.6393942205463	0.087281970908679	0.486144837200196	0.179539026705196	0.857514476262047	0.999880517534478
4930563F08Rik	17.5360024672836	0.215199373100981	0.644763710615353	0.333764710324032	0.738557114898889	0.999880517534478
4930563H07Rik	0.166619466993514	-0.938977672304579	4.0804728567969	-0.23011491688776	0.818002473904613	NA
4930563M20Rik	0.333238933987028	-1.85097143331635	4.03632322514358	-0.458578594941565	0.646536810725508	NA
4930563M21Rik	0.972461929685308	-1.01718019216769	2.57351081669782	-0.395250016268779	0.692658383676172	NA
4930564C03Rik	0	NA	NA	NA	NA	NA
4930564D02Rik	0	NA	NA	NA	NA	NA
4930565D16Rik	0.163965996610498	-0.938977672304579	4.0804728567969	-0.23011491688776	0.818002473904613	NA
4930565N06Rik	2.08584795532259	-0.751750943765722	1.80822486154484	-0.415739745511225	0.677600454174011	NA
4930567H12Rik	0	NA	NA	NA	NA	NA
4930567H17Rik	0	NA	NA	NA	NA	NA
4930567J20Rik	0	NA	NA	NA	NA	NA
4930567K12Rik	0.162934909516023	-0.938977672304579	4.0804728567969	-0.23011491688776	0.818002473904613	NA
4930567K20Rik	0	NA	NA	NA	NA	NA
4930568D16Rik	0	NA	NA	NA	NA	NA
4930568E12Rik	1.81456363739637	-0.837703219559093	2.20378864430513	-0.380119582576044	0.7038566500947	NA
4930568G15Rik	0	NA	NA	NA	NA	NA
4930570G19Rik	2.48600625727931	-0.99250931470629	1.73387486586285	-0.572422689922538	0.567035647629336	NA
4930571K23Rik	0	NA	NA	NA	NA	NA
4930571O06Rik	0	NA	NA	NA	NA	NA
4930572K03Rik	0	NA	NA	NA	NA	NA
4930572O03Rik	0	NA	NA	NA	NA	NA
4930572O13Rik	0	NA	NA	NA	NA	NA
4930573O16Rik	0	NA	NA	NA	NA	NA
4930577N17Rik	0	NA	NA	NA	NA	NA
4930578C19Rik	12.2201504363096	-0.313752207902016	0.866490417532224	-0.362095415660322	0.717280729316919	0.999880517534478
4930578E11Rik	0	NA	NA	NA	NA	NA
4930578G10Rik	0	NA	NA	NA	NA	NA
4930578I06Rik	0	NA	NA	NA	NA	NA
4930578M01Rik	1.35764131061423	0.0881976864410515	2.07075266989754	0.0425920911382504	0.966026700128132	NA
4930578N16Rik	0	NA	NA	NA	NA	NA
4930578N18Rik	0	NA	NA	NA	NA	NA
4930579C15Rik	0	NA	NA	NA	NA	NA
4930579F01Rik	0.68559452003726	-1.455627265412	2.91213192796355	-0.499849354843591	0.617181155318985	NA
4930579G18Rik	18.8376527584855	-0.0954036275698273	0.510496921325107	-0.186883845101722	0.851751705786186	0.999880517534478
4930579G24Rik	820.626228686125	0.144468105678002	0.121117809791458	1.19278994498619	0.232951649004567	0.999880517534478
4930579H20Rik	0.840986455658107	-0.541286944761954	2.46641415946639	-0.219463119235036	0.826289306153564	NA
4930579J09Rik	0	NA	NA	NA	NA	NA
4930579J19Rik	0	NA	NA	NA	NA	NA
4930579K19Rik	2.41616748696639	-1.50600958966167	1.55788163343503	-0.966703475629923	0.333692289130308	NA
4930579P08Rik	0	NA	NA	NA	NA	NA
4930581F22Rik	37.099980121633	0.195818669510598	0.402955055376341	0.485956602102217	0.626997935695827	0.999880517534478
4930583K01Rik	0.645227751263392	-1.45810847422322	2.66860509111391	-0.54639349938982	0.584795477613987	NA
4930583P06Rik	0	NA	NA	NA	NA	NA
4930584F24Rik	0	NA	NA	NA	NA	NA
4930586N03Rik	2.10699155342824	-0.735379342984475	1.78764771632022	-0.4113670362851	0.680803421151104	NA
4930587E11Rik	0	NA	NA	NA	NA	NA
4930588N13Rik	0	NA	NA	NA	NA	NA
4930590J08Rik	2.80950298347355	-2.18435836625772	1.52922342747452	-1.42841021593891	0.153173820422797	NA
4930590L20Rik	0	NA	NA	NA	NA	NA
4930591A17Rik	0	NA	NA	NA	NA	NA
4930591E09Rik	0	NA	NA	NA	NA	NA
4930592A05Rik	1.26962282306999	-0.0981603603627269	2.39030132851085	-0.0410661029184469	0.96724319774836	NA
4930592I03Rik	1.94699049184044	-1.62908110337643	1.6412245239855	-0.992600999783027	0.320904437365034	NA
4930593A02Rik	0	NA	NA	NA	NA	NA
4930593C16Rik	0	NA	NA	NA	NA	NA
4930594C11Rik	8.148524946043	0.0979414189191331	0.825115071757201	0.118700314988251	0.905512786988704	0.999880517534478
4930594O21Rik	0	NA	NA	NA	NA	NA
4930595D18Rik	1.67057309208838	-3.04042111519465	2.2284646238799	-1.36435691310239	0.172455261660291	NA
4930595M18Rik	0	NA	NA	NA	NA	NA
4930596D02Rik	0	NA	NA	NA	NA	NA
4930596I21Rik	2.52836836806449	-0.529658948379167	1.52038888853339	-0.348370704609721	0.727561800548794	NA
4930597A21Rik	0.318660117432265	1.82151406111073	4.04365540930986	0.450462236944569	0.652377177486249	NA
4930597G03Rik	0	NA	NA	NA	NA	NA
4930598F16Rik	0	NA	NA	NA	NA	NA
4930599N23Rik	9.51762003356274	0.0930385973638926	0.747908970628335	0.124398290457365	0.900999926852961	0.999880517534478
4931402G19Rik	0.462744815002845	2.36297940144872	3.72783624780833	0.633874248858963	0.526162892346956	NA
4931403E22Rik	1.51045948252966	1.03374058236186	1.8201412006446	0.567945268199941	0.570072132552184	NA
4931403G20Rik	10.3950921541077	0.13518118259043	0.897140538888603	0.150680051486576	0.880228110154351	0.999880517534478
4931406B18Rik	0.303414756286713	1.76046011967928	4.04946081734421	0.4347393885475	0.663751604503343	NA
4931406C07Rik	244.840642583589	-0.109346930602185	0.191049159010141	-0.572349709199091	0.567085079284432	0.999880517534478
4931406H21Rik	90.0434823809139	0.281533975559353	0.4120519227331	0.683248784987982	0.494449650504354	0.999880517534478
4931406P16Rik	1185.0010633363	0.170313073726855	0.140576312223085	1.2115346535523	0.225690561797163	0.999880517534478
4931408A02Rik	0.356040143527723	0.0228030071242793	4.0804728567969	0.00558832466837661	0.995541185234025	NA
4931408C20Rik	0	NA	NA	NA	NA	NA
4931408D14Rik	0	NA	NA	NA	NA	NA
4931409K22Rik	0	NA	NA	NA	NA	NA
4931414P19Rik	299.24552735833	0.0747523717725366	0.172757603186903	0.432700908055916	0.665232070049471	0.999880517534478
4931417E11Rik	0	NA	NA	NA	NA	NA
4931419H13Rik	0.314642287659379	0.0228030071242793	4.0804728567969	0.00558832466837661	0.995541185234025	NA
4931420L22Rik	0.151707378143356	0.98457567933791	4.0804728567969	0.241289603899187	0.809330667781802	NA
4931423N10Rik	0.515370202243855	0.978328865571236	3.2218116386328	0.303657995967262	0.761388462095504	NA
4931428F04Rik	825.108051316062	0.094869748138462	0.146333260381659	0.64831295285178	0.516782558002961	0.999880517534478
4931428L18Rik	0.318660117432265	1.82151406111073	4.04365540930986	0.450462236944569	0.652377177486249	NA
4931429I11Rik	5.82591070400475	0.112536259868708	1.1315498963629	0.0994532015162824	0.92077844339509	0.999880517534478
4931429L15Rik	1.57432527564331	1.11329159796667	1.85363523054484	0.600599071285151	0.548107056687096	NA
4931429P17Rik	0	NA	NA	NA	NA	NA
4931430N09Rik	3.11786459630348	-1.12152525114635	1.23695735872858	-0.906680608860376	0.364575720649247	NA
4931431B13Rik	0	NA	NA	NA	NA	NA
4931431C16Rik	5.58202285654222	1.47434844452218	1.01183273914388	1.45710687891917	0.145086879846869	0.999880517534478
4931431F19Rik	0	NA	NA	NA	NA	NA
4931432M23Rik	0	NA	NA	NA	NA	NA
4931440F15Rik	2.95594435882046	5.01675811122068	1.77347505882486	2.82877285826895	0.00467268498207826	NA
4931440J10Rik	1.9188714476806	0.374925231461006	1.84154921648354	0.20359229506607	0.838672114687666	NA
4931440L10Rik	0	NA	NA	NA	NA	NA
4931440P22Rik	34.469888303491	-0.141465807436143	0.416453958994693	-0.339691349741607	0.734088976705342	0.999880517534478
4932411E22Rik	1.08440670974883	1.23220458091289	2.87294081811516	0.428900091900011	0.667995933338186	NA
4932411N23Rik	0	NA	NA	NA	NA	NA
4932412D23Rik	0	NA	NA	NA	NA	NA
4932413F04Rik	0.162934909516023	-0.938977672304579	4.0804728567969	-0.23011491688776	0.818002473904613	NA
4932414J04Rik	0	NA	NA	NA	NA	NA
4932414N04Rik	0	NA	NA	NA	NA	NA
4932415M13Rik	0.640925085664421	1.44453538539653	3.39932839193562	0.424947289242036	0.670875100456172	NA
4932416H05Rik	102.524793412952	0.0011226850179901	0.302308343467397	0.00371370834530465	0.997036896258963	0.999880517534478
4932416K20Rik	0.159330058716133	0.984575679337911	4.0804728567969	0.241289603899188	0.809330667781802	NA
4932417I16Rik	0.810895837840032	-0.653105693871173	2.79040745444639	-0.234053880851873	0.814943149260517	NA
4932418E24Rik	0	NA	NA	NA	NA	NA
4932429P05Rik	0	NA	NA	NA	NA	NA
4932435O22Rik	0	NA	NA	NA	NA	NA
4932438A13Rik	713.79761711716	-0.247921378989122	0.16870329220269	-1.46957048527099	0.141678118815568	0.999880517534478
4932438H23Rik	2.53531162954651	-2.5812278329153	1.77318868801725	-1.45569834183951	0.145476028483864	NA
4932441J04Rik	2.87041794765718	-0.0665170179200255	1.43160998128893	-0.0464630861682997	0.962941155264383	NA
4932442L08Rik	4.76205737705121	-0.720290988477838	1.20049467090222	-0.599995156943522	0.54850946315598	0.999880517534478
4932443I19Rik	0.356040143527723	0.0228030071242793	4.0804728567969	0.00558832466837661	0.995541185234025	NA
4932702P03Rik	0	NA	NA	NA	NA	NA
4933400A11Rik	0.470034223280227	0.801541197713594	3.7814520752098	0.211966509629538	0.832133162077089	NA
4933400B14Rik	0	NA	NA	NA	NA	NA
4933400C23Rik	0.162934909516023	-0.938977672304579	4.0804728567969	-0.23011491688776	0.818002473904613	NA
4933400F21Rik	10.1667335712967	-0.0416875323222152	0.919822755555878	-0.0453212665923035	0.963851236563727	0.999880517534478
4933400L20Rik	0.518975053043746	-0.861543787473054	3.65582680491847	-0.23566318467657	0.813694039684054	NA
4933401B06Rik	0	NA	NA	NA	NA	NA
4933401D09Rik	0	NA	NA	NA	NA	NA
4933401H06Rik	0.166619466993514	-0.938977672304579	4.0804728567969	-0.23011491688776	0.818002473904613	NA
4933402C06Rik	0	NA	NA	NA	NA	NA
4933402D24Rik	4.48195096154078	-0.725279071487985	1.09948274343016	-0.659654802061981	0.509475377621951	0.999880517534478
4933402E13Rik	0.1931052340117	0.98457567933791	4.0804728567969	0.241289603899187	0.809330667781802	NA
4933402J07Rik	0	NA	NA	NA	NA	NA
4933402J10Rik	0	NA	NA	NA	NA	NA
4933402J15Rik	0.318660117432265	1.82151406111073	4.04365540930986	0.450462236944569	0.652377177486249	NA
4933402N03Rik	0	NA	NA	NA	NA	NA
4933402N22Rik	0	NA	NA	NA	NA	NA
4933402P03Rik	0.303414756286713	1.76046011967928	4.04946081734421	0.4347393885475	0.663751604503343	NA
4933403O08Rik	0.1931052340117	0.98457567933791	4.0804728567969	0.241289603899187	0.809330667781802	NA
4933404G15Rik	0	NA	NA	NA	NA	NA
4933404K08Rik	0	NA	NA	NA	NA	NA
4933404K13Rik	0	NA	NA	NA	NA	NA
4933404M02Rik	0.1931052340117	0.98457567933791	4.0804728567969	0.241289603899187	0.809330667781802	NA
4933404O12Rik	580.987356030659	-0.0026809709452629	0.149543909842005	-0.0179276504679821	0.985696570672814	0.999880517534478
4933405D12Rik	0	NA	NA	NA	NA	NA
4933405E24Rik	0	NA	NA	NA	NA	NA
4933405L10Rik	2.63796720104046	-0.730362352672476	1.48747326594381	-0.491008725598209	0.6234202761433	NA
4933405O20Rik	0	NA	NA	NA	NA	NA
4933406C10Rik	3.50116250711771	1.34455935943728	1.18363038475705	1.13596218612896	0.255972390365539	NA
4933406D12Rik	0	NA	NA	NA	NA	NA
4933406F09Rik	0	NA	NA	NA	NA	NA
4933406G16Rik	0	NA	NA	NA	NA	NA
4933406I18Rik	4.11101413907965	-0.145812008210823	1.3537589246805	-0.107708991277923	0.914226537002256	NA
4933406J08Rik	0	NA	NA	NA	NA	NA
4933406J10Rik	1.11431059412674	0.324342159663537	2.48328203041017	0.130610279336642	0.896083610657096	NA
4933406K04Rik	1.07421026547064	2.37836630352624	2.90231065530953	0.819473373456841	0.412516387412947	NA
4933406M09Rik	0	NA	NA	NA	NA	NA
4933407C03Rik	3.45632828674492	0.680023422838283	1.27631022786644	0.532804178788922	0.594169140854059	NA
4933407E24Rik	0	NA	NA	NA	NA	NA
4933407G14Rik	0	NA	NA	NA	NA	NA
4933407H18Rik	29.6166937694667	-0.379794721991132	0.433425690674114	-0.87626259855624	0.380887292736981	0.999880517534478
4933407I05Rik	0	NA	NA	NA	NA	NA
4933407K13Rik	366.002373496244	-0.141489397187108	0.217187369952452	-0.651462362742748	0.514748065255181	0.999880517534478
4933407L21Rik	1.39585712558131	3.95323476904022	2.5095113672923	1.57530060256538	0.115187074973299	NA
4933408B17Rik	6.67277722186173	-0.40386614232636	0.897109218087702	-0.450186146996962	0.652576224175317	0.999880517534478
4933408J17Rik	3.72082034032523	1.45611131088142	1.26969855191004	1.14681654845629	0.251457448338261	NA
4933408N05Rik	0.986089365823197	-2.20110954322277	2.34517105568653	-0.938571000134748	0.347951047839696	NA
4933409G03Rik	0	NA	NA	NA	NA	NA
4933409K07Rik	0	NA	NA	NA	NA	NA
4933409K07Rik_copy2	0.159330058716133	0.984575679337911	4.0804728567969	0.241289603899188	0.809330667781802	NA
4933409K07Rik_copy3	0	NA	NA	NA	NA	NA
4933409K07Rik_copy4	0	NA	NA	NA	NA	NA
4933409K07Rik_copy5	0	NA	NA	NA	NA	NA
4933411E08Rik	0.479639371364352	-0.869140263094442	3.76002131678932	-0.231153014801682	0.817195930285609	NA
4933411G06Rik	0	NA	NA	NA	NA	NA
4933411K16Rik	2.99307435985963	-2.29396177374001	1.49519319348865	-1.53422432882245	0.12497447438496	NA
4933411K20Rik	27.7029732265941	-0.437014687680787	0.432670399387603	-1.01004064132729	0.312475819093008	0.999880517534478
4933412E12Rik	0	NA	NA	NA	NA	NA
4933412E24Rik	0	NA	NA	NA	NA	NA
4933412O06Rik	0	NA	NA	NA	NA	NA
4933413G19Rik	4.34428399850831	-0.633459767380511	1.08953577227922	-0.581403367835609	0.560968628179693	NA
4933413J09Rik	5.1722550967841	0.308039083472552	0.972067094631697	0.316890763172334	0.751326491034393	0.999880517534478
4933413L06Rik	0	NA	NA	NA	NA	NA
4933415F23Rik	0.151707378143356	0.98457567933791	4.0804728567969	0.241289603899187	0.809330667781802	NA
4933416C03Rik	0	NA	NA	NA	NA	NA
4933416E03Rik	0	NA	NA	NA	NA	NA
4933416I08Rik	0	NA	NA	NA	NA	NA
4933416M06Rik	0	NA	NA	NA	NA	NA
4933416M07Rik	1.4942682621756	-4.01698070619445	2.51551508868186	-1.59688197628715	0.110292018141035	NA
4933417A18Rik	0	NA	NA	NA	NA	NA
4933417D19Rik	8.68745548359591	0.838776475902972	0.765643553771452	1.09551823661452	0.273289660477436	0.999880517534478
4933417E11Rik	2.99992687224733	1.02986389597117	1.24433497681877	0.827642005695355	0.407873271838344	NA
4933417G07Rik	0.151707378143356	0.98457567933791	4.0804728567969	0.241289603899187	0.809330667781802	NA
4933417O13Rik	3.95080202092868	1.91526756291014	1.45804821619787	1.31358314603927	0.188986523516711	NA
4933421E11Rik	6.69377321818466	0.468890506306342	0.917334330093698	0.511144618623887	0.609249794765588	0.999880517534478
4933421I07Rik	0	NA	NA	NA	NA	NA
4933421O10Rik	73.8274773974683	0.0235156283178476	0.313951977323084	0.0749019914394359	0.940292692070841	0.999880517534478
4933422A05Rik	0.972461929685308	-1.01718019216769	2.57351081669782	-0.395250016268779	0.692658383676172	NA
4933424G05Rik	0.845004285430993	0.617042187794795	2.7266342037752	0.226301785160789	0.820966710046967	NA
4933424G06Rik	0	NA	NA	NA	NA	NA
4933425B07Rik	2.00166411584296	0.0193658323954375	1.50376574866047	0.0128782241600384	0.989724947790201	NA
4933425L06Rik	0	NA	NA	NA	NA	NA
4933426I21Rik	0	NA	NA	NA	NA	NA
4933426M11Rik	0	NA	NA	NA	NA	NA
4933427D06Rik	0	NA	NA	NA	NA	NA
4933427D14Rik	2.26590615553735	2.55300918327259	1.78995558159431	1.42629750677871	0.15378248399142	NA
4933427E11Rik	10.2010246424705	-0.26516951049319	0.75299351074865	-0.352153779160128	0.724722938294285	0.999880517534478
4933427E13Rik	0	NA	NA	NA	NA	NA
4933427G17Rik	4.19469706194884	0.415333239856708	1.13613846065471	0.36556568960562	0.714689181230032	NA
4933427I22Rik	0.1931052340117	0.98457567933791	4.0804728567969	0.241289603899187	0.809330667781802	NA
4933428C19Rik	0.625679724518868	1.40885827544473	2.98899468359185	0.471348538416171	0.63739185897198	NA
4933428G20Rik	8.12083586185794	0.416947213638567	0.793973083909035	0.52514023723043	0.59948570629773	0.999880517534478
4933429K18Rik	0	NA	NA	NA	NA	NA
4933429O19Rik	0	NA	NA	NA	NA	NA
4933430H16Rik	0.159330058716133	0.984575679337911	4.0804728567969	0.241289603899188	0.809330667781802	NA
4933430I17Rik	26.1979328191222	0.173523032270214	0.463289342790415	0.374545702314402	0.707998361241295	0.999880517534478
4933430M04Rik	0.758536890716782	3.07308064707756	3.65692747166705	0.840344981104222	0.400714987913162	NA
4933430N04Rik	0	NA	NA	NA	NA	NA
4933431E20Rik	207.73882237656	0.129734018032629	0.24405421888616	0.531578673889445	0.595017838460128	0.999880517534478
4933431G14Rik	0.352435292727832	1.94637750840545	4.03249582785857	0.482673161112498	0.629327822783009	NA
4933432B09Rik	0.652770725158567	-2.82457747988004	3.30279566577292	-0.855208061809975	0.39243597393733	NA
4933432G23Rik	0	NA	NA	NA	NA	NA
4933432I03Rik	0.352435292727832	1.94637750840545	4.03249582785857	0.482673161112498	0.629327822783009	NA
4933432I09Rik	0.466349665802736	0.801415869375247	3.79213259638214	0.211336457522565	0.832624736319919	NA
4933432K03Rik	0	NA	NA	NA	NA	NA
4933433C11Rik	2.11456133925083	-2.50412419461823	1.77305409664576	-1.41232250011746	0.157855024283005	NA
4933433F19Rik	0	NA	NA	NA	NA	NA
4933433G08Rik	0	NA	NA	NA	NA	NA
4933433G15Rik	0	NA	NA	NA	NA	NA
4933433G19Rik	1.79731847595862	-0.843287525672678	1.95163540310023	-0.432092758889849	0.665673997316732	NA
4933433H22Rik	0	NA	NA	NA	NA	NA
4933433P14Rik	5.97035442287066	1.01941985566487	0.958663742890005	1.06337583248085	0.28761154805269	0.999880517534478
4933434E20Rik	1480.25691842772	-0.0683637191090926	0.115535468279296	-0.591711966266757	0.554043482139564	0.999880517534478
4933434I20Rik	0	NA	NA	NA	NA	NA
4933436E23Rik	0	NA	NA	NA	NA	NA
4933436H12Rik	0.537917846166755	2.55432423302183	3.54476796276858	0.720589968045982	0.47116182790448	NA
4933436I01Rik	0	NA	NA	NA	NA	NA
4933438B17Rik	0	NA	NA	NA	NA	NA
4933438K21Rik	1.25504400651523	1.512176679389	2.16225799244047	0.699350717941968	0.484332878329788	NA
4933439C10Rik	300.199463731752	-0.367316551210707	0.171730257297396	-2.1389157449092	0.0324424926553648	0.999880517534478
4933439F18Rik	0.832074664092185	0.614979832298919	2.47253961255061	0.24872395539278	0.803574317315427	NA
4933439K11Rik	5.44479188285043	0.258846901071827	1.15795165381537	0.223538608212998	0.823116338218431	0.999880517534478
4933440J02Rik	0	NA	NA	NA	NA	NA
4933440M02Rik	0	NA	NA	NA	NA	NA
5031410I06Rik	1.10565987003383	1.19136790004471	2.8749432700422	0.414397011745982	0.678583377034731	NA
5031414D18Rik	40.5069436769823	-0.751095124749485	0.411102981935383	-1.82702426825875	0.0676961206207664	0.999880517534478
5031425E22Rik	35.917473585865	-0.01307068028839	0.412105416761643	-0.0317168368984336	0.974697867738319	0.999880517534478
5031425F14Rik	1.03810951944269	1.07199503902149	2.53257650010301	0.423282392053265	0.672089239508421	NA
5031426D15Rik	3.41518399649437	0.669394940943606	1.33473883189667	0.501517544066948	0.616006933856403	NA
5031434C07Rik	0.692963634992242	-1.47407037740163	3.31616531787069	-0.444510522276415	0.656673523058964	NA
5031434O11Rik	1.33355544836127	-0.720894521708456	1.96128821062276	-0.367561747327056	0.713200042201378	NA
5031439G07Rik	2265.71013057538	0.0537957786131228	0.126182409342373	0.426333423917733	0.669864906053841	0.999880517534478
5033403F01Rik	10.6500340880239	0.224189679023965	0.721152562393189	0.310876908320173	0.755894199763547	0.999880517534478
5033403H07Rik	0	NA	NA	NA	NA	NA
5033404E19Rik	0.315673374753854	0.0228030071242791	4.0804728567969	0.00558832466837656	0.995541185234025	NA
5033406O09Rik	15.1072573030222	-0.209193772229256	0.682198049971101	-0.306646687480443	0.759112313039142	0.999880517534478
5033411D12Rik	0	NA	NA	NA	NA	NA
5033414D02Rik	3.78630653608056	-0.3733620320315	1.11690315198667	-0.334283264728361	0.738165817620524	NA
5033414K04Rik	0.1931052340117	0.98457567933791	4.0804728567969	0.241289603899187	0.809330667781802	NA
5033421C21Rik	2.06912725790128	-0.280291056490022	1.75867728601676	-0.159376059905143	0.873372599245165	NA
5033428I22Rik	55.8622353741421	-0.359387983218696	0.345035265375971	-1.04159782863669	0.297598175813179	0.999880517534478
5330411J11Rik	0	NA	NA	NA	NA	NA
5330413P13Rik	1.3331380111074	-1.51090745402661	2.12787291424952	-0.710055306361889	0.477669840240713	NA
5330417C22Rik	12.7155210817195	-0.633094401239391	0.61414169190112	-1.03086048315593	0.302606250096123	0.999880517534478
5330426P16Rik	86.6210157611031	0.111922177953924	0.296998662074136	0.376844047620614	0.706289504506591	0.999880517534478
5330429B09Rik	307.723081983657	-0.282726677376417	0.203792684580004	-1.38732495702232	0.165342696296434	0.999880517534478
5330429B09Rik_copy2	426.742634436567	-0.197047051320383	0.156109263962427	-1.26223803968359	0.20686314454694	0.999880517534478
5330434G04Rik	21.4578149753179	0.28311613690667	0.488551343825733	0.579501295994097	0.562250972403234	0.999880517534478
5330437I02Rik	0	NA	NA	NA	NA	NA
5330439B14Rik	0.166619466993514	-0.938977672304579	4.0804728567969	-0.23011491688776	0.818002473904613	NA
53BP1	101.091500009528	0.711594641024212	0.31294248180246	2.27388316512872	0.0229730121550392	0.999880517534478
53BP1_copy2	5.75379091387404	-0.0751225788229717	0.895836518879265	-0.0838574642133965	0.933169759029084	0.999880517534478
5430401F13Rik	0	NA	NA	NA	NA	NA
5430402E10Rik	0	NA	NA	NA	NA	NA
5430402O13Rik	5.86359381307101	0.152153832546562	0.965201241347405	0.157639491153324	0.874740883179504	0.999880517534478
5430403N17Rik	0.163965996610498	-0.938977672304579	4.0804728567969	-0.23011491688776	0.818002473904613	NA
5430405G05Rik	1.29215759249293	-0.804975219006398	2.1377544705972	-0.376551764984275	0.706506739406208	NA
5430405H02Rik	112.338466748965	-0.184246273784515	0.224431981584788	-0.820944824723697	0.411677697049683	0.999880517534478
5430407P10Rik	8.03423067833042	1.17535045489145	0.855607577414684	1.37370271829862	0.169533992658954	0.999880517534478
5430416N02Rik	732.437248634736	-0.142002147498397	0.184991854583817	-0.767612973110976	0.442717152721211	0.999880517534478
5430416O09Rik	2.6120058980387	-0.750108996185866	1.36268914806671	-0.550462295271133	0.582002331250787	NA
5430417L22Rik	0	NA	NA	NA	NA	NA
5430419D17Rik	0.166619466993514	-0.938977672304579	4.0804728567969	-0.23011491688776	0.818002473904613	NA
5430421F17Rik	2.28710139685098	-3.57178161304751	1.79774263378651	-1.98681476754235	0.0469429275132758	NA
5430421N21Rik	0	NA	NA	NA	NA	NA
5430425K12Rik	0	NA	NA	NA	NA	NA
5430427M07Rik	0	NA	NA	NA	NA	NA
5430427O19Rik	2.94887203647216	-1.7980558684389	1.40175764577377	-1.28271522103692	0.199591865294573	NA
5430428K19Rik	0	NA	NA	NA	NA	NA
5430431A17Rik	15.6793039731351	0.0767307981465841	0.734402789158822	0.104480537491519	0.916788012572741	0.999880517534478
5430434I15Rik	0	NA	NA	NA	NA	NA
5430437J10Rik	0	NA	NA	NA	NA	NA
5430440P10Rik	3.43758154983015	0.402615432545329	1.2662678024518	0.317954410406524	0.750519518911317	NA
544988	8.72459050885626	0.0402143582556119	0.777842314122433	0.0516998850865834	0.958767828806511	0.999880517534478
547127	0	NA	NA	NA	NA	NA
5530400C23Rik	0	NA	NA	NA	NA	NA
5530401A14Rik	0	NA	NA	NA	NA	NA
5530601H04Rik	492.273641273577	-0.0260820670807941	0.148124082143934	-0.17608255661932	0.860229084610833	0.999880517534478
5730403B10Rik	19.0224468198934	-0.0135073040697472	0.519392872085833	-0.0260059480899365	0.979252594167065	0.999880517534478
5730403I07Rik	0.481261754652894	-0.875042606160388	3.28920187613506	-0.26603493464761	0.790212304211964	NA
5730405O15Rik	8.77268252668459	0.178247289946891	0.840502931614321	0.212072181122008	0.832050722329048	0.999880517534478
5730408K05Rik	24.0344998766115	-0.395819673752982	0.494025505039902	-0.801213033972834	0.423008326852095	0.999880517534478
5730409E04Rik	48.7167480709435	-0.23718400328851	0.383023976659745	-0.619240616101717	0.535757858600811	0.999880517534478
5730412P04Rik	0	NA	NA	NA	NA	NA
5730416F02Rik	0.303414756286713	1.76046011967928	4.04946081734421	0.4347393885475	0.663751604503343	NA
5730419I09Rik	42.8460947634118	-0.372285606930157	0.358573118011531	-1.03824182078865	0.299157487023274	0.999880517534478
5730420D15Rik	1.26534696939843	-0.0906346594687433	2.39507855592308	-0.0378420403976319	0.969813624971574	NA
5730422E09Rik	5.98383141664237	-0.135374765737268	0.988545900559547	-0.136943328236597	0.891075590451476	0.999880517534478
5730435O14Rik	0	NA	NA	NA	NA	NA
5730437N04Rik	19.38789732144	0.247383866175435	0.496533221928223	0.49822218383445	0.618327448189681	0.999880517534478
5730455O13Rik	6.80066674895491	-0.914188328432531	0.846420259745046	-1.0800643272739	0.280113535787385	0.999880517534478
5730455P16Rik	1266.39210427293	0.0617046071683722	0.127377194614057	0.484424290826412	0.628084782779885	0.999880517534478
5730457N03Rik	366.668258921679	-0.0531980996221889	0.307149091435799	-0.173199599495831	0.862494538439892	0.999880517534478
5730460C07Rik	0.482626114042764	0.861332670548713	3.74915107030096	0.229740721138657	0.818293250219629	NA
5730469M10Rik	0	NA	NA	NA	NA	NA
5730480H06Rik	23.9274677150476	0.0648218977254809	0.489419809703013	0.13244641193583	0.89463120657981	0.999880517534478
5730488B01Rik	0	NA	NA	NA	NA	NA
5730507C01Rik	186.040316494841	0.162744610290865	0.240596738875162	0.676420682390496	0.498773589540859	0.999880517534478
5730508B09Rik	58.7841956482705	-0.0415007837916804	0.313576896328662	-0.132346433291384	0.894710281902361	0.999880517534478
5730522E02Rik	60.4316945498215	-0.226871861660996	0.310720725515883	-0.730147180508559	0.465300224639659	0.999880517534478
5730528L13Rik	0	NA	NA	NA	NA	NA
5730559C18Rik	1357.75848455184	0.168799906684336	0.124582088354948	1.35492917893146	0.175440122043178	0.999880517534478
5730577I03Rik	1.78103756943772	-0.28941971976843	1.91133484788659	-0.151422823734129	0.879642186309621	NA
5730590G19Rik	0	NA	NA	NA	NA	NA
5830405F06Rik	0	NA	NA	NA	NA	NA
5830405N20Rik	0.386210468023399	2.06375011069983	4.02282410763937	0.513010277228069	0.607944131692461	NA
5830411N06Rik	0	NA	NA	NA	NA	NA
5830415F09Rik	238.297681683452	0.0376944895477236	0.201076557649849	0.187463372102103	0.851297339392001	0.999880517534478
5830416I19Rik	0.815865048029792	-0.620459524623216	2.75270849516066	-0.22539964755222	0.821668385802032	NA
5830416P10Rik	0.989694216623087	-3.42324842424775	2.48281153078691	-1.3787790099246	0.167962900296978	NA
5830417I10Rik	835.777656692594	0.0168727915208984	0.165745672238479	0.101799288590905	0.918915990340263	0.999880517534478
5830418K08Rik	30.0326194478321	0.299749031861773	0.416056469158634	0.720452760818591	0.471246275022851	0.999880517534478
5830418P13Rik	1.78629161545356	-2.19390807047826	1.8113472353762	-1.21120237336637	0.225817853376901	NA
5830427D03Rik	48.6045282604543	-0.271447265578799	0.391093329808372	-0.694072859058484	0.487636518336627	0.999880517534478
5830428M24Rik	0	NA	NA	NA	NA	NA
5830432E09Rik	1.80188758167535	-0.818595387785237	1.67211220298707	-0.489557690161517	0.624446922129301	NA
5830433M19Rik	30.9388947768944	-0.187822495828515	0.445981244089234	-0.421144382903544	0.673649654039053	0.999880517534478
5830444B04Rik	0	NA	NA	NA	NA	NA
5830454E08Rik	11.4809053771664	-0.0751045686345452	0.75383189043397	-0.0996303945052106	0.920637762547462	0.999880517534478
5830473C10Rik	0.800952959179634	0.533979227457708	2.49311730840585	0.214181348650275	0.830405640224201	NA
5930403L14Rik	4289.81902277812	-0.0225025571283684	0.172544501425151	-0.130415961925798	0.896237338651235	0.999880517534478
5930412G12Rik	148.278978234636	0.160424905677726	0.210174854290672	0.76329257474283	0.445288929371298	0.999880517534478
5930416I19Rik	28.171839712633	-0.113483343039173	0.421716653013165	-0.269098557593908	0.78785384038229	0.999880517534478
5930430L01Rik	82.8249150883563	-0.261445061496232	0.306187925775515	-0.853871232296449	0.393176340692011	0.999880517534478
5930434B04Rik	872.646185591139	-0.0548914014619633	0.130295085971887	-0.421285277587573	0.673546779480326	0.999880517534478
5930438M14Rik	0.1931052340117	0.98457567933791	4.0804728567969	0.241289603899187	0.809330667781802	NA
6030407O03Rik	0	NA	NA	NA	NA	NA
6030408B16Rik	100.374361636526	0.610596023864124	0.310272115555743	1.96793715339342	0.0490752692750347	0.999880517534478
6030419C18Rik	70.2090115698158	-0.0838279560550678	0.32874247641378	-0.254995816085402	0.798726330723383	0.999880517534478
6030422M02Rik	3.38581496182845	-0.454804959447039	1.25311165504457	-0.362940491069697	0.71664933861272	NA
6030440G07Rik	0	NA	NA	NA	NA	NA
6030443J06Rik	0.327931993220996	-1.83082329423887	4.03811563370972	-0.453385554132074	0.650271136753235	NA
6030446N20Rik	2.89767140522642	-0.0961376411861566	1.45037392200519	-0.0662847281846071	0.947151141626709	NA
6030458C11Rik	1349.78671248509	-0.0332847682199342	0.119192905529592	-0.279251253017493	0.780052013162652	0.999880517534478
6030466F02Rik	0	NA	NA	NA	NA	NA
6030468B19Rik	3.88172971850535	0.975488177597998	1.18507300943679	0.823146059213349	0.410424938997789	NA
6030469F06Rik	0.648134787264202	-1.44606292125655	3.38993390143844	-0.42657555082208	0.669688508739736	NA
6030471H07Rik	0	NA	NA	NA	NA	NA
6030498E09Rik	1.36405904515234	0.78554279945902	2.31285078238422	0.339642663263056	0.734125645391526	NA
6230400D17Rik	20.0637567181629	-0.774297898686991	0.526414293189488	-1.47089071992252	0.141320672749931	0.999880517534478
6230409E13Rik	9.33501808487828	0.112006241669068	0.868154635246291	0.129016464488832	0.897344620932355	0.999880517534478
6330403A02Rik	22.3389108325723	-0.0466417893635161	0.47389667075907	-0.0984218548925594	0.921597321235088	0.999880517534478
6330403K07Rik	4981.97118315326	-0.0648272767531327	0.113075414697949	-0.573310095092746	0.566434751350512	0.999880517534478
6330406I15Rik	0.1931052340117	0.98457567933791	4.0804728567969	0.241289603899187	0.809330667781802	NA
6330407A03Rik	0.549145377539422	1.09529787515781	3.59794784556213	0.304422943903648	0.760805690056571	NA
6330407J23Rik	0	NA	NA	NA	NA	NA
6330408A02Rik	449.394786208136	-0.191452295656617	0.160601889929326	-1.19209242021291	0.233225008756202	0.999880517534478
6330409D20Rik	1.27595639264962	0.681726194902882	2.09367075275854	0.325612894961954	0.744717254701067	NA
6330409N04Rik	0	NA	NA	NA	NA	NA
6330410L21Rik	0.166619466993514	-0.938977672304579	4.0804728567969	-0.23011491688776	0.818002473904613	NA
6330415B21Rik	0.511765351443965	2.49119505104832	3.60351015778352	0.691324553551592	0.489361604979961	NA
6330415G19Rik	24.9862463649635	-0.578670782580158	0.519927643366585	-1.11298329673953	0.265715603302477	0.999880517534478
6330416G13Rik	332.333344095362	-0.068947722448015	0.173313692729082	-0.397820399313698	0.690762579222315	0.999880517534478
6330418K02Rik	8.95393658882341	-0.390964707824491	0.772571533049715	-0.506056321129466	0.612817112301272	0.999880517534478
6330439K17Rik	0.826759307107064	-3.1632583146559	2.6672052800444	-1.18598232326656	0.235629280372042	NA
6330503K22Rik	0.151707378143356	0.98457567933791	4.0804728567969	0.241289603899187	0.809330667781802	NA
6330512M04Rik	1.9479947670075	-0.532658543299536	1.86425756698375	-0.285721540163221	0.775091405485957	NA
6330545A04Rik	0.986435512618557	0.996340368084334	2.14024281522024	0.465526790230952	0.641554256405763	NA
6330549D23Rik	55.1024891833875	-0.555446212609671	0.350470129421059	-1.58486035180006	0.112998066509111	0.999880517534478
6430411K18Rik	0	NA	NA	NA	NA	NA
6430503K07Rik	0	NA	NA	NA	NA	NA
6430526N21Rik	0	NA	NA	NA	NA	NA
6430531B16Rik	3.43174223698615	-0.418478681731181	1.19544285547437	-0.350061635999424	0.726292441520112	NA
6430548M08Rik	185.607333101956	-0.0649935204599968	0.213246258092222	-0.304781528367495	0.760532550839694	0.999880517534478
6430550D23Rik	14.2829359660549	0.171566472101975	0.641489951684795	0.267449975874722	0.789122725119915	0.999880517534478
6430562O15Rik	6.0110941503673	1.21912774739182	0.96302126161652	1.26594063494029	0.205534336869474	0.999880517534478
6430571L13Rik	55.3821025474554	0.136969261676958	0.381337101642005	0.359181577368632	0.719459257470042	0.999880517534478
6430573F11Rik	0.1931052340117	0.98457567933791	4.0804728567969	0.241289603899187	0.809330667781802	NA
6430584L05Rik	1.27464046972906	3.81641195893238	3.08968372910493	1.23521120397588	0.216751910552973	NA
6430598A04Rik	2.33783689775821	-1.27879023982171	1.51012146384238	-0.846812836212478	0.397099452341358	NA
6430704M03Rik	0	NA	NA	NA	NA	NA
6430706D22Rik	0	NA	NA	NA	NA	NA
6430710C18Rik	1.16729606559056	-1.2745031262462	2.25881482468296	-0.564235329217427	0.572593987129488	NA
6530401N04Rik	11.5869172502488	0.246426089227899	0.713237827162553	0.345503392898056	0.729715959981646	0.999880517534478
6530402F18Rik	3.87615400855114	0.153749519557857	1.56476828060377	0.0982570527941249	0.921728180008061	NA
6530403H02Rik	2.61280471023444	1.13081501269496	1.93351860041393	0.584848272187747	0.558649742870912	NA
6530411M01Rik	0.618057043946092	1.38293208031307	3.43703710186011	0.402361696812824	0.687417854930502	NA
6620401K05Rik	0	NA	NA	NA	NA	NA
6720401G13Rik	112.9141919542	0.00200199298059375	0.276519618888107	0.00723996723503315	0.99422339238802	0.999880517534478
6720456H20Rik	9.70194194205373	-0.158381705168937	0.705385520510801	-0.224532118343236	0.822343278002353	0.999880517534478
6720463M24Rik	24.8176166969403	0.754773058601066	0.480472370083657	1.57089794459908	0.116206356117094	0.999880517534478
6720468P15Rik	0.1931052340117	0.98457567933791	4.0804728567969	0.241289603899187	0.809330667781802	NA
6720483E21Rik	5.91759947777619	0.654281784701644	1.10610362053873	0.591519431410028	0.554172439432888	0.999880517534478
6720489N17Rik	0	NA	NA	NA	NA	NA
6720489N17Rik_copy2	378.830536240997	0.213914948341224	0.168397946071526	1.27029428405478	0.203979823497762	0.999880517534478
6820408C15Rik	6.4432513521842	-0.379228712144392	0.916022687852726	-0.413994890272153	0.678877848973883	0.999880517534478
6820431F20Rik	729.530071189091	-0.0312846732019539	0.177950843174005	-0.175805141711877	0.860447030054167	0.999880517534478
6820431F20Rik_copy2	1877.69267337537	-0.059317979983571	0.164622322412162	-0.36032768287072	0.718602099820369	0.999880517534478
6D	0	NA	NA	NA	NA	NA
7420426K07Rik	0.151707378143356	0.98457567933791	4.0804728567969	0.241289603899187	0.809330667781802	NA
7420461P10Rik	0.163965996610498	-0.938977672304579	4.0804728567969	-0.23011491688776	0.818002473904613	NA
7420700N18Rik	0	NA	NA	NA	NA	NA
7420701I03Rik	0	NA	NA	NA	NA	NA
7530416G11Rik	0.162934909516023	-0.938977672304579	4.0804728567969	-0.23011491688776	0.818002473904613	NA
7630403G23Rik	0	NA	NA	NA	NA	NA
8030411F24Rik	0	NA	NA	NA	NA	NA
8030423F21Rik	5.87208963987237	0.796231727143281	0.955193476565291	0.833581621606537	0.404516785584776	0.999880517534478
8030423J24Rik	0.455122134430069	2.33962164075862	4.00288470304004	0.584483894572771	0.558894797745376	NA
8030442B05Rik	0	NA	NA	NA	NA	NA
8030443G20Rik	0	NA	NA	NA	NA	NA
8030451O07Rik	0.484946312130385	-0.88879812123348	3.74649025578786	-0.237234867983547	0.812474587541745	NA
8030455M16Rik	0	NA	NA	NA	NA	NA
8030462N17Rik	424.690003124929	0.112697973834852	0.206241013585447	0.546438227177158	0.584764739036893	0.999880517534478
8430406I07Rik	0	NA	NA	NA	NA	NA
8430408G22Rik	245.910343183472	-0.0393376564587233	0.223791263641026	-0.175778338343999	0.86046808814452	0.999880517534478
8430410A17Rik	11.4986476825356	0.0849657287719338	0.637529907211287	0.133273322256512	0.893977225123331	0.999880517534478
8430410K20Rik	7.12659737079868	-0.317842249745598	0.927063718071538	-0.342848332374357	0.731712563161932	0.999880517534478
8430419L09Rik	1455.87518770329	0.00786029945923712	0.131624942316584	0.0597174009796073	0.952380712490807	0.999880517534478
8430422H06Rik	0	NA	NA	NA	NA	NA
8430423G03Rik	3.05836277975809	0.0992265803312109	1.42775565362401	0.0694982927081033	0.944592991590985	NA
8430426J06Rik	0	NA	NA	NA	NA	NA
8430427H17Rik	0	NA	NA	NA	NA	NA
8430429K09Rik	2.2546895180178	0.385450096926792	1.43571823563783	0.268471965709589	0.788336051152102	NA
8430430B14Rik	0	NA	NA	NA	NA	NA
8430431K14Rik	0.166619466993514	-0.938977672304579	4.0804728567969	-0.23011491688776	0.818002473904613	NA
8430436N08Rik	1.66251011245765	-4.17085942248291	2.51204267053457	-1.66034577015976	0.0968449129644856	NA
8430437L04Rik	0.327931993220996	-1.83082329423887	4.03811563370972	-0.453385554132074	0.650271136753235	NA
9030025P20Rik	52.2089303451221	-0.0240190911040427	0.400721581855401	-0.0599395994416641	0.9522037407831	0.999880517534478
9030204H09Rik	0	NA	NA	NA	NA	NA
9030404E10Rik	0.322264968232156	0.0228030071242794	4.0804728567969	0.00558832466837664	0.995541185234025	NA
9030425E11Rik	0	NA	NA	NA	NA	NA
9030612E09Rik	23.3812463545107	-0.0859615718562994	0.479268557059103	-0.179359923763367	0.857655097261403	0.999880517534478
9030617O03Rik	26.4331217160238	-0.192607682596668	0.59690787591441	-0.322675726638068	0.746940836949106	0.999880517534478
9030619P08Rik	0	NA	NA	NA	NA	NA
9030624G23Rik	96.698139736598	0.187221174190365	0.304339941378023	0.615171223805343	0.538441649532496	0.999880517534478
9030624J02Rik	2495.21272545678	0.04368677168092	0.10383185951273	0.420745346235119	0.673941044647998	0.999880517534478
9030625A04Rik	11.4327004051608	0.22344050262876	0.752914467356347	0.29676744479796	0.766644061628716	0.999880517534478
9030625G05Rik	0.871490052449179	1.98186871906551	2.68308862622964	0.738651977311125	0.460118353461734	NA
9130008F23Rik	32.797624018645	0.0750856533551893	0.395390833735442	0.18990236229257	0.849385641313534	0.999880517534478
9130011E15Rik	686.091721341373	0.0754287977074379	0.170073991568371	0.44350577658498	0.657399941882441	0.999880517534478
9130014G24Rik	0	NA	NA	NA	NA	NA
9130015A21Rik	0	NA	NA	NA	NA	NA
9130015L21Rik	0.830012489903235	0.62114741698627	2.4740857516411	0.25106139371857	0.801766643458796	NA
9130017N09Rik	0.325949525709647	0.0228030071242792	4.0804728567969	0.00558832466837659	0.995541185234025	NA
9130019O22Rik	174.36845697898	-0.190135870357413	0.217960437912262	-0.872341201819162	0.383022266784516	0.999880517534478
9130019P16Rik	1.478652837318	4.02844778877749	2.13788154854789	1.88431758135231	0.0595220306723297	NA
9130023H24Rik	317.541291312651	-0.381134545332729	0.160591102621725	-2.37332292456138	0.0176288437005483	0.999880517534478
9130024F11Rik	14.8546663415187	-0.425179533643646	0.609728827362208	-0.69732562175721	0.485599037013122	0.999880517534478
9130204L05Rik	0	NA	NA	NA	NA	NA
9130206I24Rik	11.5670652407703	-0.496046056369597	0.710450246012964	-0.698213645717487	0.48504359394037	0.999880517534478
9130208E07Rik	11.7603541646478	-0.424449387705546	0.728505782030182	-0.582630087743025	0.560142346266532	0.999880517534478
9130209A04Rik	0	NA	NA	NA	NA	NA
9130221F21Rik	0	NA	NA	NA	NA	NA
9130221H12Rik	55.3340723526254	-0.521754370798515	0.362846831826956	-1.43794660730934	0.150449204118876	0.999880517534478
9130227L01Rik	0	NA	NA	NA	NA	NA
9130230L23Rik	0.934761505794421	0.905380075067596	3.00150594023529	0.301641940111111	0.762925032692538	NA
9130401M01Rik	1368.94172955636	0.0269808561592205	0.126621432089119	0.213082854253541	0.8312623378717	0.999880517534478
9130409I23Rik	0	NA	NA	NA	NA	NA
9130409J20Rik	0.1931052340117	0.98457567933791	4.0804728567969	0.241289603899187	0.809330667781802	NA
9230009I02Rik	0	NA	NA	NA	NA	NA
9230019H11Rik	0	NA	NA	NA	NA	NA
9230102K24Rik	7.6216811486639	0.129580819234156	1.06031357681546	0.122209902869808	0.902732783888526	0.999880517534478
9230102O04Rik	0.303414756286713	1.76046011967928	4.04946081734421	0.4347393885475	0.663751604503343	NA
9230104L09Rik	0	NA	NA	NA	NA	NA
9230105E05Rik	5.66937388513179	0.518586265985473	1.07335193698445	0.483146532014866	0.6289916965072	0.999880517534478
9230109A22Rik	0.666477867974057	-2.85196996540795	3.83705525588709	-0.743270496569537	0.457317930072767	NA
9230110C19Rik	351.329119238144	-0.0902097352286296	0.157202843840158	-0.573842896381401	0.566074117860652	0.999880517534478
9230110F15Rik	0	NA	NA	NA	NA	NA
9230112D13Rik	0	NA	NA	NA	NA	NA
9230112J17Rik	2.18021323872549	3.51961568003	2.19817402506506	1.60115424888884	0.10934275925609	NA
9230113P08Rik	0	NA	NA	NA	NA	NA
9230114K14Rik	46.9924610436631	0.27807729432895	0.354945561585614	0.783436460190463	0.433370852595559	0.999880517534478
9230115E21Rik	1.14938435956203	-3.63992518028737	2.43095827996434	-1.49732112240971	0.13430972134594	NA
9230116L04Rik	3.55772601745401	1.05682360798395	1.18133426114286	0.894601674348756	0.371000056476665	NA
9230116N13Rik	25.082933493278	-0.105752935379293	0.485576812377495	-0.217788273005671	0.827594082046216	0.999880517534478
9230117E06Rik	0	NA	NA	NA	NA	NA
9330020H09Rik	60.051679630447	-0.291105748403359	0.386241313967475	-0.753688789562977	0.451036114936869	0.999880517534478
9330101J02Rik	0.788614634034891	0.525557956518643	2.774547050596	0.189421172874235	0.849762731295798	NA
9330102E08Rik	0	NA	NA	NA	NA	NA
9330111N05Rik	0.344812612155056	1.91798433377802	4.03495211176371	0.475342527160663	0.634542851860078	NA
9330117O12Rik	2.25974289316604	0.359730720632537	1.67271495433037	0.215057992816562	0.829722104456083	NA
9330129D05Rik	9.65412138520886	-0.26698535190704	0.742117869864696	-0.359761383937187	0.719025583379789	0.999880517534478
9330129D05Rik_copy2	2.5119993386469	-1.93029016662878	1.5056621662833	-1.28202076790816	0.199835361045994	NA
9330133O14Rik	18.3282533498032	0.142446235680914	0.596265941291599	0.238897152791176	0.811185333392548	0.999880517534478
9330136K24Rik	4.37790766851022	-0.614530061110251	1.08928476830566	-0.564159234564646	0.572645768340281	0.999880517534478
9330151L19Rik	124.720860889899	-0.220922610754985	0.221465008718799	-0.997550863827421	0.318497197774964	0.999880517534478
9330158H04Rik	0.62936428199636	1.40893922491259	2.98345787885631	0.472250416169003	0.63674805761316	NA
9330159F19Rik	29.7729340489163	0.465146450789475	0.444476628434976	1.04650373277731	0.295328522424245	0.999880517534478
9330159M07Rik	1.47036467508191	-2.87553292788979	2.07085449407649	-1.38857314027374	0.16496258967317	NA
9330162012Rik	0	NA	NA	NA	NA	NA
9330162B11Rik	0.477990176148398	2.4035500617099	3.99877008267763	0.601072332745986	0.547791810185334	NA
9330171B17Rik	1.78464242023761	-0.828984560530623	1.88730309988853	-0.43924293908042	0.660485514937073	NA
9330175E14Rik	0.166619466993514	-0.938977672304579	4.0804728567969	-0.23011491688776	0.818002473904613	NA
9330175M20Rik	2.4004932865563	-0.311192166427705	1.62063759209459	-0.192018356198628	0.847727826807591	NA
9330178D15Rik	0	NA	NA	NA	NA	NA
9330179D12Rik	0	NA	NA	NA	NA	NA
9330182L06Rik	179.710829981096	-0.136149504621514	0.223659358203762	-0.608736006912247	0.542699436355046	0.999880517534478
9330182O14Rik	0	NA	NA	NA	NA	NA
9330188P03Rik	0.1931052340117	0.98457567933791	4.0804728567969	0.241289603899187	0.809330667781802	NA
9330199G10Rik	0	NA	NA	NA	NA	NA
9430007A20Rik	0	NA	NA	NA	NA	NA
9430008C03Rik	168.722146937242	-0.250169621602025	0.200920748498046	-1.24511591496713	0.213089144841045	0.999880517534478
9430014N10Rik	0.651899051419294	-0.0475854861335767	3.3858523650219	-0.0140542117622039	0.988786730564351	NA
9430015G10Rik	2290.98681260133	0.082854088040284	0.113694604740248	0.728742478410265	0.46615920345431	0.999880517534478
9430016H08Rik	975.819725715007	-0.0605024058500502	0.120056590524869	-0.503949059235673	0.614297174443782	0.999880517534478
9430018G01Rik	1.48955997089524	4.03665964038128	2.48497000465171	1.62442992584414	0.104284084530623	NA
9430019J16Rik	0.697247904882888	2.93114850413157	2.82197834019493	1.03868568457159	0.298950941077497	NA
9430020K01Rik	624.012165783034	0.0536657425171681	0.183952389167381	0.291737132418198	0.77048761603516	0.999880517534478
9430021M05Rik	6.52168541642306	-0.746320598069309	0.917335463411261	-0.813574344214269	0.415888840370945	0.999880517534478
9430031J16Rik	0	NA	NA	NA	NA	NA
9430037G07Rik	29.9603162649628	-0.328912924604646	0.445797520814971	-0.737807881935624	0.460631202952452	0.999880517534478
9430038I01Rik	376.313207728619	0.0127736182500903	0.159925981678826	0.0798720640386195	0.936339008492888	0.999880517534478
9430041J12Rik	0.163965996610498	-0.938977672304579	4.0804728567969	-0.23011491688776	0.818002473904613	NA
9430060I03Rik	30.265061009074	-0.438379819388644	0.46861435386335	-0.935480989377626	0.349540476015319	0.999880517534478
9430065F17Rik	3.49284201174586	1.70026792504174	1.19745809995848	1.41989763575084	0.155637484344802	NA
9430069I07Rik	0	NA	NA	NA	NA	NA
9430070O13Rik	0.63296913279625	-0.0847204743450062	3.01190347900764	-0.0281285489178159	0.977559624334328	NA
9430076C15Rik	138.952809550565	-0.354203212101386	0.242771450548114	-1.45899862319761	0.144565486634203	0.999880517534478
9430078K24Rik	4.81622493274562	-1.38073887283593	1.25500361056985	-1.10018717173968	0.271250578746009	0.999880517534478
9430083A17Rik	181.840708512366	-0.139652066183123	0.189898229286688	-0.735404783434245	0.462093009510789	0.999880517534478
9430091E24Rik	3.32340230772252	-1.53153440488925	1.34084647982651	-1.14221458454171	0.253364835123881	NA
9530002B09Rik	0	NA	NA	NA	NA	NA
9530003J23Rik	0.356040143527723	0.0228030071242793	4.0804728567969	0.00558832466837661	0.995541185234025	NA
9530014B07Rik	0	NA	NA	NA	NA	NA
9530020I12Rik	0	NA	NA	NA	NA	NA
9530026F06Rik	1.17842995285818	0.482986593084875	2.42047986132926	0.199541669733055	0.841839050943383	NA
9530026P05Rik	12.3409441881269	0.0409547993279519	0.719319428492251	0.0569354833273395	0.954596588537994	0.999880517534478
9530027J09Rik	8.75589093719622	0.0641607631914544	0.792084905680059	0.0810023808449777	0.935440059088408	0.999880517534478
9530036O11Rik	0	NA	NA	NA	NA	NA
9530051G07Rik	13.0549563803694	0.567952299493339	0.751360920492881	0.755898109687115	0.449710287405969	0.999880517534478
9530052E02Rik	3.84538092806797	-1.16256518220442	1.26925851703834	-0.915940422379143	0.359698143923747	NA
9530053A07Rik	1.13908139667882	-1.33786384188373	2.19613249973214	-0.609190858041081	0.542397939197951	NA
9530059O14Rik	16.0820666930974	-0.848387850122576	0.822852683265421	-1.03103248901835	0.302525584523175	0.999880517534478
9530062K07Rik	7.01936463696286	0.196699813356976	0.843904264121589	0.233083089776443	0.815696885711475	0.999880517534478
9530068E07Rik	6242.67529263099	-0.144619613113736	0.130624450443629	-1.10714045205607	0.268233208362887	0.999880517534478
9530077C05Rik	74.3032753249361	-0.131730430435768	0.306264474084741	-0.430119852553709	0.667108459430022	0.999880517534478
9530080O11Rik	0	NA	NA	NA	NA	NA
9530082P21Rik	22.6827212987708	-0.184063170055114	0.53417637184156	-0.344573777047757	0.730414822639863	0.999880517534478
9530091C08Rik	36.0724065454076	-1.44440917208485	0.656587940121882	-2.19987161478587	0.0278160051398731	0.999880517534478
9630001P10Rik	0	NA	NA	NA	NA	NA
9630013A20Rik	1.82013255999928	0.816329864749804	1.54182618107082	0.529456481393285	0.596488825767478	NA
9630013K17Rik	2.01682977031091	-0.431698425607906	1.61534097228593	-0.267249102829971	0.789277371926259	NA
9630014M24Rik	15.4972063119719	0.254355731864656	0.56252915761446	0.452164529467793	0.651150459190021	0.999880517534478
9630028B13Rik	2.9177235196322	-1.02850260090503	1.42737195637692	-0.720556822144425	0.471182227492676	NA
9630028H03Rik	0	NA	NA	NA	NA	NA
9630028I04Rik	0.352435292727832	1.94637750840545	4.03249582785857	0.482673161112498	0.629327822783009	NA
9830107B12Rik	0	NA	NA	NA	NA	NA
9830132P13Rik	0.92250288732728	2.1164322935896	3.03095926241472	0.698271441597491	0.485007455583612	NA
9830147E19Rik	0	NA	NA	NA	NA	NA
9830166K06Rik	0	NA	NA	NA	NA	NA
9930012K11Rik	304.199286605267	-0.51350065746756	0.1991944465525	-2.57788641377721	0.00994066680648648	0.999880517534478
9930013L23Rik	0.162934909516023	-0.938977672304579	4.0804728567969	-0.23011491688776	0.818002473904613	NA
9930014A18Rik	115.487719733299	-0.392774847317884	0.290751469038765	-1.35089548684453	0.176728914148442	0.999880517534478
9930021D14Rik	0	NA	NA	NA	NA	NA
9930021J03Rik	917.233678251163	0.0111367105309783	0.137984417657443	0.0807099143515323	0.935672652029853	0.999880517534478
9930022D16Rik	0.162934909516023	-0.938977672304579	4.0804728567969	-0.23011491688776	0.818002473904613	NA
9930104L06Rik	657.82591355672	0.0732197740953843	0.144585454247637	0.506411758197874	0.61256762190993	0.999880517534478
9930111H07Rik	0	NA	NA	NA	NA	NA
9930111J21Rik1	4.72645914759949	-0.138703433125544	1.19177389086451	-0.116384017294529	0.907348201661695	0.999880517534478
9930111J21Rik2	0	NA	NA	NA	NA	NA
9930111J21Rik2_copy2	0	NA	NA	NA	NA	NA
A130010J15Rik	346.98145075051	-0.136070918406105	0.171979474553942	-0.7912044083111	0.428824719461823	0.999880517534478
A130022J15Rik	0	NA	NA	NA	NA	NA
A130040M12Rik	7.60190155816905	-0.255002060074913	0.944682953102143	-0.269934012503919	0.787211019907835	0.999880517534478
A130077B15Rik	0.579315702035099	2.65652340936529	3.98412704219271	0.666776782274302	0.504914725253752	NA
A1bg	0	NA	NA	NA	NA	NA
A1cf	0	NA	NA	NA	NA	NA
A230001M10Rik	0.159330058716133	0.984575679337911	4.0804728567969	0.241289603899188	0.809330667781802	NA
A230009B12Rik	1.36596180598609	-0.634999880442909	1.88148332106071	-0.337499606472685	0.735740308749373	NA
A230020J21Rik	1.44746536315529	-0.355972696402266	2.01204170342219	-0.176921132299002	0.859570339286766	NA
A230028O05Rik	0.325869819032046	-1.8229145503318	4.03882585701532	-0.451347647773782	0.65173900874129	NA
A230046K03Rik	1787.21161880041	0.122258369589216	0.127782426646477	0.956769821936911	0.338683447411031	0.999880517534478
A230050P20Rik	39.8131752803061	0.0968347601379079	0.415609801793874	0.232994408986374	0.815765747292085	0.999880517534478
A230056J06Rik	8.73177643093259	-1.7839999214152	0.892167792001475	-1.99962376742272	0.045540905505142	0.999880517534478
A230056P14Rik	56.3786261971454	-0.0124256567731969	0.303617148419392	-0.0409254116175054	0.967355358873599	0.999880517534478
A230057D06Rik	15.5433408343182	-1.15654661152115	0.673076970038654	-1.71829770294285	0.0857423281518766	0.999880517534478
A230065H16Rik	33.1702528781706	-0.326955029850129	0.560983148629872	-0.582825046792715	0.560011082015824	0.999880517534478
A230070E04Rik	0	NA	NA	NA	NA	NA
A230072C01Rik	171.603740130635	-0.627033391000606	0.271007170694556	-2.31371512935839	0.0206833534418757	0.999880517534478
A230072E10Rik	4.0570100454595	-2.42631402616662	1.29629196691283	-1.87173421427966	0.0612433835714179	NA
A230073K19Rik	10.0127397507229	-0.448993372725294	0.698398223234085	-0.642890199013011	0.520295349466335	0.999880517534478
A230077H06Rik	0	NA	NA	NA	NA	NA
A230083G16Rik	3.29726714578057	-1.21309878398401	1.40586730969291	-0.862882845073757	0.388201883583602	NA
A230103J11Rik	0	NA	NA	NA	NA	NA
A230107C01Rik	0	NA	NA	NA	NA	NA
A230108P19Rik	11.8777545613579	0.078537488542398	0.677189252112862	0.11597568670406	0.907671810947007	0.999880517534478
A2m	153.04025254024	-0.560251899816797	0.325434652987113	-1.72154960965076	0.085151138065376	0.999880517534478
A330008L17Rik	2.53444046396478	-0.91560347772202	1.57034421123779	-0.58305909696086	0.559853517751511	NA
A330009N23Rik	18.7967913234142	-0.604157447514554	0.503292330539137	-1.20041059808594	0.229979914882034	0.999880517534478
A330015K06Rik	0	NA	NA	NA	NA	NA
A330021E22Rik	0.163965996610498	-0.938977672304579	4.0804728567969	-0.23011491688776	0.818002473904613	NA
A330023F24Rik	3.23092017013908	-0.0519959262017208	1.33553446991105	-0.0389326725540703	0.9689440673769	NA
A330032B11Rik	0.314642287659379	0.0228030071242793	4.0804728567969	0.00558832466837661	0.995541185234025	NA
A330033J07Rik	0.933112310578467	3.37257450374035	2.865475667326	1.1769684671193	0.23920809235919	NA
A330035P11Rik	10.4697333757784	-0.19767350079137	0.686979091400989	-0.287743110766654	0.773543387314775	0.999880517534478
A330040F15Rik	2.11729451631145	-1.78644405542487	1.66352572161908	-1.07389025141502	0.282871873094506	NA
A330041J22Rik	0	NA	NA	NA	NA	NA
A330048O09Rik	4.51304230279404	-0.687205136766436	1.18093199482695	-0.581917620808588	0.560622170912352	0.999880517534478
A330049M08Rik	0	NA	NA	NA	NA	NA
A330049N07Rik	1.61470293827029	-2.04950493906774	1.98027261116233	-1.03496100865869	0.300687120924656	NA
A330050B17Rik	0	NA	NA	NA	NA	NA
A330050F15Rik	0	NA	NA	NA	NA	NA
A330069E16Rik	20.7435014377094	-0.598141281771283	0.487770143247628	-1.2262769463272	0.22009447373233	0.999880517534478
A330070K13Rik	0.48527958442578	0.861376968674648	3.74182900233463	0.230202119909064	0.817934714642976	NA
A330074K22Rik	11.6371051901084	-0.559748246663124	0.656345400036312	-0.852825732658682	0.393755951577382	0.999880517534478
A330076C08Rik	0.163965996610498	-0.938977672304579	4.0804728567969	-0.23011491688776	0.818002473904613	NA
A330076H08Rik	18.9441077566834	-0.524674331126549	0.584953038072398	-0.896951202878633	0.369744956075434	0.999880517534478
A330093E20Rik	0	NA	NA	NA	NA	NA
A330102I10Rik	0	NA	NA	NA	NA	NA
A3galt2	9.58325779239449	0.192735624575416	0.845387264220837	0.227985010814013	0.819657893332053	0.999880517534478
A430005L14Rik	1235.89122152452	-0.182352960431034	0.116362575864678	-1.56711003581683	0.117088973802004	0.999880517534478
A430033K04Rik	577.923251650437	-0.211575566984636	0.163045626373105	-1.29764638090002	0.194408876557427	0.999880517534478
A430035B10Rik	0.847938133359217	-1.86725530896358	2.72944704746183	-0.684114868870594	0.493902633451877	NA
A430046D13Rik	47.235943329767	0.0481866014998146	0.399867251543015	0.120506496378163	0.904081933783451	0.999880517534478
A430078G23Rik	0.151707378143356	0.98457567933791	4.0804728567969	0.241289603899187	0.809330667781802	NA
A430078I02Rik	19.6136434915204	-0.0714096276939599	0.59481484251668	-0.120053540345132	0.90444073555262	0.999880517534478
A430084P05Rik	0	NA	NA	NA	NA	NA
A430085M09Rik	0.325869819032046	-1.8229145503318	4.03882585701532	-0.451347647773782	0.65173900874129	NA
A430088P11Rik	5.91243603229106	0.49285125359732	0.916265608179227	0.537891250307537	0.59065212938254	0.999880517534478
A430089I19Rik	0	NA	NA	NA	NA	NA
A430089I19Rik_copy2	0	NA	NA	NA	NA	NA
A430089I19Rik_copy3	0	NA	NA	NA	NA	NA
A430090L17Rik	5.06280041581018	-1.38230260748048	1.15103629680122	-1.20092008507635	0.229782202306132	0.999880517534478
A430093F15Rik	0.325869819032046	-1.8229145503318	4.03882585701532	-0.451347647773782	0.65173900874129	NA
A430105I19Rik	23.3888484911795	-0.696969543199407	0.610472816707905	-1.14168808851793	0.253583693755298	0.999880517534478
[truncated: 32,684 more rows]
