# Supplementary material for: Cell-specific alterations in Pitx1 regulatory landscape activation caused by the loss of a single enhancer
Source: Nat Commun. 2021 Dec 13;12:7235. doi: 10.1038/s41467-021-27492-1 (PMC8668926; doi:10.1038/s41467-021-27492-1)
Supplement: Supplementary file 6 — Supplementary Dataset S3 [file 41467_2021_27492_MOESM6_ESM.csv]

	baseMean	log2FoldChange	lfcSE	stat	pvalue	padj
0610005C13Rik	0	NA	NA	NA	NA	NA
0610007P08Rik	0.258055078993125	1.55261083143115	4.99723800591184	0.310693793170222	0.756033416234768	NA
0610007P14Rik	1671.70859160161	-0.0806471336515915	0.100008317358627	-0.806404264981212	0.420009788556711	0.604383961607939
0610007P22Rik	94.2563124741824	-0.222538514344943	0.392739960138865	-0.566630689340241	0.570965119895564	0.736489680739993
0610008F07Rik	0	NA	NA	NA	NA	NA
0610009B22Rik	731.817272578883	-0.207137132603106	0.14728032957174	-1.40641410299269	0.159601194876268	0.298232221934229
0610009L18Rik	0	NA	NA	NA	NA	NA
0610009O20Rik	449.472970401909	-0.21304515005604	0.181781535761013	-1.17198454267726	0.241203262102339	0.40770073294982
0610010B08Rik	4.46596191756908	0.122927281721137	1.80989453325283	0.0679195828611106	0.945849649879587	0.973591005554502
0610010B08Rik_copy2	0	NA	NA	NA	NA	NA
0610010B08Rik_copy3	0	NA	NA	NA	NA	NA
0610010B08Rik_copy4	0	NA	NA	NA	NA	NA
0610010B08Rik_copy5	0	NA	NA	NA	NA	NA
0610010F05Rik	3.28307730863568	1.27789774731856	2.10713481227579	0.606462263294101	0.544207833812897	0.714862206665276
0610010K06Rik	0	NA	NA	NA	NA	NA
0610010K14Rik	1787.12340794513	0.450234242774801	0.103915243802365	4.33270640861024	1.47287465954629e-05	8.01261709801118e-05
0610010O12Rik	8.54311508865051	-1.89165105245512	1.32590492893786	-1.42668679418098	0.153670193788201	0.289556173297871
0610011F06Rik	654.046184110969	0.0890700705543959	0.153067061302409	0.581902270785895	0.56063251087242	0.728268129745956
0610012G03Rik	1470.28372352848	0.229256931667521	0.114802016493858	1.9969765224445	0.0458277334480904	0.109264034798971
0610030E20Rik	753.014788680169	-0.322707977404473	0.145689047539779	-2.21504624303595	0.0267568906386283	0.0697182824399462
0610031O16Rik	0	NA	NA	NA	NA	NA
0610037D15Rik	0	NA	NA	NA	NA	NA
0610037L13Rik	1621.85227921311	0.0888919805264613	0.102461112323716	0.867567982725149	0.385630880299704	0.571119479490967
0610037P05Rik	0	NA	NA	NA	NA	NA
0610038B21Rik	37.3259989187685	1.0822138723312	0.642431946718296	1.68455799537901	0.0920738812606395	0.19266960628515
0610038F07Rik	0	NA	NA	NA	NA	NA
0610039H22Rik	1.53648320535427	2.42379067416106	3.18437171411239	0.761151929411814	0.446566326515736	NA
0610039K10Rik	4.0311904379557	0.467134800636423	2.13541122590473	0.218756366441085	0.826839838128347	0.909812682985703
0610040B10Rik	37.2813272744802	0.444229259588387	0.619835042710764	0.71668948829613	0.473565713363947	0.65484054588847
0610040F04Rik	0.242694312022752	-1.34413153661938	4.9952788662895	-0.269080380214649	0.787867828133029	NA
0610040J01Rik	219.490240308384	-0.989141209954183	0.259526004674491	-3.81133756208672	0.000138216868746276	0.000636808514062287
0610043K17Rik	2.91587469442738	-1.45697650487674	2.41466133552244	-0.603387515856961	0.546250925309386	0.716206983675581
100039707	0	NA	NA	NA	NA	NA
100042579	0	NA	NA	NA	NA	NA
1010001N08Rik	1.01264009839687	1.69970324766152	3.75283835255268	0.452911393453805	0.650612546417669	NA
1110001A07Rik	0	NA	NA	NA	NA	NA
1110001J03Rik	508.415552208048	0.15531377213198	0.194193377266215	0.799789232354013	0.423832922674918	0.607833241594081
1110002L01Rik	235.920490128367	-0.187275380213477	0.248205262661561	-0.754518168572581	0.450538139951298	0.634220366861257
1110002N22Rik	0.236718112234552	-1.32599286253692	4.99657179081072	-0.265380528500676	0.790716334574782	NA
1110004E09Rik	642.953480649475	-0.446864351182363	0.157990486762979	-2.82842568776157	0.00467775598084621	0.0154359187604947
1110004F10Rik	6508.08889043022	0.0418856469599981	0.0651735086305822	0.642679024654253	0.520432394112167	0.695025877303975
1110005A03Rik	54.201442275853	-0.436131306209883	0.518294257977939	-0.841474315982962	0.40008226774701	0.585689424197767
1110005A23Rik	7.41523110930335	-0.468087191653192	1.39499407959983	-0.335547798014648	0.737211894796369	0.856322686726017
1110006O24Rik	53.9671255572849	0.585196812528939	0.520719858425753	1.12382272936184	0.261088236972723	0.432025354440009
1110007A13Rik	0	NA	NA	NA	NA	NA
1110007C09Rik	504.572203185008	0.452195860839365	0.187587257420877	2.41058943478663	0.0159267659409979	0.0449621635311619
1110008F13Rik	1145.52790636394	-0.261522184773151	0.118201329653265	-2.21251474531046	0.0269311185092466	0.0701022617450721
1110008L16Rik	787.846723001737	-0.412298705777575	0.152403103682425	-2.70531699037256	0.00682392374012929	0.0215078396971501
1110008P14Rik	309.407425025493	0.605115919891299	0.21797472089703	2.77608301275061	0.00550181589905009	0.0178204207169941
1110012D08Rik	13.6755817134844	1.22739233997776	1.04729253615227	1.17196704608167	0.241210286934621	0.40770073294982
1110012J17Rik	25.8415866313928	0.00714946639494168	0.78131386414333	0.00915056896216823	0.992699004191607	0.99564211093512
1110012L19Rik	541.205762256338	-0.522577706128716	0.170779936963597	-3.05994788041236	0.00221375512322768	0.00790478471288569
1110013L07Rik	0	NA	NA	NA	NA	NA
1110014N23Rik	21.2053802032872	0.216409648262589	0.819610805807983	0.264039525502899	0.791749462187209	0.888534024248191
1110015O18Rik	0	NA	NA	NA	NA	NA
1110017D15Rik	8.72251888945038	0.368193973907681	1.3158260633653	0.279819638901213	0.779615883686476	0.882138623450661
1110018G07Rik	3.97034819134165	-0.633749101402173	1.88473165736079	-0.336254287939122	0.736679117868676	0.856084868016856
1110018H23Rik	0	NA	NA	NA	NA	NA
1110018J18Rik	0	NA	NA	NA	NA	NA
1110019D14Rik	0	NA	NA	NA	NA	NA
1110020A21Rik	30.8975354278881	-0.374708367705613	0.700423696492369	-0.534973858797331	0.592667933840794	0.754898934091534
1110020G09Rik	0	NA	NA	NA	NA	NA
1110021J02Rik	0	NA	NA	NA	NA	NA
1110021L09Rik	0	NA	NA	NA	NA	NA
1110025L11Rik	0	NA	NA	NA	NA	NA
1110028C15Rik	49.3836079029345	0.960457710610138	0.54032608177624	1.77755200610117	0.075477462211144	0.164383423260153
1110028F11Rik	0.964801048302807	-3.33966637947061	4.09346537227818	-0.815853091634179	0.414584163673984	NA
1110028F18Rik	0.242694312022752	-1.34413153661938	4.9952788662895	-0.269080380214649	0.787867828133029	NA
1110032A03Rik	410.949236234345	-0.260960568799912	0.190443240278863	-1.37028002893562	0.170599504748567	0.313343228709715
1110032F04Rik	35.3947895791825	-2.37998403735143	0.728963039648995	-3.26488986121632	0.00109506648142168	0.00420266270643094
1110034A24Rik	0	NA	NA	NA	NA	NA
1110034B05Rik	16.3503085831282	0.98652254240507	0.973079701270784	1.01381473800834	0.310671161451828	0.491065942657502
1110034G24Rik	267.689313258177	-0.0726653193795974	0.242859523836781	-0.299207205184317	0.764781952043536	0.872681394914273
1110036E04Rik	0	NA	NA	NA	NA	NA
1110037F02Rik	2651.07854102947	0.199339047701953	0.0838905283190824	2.37618062129441	0.0174928976016222	0.0487506107378236
1110038B12Rik	400.641045701341	-0.0097861646667539	0.196020784709987	-0.0499241173900643	0.960182858366142	0.979582689141047
1110038D17Rik	1.43823727277191	-3.91628230053646	3.45187913821649	-1.13453633332015	0.25656964205025	NA
1110038F14Rik	1563.89082996448	0.299273605972451	0.105985537031034	2.82372118268192	0.00474696598465571	0.0156247882176019
1110046J04Rik	12.6801792771878	-0.290954342070196	1.0741703880134	-0.270864236546583	0.786495452193365	0.885419296275861
1110049B09Rik	0	NA	NA	NA	NA	NA
1110051M20Rik	1087.65373421206	0.130028644959796	0.123460042973845	1.05320427425529	0.292247379939166	0.470142444758218
1110054O05Rik	0	NA	NA	NA	NA	NA
1110057K04Rik	117.313982729665	0.18322335804478	0.363844343203111	0.503576217323512	0.614559208569729	0.769836980719196
1110058D11Rik	0	NA	NA	NA	NA	NA
1110059E24Rik	1196.60837105018	0.187860105187996	0.12309249294074	1.52617028626138	0.12696746138829	0.249214739942118
1110059G10Rik	60.3689223259725	-0.212864785583039	0.493039287173829	-0.431740007582783	0.665930386377178	0.807997894416731
1110065P20Rik	220.792363024248	0.201098235510683	0.264958955500813	0.758978820438719	0.447865226481254	0.63163760961627
1190002F15Rik	13.9347026043961	-0.0951864301718695	1.00507580624755	-0.0947057222750674	0.924548572692479	0.96270253795863
1190002N15Rik	4816.82372422994	0.502462777186795	0.0727734001778512	6.90448400045655	5.03862355037158e-12	5.34527148769966e-11
1190003K10Rik	1.7910247859815	2.68266012532825	3.31381811199856	0.80953752881456	0.418206025193344	NA
1190005F20Rik	27.0376709316709	1.15171757500974	0.728167022233007	1.5816667602961	0.113725664706725	0.227775511770908
1190005I06Rik	4.79927434417496	1.2318118212591	1.69622987349449	0.726205710975592	0.467712671451048	0.649944856387322
1190007F08Rik	5.51366314645887	-4.34429017766363	2.12143022710912	-2.04781195353458	0.0405784286327413	0.0987197675140388
1190007I07Rik	152.719733327832	-0.352625832366843	0.311287751746258	-1.13279700337931	0.257299510164504	0.427732045835395
1200002N14Rik	0	NA	NA	NA	NA	NA
1200009I06Rik	2.37913352192192	-4.64313171644858	2.88528666121787	-1.6092445089975	0.107562887514307	0.21745892309776
1200014J11Rik	1762.52438176915	0.118457614779324	0.123362254250229	0.96024197595355	0.336933445319979	0.51871735876499
1200016B10Rik	0	NA	NA	NA	NA	NA
1300001I01Rik	0.716130536491856	-2.9106794267676	4.62978713461954	-0.628685367627986	0.529555059468154	NA
1300002E11Rik	0	NA	NA	NA	NA	NA
1300002K09Rik	0	NA	NA	NA	NA	NA
1300014I06Rik	0.242694312022752	-1.34413153661938	4.9952788662895	-0.269080380214649	0.787867828133029	NA
1300017J02Rik	7.52945364509852	-1.66316026814404	1.59227645680948	-1.04451727652659	0.296246130261401	0.475013105206291
1300018I17Rik	65.2757064458036	0.971425365325962	0.472357721210945	2.05654596443475	0.0397299205615656	0.0969913388772791
1500001A10Rik	1.53402050393196	2.44040421740586	3.22243430420143	0.757316980589503	0.448859980102235	NA
1500001M20Rik	4.1190160213873	-3.89558886446385	2.31769350047053	-1.68080415450662	0.0928009614332126	0.193725055817841
1500002O20Rik	41.120200831113	0.426194185569916	0.606431705526276	0.702790077903422	0.482186581522934	0.662449008893807
1500003O03Rik	0.517866907169196	2.55402730946507	4.8922700956456	0.522053619185561	0.601632998258848	NA
1500004A13Rik	245.487072026238	0.970858103583462	0.253925120973516	3.82340313499239	0.000131622314167944	0.000609654268564911
1500009C09Rik	0	NA	NA	NA	NA	NA
1500009L16Rik	440.41819197032	1.04935629721145	0.198678361493645	5.28168386996192	1.28001929798007e-07	9.14127933365904e-07
1500010J02Rik	0	NA	NA	NA	NA	NA
1500011B03Rik	472.375771298344	-0.584808404158003	0.186420317304348	-3.1370422098534	0.00170661555835776	0.00627166626837247
1500011K16Rik	199.349152551733	-0.790773480108129	0.27077425530564	-2.92041604625792	0.00349564367693823	0.0119339223865273
1500012F01Rik	509.660672630774	-0.135000331028819	0.177838116144089	-0.759119214462657	0.447781246045191	0.631626069926431
1500012K07Rik	0.242694312022752	-1.34413153661938	4.9952788662895	-0.269080380214649	0.787867828133029	NA
1500015A07Rik	137.409362994673	-0.352735377458104	0.335493804390515	-1.05139162882281	0.293078758961502	0.47129711492356
1500015L24Rik	0.479412424257304	-2.3313137818848	4.89227494748312	-0.476529591429477	0.633697130813783	NA
1500015O10Rik	27.1669532129483	5.79505056811142	1.24973957551298	4.6370065265259	3.53491254481919e-06	2.1099922772605e-05
1500017E21Rik	0.517866907169196	2.55402730946507	4.8922700956456	0.522053619185561	0.601632998258848	NA
1500026H17Rik	0	NA	NA	NA	NA	NA
1500032L24Rik	2.23549622569281	-0.215661042279443	2.40362776360604	-0.0897231449664642	0.928507223095495	0.965117948611671
1600002D24Rik	3.46010910217168	-0.742662933615953	1.9653818368483	-0.377872085562208	0.705525620153141	0.834623170140015
1600002H07Rik	471.796040299685	0.294756489191737	0.181950056203743	1.61998570015101	0.105235348725393	0.213960973902669
1600002K03Rik	80.4827425653103	-0.495423947412282	0.440469037575793	-1.12476452406041	0.260688831195219	0.431549422546076
1600010M07Rik	0	NA	NA	NA	NA	NA
1600012H06Rik	1004.39171634936	-0.1112107961483	0.127789244823728	-0.870267261550091	0.384154365727747	0.569930961510707
1600012P17Rik	0.473436224469104	-2.31488854556104	4.89349248408438	-0.473054480637294	0.636174310971323	NA
1600014C10Rik	796.862447978493	-0.0109561702549149	0.139149291737311	-0.0787368021649597	0.93724197243954	0.969619229387559
1600014C23Rik	4.56326218417977	1.48550131154709	1.761347520915	0.843389106299356	0.399010862469436	0.584720875629043
1600014K23Rik	0	NA	NA	NA	NA	NA
1600015I10Rik	0.485388624045503	-2.34758742318068	4.89108194729788	-0.479973030195829	0.631246570441913	NA
1600016N20Rik	2.5473665545682	2.10918496133431	2.38002611404732	0.886202444958711	0.375508446393186	0.561081980918594
1600019K03Rik	0.51611015798625	2.54957267445004	4.89259898101084	0.521108041829188	0.602291509135866	NA
1600020E01Rik	0	NA	NA	NA	NA	NA
1600023N17Rik	13.8104352637988	0.695148433032389	1.01644077651283	0.683904511797807	0.494035464824863	0.673214840473833
1600025M17Rik	0	NA	NA	NA	NA	NA
1600027J07Rik	2.51769581757104	0.700645542598778	2.51257785750291	0.278855256368097	0.780355907185614	0.882423436795395
1600027N09Rik	26.5205249917161	0.384076483043327	0.727138694888837	0.528202509016582	0.59735878815281	0.757925662007543
1600029I14Rik	0.777678735345268	3.14050204686651	4.47659726050817	0.701537767216971	0.482967473791655	NA
1600029O15Rik	8.97787155328889	0.272508157055601	1.27096260122349	0.214410838519774	0.830226690280195	0.911135375069452
1700001C02Rik	0	NA	NA	NA	NA	NA
1700001C19Rik	5.30341766577134	-5.79839938346203	2.21368673132282	-2.61934053333604	0.00880999524791678	0.0269312237598634
1700001D01Rik	4.30179873779267	0.969721970312538	1.98604367114589	0.48826820094698	0.625359882178293	0.778471845153871
1700001F09Rik	0	NA	NA	NA	NA	NA
1700001G01Rik	0.236718112234552	-1.32599286253692	4.99657179081072	-0.265380528500676	0.790716334574782	NA
1700001G11Rik	0	NA	NA	NA	NA	NA
1700001G17Rik	25.3222796158123	0.481394737875817	0.758127815402075	0.634978334913762	0.525442545066944	0.698804922341507
1700001J03Rik	0.258055078993125	1.55261083143115	4.99723800591184	0.310693793170222	0.756033416234768	NA
1700001J11Rik	7.43821969427295	-0.0729299393966372	1.38638123099245	-0.0526045345726659	0.9580470039089	0.978746010554897
1700001K19Rik	9.81835954637499	0.63133797990999	1.24479144885057	0.507183737880721	0.612025904282914	0.767890743093425
1700001K23Rik	1.23997364344925	-0.478723827571627	3.13599214792743	-0.152654663975487	0.87867061452437	NA
1700001L05Rik	69.3481594909592	0.370924913238106	0.458468841775014	0.809051519841627	0.418485512511142	0.602820738911722
1700001L19Rik	14.9303447544251	1.42454354813116	1.03373884169591	1.37804974590499	0.168187929773847	0.310098617390859
1700001O22Rik	71.4402137327777	0.292801951044392	0.46078035770764	0.63544798762922	0.525136278982827	0.698499311523101
1700001P01Rik	1.72279443510053	-0.289217628222927	2.94773883934618	-0.098115078704556	0.921840914222984	NA
1700003C15Rik	0	NA	NA	NA	NA	NA
1700003D09Rik	0	NA	NA	NA	NA	NA
1700003E16Rik	55.6103092811014	1.61599545619899	0.529815715943237	3.05010857090568	0.0022875865403588	0.00813186046298396
1700003E24Rik	0	NA	NA	NA	NA	NA
1700003E24Rik_copy2	0	NA	NA	NA	NA	NA
1700003F12Rik	5.06962666744871	1.34318473544984	1.94832909010643	0.689403418688611	0.490569432654843	0.670436327952321
1700003G13Rik	0.236718112234552	-1.32599286253692	4.99657179081072	-0.265380528500676	0.790716334574782	NA
1700003G18Rik	8.01763480029556	0.667558600258025	1.34979639717349	0.494562440421319	0.620909020413166	0.774779097329763
1700003H04Rik	0	NA	NA	NA	NA	NA
1700003I22Rik	0	NA	NA	NA	NA	NA
1700003L19Rik	0	NA	NA	NA	NA	NA
1700003M02Rik	7.51666071052237	-2.26933909293154	1.57145063495298	-1.44410460147827	0.148709553925583	0.282071034276041
1700003M07Rik	1.03924731270429	3.55862409681095	4.37515724672695	0.813370559303475	0.416005633589764	NA
1700003P14Rik	0	NA	NA	NA	NA	NA
1700006A11Rik	0	NA	NA	NA	NA	NA
1700006E09Rik	0	NA	NA	NA	NA	NA
1700006F04Rik	1.24935821063143	0.709707950251444	3.36752383544441	0.210750683568001	0.833081822939024	NA
1700006H21Rik	0	NA	NA	NA	NA	NA
1700007B14Rik	0.710154336703656	-2.89931646358214	4.85754097797971	-0.596869172432179	0.550594730637133	NA
1700007F19Rik	0	NA	NA	NA	NA	NA
1700007G11Rik	3.95839579176525	-0.627444118798934	1.84263407469305	-0.340514770358545	0.733468901528008	0.854355454715857
1700007J10Rik	11.9176360318941	1.49657373299246	1.10339983105635	1.35632949260079	0.17499435575023	0.31964772431209
1700007K09Rik	0	NA	NA	NA	NA	NA
1700007K13Rik	47.7119268545762	-3.49913817692253	0.737562240703955	-4.74419375588267	2.09338409615409e-06	1.28890935856228e-05
1700007L15Rik	0	NA	NA	NA	NA	NA
1700007P06Rik	0	NA	NA	NA	NA	NA
1700008C04Rik	0.258055078993125	1.55261083143115	4.99723800591184	0.310693793170222	0.756033416234768	NA
1700008F21Rik	0	NA	NA	NA	NA	NA
1700008J07Rik	110.137553303021	0.193999321791015	0.392544117063281	0.494210238692078	0.621157709588025	0.774983543146705
1700008K24Rik	0	NA	NA	NA	NA	NA
1700008O03Rik	8.19712929525387	-0.148597998873032	1.30332386241068	-0.114014638386332	0.909226189360726	0.953651261827051
1700008P02Rik	0	NA	NA	NA	NA	NA
1700009C05Rik	0	NA	NA	NA	NA	NA
1700009J07Rik	0	NA	NA	NA	NA	NA
1700009N14Rik	0.485388624045503	-2.34758742318068	4.89108194729788	-0.479973030195829	0.631246570441913	NA
1700010B08Rik	0	NA	NA	NA	NA	NA
1700010D01Rik	0.242694312022752	-1.34413153661938	4.9952788662895	-0.269080380214649	0.787867828133029	NA
1700010H22Rik	0	NA	NA	NA	NA	NA
1700010I02Rik	0	NA	NA	NA	NA	NA
1700010I14Rik	39.2747750543427	-0.940884896299767	0.634174379222042	-1.48363750906174	0.137905112868815	0.265687682122707
1700010J16Rik	0	NA	NA	NA	NA	NA
1700010K23Rik	0	NA	NA	NA	NA	NA
1700011A15Rik	1.44421347256011	-3.92186045415109	3.45685580367656	-1.13451664659543	0.256577895060443	NA
1700011B04Rik	0	NA	NA	NA	NA	NA
1700011C11Rik	0	NA	NA	NA	NA	NA
1700011E24Rik	0.236718112234552	-1.32599286253692	4.99657179081072	-0.265380528500676	0.790716334574782	NA
1700011F03Rik	0	NA	NA	NA	NA	NA
1700011F14Rik	0	NA	NA	NA	NA	NA
1700011H14Rik	0.479412424257304	-2.3313137818848	4.89227494748312	-0.476529591429477	0.633697130813783	NA
1700011I03Rik	1.49040090444315	-0.900834299106686	3.42514178855222	-0.263006425636896	0.792545626483401	NA
1700011L22Rik	0.756341768586695	1.12095457088507	4.6043106331905	0.243457633549872	0.807650901379524	NA
1700011M02Rik	0	NA	NA	NA	NA	NA
1700012A03Rik	0	NA	NA	NA	NA	NA
1700012B07Rik	0	NA	NA	NA	NA	NA
1700012B09Rik	1.03749056352134	3.55630889351409	3.9773620236414	0.894137589783236	0.371248279322616	NA
1700012B15Rik	270.619721951694	-0.224420857856005	0.234199262624419	-0.958247499762221	0.337937970382991	0.51986954467002
1700012C14Rik	6.45113601323991	-0.106636668869506	1.4512991182438	-0.0734766992751614	0.941426785231243	0.971797549489831
1700012D01Rik	2.5184017698104	0.689074214387517	2.28154326659027	0.30202110320587	0.762635975678265	0.871396312994677
1700012D14Rik	3.02161386224858	0.578354603049842	2.36143805005012	0.244916271691975	0.806521262336092	0.897510381356952
1700012D16Rik	0.51611015798625	2.54957267445004	4.89259898101084	0.521108041829188	0.602291509135866	NA
1700012H19Rik	0	NA	NA	NA	NA	NA
1700012I11Rik	0.775921986162322	3.13748172553803	4.48062835382533	0.700232529408383	0.483782099820514	NA
1700012L04Rik	0	NA	NA	NA	NA	NA
1700012P22Rik	0	NA	NA	NA	NA	NA
1700013B16Rik	0	NA	NA	NA	NA	NA
1700013D24Rik	0	NA	NA	NA	NA	NA
1700013F07Rik	2.25848481066241	1.12203351737209	2.89003316361699	0.388242436625819	0.697836631451227	0.830301941163127
1700013G24Rik	2.37913352192192	-4.64313171644858	2.88528666121787	-1.6092445089975	0.107562887514307	0.21745892309776
1700013H16Rik	0	NA	NA	NA	NA	NA
1700015E13Rik	3.94468664300591	-0.622486113427483	1.83185717394476	-0.339811488734686	0.733998495470306	0.854711552720336
1700015F17Rik	0	NA	NA	NA	NA	NA
1700015G11Rik	0	NA	NA	NA	NA	NA
1700016C15Rik	2.73378291528638	-0.150878110247662	2.16400955520398	-0.0697215545489773	0.944415285478644	0.973182447829641
1700016D06Rik	0	NA	NA	NA	NA	NA
1700016G22Rik	0	NA	NA	NA	NA	NA
1700016H13Rik	1.46133098871343	-2.21141911549382	3.24162712264713	-0.682194167257573	0.495116182374093	NA
1700016K19Rik	16.3120042761132	-4.32282483995069	1.23171260450525	-3.50960510117299	0.000448772658655312	0.00187002256576534
1700016L04Rik	0	NA	NA	NA	NA	NA
1700016L21Rik	0	NA	NA	NA	NA	NA
1700016M24Rik	0	NA	NA	NA	NA	NA
1700016P04Rik	0	NA	NA	NA	NA	NA
1700017B05Rik	1019.23914510776	-0.0673678991538682	0.126071540750105	-0.534362463987037	0.59309078343054	0.755128410350509
1700017D01Rik	0	NA	NA	NA	NA	NA
1700017G19Rik	0.258055078993125	1.55261083143115	4.99723800591184	0.310693793170222	0.756033416234768	NA
1700017J07Rik	0	NA	NA	NA	NA	NA
1700017L05Rik	0	NA	NA	NA	NA	NA
1700017N19Rik	0	NA	NA	NA	NA	NA
1700018A04Rik	1.7620600012237	0.509188122419318	2.91364310777121	0.174759949515169	0.861268259618289	NA
1700018A14Rik	0	NA	NA	NA	NA	NA
1700018B08Rik	0	NA	NA	NA	NA	NA
1700018B24Rik	0	NA	NA	NA	NA	NA
1700018C11Rik	0	NA	NA	NA	NA	NA
1700018F24Rik	0	NA	NA	NA	NA	NA
1700018G05Rik	0	NA	NA	NA	NA	NA
1700018L02Rik	17.7574500254666	0.224932274057604	0.964262487910547	0.233268717675628	0.815552748273771	0.903542822819167
1700019A02Rik	0.259811828176071	1.55752667304613	4.99688443286077	0.311699558789761	0.755268863299492	NA
1700019B03Rik	1.24935821063143	0.709707950251444	3.36752383544441	0.210750683568001	0.833081822939024	NA
1700019B21Rik	0	NA	NA	NA	NA	NA
1700019C18Rik	0	NA	NA	NA	NA	NA
1700019D03Rik	29.6466745532335	1.34292483536269	0.761762635532798	1.76291770260353	0.0779143708748627	0.168802149803367
1700019E08Rik	0	NA	NA	NA	NA	NA
1700019G17Rik	95.8922438328154	-0.507417324044977	0.393348216893215	-1.28999523133145	0.197052313807739	0.350272615416928
1700019G24Rik	0	NA	NA	NA	NA	NA
1700019L03Rik	12.9935960933023	0.334399366124466	1.03318541571652	0.323658620260874	0.74619650210139	0.862435767536949
1700019M22Rik	0	NA	NA	NA	NA	NA
1700019N12Rik	2.39108592149832	-4.64989860454892	2.8429850754226	-1.63556912230984	0.101929797132475	0.20868021226225
1700019N19Rik	0	NA	NA	NA	NA	NA
1700019O17Rik	0	NA	NA	NA	NA	NA
1700020A23Rik	1.22802124387285	-0.457773141412191	3.41429445649683	-0.134075472178776	0.893342894869013	NA
1700020D05Rik	0.752828270220802	1.11217737957074	4.61279752064233	0.241106914967269	0.80947225348737	NA
1700020G17Rik	0	NA	NA	NA	NA	NA
1700020I14Rik	1538.69328864328	0.142804922449588	0.108922898571677	1.31106428787895	0.189836044835138	0.340526793700736
1700020L24Rik	2.00745672840107	0.865802109521429	2.76692066186529	0.312911794492061	0.754347676538987	0.867088066918424
1700020M21Rik	0	NA	NA	NA	NA	NA
1700020N01Rik	0	NA	NA	NA	NA	NA
1700020N15Rik	0	NA	NA	NA	NA	NA
1700020N18Rik	0	NA	NA	NA	NA	NA
1700021C14Rik	0.964801048302807	-3.33966637947061	4.09346537227818	-0.815853091634179	0.414584163673984	NA
1700021F05Rik	706.405200881288	-0.231135454689266	0.148027677498879	-1.56143404121852	0.118421375220658	0.235681630082905
1700021F07Rik	0	NA	NA	NA	NA	NA
1700021K19Rik	554.210816202152	-0.15400886837903	0.168878551010011	-0.91195043691428	0.361794808954752	0.546330211094052
1700021N21Rik	0	NA	NA	NA	NA	NA
1700022A21Rik	0	NA	NA	NA	NA	NA
1700022A22Rik	0	NA	NA	NA	NA	NA
1700022E09Rik	0	NA	NA	NA	NA	NA
1700022H01Rik	1.23821689426631	-0.482883045531437	3.37900198877563	-0.142907002462703	0.88636362817465	NA
1700022H16Rik	0.259811828176071	1.55752667304613	4.99688443286077	0.311699558789761	0.755268863299492	NA
1700022I11Rik	4.32442621522714	1.83102365642688	2.28359806634958	0.801815207066558	0.422659860688361	0.606865545473157
1700023C21Rik	0	NA	NA	NA	NA	NA
1700023D19Rik	0	NA	NA	NA	NA	NA
1700023E05Rik	0	NA	NA	NA	NA	NA
1700023F02Rik	0	NA	NA	NA	NA	NA
1700023F06Rik	9.09688366131237	-6.57750799446612	1.91036708107028	-3.44305974471727	0.00057517223379537	0.00234693910363498
1700024B18Rik	0	NA	NA	NA	NA	NA
1700024F13Rik	6.55712990976841	-2.02254105908938	1.51245448243504	-1.33725747292117	0.181138607450101	0.328603781618515
1700024G13Rik	0.242694312022752	-1.34413153661938	4.9952788662895	-0.269080380214649	0.787867828133029	NA
1700024I08Rik	0	NA	NA	NA	NA	NA
1700024N05Rik	0	NA	NA	NA	NA	NA
1700024P04Rik	0	NA	NA	NA	NA	NA
1700024P16Rik	7.18861853146533	-4.74325620928624	1.98831107689026	-2.38557047959756	0.0170526544961356	0.047691042917239
1700025B11Rik	0	NA	NA	NA	NA	NA
1700025C18Rik	0	NA	NA	NA	NA	NA
1700025F22Rik	0	NA	NA	NA	NA	NA
1700025F24Rik	3.98384707815716	0.108207367054196	1.89309155763861	0.0571590774981698	0.954418476261104	0.977661419009482
1700025G04Rik	751.933383774189	-0.344380312153414	0.164206238987139	-2.0972425547143	0.0359721091951172	0.0892279606587716
1700025J12Rik	0	NA	NA	NA	NA	NA
1700025K23Rik	0	NA	NA	NA	NA	NA
1700025K24Rik	0	NA	NA	NA	NA	NA
1700025M24Rik	0	NA	NA	NA	NA	NA
1700025N23Rik	0	NA	NA	NA	NA	NA
1700026D08Rik	2.59460478339482	4.87872761725022	2.80287556602735	1.74061512982722	0.0817510637843141	0.175449768939362
1700026D11Rik	0	NA	NA	NA	NA	NA
1700026F02Rik	0	NA	NA	NA	NA	NA
1700026J04Rik	0	NA	NA	NA	NA	NA
1700026J14Rik	0.722106736280055	-2.92183643335256	4.61433367356722	-0.633208744762007	0.526597335896706	NA
1700026L06Rik	16.363537056567	-0.326636274834099	0.957985607512459	-0.340961567974131	0.733132514246218	0.854191260300396
1700027A15Rik	0	NA	NA	NA	NA	NA
1700027D21Rik	0	NA	NA	NA	NA	NA
1700027F06Rik	0	NA	NA	NA	NA	NA
1700027F09Rik	0	NA	NA	NA	NA	NA
1700027H10Rik	0.756341768586695	1.12095457088507	4.6043106331905	0.243457633549872	0.807650901379524	NA
1700027I24Rik	0	NA	NA	NA	NA	NA
1700027J07Rik	0	NA	NA	NA	NA	NA
1700028B04Rik	0	NA	NA	NA	NA	NA
1700028D13Rik	0	NA	NA	NA	NA	NA
1700028E10Rik	1.20749536032556	-3.66327707828225	3.74545684394751	-0.978058813893942	0.328045236366652	NA
1700028I16Rik	1.69970071915901	-1.19800857702409	3.25356369326831	-0.368214269019167	0.712713471497881	NA
1700028J19Rik	21.8738225352763	0.0466266978710069	0.872714591575541	0.053427200967077	0.957391532920473	0.978485824374429
1700028K03Rik	0.710154336703656	-2.89931646358214	4.85754097797971	-0.596869172432179	0.550594730637133	NA
1700028M03Rik	0	NA	NA	NA	NA	NA
1700028P14Rik	2.65170883288567	-4.79837911414918	2.75880476457507	-1.73929637057454	0.0819826454089007	0.175758086022809
1700028P15Rik	0	NA	NA	NA	NA	NA
1700029B22Rik	0	NA	NA	NA	NA	NA
1700029F09Rik	20.881422892075	-0.165208749165617	0.820807890066227	-0.201275781050651	0.840482938957212	0.917365258342017
1700029F12Rik	0	NA	NA	NA	NA	NA
1700029G01Rik	4.7394828945045	0.269220549332304	1.68616067776411	0.15966482487855	0.873145111043861	0.934711494466624
1700029H14Rik	0.722106736280055	-2.92183643335256	4.61433367356722	-0.633208744762007	0.526597335896706	NA
1700029I01Rik	1.75021273261922	-0.315505500145207	3.19120682312923	-0.0988671426303323	0.921243757436646	NA
1700029I15Rik	17.2821506729868	-0.645383098146025	0.928880055470917	-0.694797023948193	0.48718251352026	0.666805286355594
1700029J03Rik	0.519623656352143	2.55847071928433	4.89194302722879	0.522996834804446	0.60097645589433	NA
1700029J07Rik	159.882793011608	-0.872822008166951	0.323040772229303	-2.70189425979764	0.00689456850199876	0.0217117699352721
1700029M20Rik	0	NA	NA	NA	NA	NA
1700029N11Rik	0.236718112234552	-1.32599286253692	4.99657179081072	-0.265380528500676	0.790716334574782	NA
1700029P11Rik	0	NA	NA	NA	NA	NA
1700030A11Rik	0	NA	NA	NA	NA	NA
1700030C10Rik	23.9327062434648	-0.709796613413588	0.871896620078474	-0.814083455616221	0.415597143029891	0.600308279432833
1700030F04Rik	0	NA	NA	NA	NA	NA
1700030F18Rik	0.242694312022752	-1.34413153661938	4.9952788662895	-0.269080380214649	0.787867828133029	NA
1700030J22Rik	45.3127781805245	-0.0514894219352311	0.593819826485027	-0.0867088292420451	0.93090295813319	0.96629432071585
1700030K09Rik	614.275685877698	0.129283354631612	0.162514672348908	0.795518046235537	0.42631221774761	0.610334764405435
1700030L20Rik	0	NA	NA	NA	NA	NA
1700030M09Rik	0	NA	NA	NA	NA	NA
1700030N03Rik	0	NA	NA	NA	NA	NA
1700030O20Rik	0.517866907169196	2.55402730946507	4.8922700956456	0.522053619185561	0.601632998258848	NA
1700031A10Rik	0	NA	NA	NA	NA	NA
1700031F05Rik	0	NA	NA	NA	NA	NA
1700031F10Rik	0	NA	NA	NA	NA	NA
1700031M16Rik	0	NA	NA	NA	NA	NA
1700031P21Rik	0	NA	NA	NA	NA	NA
1700034E13Rik	0	NA	NA	NA	NA	NA
1700034G24Rik	0	NA	NA	NA	NA	NA
1700034H15Rik	12.230692318635	-1.39493686402959	1.10619357828348	-1.26102419270428	0.207300130942857	0.363990656676674
1700034I23Rik	0.974185615484981	-1.46956117579397	3.80701024540069	-0.386014505101311	0.699485926300657	NA
1700034J05Rik	0.502506140198823	0.102011483092649	4.99467238565823	0.020424058920374	0.983705091608657	NA
1700034K08Rik	0	NA	NA	NA	NA	NA
1700034O15Rik	0.479412424257304	-2.3313137818848	4.89227494748312	-0.476529591429477	0.633697130813783	NA
1700034P13Rik	4.74370234510975	0.265023675955125	1.66887758153158	0.15880354490226	0.873823655827982	0.934985556832127
1700036G14Rik	0.258055078993125	1.55261083143115	4.99723800591184	0.310693793170222	0.756033416234768	NA
1700037C18Rik	121.147057888177	-0.0481886998626485	0.344227671869224	-0.139990778780144	0.888667276110803	0.940784295317116
1700037H04Rik	1061.27886700687	-0.214093933745814	0.129310694993019	-1.65565527087587	0.0977916503100461	0.202065136055189
1700039E15Rik	0.236718112234552	-1.32599286253692	4.99657179081072	-0.265380528500676	0.790716334574782	NA
1700039E22Rik	0	NA	NA	NA	NA	NA
1700040F15Rik	0	NA	NA	NA	NA	NA
1700040F15Rik_copy2	0	NA	NA	NA	NA	NA
1700040I03Rik	6.62043485780476	-1.13214791667928	1.48043642111337	-0.764739302906259	0.444426797466755	0.628580033529949
1700040L02Rik	25.5001819742981	-1.12336682685933	0.75740475902763	-1.48317899177387	0.13802686127067	0.265866164244264
1700041A01Rik	0	NA	NA	NA	NA	NA
1700041B01Rik	0	NA	NA	NA	NA	NA
1700041C02Rik	3.06101401113214	2.44443016600951	2.33080174081955	1.04875078956737	0.294292831777925	0.472544735072439
1700041C23Rik	0	NA	NA	NA	NA	NA
1700041M19Rik	0	NA	NA	NA	NA	NA
1700042G07Rik	0	NA	NA	NA	NA	NA
1700042G15Rik	0	NA	NA	NA	NA	NA
1700042O10Rik	0	NA	NA	NA	NA	NA
1700044C05Rik	0	NA	NA	NA	NA	NA
1700044K03Rik	0	NA	NA	NA	NA	NA
1700045H11Rik	0.258055078993125	1.55261083143115	4.99723800591184	0.310693793170222	0.756033416234768	NA
1700045I19Rik	0	NA	NA	NA	NA	NA
1700046C09Rik	0	NA	NA	NA	NA	NA
1700047A11Rik	3.24050850609045	-0.117600964010376	2.01688885693878	-0.0583081033968672	0.953503212921608	0.977213689407128
1700047E10Rik	0.258055078993125	1.55261083143115	4.99723800591184	0.310693793170222	0.756033416234768	NA
1700047G03Rik	0	NA	NA	NA	NA	NA
1700047I17Rik2	0	NA	NA	NA	NA	NA
1700047I17Rik2_copy2	0	NA	NA	NA	NA	NA
1700047L14Rik	0	NA	NA	NA	NA	NA
1700047M11Rik	0	NA	NA	NA	NA	NA
1700048M11Rik	0.485388624045503	-2.34758742318068	4.89108194729788	-0.479973030195829	0.631246570441913	NA
1700048O20Rik	27.8309651626939	0.61480761092169	0.733525065646578	0.838154876656816	0.401943725883506	0.587398427551755
1700049E15Rik	1.55535747069054	4.14053182806675	3.3611174297906	1.23189145114895	0.217989635257592	NA
1700049E17Rik1	0	NA	NA	NA	NA	NA
1700049E22Rik	0	NA	NA	NA	NA	NA
1700049G17Rik	303.159071905052	-0.126342723865275	0.235647536233369	-0.536151261688364	0.591854014451927	0.754079309248695
1700049L16Rik	0	NA	NA	NA	NA	NA
1700051A21Rik	0	NA	NA	NA	NA	NA
1700052I22Rik	0	NA	NA	NA	NA	NA
1700052K11Rik	570.985172646994	0.171166622370522	0.163194472180761	1.0488506141368	0.294246878208293	0.472544735072439
1700052N19Rik	144.47098049258	-0.278841987558312	0.327135583575407	-0.852374371845234	0.394006339716397	0.579572253316623
1700054A03Rik	3.68909426543509	-0.890976496349368	1.93805111447095	-0.459728068933099	0.645711419546075	0.793372088530246
1700054K19Rik	0	NA	NA	NA	NA	NA
1700054M17Rik	0	NA	NA	NA	NA	NA
1700054N08Rik	0.762317968374894	1.10343218943021	4.58990391598939	0.24040420227236	0.810016920778037	NA
1700055C04Rik	0	NA	NA	NA	NA	NA
1700056E22Rik	21.8024085157586	0.688308982022672	0.845665283901942	0.813926023836263	0.415687331267054	0.600308279432833
1700057G04Rik	0.485388624045503	-2.34758742318068	4.89108194729788	-0.479973030195829	0.631246570441913	NA
1700057H15Rik	0	NA	NA	NA	NA	NA
1700057H21Rik	0	NA	NA	NA	NA	NA
1700057K13Rik	0	NA	NA	NA	NA	NA
1700060C16Rik	0	NA	NA	NA	NA	NA
1700060C20Rik	0	NA	NA	NA	NA	NA
1700061F12Rik	0	NA	NA	NA	NA	NA
1700061G19Rik	11.4693050012567	0.243508499254921	1.12530845673164	0.216392667982048	0.828681680991243	0.910632636450194
1700061I17Rik	0	NA	NA	NA	NA	NA
1700061J23Rik	0	NA	NA	NA	NA	NA
1700063A18Rik	0	NA	NA	NA	NA	NA
1700063D05Rik	0.496529940410623	0.120168219533968	4.99596677771497	0.0240530461631551	0.980810296208064	NA
1700063O14Rik	0	NA	NA	NA	NA	NA
1700064J06Rik	0	NA	NA	NA	NA	NA
1700064M15Rik	0	NA	NA	NA	NA	NA
1700065D16Rik	15.5887872611511	-0.594935730477671	0.982859238422194	-0.605311225880865	0.544972223829588	0.715407460320143
1700065I16Rik	0	NA	NA	NA	NA	NA
1700065I17Rik	0	NA	NA	NA	NA	NA
1700065J11Rik	0	NA	NA	NA	NA	NA
1700065J18Rik	0	NA	NA	NA	NA	NA
1700065L07Rik	0	NA	NA	NA	NA	NA
1700065O20Rik	0	NA	NA	NA	NA	NA
1700066B17Rik	0	NA	NA	NA	NA	NA
1700066B19Rik	3.90025596030582	-1.46826102110267	1.89082404885241	-0.776519117150958	0.437442537654634	0.621544705442549
1700066J03Rik	0.739224252433375	-0.885492008118782	4.26362406084382	-0.207685292015059	0.835474702554525	NA
1700066M21Rik	400.180625953882	0.251761967123234	0.192252847720337	1.30953569795472	0.190352953736499	0.341257984224528
1700066N21Rik	0	NA	NA	NA	NA	NA
1700066O22Rik	0	NA	NA	NA	NA	NA
1700067G17Rik	0	NA	NA	NA	NA	NA
1700067K01Rik	10.2923965921115	0.607984082178367	1.15527646049726	0.526267177569494	0.598702584693171	0.758467324353318
1700067P10Rik	0	NA	NA	NA	NA	NA
1700069L16Rik	0	NA	NA	NA	NA	NA
1700069P05Rik	0	NA	NA	NA	NA	NA
1700071K01Rik	0.236718112234552	-1.32599286253692	4.99657179081072	-0.265380528500676	0.790716334574782	NA
1700071M16Rik	8.57467715759101	-1.00989755600421	1.29906575710267	-0.777402953224324	0.436921070642122	0.62126808275283
1700072B07Rik	0	NA	NA	NA	NA	NA
1700072I22Rik	0	NA	NA	NA	NA	NA
1700072O05Rik	0	NA	NA	NA	NA	NA
1700073E17Rik	4.29230903963858	0.973343820377393	1.87768734771368	0.518373743936955	0.604197530116551	0.762221177523832
1700074H08Rik	0	NA	NA	NA	NA	NA
1700074H08Rik_copy2	0	NA	NA	NA	NA	NA
1700074P13Rik	0	NA	NA	NA	NA	NA
1700080E11Rik	0	NA	NA	NA	NA	NA
1700080N15Rik	0.236718112234552	-1.32599286253692	4.99657179081072	-0.265380528500676	0.790716334574782	NA
1700080O16Rik	1.44164564016589	-2.1951355398595	3.57984421210657	-0.613193035729273	0.539748709106318	NA
1700081H04Rik	0	NA	NA	NA	NA	NA
1700081L11Rik	355.209223556825	0.24131332217636	0.206476409239661	1.16872103241714	0.242516045180409	0.409301839740919
1700084C01Rik	1.55887096905643	4.14361351792851	3.72333036026147	1.11287828825308	0.265760706012922	NA
1700084D21Rik	0	NA	NA	NA	NA	NA
1700084E18Rik	17.7965185186035	0.740593340364473	0.975728397552143	0.75901587185782	0.447843062315823	0.63163760961627
1700084F23Rik	0	NA	NA	NA	NA	NA
1700084J12Rik	1.25955386102488	0.676705061707823	3.66481423073237	0.184649212512088	0.853504183582252	NA
1700084M14Rik	0	NA	NA	NA	NA	NA
1700085C21Rik	0	NA	NA	NA	NA	NA
1700086L19Rik	1.23058907626708	-1.9022107238838	3.7964545388741	-0.50104925645914	0.61633645771855	NA
1700086O06Rik	210.714056462628	-0.234312082570054	0.26676124896146	-0.878358770182194	0.379749051572933	0.565337435753756
1700088E04Rik	10.7249156322464	0.181398657565771	1.13684497841839	0.159563230703747	0.873225145442632	0.934711494466624
1700091H14Rik	0	NA	NA	NA	NA	NA
1700092C02Rik	0	NA	NA	NA	NA	NA
1700092C10Rik	0	NA	NA	NA	NA	NA
1700092E19Rik	0	NA	NA	NA	NA	NA
1700092K14Rik	2.96874427833798	-0.372665967924016	2.0874156218421	-0.178529835661164	0.858306892086498	0.927454767812383
1700092M07Rik	18.1327598851388	0.933351484718749	0.895766427264957	1.04195854668114	0.297430898270606	0.476481197255669
1700093K21Rik	0.779435484528214	3.143559141406	4.85646381151382	0.64729384659537	0.517441783266802	NA
1700094C09Rik	0	NA	NA	NA	NA	NA
1700094D03Rik	137.828293123528	0.193469215988386	0.32895274944644	0.588136795676447	0.556440476985092	0.725002435942911
1700094J05Rik	0	NA	NA	NA	NA	NA
1700094M24Rik	0	NA	NA	NA	NA	NA
1700095A21Rik	0	NA	NA	NA	NA	NA
1700095B10Rik	0	NA	NA	NA	NA	NA
1700095J12Rik	0	NA	NA	NA	NA	NA
1700096J18Rik	1.01264009839687	1.69970324766152	3.75283835255268	0.452911393453805	0.650612546417669	NA
1700096K18Rik	112.736829338714	0.0430649126071059	0.363429930218843	0.118495778763114	0.905674839592466	0.951027451389754
1700096P03Rik	0	NA	NA	NA	NA	NA
1700097N02Rik	0.242694312022752	-1.34413153661938	4.9952788662895	-0.269080380214649	0.787867828133029	NA
1700099I09Rik	0.259811828176071	1.55752667304613	4.99688443286077	0.311699558789761	0.755268863299492	NA
1700100I10Rik	0	NA	NA	NA	NA	NA
1700100L14Rik	0.259811828176071	1.55752667304613	4.99688443286077	0.311699558789761	0.755268863299492	NA
1700101E01Rik	9.71544418751124	0.034718971234156	1.19613323612599	0.0290260066233116	0.976843849043643	0.986777369113536
1700101I11Rik	0	NA	NA	NA	NA	NA
1700101O22Rik	0	NA	NA	NA	NA	NA
1700102H20Rik	0	NA	NA	NA	NA	NA
1700102P08Rik	12.2277646265615	0.28859046911783	1.08853725579731	0.26511767748955	0.790918809788041	0.888154955569704
1700104L18Rik	0.242694312022752	-1.34413153661938	4.9952788662895	-0.269080380214649	0.787867828133029	NA
1700105P06Rik	0.496529940410623	0.120168219533968	4.99596677771497	0.0240530461631551	0.980810296208064	NA
1700106J16Rik	5.43145390313625	5.94488392926719	2.18731151210621	2.7178954146969	0.00656986012273583	0.0208292614929084
1700106N22Rik	1.03749056352134	3.55630889351409	3.9773620236414	0.894137589783236	0.371248279322616	NA
1700108F19Rik	8.13885488103405	-0.893344195174155	1.31520969083823	-0.679240885614823	0.496985245401217	0.674731074774336
1700108J01Rik	0	NA	NA	NA	NA	NA
1700109F18Rik	3.41321571804928	-1.75803163866854	2.18295248863232	-0.805345809321758	0.420620153803346	0.604935362122463
1700109G14Rik	4.42926418384013	-0.530092675706676	1.78682738605278	-0.296666975133891	0.766720772537699	0.873928687384955
1700109G15Rik	0	NA	NA	NA	NA	NA
1700109H08Rik	26.0652570803439	0.502832414520943	0.734938711624022	0.68418278499688	0.493859751443816	0.673214840473833
1700109I08Rik	0	NA	NA	NA	NA	NA
1700109K24Rik	14.7482385384706	0.0561876721505424	1.0236142044079	0.0548914541324127	0.95622494023002	0.978288374110776
1700110C19Rik	3.07401720765212	2.43595074959469	2.24147382564069	1.0867629689579	0.277141577243327	0.452320707768848
1700110I01Rik	0	NA	NA	NA	NA	NA
1700110I01Rik_copy2	0	NA	NA	NA	NA	NA
1700110I01Rik_copy3	0	NA	NA	NA	NA	NA
1700110I07Rik	0.259811828176071	1.55752667304613	4.99688443286077	0.311699558789761	0.755268863299492	NA
1700110K17Rik	0	NA	NA	NA	NA	NA
1700111N16Rik	1.03397706515545	3.55177142274863	3.98247192102026	0.891850964221915	0.372472820703143	NA
1700112E06Rik	9.17729111052705	-0.279215238395941	1.22762963701707	-0.227442568977387	0.820079622243107	0.906414238815167
1700112H15Rik	0	NA	NA	NA	NA	NA
1700112J05Rik	0	NA	NA	NA	NA	NA
1700112J16Rik	15.0036356690726	-0.923896493844858	0.968213242295594	-0.954228318189841	0.339968083295426	0.522332796100996
1700113A16Rik	0	NA	NA	NA	NA	NA
1700113B09Rik	0	NA	NA	NA	NA	NA
1700113H08Rik	0	NA	NA	NA	NA	NA
1700113I22Rik	2.91070957785046	-2.20397817463833	2.37201667604139	-0.929157959511695	0.352807230993313	0.536786441923166
1700116B05Rik	0.485388624045503	-2.34758742318068	4.89108194729788	-0.479973030195829	0.631246570441913	NA
1700119H24Rik	0	NA	NA	NA	NA	NA
1700120C14Rik	0	NA	NA	NA	NA	NA
1700120E14Rik	0	NA	NA	NA	NA	NA
1700120G07Rik	0.258055078993125	1.55261083143115	4.99723800591184	0.310693793170222	0.756033416234768	NA
1700120K04Rik	17.3119409777693	0.756414658555324	0.945253320016597	0.800224281192731	0.423580864090894	0.607567150220828
1700121L16Rik	0	NA	NA	NA	NA	NA
1700121N20Rik	0.236718112234552	-1.32599286253692	4.99657179081072	-0.265380528500676	0.790716334574782	NA
1700122C19Rik	0	NA	NA	NA	NA	NA
1700122O11Rik	0	NA	NA	NA	NA	NA
1700123I01Rik	0	NA	NA	NA	NA	NA
1700123J17Rik	0	NA	NA	NA	NA	NA
1700123K08Rik	0	NA	NA	NA	NA	NA
1700123L14Rik	0	NA	NA	NA	NA	NA
1700123M08Rik	0.500749391015877	0.0970773447247452	4.99502743799753	0.0194347970916578	0.984494251580538	NA
1700123O12Rik	0	NA	NA	NA	NA	NA
1700123O20Rik	1855.73272797449	0.154568009941869	0.107278158721835	1.44081527669257	0.149636876412136	0.283417984271323
1700123O21Rik	0	NA	NA	NA	NA	NA
1700124L16Rik	7.13056881600281	-0.809697717004481	1.39899197973996	-0.578772236532038	0.562742866887644	0.729919532256708
1700125D06Rik	0	NA	NA	NA	NA	NA
1700125G02Rik	0	NA	NA	NA	NA	NA
1700125G22Rik	0.479412424257304	-2.3313137818848	4.89227494748312	-0.476529591429477	0.633697130813783	NA
1700125H03Rik	0.258055078993125	1.55261083143115	4.99723800591184	0.310693793170222	0.756033416234768	NA
1700125H20Rik	4.54132439615375	0.759843967705886	1.79149731676837	0.424139048712921	0.671464408989773	0.811800914852758
1700126H18Rik	0	NA	NA	NA	NA	NA
1700128A07Rik	0	NA	NA	NA	NA	NA
1700128F08Rik	0	NA	NA	NA	NA	NA
1700129C05Rik	0	NA	NA	NA	NA	NA
1810006J02Rik	2.87647454554382	-4.91629546430339	2.65788094644231	-1.84970492033666	0.0643560909588802	0.144219791381944
1810007C17Rik	0	NA	NA	NA	NA	NA
1810007D17Rik	0.258055078993125	1.55261083143115	4.99723800591184	0.310693793170222	0.756033416234768	NA
1810008A18Rik	0	NA	NA	NA	NA	NA
1810008I18Rik	0.722106736280055	-2.92183643335256	4.61433367356722	-0.633208744762007	0.526597335896706	NA
1810009A15Rik	0	NA	NA	NA	NA	NA
1810009J06Rik	0	NA	NA	NA	NA	NA
1810010D01Rik	3.99438757325484	0.114481905270724	1.89190539462964	0.0605114323346676	0.951748310849874	0.976468991671892
1810010H24Rik	48.8682331489761	1.03871111678476	0.576408366357771	1.80204031969246	0.0715390621913341	0.156982052625981
1810011H11Rik	6.4929844267323	-6.09057785113556	2.07850229089383	-2.93027237825002	0.00338665007003662	0.0116204589555652
1810011O10Rik	547.943722925562	0.42293800275979	0.170213352512673	2.48475220372798	0.0129641640647628	0.0376989703621346
1810012K16Rik	8.78935235082763	-1.25815637735541	1.32164122985497	-0.951965139203081	0.341114661917729	0.523522023348154
1810013A23Rik	0	NA	NA	NA	NA	NA
1810013D10Rik	5.34352376689426	-2.55916925426509	1.84099994418686	-1.39009741002216	0.164499299674569	0.304959732743559
1810013L24Rik	1331.54972933292	0.0797720176501188	0.113608592810976	0.702165352781412	0.482576049994863	0.66278469899302
1810014B01Rik	289.736307839145	-0.401414849786407	0.239905311452554	-1.67322201978757	0.0942835970506877	0.196103011604459
1810014F10Rik	7.49295115833842	0.109676766458091	1.36404021729676	0.0804058158017125	0.935914501542612	0.96858447335427
1810018F18Rik	0	NA	NA	NA	NA	NA
1810019D21Rik	11.9255486085506	-6.96845607561942	1.82905008591413	-3.80987712107223	0.000139035877445771	0.000639614054187696
1810019J16Rik	42.2020169202155	-3.30230216803226	0.669125158629445	-4.93525333107531	8.00467907082989e-07	5.19280814154547e-06
1810020D17Rik	0	NA	NA	NA	NA	NA
1810020O05Rik	0.236718112234552	-1.32599286253692	4.99657179081072	-0.265380528500676	0.790716334574782	NA
1810021B22Rik	42.1684272020868	0.232243747809476	0.582808844445566	0.398490431335875	0.69026871023716	0.825358607056712
1810022K09Rik	2152.07988153239	-0.156440124629184	0.0918577954332691	-1.70306857345418	0.0885552362857592	0.186675173836631
1810024B03Rik	74.0340818642888	0.0826820690774892	0.443110894229281	0.186594530069727	0.851978555796691	0.924005239687363
1810026B05Rik	1745.83111521247	0.221555073458489	0.100508737481407	2.20433644885326	0.0275006914163837	0.071340901845285
1810026J23Rik	2669.39293240556	-0.0226060529354229	0.0934977259064869	-0.241781847807001	0.808949205023948	0.899280963754487
1810029B16Rik	1.55535747069054	4.14053182806675	3.3611174297906	1.23189145114895	0.217989635257592	NA
1810030N24Rik	0.737467503250429	-0.890030075223238	4.26747565766223	-0.208561254151548	0.834790760064494	NA
1810030O07Rik	1567.83402447982	-0.167236324466463	0.105144839812866	-1.59053287602232	0.111714741176634	0.224436917608573
1810031K17Rik	133.581014340001	0.068238277895517	0.328582845771289	0.207674499060777	0.835483130362553	0.913528595508575
1810032O08Rik	500.217141217052	-0.357635267156775	0.178923222882732	-1.99881972498993	0.0456278627863709	0.108815900441439
1810034E14Rik	17.5900575278201	-0.256822308937777	0.938355009804883	-0.273694184241825	0.784319647470942	0.884165875972841
1810037I17Rik	1313.55388452542	-0.144335510482594	0.113443418055211	-1.27231277897804	0.203262009957187	0.358519880071246
1810041H14Rik	1.482667955472	-0.89646245147221	2.92587148948914	-0.306391601508353	0.759306502111788	NA
1810041L15Rik	146.624113016563	-0.826449317665936	0.379872436593597	-2.17559695848663	0.0295854109744673	0.0759188492318539
1810043G02Rik	820.996299459786	0.378086753079417	0.137660699261184	2.74651193193542	0.00602326949986044	0.0192769949585582
1810043H04Rik	463.630459832121	-0.231482158990008	0.198630618328871	-1.16539011426096	0.243861117051858	0.411154119640364
1810044D09Rik	0	NA	NA	NA	NA	NA
1810046K07Rik	7.25013670036875	6.36144153385984	2.0141834213568	3.15832285501319	0.00158679715122026	0.00587388254478048
1810048J11Rik	25.5942084562752	-0.804762243196019	0.749238375516765	-1.07410707926027	0.282774692040008	0.458800714710697
1810049H13Rik	0	NA	NA	NA	NA	NA
1810053B01Rik	0.731491303462229	-0.87382291530175	4.66655706096573	-0.187252165544273	0.851462925902529	NA
1810053B23Rik	0	NA	NA	NA	NA	NA
1810055G02Rik	1421.43992992302	0.711002946187725	0.107966231076804	6.58541971037164	4.53602167725597e-11	4.48155997837275e-10
1810058I24Rik	2007.32585662763	0.145053842216742	0.107960345355215	1.34358445908524	0.179082797726226	0.325747739605964
1810062G17Rik	10.1303794729858	-0.37485578774919	1.31302468075681	-0.285490283041083	0.775268547801354	0.879540764324302
1810062O18Rik	16.8366134213569	0.67654163775839	0.912999900952958	0.741009541241175	0.458687655201121	0.641582865634565
1810063B05Rik	0	NA	NA	NA	NA	NA
1810063I02Rik	0	NA	NA	NA	NA	NA
1810064F22Rik	0.946872448938208	-3.31420575885187	4.54525676284971	-0.729156994152731	0.465905634514429	NA
1810065E05Rik	0	NA	NA	NA	NA	NA
2010000I03Rik	9.67216943272665	-0.412240059926	1.2332674862022	-0.334266543582914	0.738178434214182	0.857062522400014
2010001A14Rik	0	NA	NA	NA	NA	NA
2010001E11Rik	5.26238033549022	0.239353933091745	1.64125419574181	0.145835991592736	0.884050862455326	0.938235122020211
2010001M06Rik	0.964801048302807	-3.33966637947061	4.09346537227818	-0.815853091634179	0.414584163673984	NA
2010003K11Rik	0	NA	NA	NA	NA	NA
2010005H15Rik	0.494773191227677	0.115234247653695	4.99632171728512	0.0230638165783108	0.981599368190999	NA
2010009K17Rik	0	NA	NA	NA	NA	NA
2010010A06Rik	0	NA	NA	NA	NA	NA
2010012O05Rik	556.909896242912	-0.0310974790118455	0.168332450999305	-0.184738467403257	0.853434172821032	0.924748394908609
2010015L04Rik	2.76450444922712	0.925246949480544	2.19442492183337	0.421635272309762	0.67329125650301	0.812815327650309
2010016I18Rik	7.48850700897585	-3.75293296027796	1.70808674941252	-2.19715594747676	0.0280093105532009	0.0724853499342504
2010106C02Rik	0	NA	NA	NA	NA	NA
2010106E10Rik	0	NA	NA	NA	NA	NA
2010107E04Rik	2238.49392674466	-0.241561598651826	0.0913799815592688	-2.6434848697704	0.00820574329566574	0.0253170948362138
2010107G12Rik	21.2559973477193	0.212131098166267	0.847298141363771	0.25036181222448	0.802307558791419	0.895834471173805
2010107G23Rik	258.18562985232	0.391768356788343	0.242813287788757	1.61345517931116	0.106645653348886	0.216106799265386
2010107H07Rik	12.1726426031724	-0.182037032439729	1.08550896801603	-0.167697400761632	0.866821341124296	0.931724965433961
2010109A12Rik	3.94644339218885	-0.621168694662168	1.84394462087304	-0.336869495770468	0.73621528150399	0.85576360158532
2010109I03Rik	0.259811828176071	1.55752667304613	4.99688443286077	0.311699558789761	0.755268863299492	NA
2010111I01Rik	1772.20392154696	0.390170676947783	0.102230101426775	3.81659287726768	0.000135307156632487	0.000625136858209985
2010204K13Rik	10.5623139546841	-0.939301612530007	1.17774310584988	-0.797543715488103	0.425135324643136	0.609219570498431
2010209O12Rik	18.6482842368326	-0.0816536694546263	0.863571796742599	-0.0945534230768359	0.924669547009116	0.962773626945713
2010300C02Rik	123.906622589279	0.595233701863363	0.342770338048443	1.73653795498268	0.0824687593234425	0.176451076987661
2010305A19Rik	0	NA	NA	NA	NA	NA
2010308F09Rik	0.236718112234552	-1.32599286253692	4.99657179081072	-0.265380528500676	0.790716334574782	NA
2010310C07Rik	0	NA	NA	NA	NA	NA
2010315B03Rik	194.342809734985	-0.813135850856112	0.345844668324203	-2.35115913394351	0.0187150280461126	0.0516210376485557
2010320M18Rik	289.586528100557	-0.454745199412795	0.239398928229478	-1.89952896938993	0.0574949614130199	0.131306157656338
2010321M09Rik	1.49380927183712	0.117704079217106	2.87812011902195	0.0408961663688675	0.967378673686882	NA
2200002D01Rik	36.331076488098	-0.505172688261834	0.624449543013568	-0.80898880288052	0.418521586921502	0.602820738911722
2200002J24Rik	0.473436224469104	-2.31488854556104	4.89349248408438	-0.473054480637294	0.636174310971323	NA
2210009G21Rik	9.67617862138807	-0.108271964647809	1.20176505966851	-0.090094119292896	0.928212422340951	0.965072970230657
2210010C04Rik	0	NA	NA	NA	NA	NA
2210010C17Rik	0.236718112234552	-1.32599286253692	4.99657179081072	-0.265380528500676	0.790716334574782	NA
2210011C24Rik	0.479412424257304	-2.3313137818848	4.89227494748312	-0.476529591429477	0.633697130813783	NA
2210012G02Rik	10.4266493211585	-0.161621430456486	1.1506534012124	-0.140460568131283	0.888296105648666	0.940554874977675
2210013O21Rik	1117.18794783933	0.277250738806464	0.119600569738958	2.31813894709361	0.0204417708220817	0.0557026625063782
2210015D19Rik	429.272796595812	0.279623031090446	0.1854758353099	1.50759817645917	0.131657399752302	0.25602697239462
2210016F16Rik	1187.89491759278	-0.423567532107308	0.124658082703953	-3.39783448389165	0.000679215003087676	0.00273844618768609
2210016L21Rik	927.955107499724	0.0883353348686922	0.131975172358491	0.669332975968709	0.50328309584991	0.680104486722378
2210018M11Rik	1838.99007588048	0.248989566952331	0.103037470391468	2.41649533908732	0.0156707268603686	0.0443352699837716
2210019I11Rik	0.519623656352143	2.55847071928433	4.89194302722879	0.522996834804446	0.60097645589433	NA
2210020M01Rik	0.743443703038628	-0.906155464873979	4.6366634664056	-0.195432657866895	0.84505425221323	NA
2210023G05Rik	0	NA	NA	NA	NA	NA
2210039B01Rik	4.46079680099216	-0.20850614345133	1.72869489402758	-0.120614773706854	0.9039961665527	0.950129565075929
2210404E10Rik	0	NA	NA	NA	NA	NA
2210404J11Rik	83.6088765990772	0.241894802163025	0.41676813199832	0.580406186536355	0.561640734160783	0.729059399676628
2210404O09Rik	3.22845097554214	0.34634727666206	2.30202467832885	0.150453329159568	0.880406969464653	0.936584142974124
2210406O10Rik	0.473436224469104	-2.31488854556104	4.89349248408438	-0.473054480637294	0.636174310971323	NA
2210407C18Rik	0	NA	NA	NA	NA	NA
2210408F21Rik	0	NA	NA	NA	NA	NA
2210408I21Rik	362.860494608814	0.504398188544334	0.217454237342591	2.3195601737099	0.020364682410475	0.055533963020534
2210409D07Rik	0	NA	NA	NA	NA	NA
2210409E12Rik	0	NA	NA	NA	NA	NA
2210414B05Rik	0	NA	NA	NA	NA	NA
2210416O15Rik	10.7069575810934	-0.231129907757544	1.17399063686183	-0.19687542685636	0.8439250238486	0.919254805060297
2210417A02Rik	0.479412424257304	-2.3313137818848	4.89227494748312	-0.476529591429477	0.633697130813783	NA
2210418O10Rik	0	NA	NA	NA	NA	NA
2210420H20Rik	0.51611015798625	2.54957267445004	4.89259898101084	0.521108041829188	0.602291509135866	NA
2300002M23Rik	7.64071778917586	-6.32608652937298	1.99860699549451	-3.16524786695632	0.00154950889816064	0.00574516512108759
2300003K06Rik	0	NA	NA	NA	NA	NA
2300005B03Rik	0	NA	NA	NA	NA	NA
2300009A05Rik	229.847561636923	-0.0633291887319919	0.254411746544224	-0.248923996600855	0.803419572819104	0.896181754753071
2310001H17Rik	0	NA	NA	NA	NA	NA
2310001K24Rik	0	NA	NA	NA	NA	NA
2310002D06Rik	2.93802274439723	-1.47420488965938	2.15904172592474	-0.682805187115111	0.494729951545191	0.673588268267254
2310002F09Rik	23.3886082444984	-1.81458658843192	0.803781211528482	-2.25756283228029	0.0239729280696556	0.0635982355469747
2310002L09Rik	84.8875611624833	-6.33988964696751	0.831563265966704	-7.62406169974007	2.45815780595437e-14	3.09480543068052e-13
2310003C23Rik	0	NA	NA	NA	NA	NA
2310003H01Rik	51.9316053087202	0.307494129889123	0.537863293067618	0.571695696382957	0.567528150536463	0.733781885059106
2310003L22Rik	3.4807401166909	-0.304878511701744	1.99666764935915	-0.152693670275871	0.878639852617702	0.936038047347691
2310003N18Rik	0	NA	NA	NA	NA	NA
2310004I24Rik	8.80912781537209	0.696438062666486	1.29717608727052	0.536887836201107	0.591345093644281	0.75365011136787
2310005A03Rik	0.494773191227677	0.115234247653695	4.99632171728512	0.0230638165783108	0.981599368190999	NA
2310005E10Rik	0	NA	NA	NA	NA	NA
2310005E17Rik	0.259811828176071	1.55752667304613	4.99688443286077	0.311699558789761	0.755268863299492	NA
2310005G13Rik	0	NA	NA	NA	NA	NA
2310005N01Rik	14.2677753172697	0.15294273506566	1.05197329089186	0.145386519210954	0.88440570768803	0.938417152481648
2310007B03Rik	14.8617851519764	-7.28554578557417	1.74112287317091	-4.18439496593703	2.85926609917994e-05	0.000148727429099713
2310007F21Rik	0	NA	NA	NA	NA	NA
2310007L24Rik	0.236718112234552	-1.32599286253692	4.99657179081072	-0.265380528500676	0.790716334574782	NA
2310008H04Rik	0	NA	NA	NA	NA	NA
2310008N11Rik	1.69804910094798	-2.47137299998358	3.06193617695665	-0.807127535375328	0.419593009528809	NA
2310009A05Rik	0	NA	NA	NA	NA	NA
2310009B15Rik	395.030455546121	0.811857946306533	0.19501076897644	4.16314417182066	3.13895030143632e-05	0.000162218130846759
2310010G23Rik	63.5164545688679	0.315333201667908	0.473353404431618	0.666168656897157	0.505303304360065	0.682202406625502
2310010J17Rik	0.259811828176071	1.55752667304613	4.99688443286077	0.311699558789761	0.755268863299492	NA
2310011J03Rik	1460.00286057551	-0.285774114846817	0.106314763313107	-2.68800029216247	0.0071881333763831	0.0225352360596819
2310014H01Rik	10.5023729072783	0.0998357170638144	1.2418254949327	0.0803943206764528	0.935923643729449	0.96858447335427
2310015A10Rik	156.790922909922	-0.149145324585679	0.314586698934793	-0.474099270855038	0.635429118542218	0.786984348307066
2310015D24Rik	0	NA	NA	NA	NA	NA
2310016D03Rik	0	NA	NA	NA	NA	NA
2310020H05Rik	0	NA	NA	NA	NA	NA
2310021H06Rik	0	NA	NA	NA	NA	NA
2310021P13Rik	0	NA	NA	NA	NA	NA
2310022A10Rik	1183.75701880774	-0.14539310829557	0.132574050081733	-1.09669357016652	0.272775368145189	0.446951157150293
2310022B05Rik	4128.33090242833	0.235934668470986	0.0743100990328471	3.17500140010171	0.00149835778297904	0.00557361025849342
2310022K01Rik	0	NA	NA	NA	NA	NA
2310028H24Rik	0	NA	NA	NA	NA	NA
2310030A07Rik	0.242694312022752	-1.34413153661938	4.9952788662895	-0.269080380214649	0.787867828133029	NA
2310030G06Rik	137.584006531206	-4.06206041871558	0.421816159078718	-9.62993079162131	5.97697210684412e-22	1.08536109789094e-20
2310030N02Rik	66.5081285285986	0.193260320477555	0.498923248429723	0.387354810756583	0.698493553306051	0.830301941163127
2310033P09Rik	794.712765123261	-0.0460072865886549	0.140083440108038	-0.32842773245126	0.742588277367378	0.860324876391887
2310034C09Rik	0	NA	NA	NA	NA	NA
2310034G01Rik	27.8837458784635	0.770838842079958	0.771537854497825	0.999094001138386	0.317749156882586	0.498980623908801
2310034O05Rik	0	NA	NA	NA	NA	NA
2310035C23Rik	1631.21425042823	-0.382677289879918	0.105563025853333	-3.62510724551986	0.000288841561381628	0.00124859385786076
2310035K24Rik	0	NA	NA	NA	NA	NA
2310036O22Rik	2561.25328616423	0.329948030929383	0.10223911493707	3.22721916296393	0.00124999678017498	0.00472577425087675
2310037I24Rik	0	NA	NA	NA	NA	NA
2310039D24Rik	0.236718112234552	-1.32599286253692	4.99657179081072	-0.265380528500676	0.790716334574782	NA
2310039H08Rik	445.723859436031	0.108263474591585	0.182105092098491	0.594510968057014	0.552170408611273	0.72143105596558
2310039L15Rik	0	NA	NA	NA	NA	NA
2310040G24Rik	22.4656400165514	0.240465060773737	0.78866653567226	0.304900803948483	0.760441703437416	0.870246760533403
2310043J07Rik	0	NA	NA	NA	NA	NA
2310043L19Rik	0	NA	NA	NA	NA	NA
2310043O21Rik	0.242694312022752	-1.34413153661938	4.9952788662895	-0.269080380214649	0.787867828133029	NA
2310044G17Rik	0.519623656352143	2.55847071928433	4.89194302722879	0.522996834804446	0.60097645589433	NA
2310044H10Rik	35.7455350063903	0.904161763183319	0.634846436461083	1.42422121517058	0.15438244544574	0.290478783953319
2310045N01Rik	706.694370483872	-0.132713713896448	0.147179713773968	-0.901711998844243	0.367209877389032	0.55276305502342
2310045n01rik-mef2b	0	NA	NA	NA	NA	NA
2310046A06Rik	0.236718112234552	-1.32599286253692	4.99657179081072	-0.265380528500676	0.790716334574782	NA
2310046O06Rik	0	NA	NA	NA	NA	NA
2310047M10Rik	125.840203753063	0.0597167350419178	0.337534037528531	0.17692063141001	0.859570732732302	0.928311930413622
2310050B05Rik	5.51623097885309	-5.85563320512195	2.16303033592091	-2.70714335711289	0.00678649448826384	0.0214046411104288
2310050C09Rik	0.728082936068255	-2.93303746994739	4.85587153914868	-0.604018752617496	0.545831174633311	NA
2310057J16Rik	0.519623656352143	2.55847071928433	4.89194302722879	0.522996834804446	0.60097645589433	NA
2310057J18Rik	0	NA	NA	NA	NA	NA
2310057M21Rik	828.476147138229	0.042841968858164	0.145270906772462	0.294910865568337	0.768061971384292	0.874916042645187
2310057N15Rik	0	NA	NA	NA	NA	NA
2310061C15Rik	0.754585019403749	1.11642645175977	4.23007890079697	0.263925680334102	0.791837186983237	NA
2310061F22Rik	0	NA	NA	NA	NA	NA
2310061I04Rik	8.13804379782277	-0.695261697973858	1.29663747141515	-0.536203613809687	0.591817836206492	0.754079309248695
2310061N02Rik	0	NA	NA	NA	NA	NA
2310065F04Rik	0.952848648726408	-3.32290683298321	4.11308566567832	-0.807886609489133	0.419155860474523	NA
2310067B10Rik	2869.02683014513	-0.407550707979583	0.0882589367697632	-4.61767071863488	3.88071390494889e-06	2.30171693557163e-05
2310068J16Rik	31.7394203104779	0.316814278431766	0.664877208927261	0.476500433731104	0.63371789841922	0.785755058196747
2310069B03Rik	0	NA	NA	NA	NA	NA
2310069G16Rik	0	NA	NA	NA	NA	NA
2310075C17Rik	0.716130536491856	-2.9106794267676	4.62978713461954	-0.628685367627986	0.529555059468154	NA
2310079F23Rik	15.5613834004459	0.880232421126532	1.02920492028825	0.855254773636338	0.39241011915383	0.577735981358976
2310079G19Rik	0	NA	NA	NA	NA	NA
2310081J21Rik	0	NA	NA	NA	NA	NA
2310081J21Rik_copy2	0	NA	NA	NA	NA	NA
2400003C14Rik	676.658159608708	0.213404007741464	0.152662289792911	1.39788292204284	0.16214822786987	0.301641937548552
2400006E01Rik	0	NA	NA	NA	NA	NA
2410001C21Rik	2.2390097240587	-0.211632846844865	2.4024457634932	-0.0880905825474898	0.929804681319982	0.965749051130244
2410002F23Rik	10113.6062077888	0.283811120144015	0.0561770353627205	5.0520843314625	4.37014658785164e-07	2.93398889624674e-06
2410002I01Rik	44.3325838395895	-0.0156186084158007	0.652755120057625	-0.0239272093559709	0.980910670565437	0.988813383174561
2410003K15Rik	0	NA	NA	NA	NA	NA
2410003L11Rik	5.14455418533224	-1.5686068512846	1.70379951210379	-0.920652248190716	0.357232014463706	0.541300136050347
2410004A20Rik	0	NA	NA	NA	NA	NA
2410004B18Rik	836.909389154269	-0.181985442541711	0.140794019139824	-1.2925651505195	0.196161499231504	0.349130774353188
2410004I01Rik	0	NA	NA	NA	NA	NA
2410004P03Rik	18.0156396872202	0.431784318944332	0.904531157570779	0.477357043292945	0.633107897575328	0.78517413936905
2410006H16Rik	545.801999491782	-0.0898005367355061	0.173196513839642	-0.518489285636835	0.604116933672351	0.762221177523832
2410012E07Rik	0.258055078993125	1.55261083143115	4.99723800591184	0.310693793170222	0.756033416234768	NA
2410015M20Rik	144.882973136392	-0.225518908828492	0.31685882112465	-0.71173309307925	0.476630071002249	0.657187571671
2410016O06Rik	1140.93099963133	-0.319481322737747	0.123294366893885	-2.59120778009845	0.00956397275943691	0.0289694336543514
2410017I17Rik	0	NA	NA	NA	NA	NA
2410017P07Rik	24.328768511459	-0.182587524593908	0.760081515543603	-0.240220977434668	0.810158952097884	0.900187563829703
2410018L13Rik	278.425579247024	0.314916924470838	0.239514127203545	1.31481565679511	0.188571864186206	0.338791386207082
2410021H03Rik	12.350155072029	1.02615403663256	1.06916192101326	0.959774208625075	0.337168865493234	0.518948591695206
2410022M11Rik	218.685144614909	-0.437514181196898	0.289683389495675	-1.51031849619887	0.130962174348887	0.255055117377982
2410025L10Rik	0	NA	NA	NA	NA	NA
2410042D21Rik	42.2959238605542	0.260659527640368	0.607100339592856	0.429351641962803	0.667667340180309	0.809030709101478
2410066E13Rik	0	NA	NA	NA	NA	NA
2410089E03Rik	1055.58698139215	0.702510687556673	0.129617078898847	5.41989291476715	5.96347455547305e-08	4.38393372955258e-07
2410091C18Rik	10.5615028714729	-0.78473074194997	1.18307109388496	-0.663299734061693	0.507138606866009	0.683871563462631
2410124H12Rik	3.16876465684359	-1.62123492748785	2.09861999335323	-0.772524293403588	0.439803964201115	0.623977851664024
2410127L17Rik	1872.22155182676	-0.192117781022577	0.111215092201629	-1.72744343613252	0.0840880554454883	0.179181219745501
2410129H14Rik	0	NA	NA	NA	NA	NA
2410131K14Rik	1025.45319964088	0.333908490727248	0.12687426984823	2.63180620567651	0.00849322935916521	0.0260701634787306
2410137M14Rik	3.57195905254147	1.9706298779368	2.17035862482612	0.907974311431909	0.363891794001512	0.548978057050097
2410141K09Rik	2.22786840769358	-0.897886232385033	2.46706888494259	-0.36394858605901	0.715896402542628	0.841461554603573
2500002B13Rik	14.9593395691329	-0.916809762595219	1.01094783320298	-0.906881376549863	0.364469530512664	0.549531972879279
2500003M10Rik	0	NA	NA	NA	NA	NA
2500004C02Rik	4.40276210050464	-1.26273745155693	1.77145856301279	-0.712823589511088	0.475954926517937	0.656667851416926
2510002D24Rik	760.098854145506	0.0557862053172777	0.146455857850068	0.380907982351842	0.703271529162962	0.833270482212284
2510003B16Rik	0	NA	NA	NA	NA	NA
2510003E04Rik	31.9233752176297	0.730343496324524	0.707028193150252	1.03297648297501	0.301614904221617	0.481338840889284
2510006D16Rik	224.530691377117	-0.170263238953592	0.253718617719958	-0.671071127864648	0.50217521881503	0.679083344238136
2510009E07Rik	1579.47073009218	0.525307129705835	0.130619509553655	4.02165902705408	5.77896719129502e-05	0.000286563986565085
2510039O18Rik	2735.15700140928	-0.111939717747979	0.0820893852847537	-1.36363206229015	0.17268339585804	0.316375516551466
2510049J12Rik	0	NA	NA	NA	NA	NA
2610001J05Rik	1823.89331173712	-0.226038034519954	0.0986636904867988	-2.29099513108318	0.0219636952650962	0.0592312939330938
2610002M06Rik	636.120423626133	-0.360449943075456	0.17221320309392	-2.09304476427906	0.0363451587397041	0.0899909677225419
2610005L07Rik	61.7386438848977	-0.880033560134483	0.497962158035048	-1.76726995402037	0.0771830291963797	0.167416240484382
2610008E11Rik	2423.36006038153	0.0978559124760638	0.0971976072777916	1.00677285394887	0.314043942596366	0.495034493342861
2610015P09Rik	388.009848069378	-0.929132633164513	0.198099607655742	-4.69022954744647	2.72898721170478e-06	1.65515067674047e-05
2610016A17Rik	0	NA	NA	NA	NA	NA
2610017I09Rik	1.5211224383839	1.09713145640876	3.08417255955842	0.355729595287574	0.722043079083533	NA
2610018G03Rik	60.1433142522972	0.123224253650847	0.505715665028884	0.243663113824661	0.807491743309291	0.898083656066029
2610019F03Rik	0	NA	NA	NA	NA	NA
2610020C07Rik	0	NA	NA	NA	NA	NA
2610020H08Rik	436.509805093062	0.0861141524371712	0.206029862838448	0.417969275185583	0.675969581442403	0.814821003879236
2610021K21Rik	8.24743104677025	0.377389535311219	1.28696010176985	0.293241052921708	0.769337906889082	0.875764262403399
2610024G14Rik	18.0284920381488	0.271771428099847	0.977077575178762	0.278147237234592	0.78089933575666	0.882423436795395
2610027K06Rik	2.07322437785973	4.55520007800331	3.00402239604749	1.51636688328182	0.129426608100699	0.252706853901646
2610028E06Rik	3.91491077503683	-1.01170719165804	2.10194299170532	-0.481319995666119	0.630289087796899	0.782794279412179
2610028H24Rik	0.752828270220802	1.11217737957074	4.61279752064233	0.241106914967269	0.80947225348737	NA
2610029G23Rik	0	NA	NA	NA	NA	NA
2610034M16Rik	0	NA	NA	NA	NA	NA
2610035D17Rik	645.957697213893	1.29728470505669	0.161942903575116	8.01075364475574	1.14007621461612e-15	1.5565704251575e-14
2610035F20Rik	5.32476906934339	1.80267505948642	1.80721439211762	0.997488215758463	0.318527590974667	0.499902236419692
2610037D02Rik	1.02037304736802	1.68743105377014	3.74237198550813	0.45089880436913	0.652062485290459	NA
2610042L04Rik	0	NA	NA	NA	NA	NA
2610042L04Rik_copy2	17.6696394570101	-0.0966024856510394	0.910616906745901	-0.106084660778207	0.915515181390081	0.957334363688266
2610044O15Rik	0	NA	NA	NA	NA	NA
2610044O15Rik8	449.406375367169	0.114614736726806	0.189453377759733	0.604975947550336	0.545194978334091	0.715644310139195
2610100L16Rik	0.259811828176071	1.55752667304613	4.99688443286077	0.311699558789761	0.755268863299492	NA
2610101N10Rik	0	NA	NA	NA	NA	NA
2610110G12Rik	0	NA	NA	NA	NA	NA
2610203C20Rik	0	NA	NA	NA	NA	NA
2610203C22Rik	15.5446557739218	-4.85930210819517	1.39543061309848	-3.48229576059347	0.000497134286381445	0.00205281400172157
2610206C17Rik	7.89815703192655	-0.618974998914947	1.44684854292105	-0.427809117922804	0.66879009806672	0.809536126230457
2610301B20Rik	1078.94256733525	-0.232411970098729	0.123790977008763	-1.87745484941344	0.0604557800154688	0.137057109620574
2610305D13Rik	53.2427520100988	-0.333944572562404	0.520888663535193	-0.641105472129058	0.521454159164747	0.69584397156524
2610306M01Rik	165.292327241714	-0.128740069800977	0.298760348561211	-0.430914177269413	0.666530774558299	0.808211874172357
2610307P16Rik	0.731491303462229	-0.87382291530175	4.66655706096573	-0.187252165544273	0.851462925902529	NA
2610316D01Rik	0	NA	NA	NA	NA	NA
2610318N02Rik	1457.26515306745	0.393872871697333	0.106851979265756	3.68615419577504	0.000227668439374178	0.00100218001216566
2610507B11Rik	6328.7126332282	-0.284505998671852	0.071773206305945	-3.96395832532684	7.37171271952952e-05	0.000359302155710687
2610507I01Rik	0	NA	NA	NA	NA	NA
2610524H06Rik	996.404159068979	0.0400142804813429	0.127392926983431	0.314101272565526	0.753444123043834	0.866472599292713
2610528A11Rik	0	NA	NA	NA	NA	NA
2610528E23Rik	66.8238109731491	0.427240119346993	0.46235865766002	0.924044812979687	0.355462984452531	0.539649114932174
2610528J11Rik	40.8971311772824	-8.74615752568677	1.56085192963673	-5.6034511407641	2.10125367308842e-08	1.63552203238088e-07
2700007P21Rik	51.8749212049554	1.35373387424553	0.542835322051581	2.49382053682369	0.0126376422108637	0.0369087846375793
2700023E23Rik	0	NA	NA	NA	NA	NA
2700029M09Rik	1767.13359771741	-0.21146547158771	0.100729724296938	-2.09933535571225	0.0357873488346297	0.0888869189002061
2700038G22Rik	2.22786840769358	-0.897886232385033	2.46706888494259	-0.36394858605901	0.715896402542628	0.841461554603573
2700046A07Rik	3.90025596030582	-1.46826102110267	1.89082404885241	-0.776519117150958	0.437442537654634	0.621544705442549
2700046G09Rik	64.6589332768992	-0.655262560294323	0.471455111268446	-1.38987264032698	0.164567555020881	0.30505531152932
2700049A03Rik	1280.93830740033	0.146030376715854	0.120687903529672	1.20998353973355	0.226285209089388	0.388294025891879
2700050L05Rik	0	NA	NA	NA	NA	NA
2700054A10Rik	0	NA	NA	NA	NA	NA
2700060E02Rik	3463.27054403545	-0.0317315750483134	0.0756999182870911	-0.419175816385584	0.675087644868162	0.814187700300494
2700062C07Rik	644.941509844964	0.144892685727016	0.160364779299484	0.903519378506586	0.36625030816731	0.551534138125498
2700069I18Rik	0	NA	NA	NA	NA	NA
2700070H01Rik	0	NA	NA	NA	NA	NA
2700078K21Rik	0	NA	NA	NA	NA	NA
2700081O15Rik	2114.46870162388	0.700084549792577	0.109852039990742	6.37297723238982	1.85393416383197e-10	1.74037355112448e-09
2700086A05Rik	0	NA	NA	NA	NA	NA
2700089I24Rik	0.473436224469104	-2.31488854556104	4.89349248408438	-0.473054480637294	0.636174310971323	NA
2700094K13Rik	3965.43107896831	0.0748299196191715	0.0768409913988093	0.973828138562135	0.330141879191606	0.511321055453349
2700097O09Rik	829.069898304503	0.0366768639219126	0.14084707706091	0.260402023863453	0.79455368197516	0.890594346688074
2700099C18Rik	372.061182125869	0.086903971404692	0.200684175963769	0.433038484411355	0.6649868116664	0.807490149494652
2810001G20Rik	401.908178840324	0.426133890991226	0.195249087686621	2.18251412101439	0.0290716102356929	0.0748211011250546
2810002D19Rik	312.088489689089	0.145523294258344	0.217298756342844	0.669692255526506	0.503053989599615	0.679969684203164
2810002N01Rik	127.698858068658	0.110599876030307	0.33702580054516	0.328164419018974	0.742787348969258	0.860437801418011
2810004N23Rik	1956.94836323513	-0.322907860555766	0.0955082112557333	-3.38094344256063	0.000722374099773526	0.00289329753445796
2810006K23Rik	425.972303614195	-0.375417510391391	0.191395842574531	-1.96147160430196	0.0498240342891131	0.11705059907324
2810007J24Rik	0	NA	NA	NA	NA	NA
2810013P06Rik	806.763918085079	0.254448162956337	0.138375648099562	1.83882183354444	0.0659413957876039	0.146854378993313
2810021J22Rik	694.998742681005	0.0440051385571249	0.166442650523146	0.264386191993533	0.791482350300755	0.888460094340309
2810025M15Rik	652.726997109671	-1.15583615500968	0.165701515962323	-6.9754108663224	3.04978190222858e-12	3.28886752006562e-11
2810026P18Rik	0	NA	NA	NA	NA	NA
2810029C07Rik	11.5783474055	1.0225318930124	1.13160579401164	0.903611397558718	0.366201495537543	0.551506094021421
2810032G03Rik	120.988374731265	1.16208669016299	0.349521061239936	3.32479732706364	0.000884828309922371	0.00346867887675147
2810046L04Rik	22.2205893819342	1.05432593559683	0.889348912665683	1.18550314795646	0.235818570755431	0.400924490512817
2810047C21Rik1	0	NA	NA	NA	NA	NA
2810049E08Rik	0	NA	NA	NA	NA	NA
2810055F11Rik	2.44571225459186	-1.90032823846033	2.56378790881516	-0.74121897210232	0.45856068186123	0.641521407278369
2810055G20Rik	268.895394519058	1.45400137713454	0.242940020226763	5.98502204691248	2.16360552822305e-09	1.84264549135565e-08
2810403A07Rik	4617.35366925773	-0.00758809180120109	0.0700890603258248	-0.108263568749904	0.913786620637647	0.956567187313538
2810403D21Rik	26.245607125277	-0.32425654699673	0.740429658686281	-0.437930251972952	0.661436844961187	0.805058850273234
2810404M03Rik	1.02212979655097	1.68950881503941	4.07694335756513	0.414405761096577	0.678576970465715	NA
2810405F15Rik	5.79994760618196	-4.41767151299599	2.10549848650495	-2.09815943412487	0.035891063754326	0.0890718588050574
2810407C02Rik	0	NA	NA	NA	NA	NA
2810408A11Rik	775.359461267403	0.475838740241282	0.141156127459643	3.37101016303615	0.000748930948564467	0.00299244763087832
2810408I11Rik	0	NA	NA	NA	NA	NA
2810410L24Rik	191.934999825906	0.137560992978939	0.305262806985807	0.450631357082864	0.652255262766956	0.798512206153784
2810417H13Rik	6380.07758045809	0.315072816069414	0.0749800171615485	4.20209047686095	2.64461386765058e-05	0.000138548339931864
2810422O20Rik	1.18956676096096	-3.64313943107405	3.76602914651286	-0.967368888912453	0.333359656894619	NA
2810428I15Rik	1209.693255769	0.257463480223534	0.119041245490223	2.1628090260924	0.0305558710927397	0.0780146265719314
2810429I04Rik	121.334074400468	-0.563446401067727	0.365220753702738	-1.54275570420165	0.122890060686041	0.242671671020712
2810433D01Rik	20.1926349739184	0.222786746102239	0.846008389248346	0.263338696085719	0.792289536728818	0.888874608914945
2810433K01Rik	0	NA	NA	NA	NA	NA
2810442I21Rik	34.1035547511261	-1.1998978287994	0.715682271557092	-1.67657894639308	0.0936248465799104	0.195132766380126
2810442N19Rik	213.943351559819	-0.303355671122925	0.298569581965949	-1.01603006282643	0.309615070878763	0.490066400974508
2810454H06Rik	73.4877627036497	-0.492332474146996	0.465659216538624	-1.0572806392766	0.29038352653034	0.468160467977783
2810459M11Rik	9.63886505141668	1.40701637993867	1.23297668301142	1.14115408614393	0.253805807116213	0.423620327491912
2810468N07Rik	2.50726045344528	0.0949761130431119	2.49558489662469	0.0380576566125112	0.969641711961364	0.983453508238964
2810471M01Rik	0	NA	NA	NA	NA	NA
2810474O19Rik	2333.00325509156	0.309092227526023	0.0872918507217968	3.54090588033371	0.000398755795708279	0.00167651803820456
2900005J15Rik	34.508504648151	-1.43241428738887	0.670661781331386	-2.13582214949728	0.0326939130253964	0.0825732618758387
2900008C10Rik	0	NA	NA	NA	NA	NA
2900009J06Rik	0.500749391015877	0.0970773447247452	4.99502743799753	0.0194347970916578	0.984494251580538	NA
2900010J23Rik	0	NA	NA	NA	NA	NA
2900011O08Rik	215.439737253863	2.09105511565726	0.274574613380414	7.6156170809578	2.62434631366142e-14	3.30176022437788e-13
2900024O10Rik	0	NA	NA	NA	NA	NA
2900026A02Rik	757.366658193592	-2.522511602038	0.40470253301806	-6.23300176360752	4.57581017891328e-10	4.171202612195e-09
2900041M22Rik	17.1086173628417	0.805176635421585	0.913124424523924	0.881781949750583	0.377894734570407	0.563449315306252
2900052N01Rik	2.49541318484079	-0.485629345271003	2.77312635147825	-0.175119804769131	0.860985496774054	0.928810857155333
2900055J20Rik	13.8075063238695	0.817137274924461	1.09103079035021	0.74895894978561	0.453881947857042	0.637514641200403
2900057B20Rik	1.43823727277191	-3.91628230053646	3.45187913821649	-1.13453633332015	0.25656964205025	NA
2900060B14Rik	17.807300553451	-0.457552311387475	0.895244723117693	-0.511091883115543	0.609286719318686	0.765868411506858
2900062L11Rik	0	NA	NA	NA	NA	NA
2900076A07Rik	23.3552738332384	0.643928431109339	0.775689176674477	0.830137186997993	0.406461224057449	0.591746385167476
2900079G21Rik	0	NA	NA	NA	NA	NA
2900079G21Rik_copy2	14.8131644704595	-5.81256388882766	1.74786437089427	-3.32552341338347	0.000882526876789806	0.0034626290775765
2900083I11Rik	0	NA	NA	NA	NA	NA
2900092C05Rik	0	NA	NA	NA	NA	NA
2900092D14Rik	7.39036562920389	2.05473591471586	1.42811270366236	1.43877714234076	0.150213674577689	0.284304124242148
2900097C17Rik	14830.6600405057	0.242949865321629	0.0547532001052054	4.43718111187681	9.11446030941124e-06	5.12001724884147e-05
2b4	0	NA	NA	NA	NA	NA
3000002C10Rik	138.771063193935	0.0667579747639506	0.346114932077408	0.192878054590896	0.847054472209271	0.921290253531731
3010001F23Rik	10.8214048156459	0.868214024909507	1.13340252517672	0.766024431412075	0.443661765274424	0.627793425873987
3010026O09Rik	496.08369494892	-0.198595243229991	0.174933294804694	-1.13526269228345	0.256265268864259	0.426633913388525
3100003L05Rik	1.25287170899732	0.716006494751098	3.67380783893827	0.1948949226909	0.845475209084247	NA
3110001I22Rik	234.316153968645	0.310272009500204	0.257633706050474	1.20431450626812	0.228468041962505	0.391304536899591
3110001K24Rik	0	NA	NA	NA	NA	NA
3110002H16Rik	794.475872966018	-0.287992047065517	0.153938461684719	-1.87082580866212	0.0613692291120436	0.138697646593939
3110003A17Rik	2.00394323003517	0.862250562080333	2.72999512743371	0.315843260456981	0.752121480454994	0.865804275475165
3110007F17Rik	0	NA	NA	NA	NA	NA
3110009E18Rik	118.320659147536	-0.258204510836099	0.359124341196124	-0.718983597647839	0.472151025980874	0.653776420287377
3110009F21Rik	0	NA	NA	NA	NA	NA
3110015C05Rik	2.9568970097335	-0.884678528407146	2.30612017079716	-0.383622041734858	0.701258600803675	0.832126802174832
3110021A11Rik	20.0114744239356	-0.655216692044646	0.843568515275895	-0.776720183576734	0.437323876150591	0.62147918647524
3110021N24Rik	158.562788093748	0.45504256944882	0.303781802754583	1.49792569970505	0.134152555710181	0.259855676780149
3110035E14Rik	0.236718112234552	-1.32599286253692	4.99657179081072	-0.265380528500676	0.790716334574782	NA
3110039I08Rik	146.765516684151	1.11758273977561	0.320127018553243	3.49106034481664	0.000481107574928486	0.00199339378062907
3110039M20Rik	0	NA	NA	NA	NA	NA
3110040N11Rik	433.466125429016	-0.214150455602566	0.185320360195435	-1.15556895840656	0.247857511166431	0.416010751009588
3110043O21Rik	473.073835118356	-0.0210812112165223	0.183873451553853	-0.114650652600319	0.90872202941723	0.953286667818649
3110045C21Rik	0	NA	NA	NA	NA	NA
3110047P20Rik	0	NA	NA	NA	NA	NA
3110052M02Rik	608.527201007757	0.235452365300152	0.162078137896476	1.45270897331349	0.146304574496272	0.278608565297394
3110056K07Rik	1.74423653283102	-0.307439384208186	2.92496346651019	-0.105108794598039	0.916289480882765	NA
3110056O03Rik	0	NA	NA	NA	NA	NA
3110057O12Rik	0.259811828176071	1.55752667304613	4.99688443286077	0.311699558789761	0.755268863299492	NA
3110057O12Rik_copy2	0	NA	NA	NA	NA	NA
3110057O12Rik_copy3	6.04839284107408	0.837494933252068	1.59206272143486	0.526043931546407	0.598857683630391	0.75850133586129
3110062M04Rik	183.997264304505	-0.296139589849533	0.28127995029766	-1.05282864824225	0.292419532457156	0.470322241497388
3110070M22Rik	34.8172826722426	0.334228986118901	0.675951966682924	0.494456710820816	0.6209836713955	0.774819323068984
3110079O15Rik	14.7583284797306	7.38690160570998	1.74401570150696	4.23557058536064	2.27972075122731e-05	0.000120607989236665
3110082D06Rik	0	NA	NA	NA	NA	NA
3110082I17Rik	913.988827641439	-0.413392336607684	0.134048023173011	-3.08391221908684	0.00204297865221226	0.00736989218377044
3110082J24Rik	0.473436224469104	-2.31488854556104	4.89349248408438	-0.473054480637294	0.636174310971323	NA
3110099E03Rik	20.5788770443349	-7.7552742027896	1.66499196814366	-4.65784481317117	3.19536934599738e-06	1.92142880884398e-05
3200001D21Rik	17.6042166522556	-0.338887563936108	0.896450179009307	-0.378032791862034	0.705406234015049	0.834554826953365
3200002M19Rik	145.924231953134	0.541175868537701	0.313975986755502	1.7236218416892	0.0847761329027124	0.180185037331792
3230401D17Rik	0	NA	NA	NA	NA	NA
3300002A11Rik	1.74072303446513	-0.3126852307764	2.70424817816102	-0.115627416633423	0.907947833309656	NA
3300002I08Rik	1.25287170899732	0.716006494751098	3.67380783893827	0.1948949226909	0.845475209084247	NA
3300002P13Rik	0	NA	NA	NA	NA	NA
3300005D01Rik	0	NA	NA	NA	NA	NA
3425401B19Rik	27.3333855816627	-3.25492751459596	0.846469712823096	-3.84529707949067	0.000120406471592087	0.000561405161573316
3632451O06Rik	459.535851380594	1.00049884006504	0.187575900775809	5.33383465534217	9.61600905234761e-08	6.94054734762094e-07
3632454L22Rik	0	NA	NA	NA	NA	NA
3830403N18Rik	7.53200646251775	0.694894983869467	1.3601254887617	0.510905052225821	0.609417543305019	0.765880550433137
3830406C13Rik	626.203057168479	-0.535719151548394	0.164908078406425	-3.24859252939741	0.0011597748171582	0.00442867189796111
3830408C21Rik	119.273554693352	0.121762408955656	0.353422607861604	0.344523542770464	0.730452593932726	0.852591399013676
3830417A13Rik	47.8934328274248	-8.97386694577554	1.54115652594139	-5.82281344868199	5.78651343225822e-09	4.77668447268383e-08
3830431G21Rik	0	NA	NA	NA	NA	NA
3830432H09Rik	1.91167349724102	-4.3271259978914	3.09292521552214	-1.39903996908018	0.161800997699845	NA
3930401K13Rik	10.6265351169037	-0.794540496347514	1.16725265928654	-0.680692813185075	0.496065884778266	0.674175720011654
3930402G23Rik	21.1592828874011	0.886279946644429	0.82326442288661	1.07654347984195	0.281684266268178	0.457405171216629
4430402I18Rik	6.36484248023395	-1.32786317416878	1.48389237035608	-0.894851406136783	0.370866526185797	0.556410409493936
4631405J19Rik	2.76696715064943	0.915647717877357	2.23340752247882	0.409977896403383	0.681822162005941	0.819280882426135
4632404H12Rik	0.479412424257304	-2.3313137818848	4.89227494748312	-0.476529591429477	0.633697130813783	NA
4632411B12Rik	0	NA	NA	NA	NA	NA
4632415L05Rik	639.12176362858	0.108590735053667	0.174577436805913	0.622020445714258	0.533928424001807	0.705944596071781
4632419I22Rik	0	NA	NA	NA	NA	NA
4632427E13Rik	0	NA	NA	NA	NA	NA
4632428C04Rik	5.93759368764788	-0.627451022188744	1.52646372102502	-0.411048761622328	0.681036780002884	0.81861655143642
4632428N05Rik	189.380836281441	-4.40287570927264	0.375072550452255	-11.7387308241132	8.06882126410609e-32	2.11479522026815e-30
4632434I11Rik	0	NA	NA	NA	NA	NA
4731419I09Rik	13.5832218646934	-0.584755564358427	1.01987244255388	-0.573361471454343	0.566399971790346	0.732789991831873
4732416N19Rik	3.2362890554852	-0.111874951005376	2.01076310405439	-0.0556380564074393	0.955630146816391	0.977926989973608
4732418C07Rik	87.0692254149812	0.220814485817751	0.410017731317068	0.538548625954408	0.590198344209192	0.752757337988796
4732456N10Rik	2.92863817721506	-2.21381792529658	2.38109346857103	-0.929748434707674	0.352501350447613	0.536445740584555
4732471D19Rik	0.259811828176071	1.55752667304613	4.99688443286077	0.311699558789761	0.755268863299492	NA
4732471J01Rik	55.2166195985326	0.993702955562734	0.513542218352125	1.93499759133995	0.0529905912584411	0.123002810814384
4732490B19Rik	1.50741328962455	1.12355075265547	3.12138899636037	0.359952173204162	0.718882899764278	NA
4732491K20Rik	0.236718112234552	-1.32599286253692	4.99657179081072	-0.265380528500676	0.790716334574782	NA
4831407H17Rik	0	NA	NA	NA	NA	NA
4831440E17Rik	30.4631851418568	1.50360382020924	0.736580070986979	2.04133111854966	0.0412179259760728	0.0999428021941729
4833403I15Rik	0	NA	NA	NA	NA	NA
4833409A17Rik	1.22802124387285	-0.457773141412191	3.41429445649683	-0.134075472178776	0.893342894869013	NA
4833411C07Rik	0	NA	NA	NA	NA	NA
4833412C05Rik	0.519623656352143	2.55847071928433	4.89194302722879	0.522996834804446	0.60097645589433	NA
4833415N18Rik	0.236718112234552	-1.32599286253692	4.99657179081072	-0.265380528500676	0.790716334574782	NA
4833417C18Rik	1.96032363054636	-1.48269822509485	2.78191899591432	-0.532976778717289	0.594049654893582	0.755664584332286
4833418N02Rik	37.9958981347754	0.179869594715454	0.682021385942155	0.263730138706691	0.791987870142248	0.888645317348971
4833419F23Rik	0	NA	NA	NA	NA	NA
4833420G17Rik	1997.6109724509	0.0477809164103417	0.110392266867897	0.432828474004613	0.665139385713438	0.807490149494652
4833422C13Rik	13.1209119416144	1.02679955815761	1.03833650563816	0.988889009085295	0.322717448573072	0.503708334802877
4833422M21Rik	2.40303832107472	-4.65660921470305	2.83868711905456	-1.64040946374321	0.100920058931193	0.207230859227119
4833423E24Rik	1.22626449468991	-0.461602172898671	3.70462563660965	-0.124601570624857	0.900838984910799	NA
4833424O15Rik	0	NA	NA	NA	NA	NA
4833427F10Rik	0.485388624045503	-2.34758742318068	4.89108194729788	-0.479973030195829	0.631246570441913	NA
4833427G06Rik	0	NA	NA	NA	NA	NA
4833428L15Rik	0	NA	NA	NA	NA	NA
4833439L19Rik	5013.89227562148	0.152465523665117	0.0709608065705863	2.14858780548747	0.0316670892000578	0.0804246330469424
4833442J19Rik	46.9525053920017	-0.40646001261404	0.571294020503358	-0.711472548331443	0.476791456190598	0.657261267860688
4921501E09Rik	0	NA	NA	NA	NA	NA
4921504A21Rik	20.3390203345356	1.59955485481575	0.874250274673659	1.82963037147782	0.0673052290217469	0.149396345536971
4921504E06Rik	0	NA	NA	NA	NA	NA
4921506M07Rik	3.29432375597272	1.273920407227	2.04229853520425	0.623767967937945	0.532779978965004	0.705189917505984
4921507L20Rik	10.0549725276376	0.697382081368436	1.1798288383567	0.591087502437869	0.554461793159078	0.723545113038791
4921507P07Rik	16.8375596654901	-1.86483765904317	0.954302761535948	-1.9541362911302	0.050685101217841	0.11873755181425
4921508D12Rik	0	NA	NA	NA	NA	NA
4921509C19Rik	0	NA	NA	NA	NA	NA
4921509O07Rik	0	NA	NA	NA	NA	NA
4921511C04Rik	4.90361662249243	-1.47309350623786	1.87181251412648	-0.786987743227753	0.431289041194395	0.615145862315678
4921511C10Rik	27.4089721808432	-0.0467458891457323	0.757705707087279	-0.061693991095078	0.950806525267199	0.976134292659391
4921511C20Rik	0	NA	NA	NA	NA	NA
4921511H03Rik	0.258055078993125	1.55261083143115	4.99723800591184	0.310693793170222	0.756033416234768	NA
4921511I17Rik	0.473436224469104	-2.31488854556104	4.89349248408438	-0.473054480637294	0.636174310971323	NA
4921511M17Rik	0	NA	NA	NA	NA	NA
4921511M17Rik_copy2	0	NA	NA	NA	NA	NA
4921511M17Rik_copy3	0	NA	NA	NA	NA	NA
4921511M17Rik_copy4	0	NA	NA	NA	NA	NA
4921513D11Rik	5.21946668824077	-0.611470921001004	4.60779401862295	-0.132703614469239	0.89442778421755	0.943921419630036
4921513D23Rik	50.5938813575981	0.766048074882631	0.543261963913597	1.41008965428779	0.158513211730135	0.296601388086255
4921513I03Rik	1.80814230213482	4.35815718209628	3.22314165555954	1.35214571614591	0.176328705117632	NA
4921515E04Rik	0	NA	NA	NA	NA	NA
4921515J06Rik	0	NA	NA	NA	NA	NA
4921517D22Rik	2.79884461250568	1.52514951066155	2.28099371385233	0.668633807011135	0.50372910152366	0.680479422216537
4921517L17Rik	3.49785763284422	0.112135526869887	1.99787640352174	0.0561273593662854	0.955240348665133	0.977729364993804
4921518K17Rik	0.502506140198823	0.102011483092649	4.99467238565823	0.020424058920374	0.983705091608657	NA
4921521F21Rik	0.51611015798625	2.54957267445004	4.89259898101084	0.521108041829188	0.602291509135866	NA
4921524J17Rik	1298.42513659364	-0.119933441215258	0.111829945840859	-1.07246266027823	0.283512276686872	0.459597326339141
4921524L21Rik	0	NA	NA	NA	NA	NA
4921525O09Rik	0	NA	NA	NA	NA	NA
4921528I01Rik	0	NA	NA	NA	NA	NA
4921529L05Rik	0	NA	NA	NA	NA	NA
4921530L21Rik	0	NA	NA	NA	NA	NA
4921531C22Rik	260.741195502833	0.0196508610199256	0.239637283203506	0.0820025196297923	0.934644709831202	0.968120234240684
4921531P14Rik	0	NA	NA	NA	NA	NA
4921533I20Rik	0	NA	NA	NA	NA	NA
4921534H16Rik	0	NA	NA	NA	NA	NA
4921536K21Rik	16.3597688294938	0.690477085174212	0.953417945112733	0.724212386303017	0.468935355425237	0.651198105124153
4921539E11Rik	0.485388624045503	-2.34758742318068	4.89108194729788	-0.479973030195829	0.631246570441913	NA
4922502D21Rik	0	NA	NA	NA	NA	NA
4922502H24Rik	0	NA	NA	NA	NA	NA
4922502N22Rik	0	NA	NA	NA	NA	NA
4922505G16Rik	0.242694312022752	-1.34413153661938	4.9952788662895	-0.269080380214649	0.787867828133029	NA
4930401C15Rik	0	NA	NA	NA	NA	NA
4930401O10Rik	0	NA	NA	NA	NA	NA
4930401O12Rik	0	NA	NA	NA	NA	NA
4930402F06Rik	0	NA	NA	NA	NA	NA
4930402F11Rik	0	NA	NA	NA	NA	NA
4930402H24Rik	1904.02483666783	0.956016748831824	0.102297970677791	9.34541264599467	9.15318512049537e-21	1.58643629773444e-19
4930402K13Rik	0	NA	NA	NA	NA	NA
4930404A05Rik	0.519623656352143	2.55847071928433	4.89194302722879	0.522996834804446	0.60097645589433	NA
4930404A10Rik	0	NA	NA	NA	NA	NA
4930404H11Rik	0.500749391015877	0.0970773447247452	4.99502743799753	0.0194347970916578	0.984494251580538	NA
4930404I05Rik	6.80905919123795	0.63526738541845	1.67060427519796	0.380262037425455	0.7037509124238	0.83340684626481
4930404N11Rik	145.01893872602	-0.468176951476401	0.316654084763017	-1.47851227571179	0.139270713822672	0.267782065057633
4930405A10Rik	0	NA	NA	NA	NA	NA
4930405A21Rik	0	NA	NA	NA	NA	NA
4930405D11Rik	0	NA	NA	NA	NA	NA
4930405J17Rik	0	NA	NA	NA	NA	NA
4930405L22Rik	0	NA	NA	NA	NA	NA
4930405O22Rik	3.3652565220083	5.25416658789976	2.52227081734199	2.08310961367609	0.0372412332843448	0.0918362378021613
4930406D18Rik	0	NA	NA	NA	NA	NA
4930407G08Rik	0	NA	NA	NA	NA	NA
4930407I10Rik	2.00921347758401	0.868122782014397	3.02215033479525	0.287253341443457	0.773918345882745	0.878787937753977
4930407I19Rik	0	NA	NA	NA	NA	NA
4930408F14Rik	0	NA	NA	NA	NA	NA
4930408O21Rik	0	NA	NA	NA	NA	NA
4930412B13Rik	1.18359056117276	-3.63612184479672	4.148646736393	-0.87645974117288	0.380780153249575	NA
4930412C18Rik	18.4353213260155	0.780440832688634	1.11595553935719	0.699347604061519	0.484334823858368	0.664174718899932
4930412F15Rik	9.55060450728394	0.894864034273965	1.22995578151613	0.727557890878723	0.466884265471768	0.64929600383992
4930412O13Rik	8.0105933667503	-2.75494559395914	1.56091579070869	-1.7649546569763	0.0775713865980382	0.168158786089114
4930413E15Rik	0.502506140198823	0.102011483092649	4.99467238565823	0.020424058920374	0.983705091608657	NA
4930413F20Rik	5.9066618917633	-0.622552138815446	1.56522803185178	-0.397738940363163	0.690822630182202	0.825750690843975
4930413G21Rik	279.028583181122	0.498784218235793	0.234281293509215	2.12899720146105	0.0332544919401123	0.0837921460361341
4930413M19Rik	0	NA	NA	NA	NA	NA
4930414N06Rik	0.969966164879728	-1.45399132877085	4.16036444115853	-0.349486529205592	0.726724082178489	NA
4930415F15Rik	3.34909968680165	-3.57594199921316	2.49233417932552	-1.43477629479883	0.15135085503059	0.286011939557135
4930415L06Rik	0	NA	NA	NA	NA	NA
4930415O20Rik	2.77048064901532	0.918106056327892	2.16605369227111	0.4238611718647	0.6716670626919	0.811831011066271
4930417G10Rik	1.49978547162532	0.10772446594697	2.87422554220314	0.0374794755544471	0.970102704782278	NA
4930417O13Rik	0	NA	NA	NA	NA	NA
4930417O22Rik	0	NA	NA	NA	NA	NA
4930419G24Rik	0	NA	NA	NA	NA	NA
4930420K17Rik	11.8590005101391	0.929373184530563	1.1022249095872	0.843179260826745	0.399128195458738	0.584845903155549
4930422G04Rik	69.9631758191478	0.430899874054433	0.484933295459986	0.888575558924452	0.374231231325255	0.559998045040119
4930423M02Rik	0	NA	NA	NA	NA	NA
4930425K10Rik	0	NA	NA	NA	NA	NA
4930425L21Rik	0	NA	NA	NA	NA	NA
4930425O10Rik	1.78680533537625	2.69766549239598	3.06011661727282	0.881556433885238	0.378016723326553	NA
4930426D05Rik	0	NA	NA	NA	NA	NA
4930426L09Rik	2.49706480305182	0.109160767838133	2.26040768070547	0.048292513235517	0.961483121166482	0.980173629650787
4930427A07Rik	1658.62365445385	0.183583814329795	0.108022055102811	1.69950307050784	0.0892244365263172	0.187760857788592
4930428D18Rik	0	NA	NA	NA	NA	NA
4930428D20Rik	0	NA	NA	NA	NA	NA
4930428E07Rik	0	NA	NA	NA	NA	NA
4930428G15Rik	0.242694312022752	-1.34413153661938	4.9952788662895	-0.269080380214649	0.787867828133029	NA
4930428O21Rik	0	NA	NA	NA	NA	NA
4930429B21Rik	26.7620189090599	0.941921663518602	0.808814464339022	1.16457074526771	0.24419279135742	0.411561390581913
4930429D17Rik	0.259811828176071	1.55752667304613	4.99688443286077	0.311699558789761	0.755268863299492	NA
4930429F11Rik	0	NA	NA	NA	NA	NA
4930429F24Rik	5.68456914247129	-1.09283091237153	1.65371518047228	-0.660833815445432	0.508718894219503	0.685243825365129
4930430A15Rik	0	NA	NA	NA	NA	NA
4930430F08Rik	167.376976538273	0.0869495216189676	0.297657448346522	0.292112702376404	0.770200454951925	0.876418457148484
4930430F21Rik	0	NA	NA	NA	NA	NA
4930430J02Rik	0	NA	NA	NA	NA	NA
4930431F12Rik	8.13382434721751	-0.693099868607092	1.30328247814125	-0.531810931422632	0.594856950893516	0.756112355894986
4930431P03Rik	0	NA	NA	NA	NA	NA
4930432E11Rik	0	NA	NA	NA	NA	NA
4930432J09Rik	0.259811828176071	1.55752667304613	4.99688443286077	0.311699558789761	0.755268863299492	NA
4930432K21Rik	109.537868224628	0.363622249109909	0.364342819451586	0.99802227379488	0.318268557992324	0.499624475157151
4930432M17Rik	0	NA	NA	NA	NA	NA
4930433B08Rik	0	NA	NA	NA	NA	NA
4930433I11Rik	0	NA	NA	NA	NA	NA
4930433N12Rik	2.17148532541709	-2.88256430418772	2.81015628317271	-1.02576654595639	0.305001638559824	0.485021004810444
4930434E21Rik	0	NA	NA	NA	NA	NA
4930434J06Rik	0	NA	NA	NA	NA	NA
4930435E12Rik	0.258055078993125	1.55261083143115	4.99723800591184	0.310693793170222	0.756033416234768	NA
4930438E09Rik	3.01071225961577	0.60151958946569	2.09544522820732	0.287060516480451	0.774065983678026	0.878846326279066
4930440C22Rik	0	NA	NA	NA	NA	NA
4930440I19Rik	0	NA	NA	NA	NA	NA
4930441H08Rik	0	NA	NA	NA	NA	NA
4930441J16Rik	0	NA	NA	NA	NA	NA
4930441O14Rik	0.98613801506138	-1.49129691912521	4.13482294278667	-0.360667660927736	0.718347902597228	NA
4930442J19Rik	0	NA	NA	NA	NA	NA
4930442L01Rik	0	NA	NA	NA	NA	NA
4930443O20Rik	2.32249571093813	4.71934665213142	3.21799223135826	1.46655004513155	0.142498497838567	0.272582647783819
4930444F02Rik	0.494773191227677	0.115234247653695	4.99632171728512	0.0230638165783108	0.981599368190999	NA
4930444G20Rik	0.236718112234552	-1.32599286253692	4.99657179081072	-0.265380528500676	0.790716334574782	NA
4930444M15Rik	0.779435484528214	3.143559141406	4.85646381151382	0.64729384659537	0.517441783266802	NA
4930444P10Rik	13.7345620799436	1.76737007169947	1.03512165311654	1.70740324712393	0.087747127250164	0.185341744680708
4930445N18Rik	0	NA	NA	NA	NA	NA
4930447A16Rik	0.259811828176071	1.55752667304613	4.99688443286077	0.311699558789761	0.755268863299492	NA
4930447C04Rik	69.043435726601	0.60935717173029	0.460898403699892	1.32210735997052	0.18613240331863	0.335431266037756
4930447F24Rik	0.259811828176071	1.55752667304613	4.99688443286077	0.311699558789761	0.755268863299492	NA
4930447J18Rik	0	NA	NA	NA	NA	NA
4930447K03Rik	1.65702678564186	-4.12152603938299	3.63912843620103	-1.13255855396122	0.257399681930978	NA
4930447M23Rik	3.56352015133096	1.98960675937771	2.00644280293259	0.991609008973355	0.321388292870467	0.50236342381772
4930447N08Rik	0.51611015798625	2.54957267445004	4.89259898101084	0.521108041829188	0.602291509135866	NA
4930448C13Rik	0	NA	NA	NA	NA	NA
4930448F12Rik	0	NA	NA	NA	NA	NA
4930448H16Rik	0	NA	NA	NA	NA	NA
4930448I06Rik	0	NA	NA	NA	NA	NA
4930448I18Rik	0	NA	NA	NA	NA	NA
4930448K20Rik	0.496529940410623	0.120168219533968	4.99596677771497	0.0240530461631551	0.980810296208064	NA
4930449A18Rik	0	NA	NA	NA	NA	NA
4930449E01Rik	0.236718112234552	-1.32599286253692	4.99657179081072	-0.265380528500676	0.790716334574782	NA
4930449E18Rik	0	NA	NA	NA	NA	NA
4930449I24Rik	0	NA	NA	NA	NA	NA
4930451G09Rik	51.4542343269172	-0.181732611983582	0.56750537637408	-0.320230643707224	0.748793494995539	0.864170798318182
4930451I11Rik	0.242694312022752	-1.34413153661938	4.9952788662895	-0.269080380214649	0.787867828133029	NA
4930452A19Rik	0	NA	NA	NA	NA	NA
4930452B06Rik	454.050950743806	0.346459576182301	0.199719498042543	1.73473085791804	0.0827884879294768	0.176990064072052
4930452G13Rik	0	NA	NA	NA	NA	NA
4930452N14Rik	0	NA	NA	NA	NA	NA
4930453H23Rik	0	NA	NA	NA	NA	NA
4930453L07Rik	0	NA	NA	NA	NA	NA
4930453N24Rik	1120.25640883216	0.178444292016911	0.1194838157116	1.49345993810263	0.135316833465795	0.26172238366894
4930455B14Rik	0	NA	NA	NA	NA	NA
4930455C13Rik	17.3086233045338	-0.739525961057909	0.956913694526561	-0.772824096141495	0.439626490815357	0.623871415692918
4930455D15Rik	0	NA	NA	NA	NA	NA
4930455F16Rik	0	NA	NA	NA	NA	NA
4930455G09Rik	0	NA	NA	NA	NA	NA
4930455H04Rik	1.27596542493884	2.12067957192387	3.74503162231888	0.566264797147633	0.571213787194694	NA
4930455J16Rik	0	NA	NA	NA	NA	NA
4930456L15Rik	0	NA	NA	NA	NA	NA
4930459C07Rik	0	NA	NA	NA	NA	NA
4930459L07Rik	0	NA	NA	NA	NA	NA
4930461G14Rik	0.259811828176071	1.55752667304613	4.99688443286077	0.311699558789761	0.755268863299492	NA
4930463O16Rik	0.258055078993125	1.55261083143115	4.99723800591184	0.310693793170222	0.756033416234768	NA
4930465K10Rik	8.36465637566079	1.31153308216465	1.31511262879676	0.997278144431332	0.318629519228238	0.499960829700761
4930465M20Rik	0.242694312022752	-1.34413153661938	4.9952788662895	-0.269080380214649	0.787867828133029	NA
4930467D21Rik	0	NA	NA	NA	NA	NA
4930467E23Rik	0	NA	NA	NA	NA	NA
4930467K11Rik	2.50057830141772	0.112466964430403	2.49763619795143	0.0450293619713907	0.964083905215842	0.980824016285635
4930469G21Rik	2.31064844233365	3.10209808201535	2.77317007129823	1.11861083246262	0.263306200136909	0.434671757102934
4930470H14Rik	0	NA	NA	NA	NA	NA
4930470O06Rik	0	NA	NA	NA	NA	NA
4930470P17Rik	0	NA	NA	NA	NA	NA
4930471C04Rik	0	NA	NA	NA	NA	NA
4930471G03Rik	0	NA	NA	NA	NA	NA
4930471M09Rik	1.22883232708413	-1.90641894768445	3.79852835581361	-0.501883563608704	0.615749427695651	NA
4930473A02Rik	10.6204387711686	1.10459986738495	1.1798558358668	0.936215962837052	0.349162006000604	0.532250627972216
4930473A06Rik	4.25139185530438	0.276125503274162	1.77734706331666	0.155358235300928	0.87653890773399	0.935816697628658
4930473O22Rik	0	NA	NA	NA	NA	NA
4930474G06Rik	0	NA	NA	NA	NA	NA
4930474H20Rik	0	NA	NA	NA	NA	NA
4930474M22Rik	16.8062517470954	-0.577575844370134	0.970376338260925	-0.595208087416111	0.551704384977816	0.721028452194502
4930474N05Rik	0	NA	NA	NA	NA	NA
4930474N09Rik	0	NA	NA	NA	NA	NA
4930477N07Rik	0	NA	NA	NA	NA	NA
4930478L05Rik	28.4852026556281	0.367750015467978	0.710222147047213	0.51779575868891	0.604600777842763	0.76250530452078
4930478P22Rik	0	NA	NA	NA	NA	NA
4930479D17Rik	1.70824475134143	-2.48569547687803	3.10806482318961	-0.799756639028886	0.423851810126984	NA
4930480E11Rik	0	NA	NA	NA	NA	NA
4930480G23Rik	0	NA	NA	NA	NA	NA
4930480K15Rik	0	NA	NA	NA	NA	NA
4930480K23Rik	163.722161141452	-1.30786061537454	0.339613508322998	-3.85102648546791	0.00011762377593962	0.000549693307460981
4930480M12Rik	0	NA	NA	NA	NA	NA
4930481A15Rik	75.9101415285678	-0.572177501892416	0.4863003957384	-1.17659271287168	0.239358107721473	0.405132392463252
4930482G09Rik	0	NA	NA	NA	NA	NA
4930483J18Rik	3.22339098993713	-0.575329058882927	2.04309486487345	-0.281596840545416	0.778252663090618	0.881408533747018
4930483K19Rik	2.2125076407232	-1.70402416236192	2.70619257817139	-0.629675868638055	0.528906673996317	0.701828075874535
4930483O08Rik	0.51611015798625	2.54957267445004	4.89259898101084	0.521108041829188	0.602291509135866	NA
4930484H19Rik	0.258055078993125	1.55261083143115	4.99723800591184	0.310693793170222	0.756033416234768	NA
4930485B16Rik	0.993059880821247	0.131373501681663	4.05161536488573	0.0324249687717749	0.974133150753846	NA
4930485B16Rik_copy2	5.98016249019311	0.109965331901087	1.5082472881088	0.0729093516481461	0.941878252212595	0.972103497820321
4930486F22Rik	0	NA	NA	NA	NA	NA
4930486I03Rik	0	NA	NA	NA	NA	NA
4930486L24Rik	2.51313152226156	0.684382152997144	2.54086742871347	0.269349807574837	0.787660506974858	0.886239353376245
4930487D11Rik	0	NA	NA	NA	NA	NA
4930487H11Rik	9.65388097368283	1.5904338507048	1.24847874851422	1.27389741523236	0.202699774578442	0.357908320316932
4930488B22Rik	0	NA	NA	NA	NA	NA
4930488L21Rik	0	NA	NA	NA	NA	NA
4930500F04Rik	0.259811828176071	1.55752667304613	4.99688443286077	0.311699558789761	0.755268863299492	NA
4930500L23Rik	0	NA	NA	NA	NA	NA
4930502A04Rik	0	NA	NA	NA	NA	NA
4930502E09Rik	1.76557349958959	0.513473099140811	2.91165867240166	0.176350718581061	0.86001841867726	NA
4930502E18Rik	12.2767596045711	0.528820878144742	1.06298576597107	0.497486321147157	0.618846146662532	0.773208495125583
4930503B20Rik	3.92148779609247	-0.616709772865713	2.15155115025384	-0.28663495766436	0.774391844705681	0.879107023308686
4930503E14Rik	0.968209415696782	-1.45848348090952	4.16331489644277	-0.350317839795323	0.726100178289817	NA
4930503E24Rik	1.23997364344925	-0.478723827571627	3.13599214792743	-0.152654663975487	0.87867061452437	NA
4930503F20Rik	0	NA	NA	NA	NA	NA
4930503H13Rik	0	NA	NA	NA	NA	NA
4930503L19Rik	968.03801782129	0.693799220903568	0.135184012726922	5.13225792686797	2.86286808948358e-07	1.96834302817787e-06
4930503O07Rik	0	NA	NA	NA	NA	NA
4930504C09Rik	0	NA	NA	NA	NA	NA
4930504O13Rik	0	NA	NA	NA	NA	NA
4930505A04Rik	1.55711421987348	4.14204811690464	3.40194215277478	1.21755395326937	0.223393521748787	NA
4930505G20Rik	0	NA	NA	NA	NA	NA
4930505K13Rik	0	NA	NA	NA	NA	NA
4930505K14Rik	0	NA	NA	NA	NA	NA
4930506A18Rik	0	NA	NA	NA	NA	NA
4930506C21Rik	0	NA	NA	NA	NA	NA
4930506M07Rik	0	NA	NA	NA	NA	NA
4930507D05Rik	35.0533392990012	-0.0728373363459783	0.634657406025792	-0.114766385225194	0.908630293663949	0.953245173413716
4930507D10Rik	0	NA	NA	NA	NA	NA
4930509E16Rik	4.17613450769162	-0.76278380155232	2.00594735316941	-0.380261127166231	0.7037515880491	0.83340684626481
4930509J09Rik	0	NA	NA	NA	NA	NA
4930509K18Rik	0.258055078993125	1.55261083143115	4.99723800591184	0.310693793170222	0.756033416234768	NA
4930511A02Rik	0	NA	NA	NA	NA	NA
4930511A08Rik	3.19513215741869	-1.64252243066773	2.34265127849408	-0.701138255508347	0.483216738199972	0.663166056151836
4930511E03Rik	5.54072158429834	0.622363490660672	1.92266399006446	0.32369852136244	0.746166290419403	0.862435767536949
4930511M06Rik	3.30370832315489	1.85171619568801	2.06861983402005	0.895145722396695	0.370709195112091	0.556281375078654
4930511M11Rik	0	NA	NA	NA	NA	NA
4930512B01Rik	7.13032910227051	-1.04696187982155	1.49205662694688	-0.701690445867253	0.48287223256918	0.662942277511933
4930512J16Rik	0.258055078993125	1.55261083143115	4.99723800591184	0.310693793170222	0.756033416234768	NA
4930512M02Rik	0	NA	NA	NA	NA	NA
4930513D17Rik	0	NA	NA	NA	NA	NA
4930513N10Rik	151.164058060047	0.0608173414165752	0.315011361751749	0.193063961497692	0.846908876191004	0.921186743093614
4930513O06Rik	0.242694312022752	-1.34413153661938	4.9952788662895	-0.269080380214649	0.787867828133029	NA
4930515B02Rik	0.485388624045503	-2.34758742318068	4.89108194729788	-0.479973030195829	0.631246570441913	NA
4930515G01Rik	25.0335180178534	-0.381428483773403	0.756342570979613	-0.504306511901581	0.614046002137805	0.769557777694112
4930515G16Rik	0	NA	NA	NA	NA	NA
4930515L03Rik	0	NA	NA	NA	NA	NA
4930515L19Rik	0	NA	NA	NA	NA	NA
4930517E11Rik	0	NA	NA	NA	NA	NA
4930517M08Rik	0	NA	NA	NA	NA	NA
4930518J21Rik	0	NA	NA	NA	NA	NA
4930518P08Rik	0	NA	NA	NA	NA	NA
4930519D14Rik	0	NA	NA	NA	NA	NA
4930519F09Rik	0.242694312022752	-1.34413153661938	4.9952788662895	-0.269080380214649	0.787867828133029	NA
4930519F16Rik	1.01264009839687	1.69970324766152	3.75283835255268	0.452911393453805	0.650612546417669	NA
4930519F24Rik	0	NA	NA	NA	NA	NA
4930519G04Rik	1.45018967234831	-3.92743934884933	3.49348715349611	-1.12421748707991	0.260920772663053	NA
4930519H02Rik	0	NA	NA	NA	NA	NA
4930519K11Rik	1.21863667669068	-1.88603305741816	3.4718741091442	-0.543231983109854	0.586970088272503	NA
4930520O04Rik	0.242694312022752	-1.34413153661938	4.9952788662895	-0.269080380214649	0.787867828133029	NA
4930520P13Rik	0	NA	NA	NA	NA	NA
4930521E06Rik	5.84098435830155	1.61412530002132	1.5534681636392	1.03904626937447	0.298783217952455	0.478074084746908
4930522H14Rik	0	NA	NA	NA	NA	NA
4930522O17Rik	0	NA	NA	NA	NA	NA
4930523C07Rik	126.905727846037	-0.72216395658902	0.341664093560478	-2.11366652276321	0.0345437597295387	0.0863063541703609
4930523O13Rik	0	NA	NA	NA	NA	NA
4930524B15Rik	5.12817207320675	-0.877531287895017	1.82457849685431	-0.480950142407103	0.630551934108639	0.782961034006024
4930524B17Rik	0	NA	NA	NA	NA	NA
4930524C18Rik	0	NA	NA	NA	NA	NA
4930524E20Rik	0	NA	NA	NA	NA	NA
4930524N10Rik	0	NA	NA	NA	NA	NA
4930524O05Rik	0	NA	NA	NA	NA	NA
4930524O08Rik	0	NA	NA	NA	NA	NA
4930525C09Rik	0	NA	NA	NA	NA	NA
4930525D18Rik	0.758804470009002	1.09464306857156	4.5982897372415	0.238054392202835	0.811838907671891	NA
4930525F21Rik	0	NA	NA	NA	NA	NA
4930525G20Rik	33.0545154709236	-0.214106728616811	0.729777912621494	-0.293386145173538	0.769227014310468	0.875735542297693
4930526H09Rik	0.236718112234552	-1.32599286253692	4.99657179081072	-0.265380528500676	0.790716334574782	NA
4930526I15Rik	35.2253255437457	0.29732127285786	0.633315448388399	0.469467898840072	0.638735225107592	0.789226626345747
4930526L06Rik	0	NA	NA	NA	NA	NA
4930527F14Rik	0	NA	NA	NA	NA	NA
4930527G23Rik	0	NA	NA	NA	NA	NA
4930528A17Rik	31.1688790663669	0.676455133503295	0.682504191453173	0.991136965859508	0.321618704815311	0.502594567969726
4930528D03Rik	0	NA	NA	NA	NA	NA
4930528F23Rik	0	NA	NA	NA	NA	NA
4930528G23Rik	0	NA	NA	NA	NA	NA
4930528H21Rik	0	NA	NA	NA	NA	NA
4930528P14Rik	0	NA	NA	NA	NA	NA
4930529C04Rik	1.00149878203175	0.0914375079773491	4.03791334320403	0.0226447425205997	0.981933653595976	NA
4930529K09Rik	0	NA	NA	NA	NA	NA
4930529L06Rik	0	NA	NA	NA	NA	NA
4930529M08Rik	4.6888362982839	-0.673096406765422	1.91227207062108	-0.351987783070433	0.724847424630539	0.848355282546643
4930529M08Rik_copy2	0.993059880821247	0.131373501681663	4.05161536488573	0.0324249687717749	0.974133150753846	NA
4930532I03Rik	0.496529940410623	0.120168219533968	4.99596677771497	0.0240530461631551	0.980810296208064	NA
4930532M18Rik	0	NA	NA	NA	NA	NA
4930533B01Rik	1.44421347256011	-3.92186045415109	3.45685580367656	-1.13451664659543	0.256577895060443	NA
4930533N22Rik	0	NA	NA	NA	NA	NA
4930533P14Rik	0	NA	NA	NA	NA	NA
4930534B04Rik	0.519623656352143	2.55847071928433	4.89194302722879	0.522996834804446	0.60097645589433	NA
4930538K18Rik	7.45756019811627	-0.0862583348632163	1.43372757500844	-0.0601636854635434	0.952025268100693	0.976617115771758
4930539C22Rik	0	NA	NA	NA	NA	NA
4930539E08Rik	13.6945905615811	1.63448756264725	1.08451654310878	1.50711169233248	0.131782030267831	0.25618372441242
4930539J05Rik	3.48239173490192	0.118451948961799	1.95057948885568	0.0607265428753636	0.951576992528693	0.976468991671892
4930539M17Rik	0	NA	NA	NA	NA	NA
4930539N22Rik	0	NA	NA	NA	NA	NA
4930540M03Rik	0	NA	NA	NA	NA	NA
4930542C21Rik	0	NA	NA	NA	NA	NA
4930542D17Rik	4.78814804278484	-5.65158991488988	2.2538425654254	-2.50753535388271	0.0121576418812724	0.0356436851046515
4930543E12Rik	0	NA	NA	NA	NA	NA
4930543N07Rik	0	NA	NA	NA	NA	NA
4930544D05Rik	0	NA	NA	NA	NA	NA
4930544G11Rik	0	NA	NA	NA	NA	NA
4930544M13Rik	0	NA	NA	NA	NA	NA
4930545E07Rik	0	NA	NA	NA	NA	NA
4930545H06Rik	0	NA	NA	NA	NA	NA
4930545L23Rik	0.989546382455355	0.122831301695524	4.05737074257321	0.030273620403154	0.975848834795708	NA
4930546C10Rik	0	NA	NA	NA	NA	NA
4930546H06Rik	11.2134578949786	1.86815683038808	1.20305445033781	1.55284478592262	0.120460220255319	0.239088146851822
4930546K05Rik	0	NA	NA	NA	NA	NA
4930547C10Rik	0	NA	NA	NA	NA	NA
4930547E08Rik	0.242694312022752	-1.34413153661938	4.9952788662895	-0.269080380214649	0.787867828133029	NA
4930547E14Rik	2.78759816516864	1.5308303820757	2.2057882826869	0.694006035887985	0.487678423671974	0.667206920071896
4930548G14Rik	0	NA	NA	NA	NA	NA
4930548H24Rik	0.779435484528214	3.143559141406	4.85646381151382	0.64729384659537	0.517441783266802	NA
4930548J01Rik	0	NA	NA	NA	NA	NA
4930548K13Rik	0	NA	NA	NA	NA	NA
4930549C01Rik	0	NA	NA	NA	NA	NA
4930549C15Rik	12.7449105665164	2.11343346515474	1.09571959710498	1.92880867581329	0.0537546183905721	0.124507337233292
4930549G23Rik	44.6791566871345	0.532096580609306	0.58175324388134	0.914643083138247	0.360379033298658	0.544729595353984
4930550C14Rik	28.4457880699311	-0.582428567397343	0.718191907094701	-0.810965093930728	0.417385716618369	0.60194223345578
4930550C17Rik	0	NA	NA	NA	NA	NA
4930550L24Rik	1.50751842059647	0.099888962331971	3.39126991596961	0.0294547366641594	0.976501918172499	NA
4930552N02Rik	0	NA	NA	NA	NA	NA
4930552P12Rik	1.55360072150759	4.13901992280928	3.35218853015555	1.23472170063693	0.216934096684745	NA
4930553C11Rik	0	NA	NA	NA	NA	NA
4930553E22Rik	0	NA	NA	NA	NA	NA
4930554C24Rik	0	NA	NA	NA	NA	NA
4930554G24Rik	0	NA	NA	NA	NA	NA
4930554H23Rik	0	NA	NA	NA	NA	NA
4930554I06Rik	0	NA	NA	NA	NA	NA
4930555B11Rik	0	NA	NA	NA	NA	NA
4930555B12Rik	0	NA	NA	NA	NA	NA
4930555G01Rik	2.62780403373287	-4.78617876983047	2.75103164877606	-1.73977597529998	0.0818983626018808	0.175621468248757
4930555G21Rik	0	NA	NA	NA	NA	NA
4930555I21Rik	0	NA	NA	NA	NA	NA
4930555K05Rik	0.952848648726408	-3.32290683298321	4.11308566567832	-0.807886609489133	0.419155860474523	NA
4930556C24Rik	0	NA	NA	NA	NA	NA
4930556G01Rik	0	NA	NA	NA	NA	NA
4930556J02Rik	0	NA	NA	NA	NA	NA
4930556M19Rik	0.479412424257304	-2.3313137818848	4.89227494748312	-0.476529591429477	0.633697130813783	NA
4930556N09Rik	0	NA	NA	NA	NA	NA
4930556N13Rik	0	NA	NA	NA	NA	NA
4930557A04Rik	0	NA	NA	NA	NA	NA
4930557F10Rik	7.79791463642894	-2.00663762756615	1.38694124328124	-1.44680795764558	0.147950717412804	0.280806618773726
4930557J02Rik	0.758804470009002	1.09464306857156	4.5982897372415	0.238054392202835	0.811838907671891	NA
4930557K07Rik	0	NA	NA	NA	NA	NA
4930558C23Rik	1.46133098871343	-2.21141911549382	3.24162712264713	-0.682194167257573	0.495116182374093	NA
4930558F17Rik	0	NA	NA	NA	NA	NA
4930558F17Rik_copy2	0	NA	NA	NA	NA	NA
4930558G05Rik	0	NA	NA	NA	NA	NA
4930558J18Rik	60.8333326604687	-1.35632192123877	0.510024128894969	-2.65932893053003	0.00782964804552683	0.0243251718530075
4930558K02Rik	0.762317968374894	1.10343218943021	4.58990391598939	0.24040420227236	0.810016920778037	NA
4930559C10Rik	0	NA	NA	NA	NA	NA
4930562C15Rik	14.1755055844756	-0.356244263433758	1.0447025871359	-0.341000652071149	0.733103090847077	0.854191260300396
4930562F07Rik	1.47844850486675	-0.884754636292932	3.11752527370397	-0.28380030909637	0.776563417637143	NA
4930563D23Rik	0.958824848514607	-3.33131129072136	4.07876360400297	-0.816745370448034	0.414073957414503	NA
4930563E18Rik	0.716130536491856	-2.9106794267676	4.62978713461954	-0.628685367627986	0.529555059468154	NA
4930563E22Rik	46.512509314073	0.264885228164508	0.559760720170758	0.473211532391383	0.63606227089624	0.787277114874433
4930563F08Rik	62.1467474467562	1.43025355978833	0.504727896461331	2.83371212452472	0.00460107597777255	0.0152076091843584
4930563H07Rik	0	NA	NA	NA	NA	NA
4930563M20Rik	0	NA	NA	NA	NA	NA
4930563M21Rik	0.236718112234552	-1.32599286253692	4.99657179081072	-0.265380528500676	0.790716334574782	NA
4930564C03Rik	0.258055078993125	1.55261083143115	4.99723800591184	0.310693793170222	0.756033416234768	NA
4930564D02Rik	0.517866907169196	2.55402730946507	4.8922700956456	0.522053619185561	0.601632998258848	NA
4930565D16Rik	0	NA	NA	NA	NA	NA
4930565N06Rik	1.79558908129098	2.70538996262737	3.31170308444005	0.816918030888266	0.413975272852009	NA
4930567H12Rik	0	NA	NA	NA	NA	NA
4930567H17Rik	0	NA	NA	NA	NA	NA
4930567J20Rik	0	NA	NA	NA	NA	NA
4930567K12Rik	0	NA	NA	NA	NA	NA
4930567K20Rik	0	NA	NA	NA	NA	NA
4930568D16Rik	0	NA	NA	NA	NA	NA
4930568E12Rik	0.777678735345268	3.14050204686651	4.47659726050817	0.701537767216971	0.482967473791655	NA
4930568G15Rik	0	NA	NA	NA	NA	NA
4930570G19Rik	3.85475946568714	3.91949023433982	2.37145624767996	1.65277779768205	0.0983760942703625	0.20297430428405
4930571K23Rik	0	NA	NA	NA	NA	NA
4930571O06Rik	0	NA	NA	NA	NA	NA
4930572K03Rik	0	NA	NA	NA	NA	NA
4930572O03Rik	0	NA	NA	NA	NA	NA
4930572O13Rik	0	NA	NA	NA	NA	NA
4930573O16Rik	0	NA	NA	NA	NA	NA
4930577N17Rik	0.236718112234552	-1.32599286253692	4.99657179081072	-0.265380528500676	0.790716334574782	NA
4930578C19Rik	13.696963725168	-4.67129116467203	1.43502632173084	-3.25519545804416	0.00113314351406998	0.00434058832355428
4930578E11Rik	0	NA	NA	NA	NA	NA
4930578G10Rik	0	NA	NA	NA	NA	NA
4930578I06Rik	0	NA	NA	NA	NA	NA
4930578M01Rik	4.6309067287683	-2.30874917317443	1.83527690609226	-1.25798410338541	0.208397505345458	0.365425765756462
4930578N16Rik	0	NA	NA	NA	NA	NA
4930578N18Rik	0	NA	NA	NA	NA	NA
4930579C15Rik	0	NA	NA	NA	NA	NA
4930579F01Rik	6.70579773981405	-6.13750059534404	2.05276876518546	-2.98986456703493	0.00279101165509496	0.00975439083896589
4930579G18Rik	15.1916886330268	0.0658014188511604	0.954900751311915	0.0689091706763844	0.945061918729546	0.973325975854821
4930579G24Rik	1052.85160771902	0.638249992276155	0.127623229773816	5.00104873859807	5.70192945638667e-07	3.76039159961269e-06
4930579H20Rik	4.01467374306983	0.466142249117745	1.84234276299902	0.253016028547774	0.800255827114384	0.894218961573298
4930579J09Rik	0	NA	NA	NA	NA	NA
4930579J19Rik	0.779435484528214	3.143559141406	4.85646381151382	0.64729384659537	0.517441783266802	NA
4930579K19Rik	2.2449859238469	-0.217787178897404	2.43812227795847	-0.0893257819208991	0.928823004956305	0.965117948611671
4930579P08Rik	0	NA	NA	NA	NA	NA
4930581F22Rik	34.5762694302193	0.532441215923848	0.648611533064672	0.820893845979083	0.411706736728891	0.596719983065961
4930583K01Rik	0.758804470009002	1.09464306857156	4.5982897372415	0.238054392202835	0.811838907671891	NA
4930583P06Rik	0	NA	NA	NA	NA	NA
4930584F24Rik	0	NA	NA	NA	NA	NA
4930586N03Rik	3.14050582432515	-3.47732257950031	2.48600117407644	-1.39876143895714	0.161884533332216	0.301494624142461
4930587E11Rik	0	NA	NA	NA	NA	NA
4930588N13Rik	0	NA	NA	NA	NA	NA
4930590J08Rik	3.28071973818529	0.781784967266816	2.04565644530053	0.38216826147069	0.702336561989681	0.832702772224006
4930590L20Rik	0	NA	NA	NA	NA	NA
4930591A17Rik	0	NA	NA	NA	NA	NA
4930591E09Rik	0	NA	NA	NA	NA	NA
4930592A05Rik	1.45535478892523	-2.20489720817604	3.24588408494939	-0.679290187348271	0.496954012656506	NA
4930592I03Rik	1.79453828434739	2.68685147231292	3.01406944090881	0.89143648644763	0.372695050892134	NA
4930593A02Rik	0	NA	NA	NA	NA	NA
4930593C16Rik	0	NA	NA	NA	NA	NA
4930594C11Rik	16.2546160461266	-0.99266550802864	0.94998592791726	-1.04492653928564	0.296056922797053	0.474834755544914
4930594O21Rik	0.485388624045503	-2.34758742318068	4.89108194729788	-0.479973030195829	0.631246570441913	NA
4930595D18Rik	1.79207558292509	2.70206450013274	3.01598083354519	0.895915673627325	0.370297802424372	NA
4930595M18Rik	0	NA	NA	NA	NA	NA
4930596D02Rik	0	NA	NA	NA	NA	NA
4930596I21Rik	3.48836793469012	0.114098031118995	1.93064064938272	0.059098533512943	0.95287362668921	0.977047408500245
4930597A21Rik	1.03573381433839	3.55404285696832	3.95505013821456	0.898608799577123	0.368861069964842	NA
4930597G03Rik	0	NA	NA	NA	NA	NA
4930598F16Rik	0	NA	NA	NA	NA	NA
4930599N23Rik	10.4368299565769	1.73847674796899	1.20255988289122	1.44564671805724	0.148276315993961	0.281336906998098
4931402G19Rik	0.728082936068255	-2.93303746994739	4.85587153914868	-0.604018752617496	0.545831174633311	NA
4931403E22Rik	1.7441314018591	0.539414955685458	2.92412946294585	0.184470271416108	0.853644546898313	NA
4931403G20Rik	15.2464200970923	0.155240097651598	0.97147223478231	0.159798800308878	0.873039569152562	0.934711494466624
4931406B18Rik	0.259811828176071	1.55752667304613	4.99688443286077	0.311699558789761	0.755268863299492	NA
4931406C07Rik	187.308957835773	0.123880134154162	0.297566152952872	0.416311240122063	0.677182268686509	0.815737818694049
4931406H21Rik	245.991076469492	1.38597885721999	0.248940772243158	5.5675044498786	2.5841348100059e-08	1.98766209301843e-07
4931406P16Rik	1572.47900097826	-0.0840506761848233	0.10381581150077	-0.80961343912627	0.418162381667591	0.602701695675737
4931408A02Rik	0	NA	NA	NA	NA	NA
4931408C20Rik	0	NA	NA	NA	NA	NA
4931408D14Rik	0	NA	NA	NA	NA	NA
4931409K22Rik	0	NA	NA	NA	NA	NA
4931414P19Rik	295.845644562689	0.0342859108260115	0.223693872415455	0.153271569112694	0.878184120295993	0.935968695674898
4931417E11Rik	0	NA	NA	NA	NA	NA
4931419H13Rik	0.779435484528214	3.143559141406	4.85646381151382	0.64729384659537	0.517441783266802	NA
4931420L22Rik	0	NA	NA	NA	NA	NA
4931423N10Rik	0	NA	NA	NA	NA	NA
4931428F04Rik	852.067260479602	0.164718807058835	0.139209674654705	1.18324252583308	0.23671304360955	0.40214580867286
4931428L18Rik	0	NA	NA	NA	NA	NA
4931429I11Rik	3.72920036655801	0.311806648083088	2.01690941419091	0.154596257962418	0.877139620243191	0.935816697628658
4931429L15Rik	1.96032363054636	-1.48269822509485	2.78191899591432	-0.532976778717289	0.594049654893582	0.755664584332286
4931429P17Rik	0	NA	NA	NA	NA	NA
4931430N09Rik	17.6001180172917	2.21557771380046	0.970835695008434	2.28213458280519	0.0224813958122439	0.0603246384691645
4931431B13Rik	0	NA	NA	NA	NA	NA
4931431C16Rik	8.96004808489621	0.113824620560931	1.24464327745232	0.0914516011317879	0.927133761715889	0.964569711203706
4931431F19Rik	0	NA	NA	NA	NA	NA
4931432M23Rik	0	NA	NA	NA	NA	NA
4931440F15Rik	6.82784334057729	-1.76836897394693	1.6310059600455	-1.08421981112662	0.278267349742544	0.453428592016484
4931440J10Rik	1.21687992750773	-1.88990813595249	3.47373111038021	-0.544057117807727	0.586402168267861	NA
4931440L10Rik	0	NA	NA	NA	NA	NA
4931440P22Rik	42.3621397250575	0.255073859941585	0.643924644639852	0.396123773278235	0.692013721206519	0.826687592139726
4932411E22Rik	1.52287918756684	1.09924176761341	3.1093637559418	0.353526269003693	0.723693938731702	NA
4932411N23Rik	0	NA	NA	NA	NA	NA
4932412D23Rik	0	NA	NA	NA	NA	NA
4932413F04Rik	1.80814230213482	4.35815718209628	3.22314165555954	1.35214571614591	0.176328705117632	NA
4932414J04Rik	0	NA	NA	NA	NA	NA
4932414N04Rik	0	NA	NA	NA	NA	NA
4932415M13Rik	0.500749391015877	0.0970773447247452	4.99502743799753	0.0194347970916578	0.984494251580538	NA
4932416H05Rik	129.484987481745	-0.138634716402482	0.333248248556423	-0.416010337647761	0.677402438680898	0.815794564560791
4932416K20Rik	0.258055078993125	1.55261083143115	4.99723800591184	0.310693793170222	0.756033416234768	NA
4932417I16Rik	1.7501076016473	0.52918327640095	2.69859222331957	0.196096050313965	0.844534987639203	NA
4932418E24Rik	0	NA	NA	NA	NA	NA
4932429P05Rik	0	NA	NA	NA	NA	NA
4932435O22Rik	0.479412424257304	-2.3313137818848	4.89227494748312	-0.476529591429477	0.633697130813783	NA
4932438A13Rik	1028.26051558872	0.239813377133152	0.125294168589844	1.91400270126052	0.0556198106002063	0.127905099627574
4932438H23Rik	5.84778665627603	-2.21546962453107	1.62035421998332	-1.36727488175633	0.171539161770908	0.314721041200255
4932441J04Rik	4.92319684006806	-1.11434689532765	1.68719862186965	-0.660471672323201	0.508951191311001	0.685506183209421
4932442L08Rik	2.2210811246941	-0.192594274597041	2.65810720818232	-0.0724554201591974	0.942239481736092	0.972117389983106
4932443I19Rik	1.48607632286598	0.125433276423573	3.1260421295286	0.0401252674232153	0.96799325752903	NA
4932702P03Rik	0	NA	NA	NA	NA	NA
4933400A11Rik	3.16103170787244	-1.62034247160692	2.11370558829412	-0.766588535593846	0.443326193863691	0.627677384658764
4933400B14Rik	0	NA	NA	NA	NA	NA
4933400C23Rik	0.485388624045503	-2.34758742318068	4.89108194729788	-0.479973030195829	0.631246570441913	NA
4933400F21Rik	16.9075311724175	2.59203679789994	0.996892188673644	2.60011747243062	0.00931918528592238	0.0283077613573711
4933400L20Rik	0.774165236979375	3.13438289479134	4.85691809315205	0.64534398865211	0.51870429225788	NA
4933401B06Rik	0	NA	NA	NA	NA	NA
4933401D09Rik	1.5116327402298	1.10698679450658	3.15365889649136	0.351016654254577	0.72557585411879	NA
4933401H06Rik	1.70402530073618	-2.47681084907418	3.06879324082251	-0.807096032449009	0.419611157783069	NA
4933402C06Rik	0	NA	NA	NA	NA	NA
4933402D24Rik	3.55167288272648	1.43502122450022	1.97235056437418	0.727569049042529	0.46687743286848	0.64929600383992
4933402E13Rik	0.728082936068255	-2.93303746994739	4.85587153914868	-0.604018752617496	0.545831174633311	NA
4933402J07Rik	0.762317968374894	1.10343218943021	4.58990391598939	0.24040420227236	0.810016920778037	NA
4933402J10Rik	0	NA	NA	NA	NA	NA
4933402J15Rik	0.51611015798625	2.54957267445004	4.89259898101084	0.521108041829188	0.602291509135866	NA
4933402N03Rik	0.242694312022752	-1.34413153661938	4.9952788662895	-0.269080380214649	0.787867828133029	NA
4933402N22Rik	0	NA	NA	NA	NA	NA
4933402P03Rik	0.259811828176071	1.55752667304613	4.99688443286077	0.311699558789761	0.755268863299492	NA
4933403O08Rik	0.242694312022752	-1.34413153661938	4.9952788662895	-0.269080380214649	0.787867828133029	NA
4933404G15Rik	0	NA	NA	NA	NA	NA
4933404K08Rik	0.485388624045503	-2.34758742318068	4.89108194729788	-0.479973030195829	0.631246570441913	NA
4933404K13Rik	0.242694312022752	-1.34413153661938	4.9952788662895	-0.269080380214649	0.787867828133029	NA
4933404M02Rik	0	NA	NA	NA	NA	NA
4933404O12Rik	595.872859741184	0.00351150999349285	0.160031076981097	0.0219426755086304	0.98249368282677	0.989637819949964
4933405D12Rik	0	NA	NA	NA	NA	NA
4933405E24Rik	0	NA	NA	NA	NA	NA
4933405L10Rik	1.77320131758882	1.43243079570199	2.70574981736279	0.52940252883326	0.596526244295717	NA
4933405O20Rik	0	NA	NA	NA	NA	NA
4933406C10Rik	4.75916824305204	0.259987829219279	1.7001954406789	0.152916437133524	0.878464173401587	0.936003704852738
4933406D12Rik	0	NA	NA	NA	NA	NA
4933406F09Rik	0	NA	NA	NA	NA	NA
4933406G16Rik	0	NA	NA	NA	NA	NA
4933406I18Rik	8.92684883455816	2.11346310425403	1.29794182516446	1.62831882236805	0.103457300421361	0.211192084489599
4933406J08Rik	0	NA	NA	NA	NA	NA
4933406J10Rik	2.24674267302984	-0.215873996805847	2.64255441959502	-0.0816914101011894	0.934892109275231	0.968120234240684
4933406K04Rik	1.29203214414857	3.87324901550728	3.64895066994175	1.06146927318398	0.288476689752012	NA
4933406M09Rik	0	NA	NA	NA	NA	NA
4933407C03Rik	7.69553936923825	-0.556465519115749	1.43554441738464	-0.387633787138089	0.698287061681422	0.830301941163127
4933407E24Rik	0	NA	NA	NA	NA	NA
4933407G14Rik	0.236718112234552	-1.32599286253692	4.99657179081072	-0.265380528500676	0.790716334574782	NA
4933407H18Rik	71.7073366727954	0.497252583783465	0.45871900479567	1.08400257801605	0.278363655791049	0.453545064572858
4933407I05Rik	0	NA	NA	NA	NA	NA
4933407K13Rik	451.409643383848	-0.164730220826445	0.183438754347808	-0.8980120989816	0.369179099191219	0.554846876513796
4933407L21Rik	3.31906909012527	2.58132138875929	2.26428881732885	1.14001419297933	0.254280388157114	0.424179904196344
4933408B17Rik	9.60006572380056	1.04838473556729	1.2324070307016	0.850680586405332	0.394946810232407	0.580581663259484
4933408J17Rik	2.29282497394096	1.91934454649706	2.44950044147116	0.783565707522109	0.433294984250129	0.617235868081827
4933408N05Rik	0	NA	NA	NA	NA	NA
4933409G03Rik	0	NA	NA	NA	NA	NA
4933409K07Rik	0	NA	NA	NA	NA	NA
4933409K07Rik_copy2	0	NA	NA	NA	NA	NA
4933409K07Rik_copy3	0	NA	NA	NA	NA	NA
4933409K07Rik_copy4	0	NA	NA	NA	NA	NA
4933409K07Rik_copy5	0	NA	NA	NA	NA	NA
4933411E08Rik	1.74835085246436	0.527140923644874	2.93197670834875	0.179790283512093	0.857317211952604	NA
4933411G06Rik	0	NA	NA	NA	NA	NA
4933411K16Rik	1.76030325204076	0.506485346466333	3.18342485315509	0.159100770343096	0.873589481305375	NA
4933411K20Rik	33.5170513406158	0.281935478802626	0.65490863779313	0.43049589291214	0.66683495366953	0.808293447161935
4933412E12Rik	0	NA	NA	NA	NA	NA
4933412E24Rik	0	NA	NA	NA	NA	NA
4933412O06Rik	0	NA	NA	NA	NA	NA
4933413G19Rik	4.43007526705141	-0.888655962597174	1.73897362996411	-0.511023253765796	0.609334773973744	0.765868411506858
4933413J09Rik	8.33382971074812	1.11343009833352	1.29583440938092	0.859237947590431	0.390209251241706	0.575686641756328
4933413L06Rik	0.775921986162322	3.13748172553803	4.48062835382533	0.700232529408383	0.483782099820514	NA
4933415F23Rik	0.242694312022752	-1.34413153661938	4.9952788662895	-0.269080380214649	0.787867828133029	NA
4933416C03Rik	0	NA	NA	NA	NA	NA
4933416E03Rik	0	NA	NA	NA	NA	NA
4933416I08Rik	0	NA	NA	NA	NA	NA
4933416M06Rik	0	NA	NA	NA	NA	NA
4933416M07Rik	0.258055078993125	1.55261083143115	4.99723800591184	0.310693793170222	0.756033416234768	NA
4933417A18Rik	0	NA	NA	NA	NA	NA
4933417D19Rik	7.12433788750731	1.68513630064594	1.50129647332725	1.12245404594287	0.261669436022961	0.432869442838672
4933417E11Rik	7.57302877782387	0.889354564400776	1.41728051113722	0.627507792149885	0.530326430027384	0.703099152604706
4933417G07Rik	0	NA	NA	NA	NA	NA
4933417O13Rik	9.1743784334286	-0.122685549919463	1.29542565932073	-0.0947067468030506	0.924547758895199	0.96270253795863
4933421E11Rik	13.0030857914564	0.333742008504924	1.02834113200386	0.324544062391614	0.745526168915325	0.862252108499219
4933421I07Rik	0	NA	NA	NA	NA	NA
4933421O10Rik	120.776133917838	-0.619125015350905	0.356236271770245	-1.73796175295201	0.0822175532789693	0.17605793732273
4933422A05Rik	3.20627347378381	-1.06933367957731	2.09886300499671	-0.509482361179161	0.610414159001971	0.766500265098158
4933424G05Rik	0.710154336703656	-2.89931646358214	4.85754097797971	-0.596869172432179	0.550594730637133	NA
4933424G06Rik	0	NA	NA	NA	NA	NA
4933425B07Rik	2.69873679976846	-0.684704996786849	2.25249492593273	-0.303976266007934	0.761145973076738	0.870561898082009
4933425L06Rik	0.958824848514607	-3.33131129072136	4.07876360400297	-0.816745370448034	0.414073957414503	NA
4933426I21Rik	0	NA	NA	NA	NA	NA
4933426M11Rik	0	NA	NA	NA	NA	NA
4933427D06Rik	2.064440631945	4.54942205184613	3.35483628662857	1.35607870642715	0.175074127110648	0.319729496556765
4933427D14Rik	3.90623216009402	-1.47094607740695	1.88010375592432	-0.78237494753782	0.433994252465853	0.617991036249607
4933427E11Rik	5.26262004922253	0.534262589708176	1.67148911150437	0.319632707165727	0.749246777302671	0.864332491352896
4933427E13Rik	0	NA	NA	NA	NA	NA
4933427G17Rik	3.76248973289298	0.692976960001761	1.96079459615212	0.353416396272034	0.723776295477254	0.847451952684173
4933427I22Rik	0	NA	NA	NA	NA	NA
4933428C19Rik	0.258055078993125	1.55261083143115	4.99723800591184	0.310693793170222	0.756033416234768	NA
4933428G20Rik	10.6972576209954	0.0438454330987706	1.16219995132988	0.0377262389734222	0.969905955209264	0.983527171233019
4933429K18Rik	0	NA	NA	NA	NA	NA
4933429O19Rik	0	NA	NA	NA	NA	NA
4933430H16Rik	1.55535747069054	4.14053182806675	3.3611174297906	1.23189145114895	0.217989635257592	NA
4933430I17Rik	20.0388170422708	-0.35186605038114	0.84566364566734	-0.416082744225656	0.677349456352303	0.81578453775342
4933430M04Rik	0	NA	NA	NA	NA	NA
4933430N04Rik	0	NA	NA	NA	NA	NA
4933431E20Rik	276.252080840004	0.655992157507718	0.249404071598543	2.63023836500812	0.00853250186598874	0.0261661480758574
4933431G14Rik	2.78770329614056	0.906932861999152	2.43712608520631	0.372132105722539	0.709794493246326	0.837360400556919
4933432B09Rik	3.5628141990916	2.00108748727609	2.17239606473848	0.921143027165713	0.356975758631511	0.541285262380206
4933432G23Rik	0	NA	NA	NA	NA	NA
4933432I03Rik	0	NA	NA	NA	NA	NA
4933432I09Rik	0.710154336703656	-2.89931646358214	4.85754097797971	-0.596869172432179	0.550594730637133	NA
4933432K03Rik	0	NA	NA	NA	NA	NA
4933433C11Rik	1.02212979655097	1.68950881503941	4.07694335756513	0.414405761096577	0.678576970465715	NA
4933433F19Rik	0	NA	NA	NA	NA	NA
4933433G08Rik	0.473436224469104	-2.31488854556104	4.89349248408438	-0.473054480637294	0.636174310971323	NA
4933433G15Rik	0	NA	NA	NA	NA	NA
4933433G19Rik	1.01615359676277	1.70578040232257	4.08624873859337	0.417444093946605	0.676353608349547	NA
4933433H22Rik	0.519623656352143	2.55847071928433	4.89194302722879	0.522996834804446	0.60097645589433	NA
4933433P14Rik	13.5500226143553	0.540181980781915	1.01344302335135	0.533016625834166	0.594022071443498	0.755664584332286
4933434E20Rik	1501.7676823557	-0.141007788015862	0.107176936978786	-1.31565420687263	0.188290130708929	0.338456366433793
4933434I20Rik	0	NA	NA	NA	NA	NA
4933436E23Rik	0	NA	NA	NA	NA	NA
4933436H12Rik	0	NA	NA	NA	NA	NA
4933436I01Rik	0	NA	NA	NA	NA	NA
4933438B17Rik	0.259811828176071	1.55752667304613	4.99688443286077	0.311699558789761	0.755268863299492	NA
4933438K21Rik	2.23033110911588	-0.909147712879693	2.90558273789784	-0.312896859215735	0.75435902384139	0.867088066918424
4933439C10Rik	557.863737572379	0.454830626426294	0.171535176384071	2.65152976791139	0.00801280493773331	0.0248140228178525
4933439F18Rik	0.236718112234552	-1.32599286253692	4.99657179081072	-0.265380528500676	0.790716334574782	NA
4933439K11Rik	7.46213950840075	-3.74266220026469	1.70173465262361	-2.1993218475598	0.0278550452963291	0.0721474503719466
4933440J02Rik	0.236718112234552	-1.32599286253692	4.99657179081072	-0.265380528500676	0.790716334574782	NA
4933440M02Rik	0	NA	NA	NA	NA	NA
5031410I06Rik	1.0322203159725	3.54941337449807	4.38694892756217	0.809084726789943	0.418466412819818	NA
5031414D18Rik	59.6927765883336	1.75733830214348	0.522822814252941	3.36125022519251	0.000775904983091309	0.0030873953890464
5031425E22Rik	47.2817785999962	0.404850841565734	0.555385551026027	0.728954580863343	0.466029445868641	0.648512062791217
5031425F14Rik	3.54299426778367	0.944057152042745	2.14269189345985	0.440593981301882	0.659506960860876	0.803528417463128
5031426D15Rik	13.6013607260018	-0.816738147867111	1.06717914111139	-0.765324317542914	0.444078447135307	0.628237053532702
5031434C07Rik	2.88245074533202	-4.91908909390613	2.65908001029018	-1.84992142954334	0.0643248747544541	0.144219791381944
5031434O11Rik	7.39787387941773	-0.895004081546008	1.39808015496447	-0.640166501446948	0.522064358478815	0.696151541297867
5031439G07Rik	2320.69632103496	0.210809177091519	0.0915173421479428	2.30348884860243	0.021251353869529	0.0576079140063147
5033403F01Rik	11.4178178700364	-0.40106125185344	1.11880680674194	-0.3584723023105	0.719989892068699	0.844448487137951
5033403H07Rik	0	NA	NA	NA	NA	NA
5033404E19Rik	0.485388624045503	-2.34758742318068	4.89108194729788	-0.479973030195829	0.631246570441913	NA
5033406O09Rik	9.53030390065548	-1.84286272994848	1.43843864509709	-1.28115490794819	0.200139260882127	0.354621146245849
5033411D12Rik	0	NA	NA	NA	NA	NA
5033414D02Rik	11.7792990131638	-1.17025053804547	1.09950931376015	-1.06433890409113	0.287175200016478	0.464011724208475
5033414K04Rik	0.236718112234552	-1.32599286253692	4.99657179081072	-0.265380528500676	0.790716334574782	NA
5033421C21Rik	1.01088334921393	1.69688055479	4.09417314608333	0.414462333234077	0.678535547003056	NA
5033428I22Rik	41.6475418432997	2.19831212853522	0.63307269104129	3.47244820325356	0.000515734521711757	0.00212242357346934
5330411J11Rik	0	NA	NA	NA	NA	NA
5330413P13Rik	2.39625103807524	-3.04367177535616	2.79225179554797	-1.09004201562662	0.275694636539923	0.450482076950922
5330417C22Rik	9.6440451829686	-0.404793101150751	1.27141592307625	-0.31837976369789	0.750196886512696	0.8646433263605
5330426P16Rik	130.411950487687	0.336354997472667	0.347869298228428	0.966900497358064	0.333593777991661	0.515008124427589
5330429B09Rik	599.845834629258	0.262053319883498	0.161822916130668	1.61938325021839	0.105364828454237	0.214176553488596
5330429B09Rik_copy2	773.888429044589	0.29749885161826	0.141343738657701	2.10478974479886	0.0353096142561775	0.0878795685601976
5330434G04Rik	16.9589137508274	0.198666098057897	0.907119788360585	0.219007567255193	0.826644153042427	0.909761755996087
5330437I02Rik	0	NA	NA	NA	NA	NA
5330439B14Rik	0	NA	NA	NA	NA	NA
53BP1	239.963845749702	0.481330067976913	0.270608339719187	1.77869635679519	0.0752895568122767	0.1640102103323
53BP1_copy2	9.67452700317704	-0.26086299409588	1.18741474122913	-0.219689873334277	0.826112691918084	0.909455147808311
5430401F13Rik	0	NA	NA	NA	NA	NA
5430402E10Rik	0	NA	NA	NA	NA	NA
5430402O13Rik	10.56582745305	-0.938189628216476	1.15268858603408	-0.813914217233983	0.415694095403182	0.600308279432833
5430403N17Rik	7.88260101798733	-4.87941584298011	1.97247454547589	-2.47375351645052	0.0133701905625229	0.0387201396950172
5430405G05Rik	4.56255623194041	1.49290047112393	1.74326701102109	0.856380842226506	0.391787157918188	0.577286967118596
5430405H02Rik	142.874090092846	0.476389371969033	0.322867128360082	1.47549666758808	0.140079063536192	0.268865725743827
5430407P10Rik	15.3122472282894	-1.82669374820631	1.0102761245727	-1.80811335017832	0.0705888608089948	0.155195247232966
5430416N02Rik	528.475069730889	0.194402417626035	0.170212434860945	1.14211642518863	0.253405628912791	0.423184388790461
5430416O09Rik	3.54475101696662	0.945031385219945	2.14238939841627	0.441110932456324	0.659132689317705	0.803324836110203
5430417L22Rik	0	NA	NA	NA	NA	NA
5430419D17Rik	0	NA	NA	NA	NA	NA
5430421F17Rik	7.86485265061658	1.64751365700425	1.46222624853309	1.12671596386472	0.259862590704928	0.430855854692106
5430421N21Rik	0.258055078993125	1.55261083143115	4.99723800591184	0.310693793170222	0.756033416234768	NA
5430425K12Rik	0	NA	NA	NA	NA	NA
5430427M07Rik	0	NA	NA	NA	NA	NA
5430427O19Rik	10.5291447342961	-6.78849074695436	1.85389014583677	-3.66175458788596	0.000250493761637016	0.00109265043877388
5430428K19Rik	2.78067629940877	0.902046699921602	2.39054028093065	0.377340096344425	0.705920878138459	0.834623170140015
5430431A17Rik	29.5637166907786	-2.95968500295062	0.784273035706063	-3.77379416122101	0.000160783435572945	0.00072865090574214
5430434I15Rik	0	NA	NA	NA	NA	NA
5430437J10Rik	0	NA	NA	NA	NA	NA
5430440P10Rik	10.1224218252573	-3.13177810072809	1.34890872961578	-2.32171238273485	0.0202484277454459	0.0552499295076634
544988	9.34472807493705	-0.82859873530823	1.22260603703918	-0.677731591539392	0.497941892082236	0.675412965403117
547127	0	NA	NA	NA	NA	NA
5530400C23Rik	0	NA	NA	NA	NA	NA
5530401A14Rik	0	NA	NA	NA	NA	NA
5530601H04Rik	686.198404470288	-0.00683393911887975	0.153461827407617	-0.0445318502608979	0.964480464314466	0.980824016285635
5730403B10Rik	21.7171363279078	0.1429250033041	0.804391998519132	0.177680786938734	0.858973674942707	0.927900839326673
5730403I07Rik	0.774165236979375	3.13438289479134	4.85691809315205	0.64534398865211	0.51870429225788	NA
5730405O15Rik	14.3069652042094	0.674891846511956	0.995659546531723	0.677833953245235	0.497876980466925	0.675412965403117
5730408K05Rik	20.8557613437393	-0.16272472989016	0.818362014167649	-0.198841988109219	0.842386349983283	0.918290598012568
5730409E04Rik	46.9874932736371	0.685929197399211	0.590028594197076	1.1625355180161	0.245018006001012	0.412723737540478
5730412P04Rik	0	NA	NA	NA	NA	NA
5730416F02Rik	0.473436224469104	-2.31488854556104	4.89349248408438	-0.473054480637294	0.636174310971323	NA
5730419I09Rik	91.6608377301463	1.00131172358408	0.430239895193646	2.32733350572568	0.0199475218040543	0.0545267828674055
5730420D15Rik	2.47045758874441	-0.47771731909415	2.49136518735414	-0.191749215056462	0.847938653173627	0.921922587559565
5730422E09Rik	16.431692306426	-2.79263955955583	1.02312089488474	-2.7295303746782	0.00634246059125927	0.0201924137471461
5730435O14Rik	0.952848648726408	-3.32290683298321	4.11308566567832	-0.807886609489133	0.419155860474523	NA
5730437N04Rik	20.3196059775262	0.652203231979038	0.84491233657839	0.771918226002286	0.440162861763909	0.624390057361631
5730455O13Rik	11.9357142289941	0.117430287422814	1.10249431565975	0.106513281524306	0.91517511822148	0.957239932234043
5730455P16Rik	1582.57076155174	0.310059848232738	0.102403353927069	3.02782903432598	0.00246317398271991	0.00869176401706149
5730457N03Rik	175.458815133928	2.45509284956486	0.311702000540173	7.87641030635103	3.36920582054416e-15	4.45359275902321e-14
5730460C07Rik	0	NA	NA	NA	NA	NA
5730469M10Rik	0.242694312022752	-1.34413153661938	4.9952788662895	-0.269080380214649	0.787867828133029	NA
5730480H06Rik	37.1945837657981	0.286576401819331	0.63424802638307	0.451836489667287	0.651386780262611	0.797801110091037
5730488B01Rik	0	NA	NA	NA	NA	NA
5730507C01Rik	176.858901231775	0.0299278501179637	0.286855126938451	0.104330887989969	0.916906766590194	0.958361694970416
5730508B09Rik	269.747090078212	-3.1424221138471	0.273024875234667	-11.5096549761122	1.17949339784475e-30	2.97610295467237e-29
5730522E02Rik	86.693856743265	1.17189006716849	0.434341791758876	2.6980826837383	0.00697401164850191	0.0219316999130372
5730528L13Rik	0	NA	NA	NA	NA	NA
5730559C18Rik	1573.68743509412	-0.126862790858594	0.111737727767266	-1.13536218601859	0.256223596584279	0.426603414363982
5730577I03Rik	2.27570745778764	1.1067357719805	2.39369898579134	0.462353779046543	0.643827639476922	0.79249668606997
5730590G19Rik	0	NA	NA	NA	NA	NA
5830405F06Rik	0	NA	NA	NA	NA	NA
5830405N20Rik	1.42628487319551	-3.90503702881571	3.51386250046423	-1.11132323142974	0.266429243176494	NA
5830411N06Rik	0	NA	NA	NA	NA	NA
5830415F09Rik	280.218902134809	-0.540952489235694	0.239130899032537	-2.26216056320722	0.0236874848861467	0.0629648233090586
5830416I19Rik	2.03371909800425	1.67762087569293	3.04084348705586	0.551695897152931	0.581156721431819	0.745598074802758
5830416P10Rik	2.22435490932769	-0.903362190587164	2.66189406541013	-0.339368197377148	0.734332373336217	0.854880435642749
5830417I10Rik	873.124757979383	0.0330511407004676	0.138227790691676	0.239106336975246	0.811023128086202	0.900709496253799
5830418K08Rik	29.1618279122645	0.186931882733258	0.707989306506252	0.264032070845419	0.791755206384613	0.888534024248191
5830418P13Rik	8.63539983641967	-6.50220259620753	1.93194813890366	-3.36561963816347	0.000763719400127871	0.00304354842965444
5830427D03Rik	120.470990233901	0.265080969097966	0.356262147939566	0.744061558689453	0.456839234162256	0.640314779090161
5830428M24Rik	0	NA	NA	NA	NA	NA
5830432E09Rik	4.84112275766735	-4.14323836639019	2.21436054469802	-1.87107667552631	0.0613344540070994	0.138636204627777
5830433M19Rik	72.2238079383168	0.513648970808006	0.447543349774243	1.14770774957802	0.251089230922876	0.420315043571804
5830444B04Rik	0	NA	NA	NA	NA	NA
5830454E08Rik	22.2884742184166	-1.54485606665872	0.890927284941114	-1.73398670438163	0.0829204422600866	0.177147776775495
5830473C10Rik	6.78703128721501	-2.94796108360522	1.68169445421136	-1.75297068752461	0.0796070387062548	0.171756393419849
5930403L14Rik	2863.45689545559	2.80041805125906	0.0903647766310585	30.9901507607617	7.31723992550924e-211	2.34511120981057e-208
5930412G12Rik	206.753513270824	-0.739596803921638	0.274218885614691	-2.69710382005146	0.00699454594765245	0.0219887051061289
5930416I19Rik	34.8996114833506	0.0689801573917432	0.635539479257467	0.108537958133358	0.913568972113621	0.956448964557948
5930430L01Rik	158.857105341461	-0.158163274482579	0.307682443082787	-0.51404712240933	0.607219045413049	0.764221668729286
5930434B04Rik	933.003236357418	0.319808768730984	0.139166257938743	2.29803382995146	0.021559863764704	0.0583230551241836
5930438M14Rik	1.0322203159725	3.54941337449807	4.38694892756217	0.809084726789943	0.418466412819818	NA
6030407O03Rik	0	NA	NA	NA	NA	NA
6030408B16Rik	53.1102109853098	0.851456968936644	0.520548198047709	1.63569285635796	0.10190388532451	0.20868021226225
6030419C18Rik	65.7805864192837	0.986197204333829	0.513784930233401	1.91947475743561	0.0549242778977853	0.126638483987977
6030422M02Rik	3.40889113647211	-1.19764103967567	2.08183713863861	-0.575280850479422	0.565101370368748	0.731699733614779
6030440G07Rik	0	NA	NA	NA	NA	NA
6030443J06Rik	0	NA	NA	NA	NA	NA
6030446N20Rik	9.38819807669048	1.34304456810773	1.28939101463328	1.04161154596669	0.29759181345888	0.476585188767144
6030458C11Rik	1601.08989873642	-0.235806674941093	0.109706218704462	-2.14943763193893	0.0315997250433064	0.0802885734358569
6030466F02Rik	0	NA	NA	NA	NA	NA
6030468B19Rik	4.56338233012668	-5.58191443752191	2.28886279703713	-2.43872828233634	0.0147390460562012	0.0421695995856982
6030469F06Rik	5.31283168474198	-2.04931455822345	1.75595480274513	-1.16706566422991	0.243183852698254	0.410125795891036
6030471H07Rik	0.242694312022752	-1.34413153661938	4.9952788662895	-0.269080380214649	0.787867828133029	NA
6030498E09Rik	1.46555043931868	-2.22156707286224	3.27450240103843	-0.678444172817743	0.497490109510343	NA
6230400D17Rik	44.4210259289579	0.656543803372956	0.568401928150895	1.15506962741805	0.248061914771607	0.416162646620233
6230409E13Rik	17.6799696901639	0.070724626790541	0.89309008507195	0.0791909214677299	0.936880765534598	0.969355336700614
6330403A02Rik	30.130864004309	-2.18584081174091	0.79120689224455	-2.76266654545939	0.00573313044794605	0.0184606211454281
6330403K07Rik	5834.734189107	0.928175344001538	0.0718413568977051	12.9197913859445	3.48083923988261e-38	1.11167781877929e-36
6330406I15Rik	0.242694312022752	-1.34413153661938	4.9952788662895	-0.269080380214649	0.787867828133029	NA
6330407A03Rik	1.5211224383839	1.09713145640876	3.08417255955842	0.355729595287574	0.722043079083533	NA
6330407J23Rik	0	NA	NA	NA	NA	NA
6330408A02Rik	442.436247153103	0.226472771459533	0.193258550529804	1.1718641728331	0.241251593158326	0.407732824851171
6330409D20Rik	2.98069667791438	-0.381511718665291	2.1036698443231	-0.181355320415333	0.856088686434793	0.926131928518981
6330409N04Rik	0	NA	NA	NA	NA	NA
6330410L21Rik	0.259811828176071	1.55752667304613	4.99688443286077	0.311699558789761	0.755268863299492	NA
6330415B21Rik	3.10544469383223	5.13827997858257	2.59406463892934	1.9807833241593	0.0476155776900443	0.112893104898342
6330415G19Rik	43.552143272737	0.0305477828998671	0.57118110690499	0.0534817810508365	0.95734804648741	0.978485824374429
6330416G13Rik	399.525367089646	-0.0318403115736154	0.192810046937173	-0.165138238797227	0.868835175962128	0.932652544040202
6330418K02Rik	5.75036624371842	0.495510713888243	1.54533175855722	0.320650055332372	0.748475600208844	0.864022260007277
6330439K17Rik	0.242694312022752	-1.34413153661938	4.9952788662895	-0.269080380214649	0.787867828133029	NA
6330503K22Rik	0	NA	NA	NA	NA	NA
6330512M04Rik	5.43251971505483	-0.412701607599588	1.58743671210579	-0.259979881057511	0.794879292720115	0.890849995055893
6330545A04Rik	2.72604996631523	-0.147384229581183	2.17754891880593	-0.0676835446994239	0.946037548697064	0.973591005554502
6330549D23Rik	72.6839279775291	-0.319777057094757	0.511259502224277	-0.625469171142132	0.531663175938512	0.704206996667977
6430411K18Rik	0	NA	NA	NA	NA	NA
6430503K07Rik	0	NA	NA	NA	NA	NA
6430526N21Rik	0	NA	NA	NA	NA	NA
6430531B16Rik	2.97306885991515	-0.898632790568633	2.20597505265527	-0.407363079417864	0.683741339555868	0.820561476219064
6430548M08Rik	225.526155764717	-0.624002759363611	0.285325914997558	-2.18698241752401	0.0287438075671259	0.0741027203833271
6430550D23Rik	21.3516904628824	-0.223511860685663	0.83870411122654	-0.266496679453251	0.789856716385655	0.887453256346217
6430562O15Rik	8.64652613780979	-0.648777463917432	1.26085810885154	-0.514552319061796	0.606865891384785	0.764040393095606
6430571L13Rik	67.7337615939095	1.38225961961535	0.522310163375028	2.6464344685226	0.00813452644770842	0.0251525946423049
6430573F11Rik	0.762317968374894	1.10343218943021	4.58990391598939	0.24040420227236	0.810016920778037	NA
6430584L05Rik	0	NA	NA	NA	NA	NA
6430598A04Rik	3.2831824396076	0.773343136457478	2.21878960803705	0.34854279723333	0.727432578732499	0.850135189567414
6430704M03Rik	0	NA	NA	NA	NA	NA
6430706D22Rik	0	NA	NA	NA	NA	NA
6430710C18Rik	1.75784055061845	0.521540191185275	2.66829334180336	0.195458341485346	0.845034147333667	NA
6530401N04Rik	11.967366992093	-1.51184532609237	1.10022230268427	-1.37412713994603	0.169402215151572	0.31183390431166
6530402F18Rik	3.20721913975548	-0.562032899463034	2.022809172768	-0.277847711504072	0.781129264091216	0.882423436795395
6530403H02Rik	7.73963964404759	4.97058098738334	1.95582950461296	2.54141834738655	0.011040373036489	0.0328264216521127
6530411M01Rik	0	NA	NA	NA	NA	NA
6620401K05Rik	0	NA	NA	NA	NA	NA
6720401G13Rik	161.683055262748	-0.497882677187846	0.313352500709874	-1.58889007127735	0.112085213153091	0.224983262705271
6720456H20Rik	23.9029166083767	0.756646496401915	0.778543960684679	0.971873824230161	0.331113323370412	0.512238437215974
6720463M24Rik	24.7452208323842	-0.409820905684805	0.788845260175968	-0.519520020432633	0.603398155404204	0.761827182453798
6720468P15Rik	0	NA	NA	NA	NA	NA
6720483E21Rik	9.24014608288727	0.344154173175628	1.27757433959881	0.26938093738146	0.78763655392717	0.886239353376245
6720489N17Rik	0	NA	NA	NA	NA	NA
6720489N17Rik_copy2	432.943580818239	0.645613447471485	0.218002326714162	2.96149796748727	0.00306146514136783	0.0106102912545072
6820408C15Rik	11.2224963696007	0.182115619114091	1.17524809095617	0.154959297969098	0.876853405150314	0.935816697628658
6820431F20Rik	1023.59886196059	-0.180442535083296	0.125588695954907	-1.43677369775449	0.150782306317031	0.285144013643843
6820431F20Rik_copy2	2510.56237467899	-0.0896143785823596	0.0949869572186935	-0.943438775241907	0.3454565176498	0.528049872253437
6D	0	NA	NA	NA	NA	NA
7420426K07Rik	0	NA	NA	NA	NA	NA
7420461P10Rik	0	NA	NA	NA	NA	NA
7420700N18Rik	0	NA	NA	NA	NA	NA
7420701I03Rik	0	NA	NA	NA	NA	NA
7530416G11Rik	0.258055078993125	1.55261083143115	4.99723800591184	0.310693793170222	0.756033416234768	NA
7630403G23Rik	0.473436224469104	-2.31488854556104	4.89349248408438	-0.473054480637294	0.636174310971323	NA
8030411F24Rik	0	NA	NA	NA	NA	NA
8030423F21Rik	7.61664837731268	1.56664506920278	1.37802499704076	1.13687710496332	0.255589664411697	0.425897289927289
8030423J24Rik	0.485388624045503	-2.34758742318068	4.89108194729788	-0.479973030195829	0.631246570441913	NA
8030442B05Rik	0.473436224469104	-2.31488854556104	4.89349248408438	-0.473054480637294	0.636174310971323	NA
8030443G20Rik	0	NA	NA	NA	NA	NA
8030451O07Rik	0.754585019403749	1.11642645175977	4.23007890079697	0.263925680334102	0.791837186983237	NA
8030455M16Rik	0	NA	NA	NA	NA	NA
8030462N17Rik	505.16032362669	-0.484632569190042	0.175733824434887	-2.75776487963254	0.0058198041290151	0.0187011753436847
8430406I07Rik	0	NA	NA	NA	NA	NA
8430408G22Rik	191.240644764321	-4.20363301943127	0.370041188199346	-11.3599057442403	6.62160411530165e-30	1.63023536358936e-28
8430410A17Rik	13.550968280327	0.655146227659738	1.01908925624513	0.642874236623441	0.520305707839329	0.694980677412671
8430410K20Rik	6.56896216339789	1.28380325473447	1.46582282815577	0.875824301597005	0.381125556724934	0.566706122773494
8430419L09Rik	1647.28780916113	0.0899871664368135	0.112804459766704	0.797727028017508	0.425028915653664	0.60911870717662
8430422H06Rik	0	NA	NA	NA	NA	NA
8430423G03Rik	4.0121059106756	0.85636941895001	1.89148452185675	0.452749895150803	0.650728846699771	0.79733815624867
8430426J06Rik	0	NA	NA	NA	NA	NA
8430427H17Rik	0	NA	NA	NA	NA	NA
8430429K09Rik	5.46064396481288	-0.425618617719762	1.58602684874597	-0.268355241310252	0.78842588854678	0.886554483071069
8430430B14Rik	0	NA	NA	NA	NA	NA
8430431K14Rik	1.29730239169741	3.87870162758411	3.64360168352809	1.06452405187945	0.287091364576976	NA
8430436N08Rik	3.08762122543955	3.57559868675261	2.50527137630654	1.42723008795319	0.15351358456875	0.289340378939435
8430437L04Rik	0.259811828176071	1.55752667304613	4.99688443286077	0.311699558789761	0.755268863299492	NA
9030025P20Rik	75.7438280317974	-0.87973239434735	0.441049863124529	-1.99463250734296	0.0460829754424909	0.109772303479388
9030204H09Rik	0.258055078993125	1.55261083143115	4.99723800591184	0.310693793170222	0.756033416234768	NA
9030404E10Rik	1.93898666378779	-2.69946878572987	2.92085388245635	-0.924205350340806	0.3553794105117	0.539611925129061
9030425E11Rik	0.259811828176071	1.55752667304613	4.99688443286077	0.311699558789761	0.755268863299492	NA
9030612E09Rik	22.0745932673988	0.438281903447668	0.824939126561462	0.531289993813881	0.595217838284664	0.756213179941522
9030617O03Rik	62.0306329747093	0.0540343218539043	0.478863753422778	0.112838613212386	0.910158504906113	0.954136093631635
9030619P08Rik	0	NA	NA	NA	NA	NA
9030624G23Rik	83.1676788786135	0.59221032606861	0.443413499983543	1.33557125818359	0.181689449748184	0.329178108499437
9030624J02Rik	3283.59086928215	-0.122558322759899	0.0869263929505569	-1.40990921859152	0.158566490285097	0.296602656621567
9030625A04Rik	21.4077731672182	-0.737961622708136	0.824798317677137	-0.894717662357075	0.37093803457996	0.556417237119789
9030625G05Rik	0.236718112234552	-1.32599286253692	4.99657179081072	-0.265380528500676	0.790716334574782	NA
9130008F23Rik	42.6824050665415	-0.259421941341637	0.579094348318584	-0.447978713822498	0.654168558951103	0.799553710391767
9130011E15Rik	851.001172585543	-0.0418300668731549	0.152868510411749	-0.273634293684724	0.784365676922261	0.884165875972841
9130014G24Rik	0	NA	NA	NA	NA	NA
9130015A21Rik	0	NA	NA	NA	NA	NA
9130015L21Rik	0.519623656352143	2.55847071928433	4.89194302722879	0.522996834804446	0.60097645589433	NA
9130017N09Rik	0.236718112234552	-1.32599286253692	4.99657179081072	-0.265380528500676	0.790716334574782	NA
9130019O22Rik	216.594486040886	0.156853453938394	0.262460160033094	0.597627670114261	0.550088397140502	0.719534214446705
9130019P16Rik	4.46079680099216	-0.20850614345133	1.72869489402758	-0.120614773706854	0.9039961665527	0.950129565075929
9130023H24Rik	368.891323557799	-0.291344363628	0.225329573274153	-1.29296993463671	0.196021457764248	0.348983528938436
9130024F11Rik	30.8087191335598	1.98353525528521	0.712070786929252	2.78558717994744	0.00534308700064028	0.0173771826912854
9130204L05Rik	0	NA	NA	NA	NA	NA
9130206I24Rik	44.4002152867533	2.0426153383701	0.652143768659376	3.1321549580534	0.00173528261782871	0.00636676900230866
9130208E07Rik	10.803131371577	0.867846838955139	1.18309938184358	0.733536719123969	0.463231140808284	0.645977593914941
9130209A04Rik	0	NA	NA	NA	NA	NA
9130221F21Rik	0	NA	NA	NA	NA	NA
9130221H12Rik	47.1272547161093	0.160101774543045	0.563796538854801	0.283970836125118	0.776432730402383	0.880111263278155
9130227L01Rik	0	NA	NA	NA	NA	NA
9130230L23Rik	1.91764969702921	-4.3313255216536	3.0839893443215	-1.40445541085568	0.160183280541327	NA
9130401M01Rik	1381.5934364176	0.123162383745111	0.114449077010247	1.07613260816498	0.281867954109118	0.45762209257602
9130409I23Rik	0.779435484528214	3.143559141406	4.85646381151382	0.64729384659537	0.517441783266802	NA
9130409J20Rik	0	NA	NA	NA	NA	NA
9230009I02Rik	0	NA	NA	NA	NA	NA
9230019H11Rik	0	NA	NA	NA	NA	NA
9230102K24Rik	7.66462258832866	-6.3302968888212	1.98582662942379	-3.18773894710941	0.00143389928438761	0.00536112814719461
9230102O04Rik	1.18956676096096	-3.64313943107405	3.76602914651286	-0.967368888912453	0.333359656894619	NA
9230104L09Rik	0.479412424257304	-2.3313137818848	4.89227494748312	-0.476529591429477	0.633697130813783	NA
9230105E05Rik	9.96223780419233	2.2970843964501	1.28547698115807	1.7869510151638	0.0739454060953766	0.161394501450735
9230109A22Rik	1.7850485861933	2.69633994094098	3.31797043553399	0.812647367819909	0.416420265384798	NA
9230110C19Rik	428.664265807146	-0.328033637385762	0.188772330123859	-1.73772097409896	0.0822599911538882	0.17610752588764
9230110F15Rik	0.51611015798625	2.54957267445004	4.89259898101084	0.521108041829188	0.602291509135866	NA
9230112D13Rik	0	NA	NA	NA	NA	NA
9230112J17Rik	1.29905914088036	3.88056720244867	3.99764200121736	0.970714036241104	0.331690700232633	NA
9230113P08Rik	0.242694312022752	-1.34413153661938	4.9952788662895	-0.269080380214649	0.787867828133029	NA
9230114K14Rik	70.0748311007103	-0.240240638074355	0.470699275055403	-0.510390924324407	0.609777613869678	0.766098471243072
9230115E21Rik	0.733248052645176	-0.869015438756172	4.66208170972677	-0.186400731017454	0.852130519207264	NA
9230116L04Rik	6.85538120588137	1.62827589543675	1.44236025343901	1.12889681447784	0.258941364748133	0.4296794305767
9230116N13Rik	27.1597609991976	0.940636047380419	0.76648481623869	1.22720767254898	0.21974454640954	0.379961511955465
9230117E06Rik	0	NA	NA	NA	NA	NA
9330020H09Rik	75.404764773855	0.104833140632705	0.464278386528035	0.225798020486519	0.821358516745014	0.907012296334866
9330101J02Rik	1.03397706515545	3.55177142274863	3.98247192102026	0.891850964221915	0.372472820703143	NA
9330102E08Rik	0	NA	NA	NA	NA	NA
9330111N05Rik	0	NA	NA	NA	NA	NA
9330117O12Rik	3.32575124215283	2.55496897299253	2.36024192732271	1.08250300251666	0.279029081970296	0.454361435154768
9330129D05Rik	13.4952616985014	0.104910208544654	1.04317403869612	0.100568270157282	0.919893185715631	0.960208486180969
9330129D05Rik_copy2	3.01246900879871	0.602771417832678	2.14391932817929	0.281153964102081	0.778592312318889	0.881574585437056
9330133O14Rik	13.1244254399803	1.02730869777615	1.03572475046262	0.991874238128699	0.321258877505795	0.502290069691532
9330136K24Rik	3.52868429775688	0.520422540156892	2.23745600263579	0.232595653073767	0.8160754030926	0.903902592839121
9330151L19Rik	194.397364606	0.222146622022539	0.292595747593377	0.759227103776156	0.447716715251531	0.631626069926431
9330158H04Rik	0	NA	NA	NA	NA	NA
9330159F19Rik	29.3967754166641	-2.41062052994308	0.823693019429438	-2.926600654711	0.00342688595053773	0.0117386747692524
9330159M07Rik	2.49530805386888	0.10752176879189	2.2608841290768	0.0475573990763496	0.962068984199336	0.980333371644546
9330162012Rik	0	NA	NA	NA	NA	NA
9330162B11Rik	0.519623656352143	2.55847071928433	4.89194302722879	0.522996834804446	0.60097645589433	NA
9330171B17Rik	2.05188741110116	2.92473792275732	2.88176481694913	1.01491207941586	0.310147739611272	0.49042581892046
9330175E14Rik	0.236718112234552	-1.32599286253692	4.99657179081072	-0.265380528500676	0.790716334574782	NA
9330175M20Rik	0.710154336703656	-2.89931646358214	4.85754097797971	-0.596869172432179	0.550594730637133	NA
9330178D15Rik	0.258055078993125	1.55261083143115	4.99723800591184	0.310693793170222	0.756033416234768	NA
9330179D12Rik	0	NA	NA	NA	NA	NA
9330182L06Rik	282.289628946792	-0.378644890965414	0.247045407055492	-1.53269350553181	0.125351390110247	0.246572541674813
9330182O14Rik	0	NA	NA	NA	NA	NA
9330188P03Rik	0	NA	NA	NA	NA	NA
9330199G10Rik	0	NA	NA	NA	NA	NA
9430007A20Rik	0	NA	NA	NA	NA	NA
9430008C03Rik	192.334605622216	0.0142188792951672	0.29623674569415	0.0479983644900268	0.96171754605425	0.980173629650787
9430014N10Rik	1.46895880671266	-0.884558724310698	3.15121065698706	-0.280704408748237	0.778937126969275	NA
9430015G10Rik	2371.97842687448	-0.0130320461446917	0.0900680166940787	-0.144691163667518	0.884954716110526	0.93872265117354
9430016H08Rik	1036.0372028811	0.0401851768391309	0.132318101161675	0.303701281127289	0.76135548188046	0.87062892576583
9430018G01Rik	2.27746420697059	1.10814653056635	2.40434214851934	0.460893858741683	0.644874758023944	0.793153147776851
9430019J16Rik	0	NA	NA	NA	NA	NA
9430020K01Rik	829.079328612451	0.193582963400494	0.139591492566507	1.38678195813591	0.165508260205989	0.306208719611405
9430021M05Rik	5.76152257505854	-3.3405701385432	1.80544833468644	-1.850271799178	0.0642743850918331	0.144210816366692
9430031J16Rik	0	NA	NA	NA	NA	NA
9430037G07Rik	65.6097097181409	-0.219613712362957	0.482117321649144	-0.45551923256302	0.648735734407694	0.795856852874874
9430038I01Rik	525.914529219344	0.267721099033128	0.191229718349093	1.39999735053941	0.161514111863052	0.3010140578978
9430041J12Rik	0.946872448938208	-3.31420575885187	4.54525676284971	-0.729156994152731	0.465905634514429	NA
9430060I03Rik	31.0196561296732	1.05967145188793	0.685284175889734	1.54632412241551	0.122026309014889	0.241396575606802
9430065F17Rik	10.1988363486415	-0.255304530659158	1.38429026030491	-0.184429911832887	0.853676206029055	0.924748394908609
9430069I07Rik	0.716130536491856	-2.9106794267676	4.62978713461954	-0.628685367627986	0.529555059468154	NA
9430070O13Rik	2.94318786097416	-0.878776128271921	2.16166848998783	-0.406526778894237	0.684355584980009	0.821071085645302
9430076C15Rik	483.68167170736	2.41992802603287	0.191069533643975	12.6651694798292	9.22209823309362e-37	2.82666594835829e-35
9430078K24Rik	5.4476407682929	-0.427132783928284	1.81322131835529	-0.235565719200633	0.813769677001949	0.90238827603931
9430083A17Rik	266.935254628713	0.0182826666888968	0.258647039496768	0.070685775968935	0.94364784165066	0.972649789618738
9430091E24Rik	3.26535897121492	0.325498877600732	2.06823413572181	0.157380091537428	0.874945302580079	0.935302192995079
9530002B09Rik	0	NA	NA	NA	NA	NA
9530003J23Rik	0.485388624045503	-2.34758742318068	4.89108194729788	-0.479973030195829	0.631246570441913	NA
9530014B07Rik	0	NA	NA	NA	NA	NA
9530020I12Rik	0	NA	NA	NA	NA	NA
9530026F06Rik	1.52875025638312	2.43509378980238	3.22591228373516	0.754854309610328	0.450336403164374	NA
9530026P05Rik	18.7361999362611	0.144578185091057	0.88576744075561	0.16322363911652	0.870342354470061	0.933300826124686
9530027J09Rik	14.7815573565941	0.4559454242451	0.971748622654394	0.469200998710609	0.63892597169395	0.789281826542134
9530036O11Rik	0	NA	NA	NA	NA	NA
9530051G07Rik	18.3867156594736	-0.123848330843923	0.874383144346341	-0.141640803170454	0.88736373556078	0.940003521091582
9530052E02Rik	2.41242288825689	-3.0577945480215	2.70672579710943	-1.12970237003208	0.258601658238066	0.429271703107041
9530053A07Rik	1.70145746834196	-1.19428674391487	3.01817788022296	-0.395697931437576	0.692327881690478	NA
9530059O14Rik	26.8609845610007	-0.157514445599549	0.738207018344277	-0.213374353921529	0.831034982503513	0.911737857208226
9530062K07Rik	8.05937808281604	-1.53277292623533	1.33934477144524	-1.14441998723104	0.252449503071468	0.421973421366051
9530068E07Rik	7901.78046427289	-0.0171058503104001	0.062172072907581	-0.2751372040599	0.783210829458659	0.883409201812225
9530077C05Rik	70.3826466832237	0.783746534402792	0.455632672109429	1.72012803817229	0.0854091701399433	0.181277416070232
9530080O11Rik	0	NA	NA	NA	NA	NA
9530082P21Rik	41.526653392161	-0.979144650839433	0.59404714165658	-1.6482608570575	0.0992991533851443	0.204486183523821
9530091C08Rik	127.677491741644	0.860122429946545	0.346635626774516	2.48134456907988	0.0130887779676144	0.0379955181808961
9630001P10Rik	0	NA	NA	NA	NA	NA
9630013A20Rik	2.01413888042863	0.840999432780906	2.55865534457041	0.328688048808742	0.74239148855172	0.860218463951855
9630013K17Rik	2.98410504530835	0.11502921679203	2.09529183644219	0.054898899900908	0.956219008310893	0.978288374110776
9630014M24Rik	22.6040827444152	-0.308027869431782	0.804797630798634	-0.382739533075059	0.701912899168868	0.832468074116812
9630028B13Rik	0.775921986162322	3.13748172553803	4.48062835382533	0.700232529408383	0.483782099820514	NA
9630028H03Rik	0	NA	NA	NA	NA	NA
9630028I04Rik	0	NA	NA	NA	NA	NA
9830107B12Rik	0.473436224469104	-2.31488854556104	4.89349248408438	-0.473054480637294	0.636174310971323	NA
9830132P13Rik	0.236718112234552	-1.32599286253692	4.99657179081072	-0.265380528500676	0.790716334574782	NA
9830147E19Rik	0	NA	NA	NA	NA	NA
9830166K06Rik	0.258055078993125	1.55261083143115	4.99723800591184	0.310693793170222	0.756033416234768	NA
9930012K11Rik	291.720591703452	0.458322401518328	0.226542166857058	2.02312182264733	0.043060589150139	0.103777156015137
9930013L23Rik	0	NA	NA	NA	NA	NA
9930014A18Rik	175.733585662984	-0.146864321511133	0.291092328158418	-0.504528313886743	0.613890170651451	0.769457527100407
9930021D14Rik	0	NA	NA	NA	NA	NA
9930021J03Rik	1067.17158154551	0.334063369703176	0.13851375356745	2.4117703917431	0.0158752755602375	0.0448514590062508
9930022D16Rik	0.485388624045503	-2.34758742318068	4.89108194729788	-0.479973030195829	0.631246570441913	NA
9930104L06Rik	824.863996597133	0.223521606855438	0.153982334903208	1.45160551693116	0.146611323878476	0.278935085377723
9930111H07Rik	0	NA	NA	NA	NA	NA
9930111J21Rik1	14.3883489275073	-7.23879844670532	1.75047109801152	-4.13534302561657	3.54424817980425e-05	0.000181871701541191
9930111J21Rik2	0	NA	NA	NA	NA	NA
9930111J21Rik2_copy2	0.236718112234552	-1.32599286253692	4.99657179081072	-0.265380528500676	0.790716334574782	NA
A130010J15Rik	555.344332640612	-0.783844594058269	0.16756200945358	-4.67793741919418	2.8977494879326e-06	1.75227036231555e-05
A130022J15Rik	0	NA	NA	NA	NA	NA
A130040M12Rik	10.1923939103462	-0.100374178831732	1.15689241510224	-0.0867618955068186	0.930860776345902	0.96629432071585
A130077B15Rik	0	NA	NA	NA	NA	NA
A1bg	0.473436224469104	-2.31488854556104	4.89349248408438	-0.473054480637294	0.636174310971323	NA
A1cf	0	NA	NA	NA	NA	NA
A230001M10Rik	1.45616587213651	-3.93320022242396	3.82430676829092	-1.02847403744802	0.303726897363534	NA
A230009B12Rik	1.25287170899732	0.716006494751098	3.67380783893827	0.1948949226909	0.845475209084247	NA
A230020J21Rik	2.95514026055055	-0.88673829887844	2.13057459529995	-0.416196785991248	0.677266011393291	0.815737818694049
A230028O05Rik	0.760561219191948	1.09987313608921	4.2174778383998	0.260789310159486	0.794254988526167	NA
A230046K03Rik	2305.94072182059	-0.326518589048573	0.105692757849534	-3.08931847074528	0.00200616262893431	0.0072542713589414
A230050P20Rik	61.0600678145795	-0.317822240268334	0.506443528923995	-0.627557115683931	0.53029410921115	0.703099152604706
A230056J06Rik	7.0665429007521	1.19843075472701	1.44963186896408	0.826713857762675	0.408399264941588	0.593196928675593
A230056P14Rik	58.9926382481911	0.381720596810208	0.510845645985703	0.747232749872339	0.454923078524635	0.63848607855624
A230057D06Rik	29.8765165143276	1.41948997870796	0.708690021930813	2.00297723233155	0.0451797323124103	0.107902124445432
A230065H16Rik	38.5010905188308	5.71686549787268	1.02730937956698	5.56489175664142	2.62315186420122e-08	2.01597552609288e-07
A230070E04Rik	0	NA	NA	NA	NA	NA
A230072C01Rik	267.488733451294	-0.0974162122415202	0.236473299650869	-0.411954382948715	0.680372859044641	0.818131344722716
A230072E10Rik	4.2275921871235	-0.0558542443966023	1.76884887251461	-0.0315766062689118	0.974809699577819	0.985654707028704
A230073K19Rik	15.2452641691768	0.249683454288525	0.969925007881514	0.257425524921641	0.796850300626857	0.892237897140755
A230077H06Rik	0	NA	NA	NA	NA	NA
A230083G16Rik	5.71613121141178	-0.0127496458112973	1.53847165350265	-0.00828721529075305	0.993387834552526	0.996168906055088
A230103J11Rik	0	NA	NA	NA	NA	NA
A230107C01Rik	0	NA	NA	NA	NA	NA
A230108P19Rik	11.8510723141991	-0.368127347757965	1.11616877947774	-0.329813335157264	0.741541010669823	0.85954766389063
A2m	183.066274191027	2.55498591758268	0.307603829264917	8.3060926897053	9.89049853864175e-17	1.42491819640306e-15
A330008L17Rik	4.121598290595	4.0217299440876	2.28953169270326	1.75657317035831	0.0789905894109647	0.170668253975104
A330009N23Rik	39.0236724753679	0.332276198157968	0.603397615718352	0.550675358175536	0.581856239759586	0.746117532231392
A330015K06Rik	0	NA	NA	NA	NA	NA
A330021E22Rik	0.258055078993125	1.55261083143115	4.99723800591184	0.310693793170222	0.756033416234768	NA
A330023F24Rik	7.82193900336713	0.973410300995335	1.33311249353732	0.730178665127096	0.465280981803833	0.648094012626186
A330032B11Rik	0.975942364667927	-1.46537299880311	3.80444955231391	-0.385173460352984	0.700108904876523	NA
A330033J07Rik	1.03397706515545	3.55177142274863	3.98247192102026	0.891850964221915	0.372472820703143	NA
A330035P11Rik	15.1667330369304	0.0676913129168632	0.976136963199955	0.0693461219775539	0.944714114044061	0.973270080950558
A330040F15Rik	7.21334885064288	0.218827483208476	1.42055765390993	0.154043366424571	0.877575542178952	0.935816697628658
A330041J22Rik	0	NA	NA	NA	NA	NA
A330048O09Rik	8.8755113010732	-0.711395958905603	1.24470230189128	-0.571539040158166	0.567634304358378	0.733800762451748
A330049M08Rik	0	NA	NA	NA	NA	NA
A330049N07Rik	2.43035148762149	-3.06878112159299	2.73318728574874	-1.12278479326832	0.261528905292846	0.432676149419464
A330050B17Rik	0.259811828176071	1.55752667304613	4.99688443286077	0.311699558789761	0.755268863299492	NA
A330050F15Rik	0	NA	NA	NA	NA	NA
A330069E16Rik	33.7926589618493	0.0740022548041558	0.701222634860346	0.105533180369875	0.915952742853928	0.957627465601531
A330070K13Rik	0.517866907169196	2.55402730946507	4.8922700956456	0.522053619185561	0.601632998258848	NA
A330074K22Rik	10.2767961114089	0.312380877681944	1.23480593615343	0.25297973433384	0.80028387359108	0.894218961573298
A330076C08Rik	1.21347156011376	-3.67014564021749	4.10887769028131	-0.893223385280718	0.371737557170612	NA
A330076H08Rik	48.6809618164447	0.590341957636277	0.544088377016934	1.0850111536529	0.277916715308212	0.453140178083758
A330093E20Rik	0	NA	NA	NA	NA	NA
A330102I10Rik	0.242694312022752	-1.34413153661938	4.9952788662895	-0.269080380214649	0.787867828133029	NA
A3galt2	7.23304921416542	-3.05642723986922	1.55957447887595	-1.95978280054449	0.0500211823832799	0.117408063700084
A430005L14Rik	1269.875461474	0.405655815209137	0.119726823809029	3.38817820688354	0.000703585345292224	0.00282361535320702
A430033K04Rik	712.735849156999	0.360692618824582	0.156738135127166	2.30124352654791	0.0213778698672004	0.0578907392134624
A430035B10Rik	0.745200452221574	-0.901358012322113	4.63229604543232	-0.194581262398136	0.845720773110137	NA
A430046D13Rik	75.7006146109156	0.0155339218203358	0.436231392212265	0.0356093625943755	0.971593842787066	0.984497498158367
A430078G23Rik	2.63975643330927	-4.79228723444553	2.74082276361787	-1.74848490681672	0.0803800968770689	0.173036013404465
A430078I02Rik	22.8789537137649	-1.76853158964089	1.00069970082429	-1.76729501186433	0.0771788347898006	0.167416240484382
A430084P05Rik	0	NA	NA	NA	NA	NA
A430085M09Rik	0	NA	NA	NA	NA	NA
A430088P11Rik	9.00800728093719	-1.74384903749947	1.27763314353414	-1.36490591710521	0.172282622274935	0.315720312367288
A430089I19Rik	0	NA	NA	NA	NA	NA
A430089I19Rik_copy2	0	NA	NA	NA	NA	NA
A430089I19Rik_copy3	0	NA	NA	NA	NA	NA
A430090L17Rik	19.9696109954682	1.22440363256458	0.849431536873281	1.4414388675414	0.149460736346124	0.283201818439061
A430093F15Rik	1.75186435083025	0.531251475515639	2.67135975431693	0.198869311651916	0.842364975762427	NA
A430105I19Rik	57.501111958558	-0.445902834560314	0.514185008715945	-0.867203101999902	0.38583073694309	0.571197590461865
[truncated: 32,684 more rows]
