# Supplementary material for: Cell-specific alterations in Pitx1 regulatory landscape activation caused by the loss of a single enhancer
Source: Nat Commun. 2021 Dec 13;12:7235. doi: 10.1038/s41467-021-27492-1 (PMC8668926; doi:10.1038/s41467-021-27492-1)
Supplement: Supplementary file 7 — Supplementary Dataset S4 [file 41467_2021_27492_MOESM7_ESM.xlsx]

## Sheet: DEG_GFP-_GFP+-
	baseMean	log2FoldChange	lfcSE	stat	pvalue	padj
5930403L14Rik	3549.42	3.42753	0.0851783	40.2395	0	0
Aldh1a2	2483.03	4.99085	0.111884	44.6073	0	0
Anxa2	7860.04	-2.89391	0.0760484	-38.0535	0	0
Cdh11	10826.3	2.1432	0.0569887	37.6074	0	0
Col9a1	8332.94	2.35886	0.0613225	38.4665	0	0
Col9a3	4181.39	3.56247	0.0879684	40.4972	0	0
Epcam	2667.75	-4.22263	0.108083	-39.0683	0	0
Kremen2	3228.72	-7.09877	0.181394	-39.1346	0	0
Krt14	8188.13	-8.889	0.201337	-44.1499	0	0
Lhx9	2042.24	5.23657	0.132025	39.6634	0	0
Mecom_copy2	7818.07	3.27338	0.0629678	51.985	0	0
Nrp2	7630.21	2.658	0.0695595	38.2119	0	0
Pdlim1	2433.06	-5.1604	0.127551	-40.4574	0	0
Perp	4707.36	-7.33787	0.167526	-43.8014	0	0
Pitx1	2978.24	4.40834	0.103784	42.4763	0	0
Sox9	11126.6	2.78455	0.0603292	46.1559	0	0
Lars2	65601.8	2.21049	0.060343	36.632	8.84e-294	9.17e-291
Pdgfa	2022.75	-4.45932	0.126588	-35.227	7.72e-272	7.56e-269
Atp2a1	1945.24	-4.76146	0.136862	-34.7903	3.41e-265	3.16e-262
Wnt5a	7702.33	2.24606	0.0655281	34.2763	1.77e-257	1.56e-254
Pmaip1	1970.71	3.36212	0.0984304	34.1573	1.04e-255	8.74e-253
Col18a1	12056.5	-2.34895	0.0692482	-33.9207	3.3e-252	2.64e-249
Wnt4	1625.66	-5.05798	0.149366	-33.863	2.33e-251	1.79e-248
Frzb	2245.65	3.99979	0.119043	33.5995	1.71e-247	1.25e-244
Lama5	2230.36	-3.72853	0.113568	-32.8307	2.14e-236	1.51e-233
Pltp	1525.3	-5.35702	0.163732	-32.7181	8.62e-235	5.85e-232
Myh3	2104.24	-3.97319	0.122597	-32.4086	2.08e-230	1.36e-227
Col2a1	25620.2	1.84625	0.0570389	32.3682	7.68e-230	4.84e-227
Tmsb4x	14923.7	-2.19674	0.0679625	-32.3228	3.35e-229	2.04e-226
Apoe	2335.76	-3.23737	0.100203	-32.308	5.4e-229	3.17e-226
Itga3	1533.16	-5.15666	0.161	-32.0289	4.32e-225	2.46e-222
Col9a2	3993.93	2.8777	0.0899134	32.0052	9.23e-225	5.08e-222
Igfbp2	10652.1	-1.86679	0.0587111	-31.7962	7.31e-222	3.91e-219
Jag2	1422.12	-4.53655	0.144349	-31.4277	8.47e-217	4.39e-214
Prrx1	4577.39	2.44589	0.0788493	31.0198	2.92e-211	1.47e-208
Lhx2	1276.09	4.159	0.134305	30.9668	1.51e-210	7.39e-208
Gabrp	1787.48	-6.78956	0.21983	-30.8854	1.87e-209	8.93e-207
Sfn	2016.96	-7.20922	0.235006	-30.6768	1.16e-206	5.39e-204
Hoxd13	3630.34	2.28069	0.0750268	30.3983	5.78e-203	2.61e-200
Col23a1	2555.18	2.67944	0.0883336	30.3332	4.19e-202	1.84e-199
Tbx2	1571.27	3.71798	0.122611	30.3234	5.64e-202	2.43e-199
Igfbp3	4938.57	-2.20904	0.0730034	-30.2594	3.92e-201	1.64e-198
Htra1	1302.75	-5.24084	0.173498	-30.2068	1.93e-200	7.9e-198
Npnt	2435.49	-2.79874	0.0931958	-30.0308	3.89e-198	1.56e-195
Jup	3176.28	-2.4003	0.0802556	-29.9082	1.54e-196	6.04e-194
eGFP	922.192	5.84657	0.197371	29.6223	7.72437e-193	1.64308e-190
Irf6	1645.43	-6.72618	0.227148	-29.6114	1.07e-192	4.09e-190
Emp1	4337.98	-2.4508	0.0832387	-29.443	1.55e-190	5.8e-188
Sfrp2	5596.75	1.91586	0.0651819	29.3925	6.84e-190	2.51e-187
Col3a1	34124	1.36021	0.0466571	29.1533	7.6e-187	2.73e-184
Bcam	5632.64	-6.57103	0.225515	-29.1379	1.19e-186	4.2e-184
Cxcl14	1312.33	-4.06894	0.139816	-29.1022	3.37e-186	1.16e-183
Svil	4295.94	-2.24329	0.0773662	-28.9957	7.45e-185	2.53e-182
Tpm2	3751.14	-2.45715	0.0850767	-28.8816	2.03e-183	6.75e-181
Ddr1	2758.82	-2.44853	0.0853141	-28.7001	3.8e-181	1.24e-178
Twist1	2142.87	2.68405	0.0935744	28.6836	6.11e-181	1.96e-178
Lcp1	1261.44	-4.28533	0.149537	-28.6574	1.29e-180	4.08e-178
Nrk	3457.05	-2.32805	0.0813267	-28.6259	3.2e-180	9.9e-178
Sostdc1	1901.26	-3.06694	0.107474	-28.5367	4.11e-179	1.25e-176
Cdh15	1517.19	-4.60333	0.161753	-28.459	3.77e-178	1.13e-175
Tshz1	2984.21	2.64539	0.0930262	28.4371	7.05e-178	2.07e-175
Col11a1	2493.65	2.47153	0.08732	28.3043	3.06e-176	8.85e-174
Dsp	1117.38	-5.36572	0.191199	-28.0636	2.72e-173	7.75e-171
Lpar1	7255.91	1.69579	0.0610578	27.7735	9.08e-170	2.54e-167
Prrx2	3410.18	2.24203	0.0807488	27.7655	1.13e-169	3.12e-167
Moxd1	1575.51	-3.35882	0.121422	-27.6623	1.99e-168	5.39e-166
Ripk4	1270.82	-6.38052	0.231182	-27.5996	1.12e-167	3e-165
Nrarp	1215.98	-3.83868	0.139804	-27.4576	5.64e-166	1.48e-163
Sulf1	10424.5	1.82769	0.0669761	27.2887	5.77e-164	1.5e-161
Arhgdib	1471.09	-3.22556	0.118857	-27.1382	3.49e-162	8.9e-160
Prdm16	1520	3.0012	0.11072	27.1061	8.34e-162	2.1e-159
Krt17	1326.53	-6.77494	0.253608	-26.7142	3.22e-157	7.99e-155
S100a11	4112.29	-1.91077	0.0716152	-26.6811	7.81e-157	1.91e-154
Hspb1	998.384	-4.3877	0.165226	-26.5557	2.21e-155	5.34e-153
Tpm1	10159.7	-1.5403	0.0581555	-26.4859	1.41e-154	3.35e-152
Adamts1	5102.38	1.7382	0.0656926	26.4596	2.83e-154	6.66e-152
Scube1	1957.28	2.55401	0.0967383	26.4013	1.32e-153	3.07e-151
Cdh1	2812.1	-8.83207	0.334791	-26.3809	2.27e-153	5.2e-151
Gjb6	2477.17	-8.57892	0.3254	-26.3642	3.53e-153	7.97e-151
Grhl2	1048.65	-5.90314	0.224813	-26.258	5.79e-152	1.29e-149
Bmp2	2149.4	2.65764	0.101388	26.2126	1.91e-151	4.21e-149
Cldn6	1012.5	-5.87834	0.225092	-26.1152	2.45e-150	5.33e-148
Epha1	1303.58	-3.47466	0.1332	-26.0861	5.24e-150	1.13e-147
Shox2	728.284	4.99426	0.193088	25.8652	1.64e-147	3.49e-145
Ankrd6	1534.52	-3.05149	0.118271	-25.8007	8.71e-147	1.83e-144
Frmd4b	1567.79	-3.13124	0.12149	-25.7736	1.75e-146	3.64e-144
Tbx4	3160.93	2.05178	0.0801669	25.5939	1.78e-144	3.66e-142
Chrdl1	1222.79	3.12939	0.122525	25.5409	6.93e-144	1.41e-141
Podxl	937.05	-5.03865	0.197493	-25.5131	1.41e-143	2.83e-141
Arhgap29	3921.52	-2.2747	0.0898389	-25.3197	1.94e-141	3.84e-139
Kcne1l	1314.73	-3.50727	0.139363	-25.1664	9.36e-140	1.83e-137
Fgfr1	5226.83	1.6955	0.0674264	25.146	1.56e-139	3.03e-137
Vgll3	918.954	-4.03987	0.161393	-25.0312	2.8e-138	5.36e-136
Dlx3	876.882	-4.39672	0.17604	-24.9757	1.12e-137	2.13e-135
Pdgfra	9590.08	1.54003	0.0617267	24.9492	2.18e-137	4.09e-135
Dlx2	949.026	-3.87305	0.155712	-24.8732	1.45e-136	2.69e-134
Csf1r	834.144	-5.13553	0.207129	-24.7938	1.05e-135	1.92e-133
Pcdh18	11740.6	1.40241	0.0568352	24.6751	1.98e-134	3.6e-132
Kif26b	1975.65	2.42532	0.0988349	24.5391	5.65e-133	1.02e-130
Rasa3	2060.51	-2.32927	0.0951549	-24.4788	2.49e-132	4.43e-130
Parm1	1629.15	-3.2011	0.131041	-24.4282	8.57e-132	1.51e-129
Des	883.155	-4.93416	0.202076	-24.4174	1.12e-131	1.95e-129
Synpo	3032.35	1.92784	0.0792499	24.3261	1.04e-130	1.8e-128
Anxa1	982.964	-6.26463	0.258668	-24.2188	1.41e-129	2.41e-127
Msx1	1845.09	2.93118	0.121257	24.1734	4.24e-129	7.19e-127
Itga4	870.991	-3.83789	0.159891	-24.0031	2.58e-127	4.33e-125
Ahr	827.967	-4.25501	0.177815	-23.9295	1.51e-126	2.51e-124
Plxna2	1241.03	-3.21794	0.135274	-23.7884	4.41e-125	7.26e-123
Spint1	872.955	-3.86515	0.162486	-23.7876	4.48e-125	7.32e-123
Bcl11b	3305.69	-1.92163	0.0809099	-23.7502	1.09e-124	1.77e-122
Tacstd2	949.708	-6.40398	0.269768	-23.7388	1.43e-124	2.3e-122
Lamc2	1562.28	-7.91047	0.333676	-23.707	3.05e-124	4.85e-122
Arhgef19	1111.72	-3.13483	0.13245	-23.668	7.71e-124	1.21e-121
Slit3	1165.69	2.92253	0.123587	23.6476	1.25e-123	1.95e-121
Flnb	7468.13	1.59051	0.0673956	23.5997	3.88e-123	6.01e-121
Itga6	1873.45	-2.80554	0.11903	-23.5701	7.82e-123	1.2e-120
Cav1	782.905	-4.89152	0.207549	-23.568	8.21e-123	1.25e-120
Tnfrsf19	2812.61	-2.13287	0.0908351	-23.4807	6.42e-122	9.67e-120
Vgll2	858.862	-5.48555	0.23416	-23.4265	2.3e-121	3.43e-119
Capg	1058.74	-3.17483	0.135598	-23.4135	3.12e-121	4.62e-119
Aplnr	1115.82	-3.63311	0.156006	-23.2883	5.82e-120	8.56e-118
Alas2	1368.67	-7.71964	0.331949	-23.2555	1.25e-119	1.82e-117
Cyp26b1	1431.67	3.17684	0.136748	23.2314	2.2e-119	3.17e-117
Actn3	754.405	-4.16992	0.179502	-23.2304	2.24e-119	3.21e-117
S100a10	1730.78	-2.4931	0.107793	-23.1285	2.39e-118	3.4e-116
Dag1	7577.77	-1.45141	0.0631324	-22.99	5.87e-117	8.28e-115
Slc22a23	1549.67	-2.53633	0.110394	-22.9752	8.25e-117	1.15e-114
Wwp2	7313.22	1.58346	0.0690925	22.918	3.07e-116	4.26e-114
Megf10	848.065	-3.70018	0.161882	-22.8573	1.24e-115	1.7e-113
Synpo2	813.327	-3.69745	0.162283	-22.784	6.61e-115	9.04e-113
Rab15	1475.75	-2.6227	0.115516	-22.7042	4.07e-114	5.52e-112
Gdf5	1134.17	2.72519	0.120059	22.6987	4.62e-114	6.21e-112
Susd4	688.9	-4.57724	0.201808	-22.6812	6.87e-114	9.18e-112
Wwc1	1114.38	-3.12793	0.137989	-22.6679	9.29e-114	1.23e-111
Ptprf	12232.3	-1.2147	0.0542608	-22.3863	5.35e-111	7.03e-109
Dll1	686.338	-5.33357	0.238281	-22.3835	5.7e-111	7.45e-109
Megf6	8232.19	-1.50248	0.0671432	-22.3772	6.56e-111	8.5e-109
Adamts18	990.699	-7.05711	0.317032	-22.26	9.03e-110	1.16e-107
Sparc	8905.18	-1.41332	0.0635901	-22.2254	1.95e-109	2.49e-107
Itgb4	864.989	-6.63459	0.298598	-22.2191	2.25e-109	2.85e-107
Igsf3	3364.45	1.67528	0.0755878	22.1634	7.75e-109	9.76e-107
Krt5	7439.79	-7.91715	0.358454	-22.0869	4.22e-108	5.28e-106
Ckb	2579.53	-2.43949	0.110599	-22.0571	8.16e-108	1.01e-105
Icam1	670.8	-5.32757	0.241671	-22.0447	1.07e-107	1.32e-105
Cdkn1a	973.188	-3.6552	0.165984	-22.0214	1.8e-107	2.2e-105
Wls	8136.07	-1.40592	0.0642334	-21.8877	3.4e-106	4.14e-104
Met	1522.01	-2.3402	0.1073	-21.8099	1.87e-105	2.26e-103
Actn2	882.953	-3.94764	0.182499	-21.6311	9.16e-104	1.1e-101
Esrp1	1002.97	-7.26805	0.336115	-21.6237	1.07e-103	1.28e-101
Card10	702.919	-4.49804	0.208574	-21.5656	3.78e-103	4.47e-101
Krt7	1339.31	-8.08207	0.3749	-21.5579	4.46e-103	5.24e-101
Foxc1	1640.04	2.32056	0.10818	21.451	4.47e-102	5.21e-100
Erbb3	1382.47	-2.5629	0.119486	-21.4493	4.63e-102	5.37e-100
Ctsl	6044.87	-1.42964	0.0667994	-21.4021	1.28e-101	1.47e-99
Hand2	751.644	3.23213	0.151052	21.3975	1.41e-101	1.61e-99
Fam83h	711.743	-3.72949	0.174342	-21.3917	1.59e-101	1.81e-99
Mfap4	5796.28	1.60594	0.075293	21.3292	6.09e-101	6.88e-99
Ablim1	2408.45	-2.01456	0.0946542	-21.2834	1.62e-100	1.82e-98
Sgk1	2791.98	1.7282	0.0813025	21.2564	2.87e-100	3.21e-98
Hoxd12	3098.13	2.11604	0.099611	21.243	3.83e-100	4.24e-98
Lama3	633.24	-5.61974	0.264897	-21.2148	6.97e-100	7.68e-98
Mpzl2	1913.64	-2.61367	0.12348	-21.1667	1.94e-99	2.12e-97
Irf2bp2	2022.61	2.3298	0.110088	21.163	2.09e-99	2.28e-97
Kcnj2	953.364	3.02359	0.143048	21.137	3.64e-99	3.93e-97
Pdgfrb	4157.05	1.47191	0.0697864	21.0916	9.5e-99	1.02e-96
Smtnl2	1296.65	-2.48322	0.117858	-21.0696	1.51e-98	1.62e-96
Chsy1	2084.74	2.34371	0.11124	21.0689	1.53e-98	1.63e-96
Id1	7572.56	1.49403	0.0710979	21.0137	4.91e-98	5.19e-96
Hoxa10	3804.94	1.49276	0.0711776	20.9724	1.17e-97	1.23e-95
Cd24a	13305.7	1.28319	0.0612705	20.943	2.17e-97	2.27e-95
Limk2	3308.02	-1.63067	0.0779195	-20.9276	3e-97	3.12e-95
Lamb1	5145.61	-1.64957	0.0794284	-20.768	8.43e-96	8.69e-94
Lamc1	4292.69	-1.58291	0.0763109	-20.7429	1.42e-95	1.46e-93
Sall1	1670.52	2.06121	0.0994112	20.7342	1.7e-95	1.73e-93
Tbx1	708.951	-3.51835	0.170004	-20.6956	3.79e-95	3.84e-93
Hapln1	1127.67	-2.80992	0.136405	-20.5998	2.75e-94	2.77e-92
S1pr3	6134.34	1.31625	0.0639853	20.5712	4.97e-94	4.98e-92
Lad1	601.493	-5.69624	0.276954	-20.5675	5.37e-94	5.35e-92
Ddr2	3513.57	2.09965	0.102164	20.5518	7.42e-94	7.35e-92
Lsm14b	1358.33	2.89717	0.141103	20.5323	1.11e-93	1.09e-91
C1qtnf3	670.5	-6.26384	0.305731	-20.4881	2.75e-93	2.69e-91
Qk	6819.31	1.41375	0.0690275	20.4809	3.18e-93	3.1e-91
Ptrf	694.442	-3.43543	0.168561	-20.381	2.47e-92	2.39e-90
Col4a2	6986.75	-1.2171	0.0599699	-20.2952	1.42e-91	1.37e-89
Chrna1	569.238	-4.78078	0.236651	-20.2018	9.44e-91	9.04e-89
Frmpd1	553.946	-4.54462	0.225152	-20.1847	1.33e-90	1.27e-88
Rasgef1b	1947.16	2.37352	0.117614	20.1807	1.45e-90	1.37e-88
F13a1	640.956	-6.19683	0.308242	-20.1038	6.84e-90	6.45e-88
Tubb6	1818.73	-1.99511	0.0992459	-20.1027	6.99e-90	6.56e-88
Dsg2	797.828	-3.20254	0.159512	-20.0771	1.17e-89	1.09e-87
Wif1	1233.66	2.62654	0.130901	20.0651	1.49e-89	1.38e-87
Cald1	6002.03	-1.25348	0.0625967	-20.0247	3.35e-89	3.1e-87
Spry1	3164.66	-1.57734	0.0788433	-20.006	4.89e-89	4.49e-87
Igfbp4	15934.3	1.06012	0.053119	19.9576	1.29e-88	1.18e-86
Papss2	1349.36	2.1522	0.108567	19.8237	1.86e-87	1.69e-85
Fam198b	856.296	-3.21571	0.162668	-19.7685	5.56e-87	5.02e-85
Gata3	525.755	-4.93861	0.250162	-19.7416	9.47e-87	8.51e-85
Lfng	597.794	-3.96338	0.200818	-19.7362	1.05e-86	9.44e-85
Ece1	2948.09	-1.71089	0.0869541	-19.6758	3.47e-86	3.09e-84
Ttn	1877.78	-6.25538	0.318139	-19.6624	4.53e-86	4.01e-84
Slc38a4	5991.08	-1.33005	0.0677879	-19.6208	1.03e-85	9.06e-84
Matn4	1246.1	2.24119	0.114438	19.5844	2.1e-85	1.84e-83
Laptm5	547.94	-4.01201	0.205285	-19.5436	4.68e-85	4.08e-83
Sall3	547.767	3.69421	0.189041	19.5418	4.84e-85	4.2e-83
Fjx1	2500.11	-1.65561	0.0850415	-19.4683	2.04e-84	1.76e-82
Tbx15	2535.23	1.90762	0.0980136	19.4628	2.27e-84	1.95e-82
Acaa2	2556.21	-1.60828	0.0829383	-19.3913	9.15e-84	7.83e-82
Klhl13	2926.56	-1.56849	0.0809286	-19.3812	1.11e-83	9.47e-82
Cd9	1201.62	-2.33119	0.120313	-19.3761	1.23e-83	1.04e-81
Lrrn1	4334.26	-1.46208	0.0754701	-19.3729	1.31e-83	1.1e-81
Col11a2	945.714	2.50121	0.129133	19.3692	1.4e-83	1.18e-81
Trim2	1760.42	-1.90419	0.0983403	-19.3632	1.58e-83	1.32e-81
Dach1	1179.76	2.62601	0.136298	19.2667	1.02e-82	8.5e-81
Cped1	2491.16	1.72856	0.0897955	19.25	1.41e-82	1.17e-80
Hsd11b2	740.415	3.08504	0.160815	19.1838	5.06e-82	4.17e-80
Cdc42ep3	1555.77	2.02105	0.105473	19.1618	7.72e-82	6.33e-80
Pvrl4	726.454	-7.02432	0.36704	-19.1377	1.22e-81	1e-79
Synpo2l	741.894	-3.86658	0.202441	-19.0998	2.53e-81	2.06e-79
Esrp2	624.386	-6.57871	0.344522	-19.0952	2.77e-81	2.24e-79
Thsd4	2103.55	1.7468	0.0915043	19.0898	3.07e-81	2.47e-79
Fst	948.574	-2.65809	0.139387	-19.0698	4.5e-81	3.6e-79
Ppl	584.497	-6.28702	0.330023	-19.0503	6.54e-81	5.21e-79
Slc2a3	8800.5	-3.28648	0.17327	-18.9674	3.17e-80	2.52e-78
Fbln1	7170.91	1.25932	0.0667294	18.8721	1.93e-79	1.53e-77
Ltbp1	5803.45	1.2325	0.0653298	18.8659	2.18e-79	1.71e-77
Cbx5	9465.33	1.09014	0.0578692	18.838	3.69e-79	2.89e-77
Nkain1	696.594	3.2384	0.172742	18.747	2.05e-78	1.6e-76
Vasn	1459.25	1.96499	0.104871	18.7372	2.46e-78	1.91e-76
Sox11	8136.82	1.201	0.0641886	18.7105	4.06e-78	3.14e-76
Mest	19675.7	1.11052	0.0593907	18.6985	5.09e-78	3.92e-76
Grin3a	578.709	-4.05425	0.218106	-18.5884	3.99e-77	3.06e-75
Prkch	796.945	-3.19142	0.171975	-18.5574	7.1e-77	5.42e-75
Grb7	513.873	-6.03932	0.326312	-18.5078	1.79e-76	1.36e-74
Myc	1185.27	-2.24616	0.121443	-18.4956	2.24e-76	1.7e-74
2900026A02Rik	598.982	-3.24218	0.17566	-18.4571	4.57e-76	3.45e-74
Postn	1589.24	-2.08444	0.112963	-18.4524	4.99e-76	3.74e-74
Iqgap1	4603.38	-1.34543	0.0729568	-18.4415	6.11e-76	4.56e-74
Itm2b	8238.36	-1.07473	0.0583598	-18.4156	9.84e-76	7.32e-74
Tnnt2	454.484	-4.48905	0.244495	-18.3605	2.72e-75	2.02e-73
Asb4	3325.19	1.77995	0.0971295	18.3255	5.18e-75	3.82e-73
Llgl2	590.748	-3.26355	0.178098	-18.3245	5.28e-75	3.88e-73
Amot	2648.13	1.98911	0.108729	18.2942	9.2e-75	6.73e-73
Chodl	483.855	-3.90911	0.214721	-18.2055	4.67e-74	3.4e-72
Ccnd1	1992.49	1.76981	0.0973475	18.1804	7.38e-74	5.36e-72
Chrng	450.758	-4.62762	0.254792	-18.1623	1.03e-73	7.41e-72
Lix1	1005.42	2.71485	0.14968	18.1377	1.61e-73	1.16e-71
Cyp1b1	560.046	-4.15318	0.229272	-18.1146	2.44e-73	1.75e-71
Aif1l	2937.26	1.43236	0.0791472	18.0973	3.34e-73	2.39e-71
Spon2	439.398	-4.72614	0.261604	-18.066	5.9e-73	4.2e-71
Tns3	2859.45	1.43241	0.0795966	17.9959	2.1e-72	1.49e-70
Mylpf	703.689	-3.25726	0.181399	-17.9564	4.28e-72	3.02e-70
Pla2r1	448.079	-4.35228	0.242628	-17.9381	5.95e-72	4.18e-70
Ptch1	1738.78	1.73396	0.0967893	17.9148	9.05e-72	6.33e-70
Ranbp9	1111.23	2.44065	0.136256	17.9123	9.46e-72	6.59e-70
Lnp	1912.59	1.73037	0.0969592	17.8463	3.09e-71	2.14e-69
Tril	4466.27	1.2142	0.0680778	17.8355	3.75e-71	2.59e-69
Hoxa13	950.514	2.34308	0.131722	17.788	8.75e-71	6.03e-69
Plxnd1	863.399	-2.54934	0.143564	-17.7575	1.51e-70	1.03e-68
Efnb3	1684.86	1.69086	0.0957364	17.6616	8.29e-70	5.66e-68
Ajuba	2104.57	-1.67371	0.094844	-17.647	1.07e-69	7.3e-68
Trim29	975.834	-8.30438	0.470809	-17.6385	1.25e-69	8.45e-68
Vcam1	2574.32	1.47009	0.0833993	17.6272	1.52e-69	1.03e-67
Arhgef16	495.556	-3.59396	0.204092	-17.6095	2.08e-69	1.4e-67
Cdcp1	441.306	-5.75858	0.327347	-17.5917	2.85e-69	1.91e-67
Snca	422.309	-4.91598	0.279528	-17.5867	3.11e-69	2.08e-67
Fmod	1292.05	-2.34895	0.133694	-17.5696	4.21e-69	2.8e-67
Atp1a1	3409.89	1.60294	0.0913006	17.5567	5.29e-69	3.5e-67
Zfp521	4847.65	1.36323	0.0776611	17.5535	5.59e-69	3.69e-67
Pqlc3	432.654	-4.05161	0.231579	-17.4956	1.55e-68	1.02e-66
Fam162a	2832.06	-1.38433	0.07936	-17.4436	3.85e-68	2.52e-66
Anxa6	5757.68	-1.1421	0.0657822	-17.3618	1.61e-67	1.05e-65
Esam	505.27	-3.65508	0.210535	-17.3609	1.63e-67	1.06e-65
2003-09-01	1611.01	1.70454	0.0982205	17.3542	1.83e-67	1.19e-65
Ehd4	1026.8	-2.16215	0.124647	-17.3462	2.11e-67	1.36e-65
Bcl11a	4120.62	1.38069	0.0796183	17.3413	2.29e-67	1.48e-65
Id3	15829.7	0.899155	0.0520479	17.2755	7.19e-67	4.61e-65
Arhgap27	411.611	-4.36476	0.252945	-17.2558	1.01e-66	6.47e-65
Mir6236	12409.9	3.05222	0.177108	17.2337	1.48e-66	9.45e-65
Ntf5	390.874	-4.70065	0.27346	-17.1895	3.18e-66	2.02e-64
Nup210	1147.95	-2.12849	0.123906	-17.1782	3.87e-66	2.44e-64
Brd1	1263.21	2.03709	0.118589	17.1777	3.9e-66	2.45e-64
Acsl5	926.609	-2.38179	0.138921	-17.1449	6.87e-66	4.31e-64
Epha4	4373	1.3119	0.0766566	17.114	1.17e-65	7.29e-64
Tmem119	7354.09	1.12885	0.0660407	17.0933	1.66e-65	1.04e-63
Dock11	1958.35	-1.68295	0.0985977	-17.0689	2.53e-65	1.57e-63
Slc9a3r1	1097.49	-2.07331	0.121625	-17.0467	3.7e-65	2.29e-63
Gyltl1b	927.407	-2.34517	0.137752	-17.0246	5.39e-65	3.32e-63
Tbx18	1796.15	1.58345	0.093031	17.0207	5.77e-65	3.54e-63
Aff3	1738.57	1.82256	0.107309	16.9842	1.07e-64	6.58e-63
Tnnc1	459.973	-3.83199	0.22642	-16.9243	2.98e-64	1.82e-62
Tom1l1	666.884	-3.00832	0.177837	-16.9161	3.42e-64	2.08e-62
Fzd6	1240.86	-5.50774	0.325699	-16.9105	3.77e-64	2.28e-62
C1qb	373.335	-4.95019	0.293565	-16.8624	8.51e-64	5.14e-62
Hoxd11	1328.08	2.30669	0.136941	16.8445	1.15e-63	6.93e-62
Pth1r	1663.02	1.70522	0.101273	16.8378	1.29e-63	7.73e-62
Gas6	423.604	-3.70646	0.221143	-16.7604	4.75e-63	2.84e-61
Mapk4	489.796	-3.23388	0.193444	-16.7174	9.78e-63	5.83e-61
Ptpn13	1911.62	-1.58081	0.094741	-16.6856	1.67e-62	9.9e-61
Cpe	4021.64	1.18942	0.0714961	16.6362	3.81e-62	2.26e-60
Eps8l2	524.838	-3.11166	0.187153	-16.6263	4.5e-62	2.65e-60
Dock8	370.775	-4.56172	0.274378	-16.6256	4.54e-62	2.67e-60
Cdh13	416.574	-4.26761	0.256702	-16.6247	4.61e-62	2.7e-60
Heyl	394.742	-3.87219	0.233017	-16.6176	5.2e-62	3.03e-60
Has2	1146.4	2.01021	0.121054	16.606	6.31e-62	3.67e-60
Sox5	1114.82	2.44661	0.147552	16.5813	9.51e-62	5.51e-60
Adgra3	943.12	2.65378	0.160078	16.578	1e-61	5.81e-60
Tnfaip2	394.522	-5.77531	0.348981	-16.5491	1.63e-61	9.37e-60
Tnni1	599.682	-3.27384	0.197976	-16.5366	2e-61	1.15e-59
Col4a1	10809.4	-0.914209	0.0552972	-16.5326	2.14e-61	1.22e-59
Fgfrl1	2133.69	1.65029	0.0998791	16.5229	2.51e-61	1.43e-59
Slc38a2	13637.3	0.850936	0.051502	16.5224	2.53e-61	1.44e-59
Fth1	14085.6	-0.868159	0.0526095	-16.502	3.55e-61	2.01e-59
Mab21l2	2900.33	1.4207	0.086374	16.4482	8.64e-61	4.88e-59
Creb3l2	2857.18	1.36073	0.0827772	16.4385	1.01e-60	5.71e-59
Rhov	360.491	-4.55035	0.277107	-16.4209	1.35e-60	7.61e-59
Brinp1	444.713	-3.8009	0.231587	-16.4124	1.56e-60	8.72e-59
AK140265_gene	2228.25	1.59241	0.0970266	16.4121	1.57e-60	8.74e-59
Txnip	1506.8	-1.75634	0.107169	-16.3885	2.31e-60	1.28e-58
Crip2	788.139	-2.57407	0.157417	-16.3519	4.22e-60	2.34e-58
Arhgef40	4111.44	1.2867	0.0787672	16.3355	5.52e-60	3.05e-58
Irx2	671.912	-2.5614	0.156865	-16.3287	6.17e-60	3.4e-58
Arpp21	355.173	-4.55894	0.279232	-16.3267	6.37e-60	3.5e-58
Mapk13	484.76	-3.18336	0.195019	-16.3233	6.74e-60	3.69e-58
Atxn10	9616.74	-0.921521	0.056469	-16.3191	7.22e-60	3.94e-58
Acpp	407.007	-6.1016	0.374408	-16.2966	1.04e-59	5.67e-58
Mta1	1878.34	1.6707	0.103037	16.2146	3.98e-59	2.16e-57
Tgfbi	2714.26	1.28811	0.079518	16.199	5.12e-59	2.77e-57
Jun	11377.6	0.922063	0.0569564	16.1889	6.04e-59	3.26e-57
Arrdc4	1437.43	-1.77314	0.109548	-16.1859	6.34e-59	3.41e-57
Chrnb1	463.297	-3.34512	0.207432	-16.1263	1.67e-58	8.93e-57
Ank3	2442.17	-1.64935	0.102278	-16.1261	1.67e-58	8.93e-57
Cntfr	347.613	3.71667	0.230523	16.1228	1.76e-58	9.4e-57
Gjb2	5903.8	-7.40744	0.459456	-16.1222	1.78e-58	9.46e-57
Rbm20	448.203	-3.48862	0.216458	-16.1169	1.94e-58	1.03e-56
Emilin1	6431.86	1.15108	0.0714281	16.1152	2e-58	1.05e-56
AK144265_gene	18082.9	2.2597	0.140229	16.1143	2.02e-58	1.07e-56
Cyb5r3	6424.97	-1.09758	0.0681453	-16.1065	2.3e-58	1.21e-56
Car2	350.704	-4.63636	0.28797	-16.1001	2.55e-58	1.33e-56
Arhgap22	340.774	-4.9389	0.307418	-16.0657	4.44e-58	2.31e-56
Tmem8c	431.603	-4.05051	0.252339	-16.0519	5.54e-58	2.88e-56
Ccdc3	434.007	-3.36379	0.210057	-16.0137	1.03e-57	5.32e-56
Cx3cr1	447.635	-6.58272	0.411257	-16.0063	1.15e-57	5.97e-56
Ccdc141	438.249	-3.71446	0.232133	-16.0015	1.25e-57	6.43e-56
Dlk1	1630.81	1.92951	0.120674	15.9894	1.51e-57	7.79e-56
Unc45b	356.788	-4.19788	0.262689	-15.9804	1.75e-57	8.96e-56
Mstn	353.866	-5.61534	0.351788	-15.9623	2.34e-57	1.2e-55
Nebl	365.271	-4.31024	0.270636	-15.9263	4.16e-57	2.12e-55
Pkp1	360.378	-5.63936	0.354289	-15.9174	4.8e-57	2.44e-55
Hpgds	444.59	-6.67528	0.419401	-15.9162	4.89e-57	2.48e-55
Hes1	6215.53	1.15079	0.0723148	15.9137	5.1e-57	2.57e-55
Gatm	479.605	-3.05019	0.19198	-15.888	7.67e-57	3.86e-55
Cd74	346.895	-5.24576	0.330199	-15.8867	7.84e-57	3.94e-55
Tmcc3	815.092	-2.23736	0.141504	-15.8112	2.6e-56	1.3e-54
Cpm	1854.36	1.92245	0.121593	15.8105	2.63e-56	1.31e-54
Samd5	341.219	-4.40394	0.278608	-15.807	2.78e-56	1.39e-54
Dsc2	596.327	-2.90936	0.184274	-15.7883	3.75e-56	1.86e-54
Sat1	1000.63	-2.06198	0.130924	-15.7494	6.93e-56	3.43e-54
Nav2	612.932	-2.58154	0.164203	-15.7216	1.08e-55	5.31e-54
Hpgd	382.53	-3.57848	0.227736	-15.7133	1.23e-55	6.04e-54
Cldn7	371.014	-4.23429	0.269557	-15.7083	1.33e-55	6.51e-54
Car14	1463.77	1.70947	0.10911	15.6674	2.53e-55	1.24e-53
Stab1	328.303	-4.43912	0.283709	-15.6468	3.5e-55	1.71e-53
Map7	324.445	-4.58974	0.293545	-15.6356	4.17e-55	2.03e-53
Plekha7	1051.53	-2.15792	0.138075	-15.6286	4.65e-55	2.26e-53
Ccnd3	9898.1	-0.895539	0.0573747	-15.6086	6.36e-55	3.08e-53
Wnt11	1598.48	1.62981	0.104459	15.6024	7.01e-55	3.39e-53
Dlk2	330.922	-5.45466	0.350633	-15.5566	1.44e-54	6.91e-53
Mme	1506.26	1.72066	0.110639	15.552	1.54e-54	7.41e-53
Serpinf1	1861.48	1.42131	0.0914404	15.5436	1.76e-54	8.43e-53
Itga11	756.405	2.2656	0.145852	15.5336	2.05e-54	9.82e-53
Nfatc4	3957.61	1.28401	0.0827739	15.5123	2.87e-54	1.37e-52
Irx6	318.778	-4.63976	0.299163	-15.5092	3.01e-54	1.43e-52
Ppp1r3b	733.648	-2.34326	0.151211	-15.4966	3.66e-54	1.73e-52
Fermt1	865.922	-8.64742	0.558738	-15.4767	4.98e-54	2.35e-52
Krt19	406.032	-6.54173	0.423879	-15.433	9.82e-54	4.63e-52
Flt1	319.581	-4.30384	0.278883	-15.4324	9.91e-54	4.66e-52
Prickle1	3387.05	1.24895	0.0809524	15.4282	1.06e-53	4.96e-52
Vwa2	592.766	-2.54926	0.165446	-15.4084	1.44e-53	6.72e-52
Spint2	1313.96	-1.87958	0.122255	-15.3742	2.44e-53	1.14e-51
Rarg	2275.58	1.33707	0.0870069	15.3674	2.71e-53	1.26e-51
Dixdc1	1666.73	1.54988	0.101148	15.3228	5.38e-53	2.5e-51
Runx1t1	1877.64	1.51025	0.098698	15.3017	7.45e-53	3.45e-51
Slc7a5	2091.53	-1.38682	0.0906447	-15.2995	7.71e-53	3.56e-51
Osr1	944.671	1.96276	0.128348	15.2925	8.58e-53	3.95e-51
Arrdc1	721.939	-2.50249	0.163813	-15.2765	1.1e-52	5.03e-51
Cdc42ep4	5501.99	0.968174	0.0635127	15.2438	1.81e-52	8.29e-51
Crabp2	5393.27	1.07565	0.0707377	15.2062	3.22e-52	1.47e-50
AK035085_gene	796.981	-2.39675	0.157787	-15.1897	4.14e-52	1.88e-50
Zic5	323.445	3.66917	0.241579	15.1883	4.23e-52	1.92e-50
Trp63	5489.56	-8.29452	0.546151	-15.1872	4.3e-52	1.95e-50
Zfp423	3158.63	1.19247	0.0787296	15.1464	8e-52	3.62e-50
Klhl41	356.155	-3.75447	0.248442	-15.112	1.35e-51	6.08e-50
Hes6	3260.24	-1.21347	0.0803687	-15.0988	1.65e-51	7.41e-50
Irx4	986.804	-9.05935	0.60036	-15.0899	1.89e-51	8.47e-50
Celf2	1235.55	-1.79016	0.11893	-15.0523	3.34e-51	1.49e-49
Ltbp4	2115.01	-1.3649	0.0907955	-15.0327	4.48e-51	2e-49
Itga8	885.809	1.9101	0.127384	14.9948	7.94e-51	3.54e-49
Spats2l	1578.11	-1.6515	0.11018	-14.9891	8.66e-51	3.84e-49
Lrig3	5216.98	1.11473	0.0743751	14.9879	8.81e-51	3.9e-49
Lypd6	704.781	-2.30543	0.153841	-14.9858	9.09e-51	4.02e-49
Fli1	1713.46	1.48069	0.0988514	14.979	1.01e-50	4.44e-49
Mef2c	1146.79	-1.74816	0.116731	-14.976	1.05e-50	4.63e-49
Mrc1	294.906	-5.16426	0.345245	-14.9582	1.38e-50	6.03e-49
Fam178a	3811.56	-1.1327	0.0757389	-14.9553	1.44e-50	6.29e-49
Gpc3	34899.4	0.83109	0.0557041	14.9197	2.45e-50	1.07e-48
Shisa2	7669.1	0.989545	0.0663423	14.9158	2.6e-50	1.13e-48
Plekha6	350.77	-3.47619	0.233301	-14.9	3.29e-50	1.43e-48
Tmem30b	1255	1.72756	0.115967	14.897	3.45e-50	1.49e-48
Fry	466.115	-3.23333	0.217121	-14.8918	3.73e-50	1.61e-48
Sytl2	457.138	-3.05895	0.205519	-14.884	4.19e-50	1.8e-48
Cacna1h	1124.1	1.92909	0.129961	14.8436	7.66e-50	3.29e-48
Efhd2	2075.11	-1.34771	0.0908975	-14.8267	9.84e-50	4.22e-48
Sema6b	402.949	-3.17053	0.214029	-14.8135	1.2e-49	5.13e-48
Ntn4	490.096	-2.70382	0.182899	-14.7831	1.88e-49	8.03e-48
Ptpn6	407.653	-3.08245	0.208615	-14.7758	2.1e-49	8.93e-48
Plch2	398.072	-6.73953	0.456176	-14.774	2.16e-49	9.16e-48
AK083203_gene	305.042	3.56468	0.241943	14.7336	3.92e-49	1.66e-47
5730457N03Rik	302.192	3.62001	0.245978	14.7168	5.03e-49	2.12e-47
Fibin	1074.12	2.26112	0.153727	14.7087	5.67e-49	2.39e-47
Ehbp1l1	610.502	-2.46872	0.168192	-14.678	8.92e-49	3.75e-47
F3	491.008	-2.84275	0.193742	-14.6728	9.62e-49	4.04e-47
Fn1	11903.8	0.792952	0.0540666	14.6662	1.06e-48	4.44e-47
Nt5e	629.626	-2.77498	0.18944	-14.6483	1.38e-48	5.77e-47
Map4k4	2387.65	1.35881	0.092905	14.6258	1.92e-48	8.01e-47
Celsr1	631.12	-2.83333	0.193997	-14.605	2.61e-48	1.08e-46
Slc4a1	370.911	-6.63698	0.454516	-14.6023	2.72e-48	1.13e-46
Hnrnpa0	2192.34	1.75552	0.120256	14.5982	2.88e-48	1.19e-46
Rac2	315.616	-5.89283	0.404338	-14.574	4.11e-48	1.7e-46
Fech	2105.31	-1.39429	0.0957911	-14.5556	5.38e-48	2.22e-46
Tpd52	974.805	-1.8801	0.129359	-14.534	7.38e-48	3.03e-46
Acta2	3698.99	-4.06285	0.279714	-14.525	8.41e-48	3.45e-46
Pik3r1	1352.61	-1.80939	0.124753	-14.5038	1.15e-47	4.69e-46
Wnt3	1104.24	-9.48516	0.654616	-14.4897	1.41e-47	5.75e-46
Zmiz1	6768.86	0.968653	0.0668749	14.4846	1.52e-47	6.18e-46
Eya2	787.322	-2.23182	0.154753	-14.4219	3.77e-47	1.53e-45
Farp1	3515.38	1.0706	0.0742723	14.4146	4.19e-47	1.7e-45
Mpped1	648.881	-2.326	0.161457	-14.4062	4.73e-47	1.91e-45
Upk1b	512.062	-7.69368	0.536287	-14.3462	1.13e-46	4.54e-45
Usp7	1502.01	1.57391	0.109868	14.3255	1.52e-46	6.1e-45
Rgs16	877.012	-2.34182	0.163786	-14.2981	2.25e-46	9.03e-45
Acta1	534.043	-3.05299	0.213689	-14.287	2.64e-46	1.06e-44
Cdh2	2943.32	1.12629	0.0789345	14.2687	3.43e-46	1.37e-44
Notch2	2491.6	1.31461	0.0921906	14.2597	3.9e-46	1.56e-44
Trp73	371.902	-6.76782	0.474666	-14.2581	3.99e-46	1.59e-44
Fermt3	282.341	-4.2127	0.295627	-14.2501	4.48e-46	1.78e-44
C1qc	269.093	-5.20877	0.36579	-14.2398	5.19e-46	2.06e-44
Trio	2335.15	1.53451	0.107792	14.2359	5.49e-46	2.17e-44
Tmem132c	3626.4	1.04692	0.0736043	14.2237	6.53e-46	2.58e-44
Crispld1	1333.46	1.49313	0.105016	14.2181	7.08e-46	2.79e-44
Fgfr2	9213.61	-1.10321	0.0776275	-14.2116	7.76e-46	3.05e-44
Brd2	9441.5	0.979087	0.0689375	14.2025	8.84e-46	3.46e-44
Klhl31	261.607	-4.63084	0.327289	-14.1491	1.89e-45	7.39e-44
Ablim3	320.418	-3.67023	0.259643	-14.1357	2.29e-45	8.93e-44
Klf5	680.314	-2.1586	0.15283	-14.1242	2.7e-45	1.05e-43
Gja3	407.721	2.87246	0.203711	14.1007	3.76e-45	1.46e-43
Prss23	501.381	-2.58107	0.183091	-14.0972	3.95e-45	1.53e-43
Rai14	3174.98	1.12583	0.0798687	14.096	4.02e-45	1.55e-43
Gfpt2	1323.37	1.52817	0.108431	14.0935	4.16e-45	1.61e-43
Tmem123	4885.22	-1.01979	0.0724212	-14.0814	4.94e-45	1.9e-43
Pon2	605.211	-2.26251	0.160903	-14.0613	6.57e-45	2.52e-43
Calm3	4081.82	1.31031	0.0932187	14.0563	7.04e-45	2.7e-43
Cd82	691.682	-2.14569	0.152729	-14.049	7.81e-45	2.99e-43
2700081O15Rik	2333.97	1.29248	0.0921286	14.0291	1.03e-44	3.95e-43
Dgka	632.684	-2.46547	0.175756	-14.0278	1.05e-44	4.01e-43
Dcn	1093.96	-1.71534	0.122324	-14.023	1.13e-44	4.29e-43
Penk	614.736	-2.38749	0.17036	-14.0144	1.27e-44	4.82e-43
Pde3a	332.343	3.05084	0.217871	14.003	1.49e-44	5.66e-43
Itgb5	7080.93	-1.0326	0.0739017	-13.9727	2.29e-44	8.64e-43
Rasip1	552.067	-2.58427	0.185084	-13.9627	2.63e-44	9.92e-43
Vwa1	501.865	-2.52267	0.180959	-13.9406	3.59e-44	1.35e-42
Spg21	3643.48	-1.06724	0.0766397	-13.9254	4.44e-44	1.67e-42
Bnc1	665.956	-2.0879	0.150003	-13.9191	4.85e-44	1.82e-42
Rian	519.149	2.45382	0.176301	13.9184	4.9e-44	1.83e-42
Ybx3	5355.06	-0.943024	0.0678681	-13.895	6.8e-44	2.53e-42
Dsc3	497.401	-2.50001	0.179939	-13.8937	6.92e-44	2.57e-42
Hnrnph1	10112.6	0.884207	0.0639432	13.828	1.73e-43	6.41e-42
Mybph	271.837	-3.85729	0.279176	-13.8167	2.02e-43	7.48e-42
Unc5c	976.104	1.68424	0.121951	13.8108	2.19e-43	8.11e-42
Cldn4	260.284	-5.3665	0.388761	-13.8041	2.41e-43	8.87e-42
Cacna1g	1045.77	1.81731	0.131713	13.7975	2.64e-43	9.71e-42
Exph5	265.226	-5.25565	0.380957	-13.7959	2.7e-43	9.9e-42
Mbp	418.268	-2.82872	0.206122	-13.7235	7.34e-43	2.69e-41
Creb5	1232.98	1.74837	0.127519	13.7107	8.76e-43	3.21e-41
Ccnj	1196.47	1.54936	0.113064	13.7034	9.69e-43	3.54e-41
Hist1h4d	734.825	1.97436	0.144093	13.702	9.87e-43	3.6e-41
Tnik	330.405	-3.17492	0.2321	-13.6791	1.35e-42	4.92e-41
Nes	1744.91	-1.5899	0.116348	-13.6651	1.64e-42	5.95e-41
Ppap2b	5260.29	0.87788	0.0643003	13.6528	1.94e-42	7.03e-41
D8Ertd82e	1534.46	-1.42364	0.104304	-13.649	2.05e-42	7.4e-41
Serinc2	4326.84	0.961614	0.0704561	13.6484	2.06e-42	7.44e-41
Evx1	302.243	3.25996	0.238889	13.6464	2.12e-42	7.63e-41
Plcd3	342.766	-3.05019	0.223621	-13.64	2.31e-42	8.31e-41
Ggta1	279.417	-3.72146	0.272947	-13.6343	2.5e-42	8.97e-41
Tbc1d8	679.906	-2.08902	0.153284	-13.6285	2.71e-42	9.69e-41
Ppargc1b	290.985	-3.47642	0.255956	-13.5821	5.11e-42	1.82e-40
Sbk1	10098.8	0.750919	0.0552946	13.5803	5.24e-42	1.87e-40
Gulp1	1234.91	1.47362	0.108672	13.5602	6.89e-42	2.45e-40
AK081497_gene	388.291	2.97208	0.21922	13.5575	7.15e-42	2.54e-40
Slc16a1	4144.47	-0.976604	0.0722163	-13.5233	1.14e-41	4.03e-40
Lhfpl2	2283.97	1.27833	0.0945442	13.5209	1.18e-41	4.16e-40
Rnf144a	3647.38	1.05522	0.0780931	13.5123	1.32e-41	4.67e-40
Krt15	5730.7	-9.33598	0.691258	-13.5058	1.45e-41	5.09e-40
Fcer1g	242.596	-5.05894	0.374623	-13.5041	1.48e-41	5.2e-40
Prom2	447.38	-7.69201	0.569792	-13.4997	1.57e-41	5.5e-40
Hs6st1	2325.69	-1.19799	0.0889804	-13.4635	2.57e-41	8.97e-40
Arnt2	1223.26	1.46584	0.108932	13.4565	2.82e-41	9.84e-40
Nrbp2	550.463	-2.31021	0.171729	-13.4526	2.97e-41	1.04e-39
Vav3	502.233	-2.58282	0.19205	-13.4487	3.13e-41	1.09e-39
Mdk	20215.9	0.748377	0.0556712	13.4428	3.39e-41	1.18e-39
Col4a5	1328.02	-1.46431	0.108942	-13.4412	3.47e-41	1.2e-39
Olfm1	1779.77	-1.2768	0.0950719	-13.4298	4.05e-41	1.4e-39
C130021I20Rik	443.536	2.88093	0.214626	13.423	4.43e-41	1.53e-39
Slc45a3	305.632	-3.30944	0.247433	-13.3751	8.46e-41	2.91e-39
Cd248	1734.23	1.3222	0.0989215	13.3661	9.54e-41	3.28e-39
Robo4	311.747	-3.75794	0.281457	-13.3517	1.16e-40	3.97e-39
Inppl1	2945.39	1.37621	0.10308	13.3508	1.17e-40	4.01e-39
Mex3a	2120.9	1.35253	0.101318	13.3494	1.19e-40	4.08e-39
Yap1	3515.27	1.06847	0.0803672	13.2949	2.48e-40	8.45e-39
Tuba4a	416.287	-2.62347	0.197873	-13.2584	4.04e-40	1.37e-38
Ahnak	2718.9	-1.28364	0.0968297	-13.2567	4.13e-40	1.4e-38
Fgd2	263.809	-4.21356	0.318404	-13.2334	5.63e-40	1.91e-38
Ctnnd2	290.875	-3.4711	0.262346	-13.231	5.81e-40	1.97e-38
Ptprs	12060.3	0.751927	0.0568616	13.2238	6.39e-40	2.16e-38
Rapsn	234.554	-4.82421	0.365183	-13.2104	7.64e-40	2.58e-38
Pld4	234.302	-5.21443	0.395337	-13.1898	1e-39	3.38e-38
Fgf9	412.269	-2.90614	0.220343	-13.1891	1.01e-39	3.4e-38
Rassf4	481.218	-2.47324	0.187935	-13.1601	1.49e-39	4.99e-38
Ctnnal1	1879.94	-1.38889	0.105687	-13.1415	1.9e-39	6.37e-38
Cryab	234.784	-5.07458	0.386617	-13.1256	2.35e-39	7.84e-38
Wdr6	13776	0.686527	0.052387	13.1049	3.09e-39	1.03e-37
Spns2	246.62	-3.821	0.29207	-13.0825	4.15e-39	1.38e-37
Mybpc1	556.207	-2.18898	0.167325	-13.0822	4.16e-39	1.38e-37
Loxl2	1402.77	1.73481	0.132625	13.0806	4.25e-39	1.41e-37
LOC102636514	311.936	2.89959	0.221694	13.0793	4.33e-39	1.43e-37
Actg1	24386.2	0.680759	0.0520715	13.0735	4.66e-39	1.54e-37
Epha7	1741.01	1.37401	0.105136	13.069	4.95e-39	1.63e-37
Mageh1	1193.43	1.47757	0.113159	13.0575	5.76e-39	1.9e-37
Jak1	5243.14	-0.969331	0.074337	-13.0397	7.28e-39	2.39e-37
Il17re	385.093	-7.47432	0.573397	-13.0352	7.72e-39	2.53e-37
Eva1a	678.838	1.91435	0.146898	13.0318	8.07e-39	2.64e-37
Man1c1	706.634	-2.00263	0.153684	-13.0308	8.17e-39	2.67e-37
Fam84b	783.784	-1.83911	0.141255	-13.0198	9.44e-39	3.07e-37
Car3	255.962	-3.68291	0.282986	-13.0145	1.01e-38	3.29e-37
Tor4a	301.045	-3.16643	0.243352	-13.0117	1.05e-38	3.41e-37
Ier5l	1502.31	1.38885	0.106841	12.9992	1.24e-38	4.01e-37
Satb1	1586.36	-1.34136	0.10321	-12.9964	1.28e-38	4.15e-37
Thsd1	293.955	-3.41631	0.263133	-12.9832	1.52e-38	4.92e-37
Col1a2	19656	0.7541	0.0581109	12.9769	1.65e-38	5.33e-37
Ptbp1	14713.9	0.693937	0.0535093	12.9685	1.85e-38	5.94e-37
Pik3r3	2765.47	1.29259	0.0996798	12.9674	1.87e-38	6.01e-37
Tinagl1	388.493	-2.6438	0.20395	-12.963	1.98e-38	6.36e-37
Man1a	812.408	-1.75184	0.135166	-12.9607	2.04e-38	6.54e-37
Rnase4	463.863	-2.38083	0.183821	-12.9519	2.29e-38	7.32e-37
Col4a6	276.508	-3.50218	0.270731	-12.936	2.82e-38	8.99e-37
Marveld2	304.34	-3.25437	0.251578	-12.9358	2.83e-38	8.99e-37
P3h3	2130.3	1.18005	0.0913171	12.9226	3.36e-38	1.07e-36
Sned1	1242.49	1.40834	0.109034	12.9165	3.63e-38	1.15e-36
Myo1f	259.624	-6.2415	0.483713	-12.9033	4.31e-38	1.36e-36
Fads1	5580.33	0.808883	0.0627313	12.8944	4.84e-38	1.53e-36
Ddx3x	12144.7	0.737966	0.0572652	12.8868	5.34e-38	1.68e-36
Il1r1	374.972	-2.66378	0.206763	-12.8833	5.59e-38	1.76e-36
Etl4	513.339	-2.35682	0.183068	-12.874	6.31e-38	1.98e-36
Ctss	256.77	-6.22461	0.483825	-12.8654	7.05e-38	2.21e-36
Il2rg	240.802	-4.03777	0.313985	-12.8598	7.58e-38	2.37e-36
Hdc	273.455	-6.45754	0.50239	-12.8537	8.2e-38	2.56e-36
Cachd1	5543.48	0.850081	0.0661433	12.8521	8.37e-38	2.61e-36
Dusp27	262.153	-3.57343	0.278348	-12.838	1e-37	3.13e-36
Pxdn	14187.1	0.68903	0.0537014	12.8308	1.1e-37	3.43e-36
Txndc17	2735.29	-1.06362	0.0829806	-12.8177	1.31e-37	4.05e-36
Isl1	202.652	3.98134	0.311083	12.7983	1.68e-37	5.19e-36
Tnnc2	247.558	-3.74068	0.2924	-12.793	1.79e-37	5.55e-36
1190002N15Rik	4800.19	0.901742	0.0705651	12.7789	2.15e-37	6.64e-36
Chtf8	2270.23	1.18785	0.0929933	12.7735	2.3e-37	7.1e-36
Tnnt1	1866.66	-4.38083	0.343226	-12.7637	2.61e-37	8.04e-36
Myo1c	1930.58	-1.24099	0.0972544	-12.7602	2.73e-37	8.4e-36
Arhgef5	852.742	-1.77078	0.138792	-12.7585	2.8e-37	8.57e-36
Kcnk1	683.012	-2.06079	0.161624	-12.7505	3.1e-37	9.48e-36
F11r	1979.11	-3.58327	0.281119	-12.7464	3.26e-37	9.97e-36
Pkp3	1399.93	-6.09482	0.478557	-12.7358	3.74e-37	1.14e-35
Frem2	1518.66	-3.7624	0.295463	-12.7339	3.83e-37	1.17e-35
Sema4a	584.724	-2.27036	0.178389	-12.727	4.19e-37	1.27e-35
Lgr6	217.602	-4.59607	0.361332	-12.7198	4.59e-37	1.39e-35
Dennd2c	572.306	-2.10142	0.16531	-12.712	5.07e-37	1.54e-35
Maz	3268.53	0.969862	0.0763172	12.7083	5.32e-37	1.61e-35
Itprip	2779.9	1.07087	0.0843081	12.7019	5.77e-37	1.74e-35
Chst5	242.591	-3.68095	0.290536	-12.6695	8.73e-37	2.63e-35
Egfl7	746.449	-2.03121	0.160608	-12.647	1.16e-36	3.5e-35
Epb4.1l2	4851.09	0.822715	0.0650587	12.6457	1.18e-36	3.55e-35
Ldhb	8189.58	0.769745	0.0609113	12.6372	1.32e-36	3.95e-35
Trps1	2490.6	1.18717	0.0939645	12.6343	1.37e-36	4.09e-35
Ucp2	2872.15	-1.02934	0.0816446	-12.6076	1.92e-36	5.73e-35
Igsf9	5087.46	-0.832174	0.0661137	-12.587	2.49e-36	7.43e-35
Enpp2	1534.2	-1.40713	0.112001	-12.5635	3.35e-36	9.97e-35
Cbln4	177.806	4.28936	0.341716	12.5524	3.86e-36	1.15e-34
Zfp146	938.437	1.56614	0.124776	12.5516	3.89e-36	1.16e-34
Pdgfc	4630.4	-0.902954	0.0720325	-12.5354	4.78e-36	1.42e-34
Id2	6345.38	0.78233	0.0624406	12.5292	5.17e-36	1.53e-34
Lmx1b	220.44	3.60675	0.287887	12.5283	5.22e-36	1.54e-34
Cpa3	713.765	-9.17648	0.733331	-12.5134	6.31e-36	1.86e-34
Nkd1	1970.55	1.11016	0.088776	12.5051	7e-36	2.06e-34
Pwwp2b	520.801	-2.11763	0.169346	-12.5047	7.03e-36	2.07e-34
Cgn	474.979	-2.33341	0.186657	-12.5011	7.36e-36	2.16e-34
Traf4	4495.39	0.866248	0.0693262	12.4952	7.93e-36	2.32e-34
Dpysl2	2743.51	1.04472	0.0837425	12.4754	1.02e-35	2.97e-34
Mrc2	3020.03	0.999569	0.0801977	12.4638	1.18e-35	3.43e-34
Bend4	722.144	1.77864	0.142723	12.4622	1.2e-35	3.5e-34
Tcf4	10072.4	0.736814	0.0591521	12.4563	1.29e-35	3.76e-34
Krt8	304.901	-2.94393	0.236704	-12.4372	1.64e-35	4.77e-34
Kdelr2	3958.76	0.886137	0.0712673	12.434	1.71e-35	4.95e-34
Mcam	642.08	-1.87511	0.150849	-12.4303	1.79e-35	5.18e-34
Nckap1l	211.96	-5.58974	0.449703	-12.4299	1.8e-35	5.2e-34
Smoc1	1101.39	1.67482	0.134765	12.4277	1.85e-35	5.33e-34
Tyrobp	216.808	-5.734	0.461653	-12.4206	2.02e-35	5.82e-34
Draxin	252.043	3.09684	0.249634	12.4055	2.44e-35	7.02e-34
Dnm1	929.952	1.55967	0.125751	12.4028	2.52e-35	7.23e-34
Jag1	3415.45	1.03839	0.0837211	12.4029	2.52e-35	7.23e-34
Kremen1	2218.37	-1.08203	0.0872664	-12.3992	2.64e-35	7.55e-34
Coro2a	282.97	-3.08434	0.249228	-12.3756	3.54e-35	1.01e-33
Il17rd	772.108	1.75248	0.14169	12.3684	3.88e-35	1.11e-33
Sema5b	318.322	2.65923	0.215013	12.3677	3.91e-35	1.11e-33
Slc2a12	255.754	-3.29185	0.266813	-12.3377	5.68e-35	1.61e-33
Emx2	468.262	-2.33561	0.189316	-12.3371	5.72e-35	1.62e-33
Zadh2	1346.86	1.30179	0.105634	12.3236	6.76e-35	1.92e-33
Atf4	4433.8	0.869909	0.070629	12.3166	7.37e-35	2.09e-33
Ier2	13826.4	0.711419	0.0578101	12.3061	8.39e-35	2.37e-33
Crispld2	332.223	2.5545	0.207605	12.3046	8.55e-35	2.41e-33
Edaradd	293.323	-3.00036	0.24388	-12.3026	8.77e-35	2.47e-33
Mertk	1114.45	1.41781	0.115522	12.273	1.26e-34	3.56e-33
Lmnb1	7804.28	0.980902	0.0799522	12.2686	1.34e-34	3.75e-33
Phlda3	1007.4	-1.4941	0.121853	-12.2615	1.46e-34	4.09e-33
Csrp2	1256.22	1.31109	0.106937	12.2604	1.48e-34	4.13e-33
Igf2	28470.6	1.87962	0.153422	12.2513	1.65e-34	4.62e-33
Cbln1	241.691	3.31325	0.270452	12.2508	1.66e-34	4.64e-33
Stxbp2	1124.58	-1.53419	0.125342	-12.24	1.9e-34	5.29e-33
Ephb3	4355.37	0.869032	0.071076	12.2268	2.24e-34	6.22e-33
Dact3	1733.22	1.31912	0.107975	12.2168	2.53e-34	7.02e-33
Lyn	325.591	-2.72311	0.22293	-12.2151	2.58e-34	7.15e-33
Zeb2	944.162	-1.94687	0.159403	-12.2135	2.63e-34	7.29e-33
Slco3a1	598.529	-1.9141	0.157128	-12.1818	3.89e-34	1.07e-32
Gli3	3834.54	0.963828	0.0791379	12.1791	4.02e-34	1.11e-32
Limd2	6904.55	0.740484	0.0608075	12.1775	4.1e-34	1.13e-32
Hras	2215.72	-1.08503	0.0891311	-12.1734	4.31e-34	1.19e-32
Hist1h1b	395.093	2.39657	0.196973	12.167	4.66e-34	1.28e-32
AK079222_gene	265.014	-6.73856	0.55407	-12.1619	4.96e-34	1.36e-32
B3gnt2	528.954	-2.18602	0.179748	-12.1616	4.98e-34	1.36e-32
Lhfp	1041.52	1.5961	0.131488	12.1388	6.58e-34	1.8e-32
Tead2	5269.03	0.920601	0.0759121	12.1272	7.58e-34	2.07e-32
Mmrn2	268.633	-3.43819	0.284342	-12.0918	1.17e-33	3.18e-32
Sox7	229.071	-3.95606	0.327173	-12.0916	1.17e-33	3.18e-32
Emilin3	757.037	1.69371	0.140102	12.0892	1.2e-33	3.27e-32
Cyth4	192.103	-5.24887	0.434374	-12.0838	1.29e-33	3.49e-32
Ephb4	7666.33	0.715472	0.059211	12.0834	1.29e-33	3.5e-32
Nlgn3	805.103	1.61304	0.133502	12.0825	1.31e-33	3.53e-32
St14	834.239	-6.64382	0.54991	-12.0816	1.32e-33	3.56e-32
Zfp275	1782.43	1.12542	0.0931947	12.076	1.41e-33	3.81e-32
Tppp3	451.613	-2.54707	0.211061	-12.0679	1.56e-33	4.2e-32
Cdc42se1	2812.22	-1.0728	0.0889451	-12.0613	1.69e-33	4.54e-32
Tmtc1	411.83	-2.4873	0.20646	-12.0474	2e-33	5.37e-32
Plekha8	2495.3	1.02339	0.0849893	12.0414	2.15e-33	5.77e-32
Rasl11b	3476.63	0.900525	0.0748366	12.0332	2.38e-33	6.36e-32
Fam101b	2322.75	-1.17088	0.0974315	-12.0174	2.88e-33	7.69e-32
Bves	501.84	2.12636	0.177115	12.0055	3.32e-33	8.86e-32
Ntrk1	187.621	-4.61088	0.384486	-11.9923	3.9e-33	1.04e-31
Fam181b	236.592	3.08239	0.257254	11.9819	4.42e-33	1.17e-31
Fam20c	405.08	-2.37493	0.198211	-11.9818	4.42e-33	1.17e-31
Smad5	4501.74	0.812437	0.0678626	11.9718	4.99e-33	1.32e-31
Itm2a	16923.8	-1.78398	0.14902	-11.9714	5.02e-33	1.33e-31
Coro1a	1110.34	-1.40764	0.117626	-11.9671	5.28e-33	1.4e-31
Afap1l1	1578.53	-3.25504	0.272022	-11.9661	5.35e-33	1.41e-31
Arpc1b	2248.93	-1.0272	0.0858973	-11.9584	5.86e-33	1.55e-31
Fgf10	550.478	2.02525	0.169413	11.9545	6.15e-33	1.62e-31
Pcdh10	275.111	2.74826	0.229953	11.9514	6.38e-33	1.68e-31
Pou3f1	218.64	-3.68887	0.308847	-11.944	6.98e-33	1.83e-31
Zfp664	5485.09	0.755834	0.063283	11.9437	7e-33	1.83e-31
Gata2	355.702	-2.50586	0.210284	-11.9166	9.7e-33	2.54e-31
Cul3	3218.75	1.0678	0.0896324	11.9131	1.01e-32	2.64e-31
Rcor2	2804.59	0.931756	0.0783285	11.8955	1.25e-32	3.26e-31
Elf1	1078.2	-1.72057	0.144754	-11.8862	1.4e-32	3.64e-31
Cspg4	677.223	1.70208	0.143212	11.885	1.42e-32	3.68e-31
Stxbp6	704.799	1.76085	0.148335	11.8707	1.68e-32	4.36e-31
Chn1	1360.55	1.2372	0.104281	11.8641	1.82e-32	4.71e-31
Eya1	1173.67	-1.33865	0.112858	-11.8614	1.88e-32	4.86e-31
Dusp2	244.388	-3.54236	0.299145	-11.8416	2.38e-32	6.15e-31
Adk	2930.89	-0.949744	0.0803427	-11.8212	3.03e-32	7.83e-31
Csnk2a1	2345.54	1.29645	0.109727	11.8152	3.26e-32	8.39e-31
Hoxd10	461.466	2.16275	0.183058	11.8146	3.28e-32	8.44e-31
D4Wsu53e	2954.42	-1.12778	0.0954655	-11.8135	3.33e-32	8.55e-31
Nedd9	1076.89	-1.58998	0.134596	-11.813	3.35e-32	8.59e-31
Hprt	1325.95	-1.25617	0.106348	-11.8119	3.39e-32	8.68e-31
Zfp36l2	4874.1	0.869779	0.0737232	11.7979	4e-32	1.02e-30
Runx2	153.696	4.66192	0.3952	11.7963	4.08e-32	1.04e-30
Actc1	6283.05	-4.17122	0.353799	-11.7898	4.41e-32	1.12e-30
Zfp777	803.249	1.60489	0.136265	11.7778	5.08e-32	1.29e-30
Ror2	3437.37	1.0253	0.0871808	11.7606	6.23e-32	1.58e-30
Ets2	4740.15	0.842624	0.0716501	11.7603	6.25e-32	1.59e-30
Pros1	1237.48	-1.44122	0.122657	-11.75	7.06e-32	1.79e-30
Fgf8	222.2	-3.38812	0.288428	-11.7469	7.33e-32	1.86e-30
Sema3e	322.054	-2.98147	0.254024	-11.737	8.24e-32	2.08e-30
Tmem263	2127.52	1.02812	0.0876102	11.7351	8.42e-32	2.13e-30
Rxrg	387.054	-2.88098	0.246215	-11.7011	1.26e-31	3.17e-30
Mtus1	537.594	-2.22322	0.190266	-11.6848	1.52e-31	3.84e-30
Rin1	231.226	-3.60418	0.308633	-11.6779	1.65e-31	4.16e-30
Cbr2	175.839	-4.86246	0.416447	-11.6761	1.69e-31	4.24e-30
Cxadr	2904.92	0.895745	0.0767498	11.671	1.79e-31	4.5e-30
Samd1	478.662	2.1942	0.188047	11.6684	1.85e-31	4.63e-30
Pcdh1	384.413	-2.46441	0.211939	-11.6279	2.97e-31	7.43e-30
Wnt6	3277.92	-8.29928	0.713815	-11.6267	3.02e-31	7.53e-30
Prss8	210.131	-3.63228	0.312504	-11.6232	3.14e-31	7.84e-30
Sema6c	1935.08	1.08348	0.0933038	11.6124	3.56e-31	8.88e-30
Sun2	440.142	2.50868	0.216059	11.6111	3.62e-31	9e-30
Dab2	3015.13	-1.17623	0.101495	-11.589	4.68e-31	1.16e-29
Ezh2	3796.45	0.816621	0.070472	11.5879	4.75e-31	1.18e-29
Ssr3	8447.69	0.698545	0.0603513	11.5747	5.54e-31	1.37e-29
Cmtm3	1953.65	-1.10345	0.0953843	-11.5684	5.96e-31	1.47e-29
Hipk3	2873.2	-0.977085	0.0845032	-11.5627	6.37e-31	1.57e-29
Epb4.1	7838.69	0.703322	0.0608367	11.5608	6.51e-31	1.6e-29
Tbx3	1417.78	1.30112	0.112595	11.5557	6.9e-31	1.7e-29
Fermt2	2877.44	0.986398	0.085464	11.5417	8.13e-31	2e-29
Rps29	5764.73	0.730755	0.0634852	11.5106	1.17e-30	2.86e-29
Rhbdf1	1738.42	-1.11186	0.0967817	-11.4883	1.51e-30	3.7e-29
Flt4	226.46	-3.69243	0.32155	-11.4832	1.6e-30	3.92e-29
Oaf	2449.48	0.942492	0.0820794	11.4827	1.61e-30	3.94e-29
Rassf10	238.356	-3.42275	0.298385	-11.4709	1.85e-30	4.51e-29
Ppp1r16b	201.675	-3.91073	0.341065	-11.4662	1.95e-30	4.75e-29
Fscn1	11858.1	0.789216	0.0688342	11.4655	1.97e-30	4.79e-29
5730508B09Rik	222.984	-3.38923	0.296199	-11.4424	2.57e-30	6.24e-29
Ezr	2702.57	-0.960441	0.0840652	-11.425	3.14e-30	7.62e-29
Fam101a	449.116	2.05193	0.179627	11.4233	3.2e-30	7.76e-29
Fam120a	1914.88	1.0288	0.0901049	11.4178	3.41e-30	8.25e-29
Col19a1	938.188	-5.83863	0.5115	-11.4147	3.53e-30	8.54e-29
Kcna1	171.292	-4.60494	0.40348	-11.4131	3.6e-30	8.69e-29
Arpc2	6427.4	-0.726977	0.0637088	-11.4109	3.69e-30	8.89e-29
Casq2	220.852	-3.53977	0.310619	-11.3959	4.39e-30	1.06e-28
Cav2	243.598	-3.09613	0.272116	-11.378	5.38e-30	1.29e-28
Cers3	183.568	-5.09152	0.447857	-11.3686	5.99e-30	1.44e-28
Crtac1	262.464	-2.87725	0.253172	-11.3648	6.26e-30	1.5e-28
Hsp90aa1	12860.2	0.735604	0.064897	11.335	8.81e-30	2.11e-28
Actb	79310.6	0.709507	0.0626152	11.3312	9.19e-30	2.2e-28
Mkx	1715.5	-1.20419	0.106355	-11.3224	1.02e-29	2.43e-28
Tmem132a	3280.23	0.880479	0.0777902	11.3186	1.06e-29	2.53e-28
Fndc5	484.944	-1.98514	0.17605	-11.276	1.72e-29	4.11e-28
Por	4008.26	0.778979	0.0690994	11.2733	1.78e-29	4.23e-28
Cmtm6	1450.56	-1.17254	0.104206	-11.2521	2.26e-29	5.37e-28
Nfix	423.13	2.12803	0.189161	11.2498	2.32e-29	5.51e-28
Nasp	9402.91	0.687274	0.0610989	11.2486	2.35e-29	5.58e-28
Cd93	262.329	-2.8984	0.258019	-11.2333	2.8e-29	6.62e-28
2011-09-01	14771.6	0.60278	0.0536792	11.2293	2.93e-29	6.92e-28
Efna2	2263.3	0.971814	0.0865603	11.227	3e-29	7.09e-28
Col5a2	3902.73	0.962754	0.0857559	11.2267	3.02e-29	7.11e-28
Pmp22	711.706	1.60136	0.142721	11.2202	3.24e-29	7.64e-28
Myh9	4005.53	-0.823991	0.0735021	-11.2104	3.62e-29	8.52e-28
Selplg	165.923	-5.12422	0.457493	-11.2007	4.05e-29	9.5e-28
Hdac9	443.631	2.10714	0.188157	11.1988	4.13e-29	9.68e-28
Exosc7	1091.51	-1.35075	0.120662	-11.1945	4.34e-29	1.02e-27
Tns1	1653.2	1.10862	0.0990519	11.1923	4.45e-29	1.04e-27
Lmna	1375.97	-1.20334	0.107544	-11.1893	4.6e-29	1.07e-27
Cblb	1990.2	0.99163	0.0887148	11.1777	5.24e-29	1.22e-27
Lrrn3	672.01	1.7095	0.152953	11.1767	5.3e-29	1.24e-27
Tra2a	1959.46	1.16983	0.104705	11.1727	5.55e-29	1.29e-27
2610035D17Rik	649.533	1.65126	0.147846	11.1688	5.79e-29	1.35e-27
Icam2	184.361	-3.62177	0.325294	-11.1338	8.59e-29	1.99e-27
Gpr153	767.623	1.48845	0.133759	11.1278	9.19e-29	2.13e-27
Fzd2	4718.19	0.797547	0.0717287	11.1189	1.01e-28	2.35e-27
Tle3	1613.13	1.19414	0.107507	11.1076	1.15e-28	2.66e-27
Syt11	1342.17	1.21357	0.109294	11.1038	1.2e-28	2.78e-27
Apcdd1	1195.35	1.40453	0.126529	11.1005	1.25e-28	2.88e-27
Cd59a	425.893	-2.16365	0.194935	-11.0993	1.26e-28	2.91e-27
Tbc1d2	268.496	-2.81953	0.254026	-11.0994	1.26e-28	2.91e-27
Dner	177.286	-3.95007	0.355929	-11.0979	1.28e-28	2.95e-27
Mmp2	7709.04	0.654623	0.0590659	11.0829	1.52e-28	3.48e-27
Cbx3	2721.5	0.965254	0.0871145	11.0803	1.56e-28	3.58e-27
A730017C20Rik	249.39	-2.99597	0.270484	-11.0763	1.63e-28	3.74e-27
Ptprc	162.448	-4.66702	0.421455	-11.0736	1.68e-28	3.85e-27
Tspan18	2254.39	1.01512	0.0916801	11.0724	1.71e-28	3.89e-27
Hnrnpul2	884.753	1.78359	0.161089	11.0721	1.71e-28	3.9e-27
Wnt7b	4879.88	-9.26496	0.837763	-11.0592	1.98e-28	4.5e-27
Tm6sf1	240.193	-2.97911	0.269542	-11.0525	2.13e-28	4.84e-27
Ccdc136	1106.02	1.26697	0.114637	11.052	2.14e-28	4.87e-27
C3ar1	177.357	-4.19021	0.380001	-11.0268	2.84e-28	6.43e-27
Art4	274.447	-7.47133	0.677948	-11.0205	3.04e-28	6.89e-27
Kank2	1313.34	1.37841	0.125115	11.0171	3.16e-28	7.15e-27
Musk	168.555	-5.25653	0.477301	-11.013	3.31e-28	7.46e-27
Pls3	5130.71	-0.925634	0.0840493	-11.013	3.31e-28	7.46e-27
Egln1	1717.24	1.15786	0.105148	11.0117	3.36e-28	7.56e-27
Polr3g	728.407	-1.60511	0.145785	-11.0101	3.42e-28	7.68e-27
Gfpt1	1383.44	1.17023	0.106327	11.006	3.57e-28	8.03e-27
Arhgap30	160.343	-5.18123	0.471244	-10.9948	4.05e-28	9.08e-27
Fhl1	1882.7	-1.00781	0.0916778	-10.9929	4.13e-28	9.26e-27
Prps2	819.246	-1.65476	0.150797	-10.9734	5.13e-28	1.15e-26
Kcnk13	160.142	-4.6462	0.423459	-10.972	5.21e-28	1.16e-26
Rasgrp3	208.951	-3.31778	0.302671	-10.9617	5.84e-28	1.3e-26
Ckap4	4466.94	0.847956	0.0774295	10.9513	6.55e-28	1.46e-26
Rpl41	10175.4	0.72044	0.0658193	10.9457	6.97e-28	1.55e-26
Spon1	427.666	-2.02449	0.185072	-10.9389	7.51e-28	1.67e-26
Fcgr3	199.248	-6.51577	0.595862	-10.935	7.84e-28	1.74e-26
Sdc1	10581.9	0.594638	0.0543863	10.9336	7.96e-28	1.77e-26
N4bp3	826.934	-1.47885	0.13531	-10.9293	8.34e-28	1.85e-26
Gpr183	163.63	-4.674	0.428355	-10.9115	1.02e-27	2.25e-26
Efna1	1522.09	-1.4566	0.133532	-10.9083	1.05e-27	2.32e-26
Kdm4a	2779.69	0.939343	0.0861267	10.9065	1.07e-27	2.37e-26
Tgfb1	194.671	-3.36163	0.309005	-10.8789	1.45e-27	3.2e-26
Ncoa4	2802.19	-0.984953	0.0906508	-10.8654	1.69e-27	3.71e-26
2009-09-01	6536.89	0.70453	0.0648685	10.8609	1.77e-27	3.89e-26
Frmd4a	3485.97	0.836355	0.0770111	10.8602	1.78e-27	3.92e-26
Plec	1584.45	-1.26803	0.116802	-10.8563	1.86e-27	4.08e-26
Fam171a1	2710.1	0.864401	0.0797026	10.8453	2.1e-27	4.6e-26
8430408G22Rik	160.875	-4.14614	0.382559	-10.8379	2.28e-27	4.98e-26
Tfap2c	344.073	-2.71676	0.250769	-10.8337	2.38e-27	5.21e-26
Dlx1	218.69	-6.87729	0.635141	-10.828	2.54e-27	5.54e-26
Zfp185	519.307	-1.80696	0.1671	-10.8137	2.97e-27	6.46e-26
Pgam2	525.191	-1.80633	0.167128	-10.808	3.15e-27	6.86e-26
Taf4a	386.19	2.11765	0.19631	10.7873	3.95e-27	8.59e-26
Csnk2a2	816.316	1.48425	0.137601	10.7866	3.98e-27	8.65e-26
Map4k5	3211.81	-0.973135	0.0903654	-10.7689	4.83e-27	1.05e-25
Cldn23	151.605	-4.48634	0.417247	-10.7522	5.78e-27	1.25e-25
Neo1	5186.67	0.69356	0.0645204	10.7495	5.96e-27	1.29e-25
Srgn	188.007	-6.43094	0.598542	-10.7443	6.3e-27	1.36e-25
Rab5c	596.339	1.90515	0.177321	10.7441	6.32e-27	1.36e-25
Plekhh3	286.958	-2.48858	0.231644	-10.7431	6.39e-27	1.38e-25
Mettl9	4859.55	0.699174	0.0650861	10.7423	6.44e-27	1.39e-25
Dhcr24	1023.52	1.37726	0.12834	10.7313	7.26e-27	1.56e-25
Mmrn1	229.262	-3.62588	0.337969	-10.7285	7.48e-27	1.61e-25
Emilin2	1139.28	1.22667	0.114419	10.7208	8.13e-27	1.74e-25
Rftn2	873.184	1.41224	0.131751	10.719	8.29e-27	1.78e-25
Mkrn1	2213.8	-0.930471	0.0869987	-10.6952	1.07e-26	2.29e-25
Scd1	546.658	1.78542	0.167038	10.6887	1.15e-26	2.46e-25
Mid2	242.166	-2.95613	0.276641	-10.6858	1.19e-26	2.53e-25
Kcne3	179.228	-3.60976	0.337838	-10.6849	1.2e-26	2.55e-25
Ncs1	2673.67	0.919272	0.0861967	10.6648	1.49e-26	3.17e-25
Elmo3	240.666	-2.87253	0.269377	-10.6636	1.51e-26	3.2e-25
Crym	322.907	-2.28137	0.21396	-10.6626	1.52e-26	3.23e-25
U2af2	3824.27	0.795051	0.074616	10.6552	1.65e-26	3.5e-25
Prkcdbp	410.663	-2.0044	0.188281	-10.6458	1.82e-26	3.87e-25
Efnb1	2809.92	0.945156	0.0887978	10.6439	1.86e-26	3.94e-25
Gpc2	2376.62	1.19618	0.112417	10.6406	1.93e-26	4.08e-25
Ism1	510.41	1.77805	0.167158	10.637	2.01e-26	4.23e-25
Krt1	161.873	-3.89769	0.36662	-10.6314	2.13e-26	4.49e-25
Grem1	143.024	3.72467	0.350891	10.6149	2.54e-26	5.35e-25
Angptl4	1196.19	1.16505	0.109933	10.5978	3.05e-26	6.42e-25
Aff2	382.42	2.00914	0.189628	10.5951	3.14e-26	6.59e-25
Kif21b	732.81	1.54752	0.146084	10.5934	3.2e-26	6.71e-25
Pxn	2788.6	-0.84329	0.0796377	-10.5891	3.35e-26	7.02e-25
4632428N05Rik	162.912	-3.7783	0.357291	-10.5749	3.9e-26	8.16e-25
Zfp36	1996.41	-0.998534	0.0944927	-10.5673	4.22e-26	8.83e-25
Gjc1	3230.01	0.798209	0.07554	10.5667	4.25e-26	8.88e-25
Eef1a1	38001.5	0.545891	0.0516792	10.5631	4.42e-26	9.22e-25
Tra2b	13031.9	0.567372	0.0537301	10.5597	4.58e-26	9.55e-25
Khdrbs3	520.348	1.84252	0.174643	10.5502	5.07e-26	1.06e-24
Ackr3	1667.91	-1.17694	0.111658	-10.5406	5.62e-26	1.17e-24
Gpr161	906.057	1.36358	0.129379	10.5394	5.69e-26	1.18e-24
Pvrl2	2008.49	-0.939612	0.0891757	-10.5366	5.86e-26	1.21e-24
Col25a1	1426.46	1.07478	0.102053	10.5316	6.18e-26	1.28e-24
Nos3	147.118	-4.3761	0.415536	-10.5312	6.2e-26	1.28e-24
Son	8761.11	-0.601638	0.057152	-10.527	6.49e-26	1.34e-24
Prom1	3152.16	0.845477	0.080317	10.5267	6.5e-26	1.34e-24
Tmc4	209.262	-2.96774	0.281968	-10.5251	6.62e-26	1.37e-24
Slco2b1	144.641	-4.64891	0.441919	-10.5198	7e-26	1.44e-24
Anxa3	364.44	-2.3838	0.226635	-10.5182	7.12e-26	1.46e-24
Six2	2559.73	-0.900426	0.0856284	-10.5155	7.33e-26	1.51e-24
Vegfa	2981.12	0.874242	0.0831463	10.5145	7.41e-26	1.52e-24
Zfp516	3911.59	0.763781	0.072727	10.502	8.45e-26	1.73e-24
Auts2	2779.45	0.941482	0.0897069	10.4951	9.1e-26	1.86e-24
Tcf7l2	4447.51	0.702698	0.0669559	10.4949	9.11e-26	1.86e-24
Csrnp3	275.995	2.5334	0.241586	10.4865	9.96e-26	2.03e-24
Edar	279.535	-2.63564	0.251531	-10.4784	1.09e-25	2.21e-24
Ecscr	224.824	-2.84884	0.272149	-10.468	1.21e-25	2.47e-24
Cyp26a1	287.39	-7.86072	0.751306	-10.4627	1.28e-25	2.61e-24
Fads2	2433.17	0.936647	0.0896213	10.4512	1.45e-25	2.94e-24
Ccnd2	17620	0.558282	0.0534332	10.4482	1.49e-25	3.03e-24
Cadm4	305.575	2.54992	0.244102	10.4461	1.53e-25	3.1e-24
Myog	4211.63	-5.07151	0.485506	-10.4458	1.53e-25	3.1e-24
Hmgcr	5047.74	0.671658	0.0643226	10.442	1.59e-25	3.23e-24
Rin2	1611.25	1.00797	0.0965641	10.4384	1.66e-25	3.35e-24
AK140147_gene	361.952	-2.14649	0.205665	-10.4368	1.68e-25	3.4e-24
Rad54l2	660.02	1.6917	0.162215	10.4288	1.83e-25	3.7e-24
Morc4	801.443	-1.4305	0.1372	-10.4264	1.88e-25	3.79e-24
Thbs3	845.807	1.35746	0.130307	10.4175	2.06e-25	4.15e-24
Plbd1	180.897	-3.63014	0.348635	-10.4124	2.18e-25	4.37e-24
Zfp9	889.238	1.29369	0.124287	10.4089	2.26e-25	4.53e-24
Dusp5	643.432	1.63442	0.157053	10.4068	2.31e-25	4.63e-24
Ehmt2	2596.82	1.00283	0.0963858	10.4043	2.37e-25	4.75e-24
Pygb	4551.75	-0.740173	0.0712148	-10.3935	2.65e-25	5.31e-24
Srpk3	188.964	-3.34485	0.321921	-10.3903	2.75e-25	5.49e-24
Cnksr1	139.548	-4.68327	0.450883	-10.3869	2.85e-25	5.68e-24
Prox1	177.979	-3.30957	0.318697	-10.3847	2.91e-25	5.8e-24
Arid5a	249.117	-2.68153	0.258372	-10.3786	3.1e-25	6.18e-24
Ppp2r2b	217.309	-2.84953	0.274854	-10.3674	3.49e-25	6.94e-24
Gja5	210.113	-3.11173	0.300157	-10.367	3.5e-25	6.96e-24
Tubb2a	872.773	-1.37749	0.132936	-10.362	3.69e-25	7.33e-24
Aff1	623.917	1.72593	0.166577	10.3612	3.72e-25	7.39e-24
Pdzd2	638.251	1.78233	0.172038	10.3601	3.77e-25	7.46e-24
Adh1	157.151	-5.97205	0.576538	-10.3585	3.83e-25	7.58e-24
Ctbp2	2766.29	0.816941	0.0789157	10.3521	4.1e-25	8.09e-24
Slc29a1	839.855	-1.3441	0.129885	-10.3484	4.26e-25	8.4e-24
Slc12a7	3161.38	0.824123	0.0796798	10.3429	4.51e-25	8.88e-24
Klf15	229.33	-2.77754	0.268559	-10.3424	4.53e-25	8.93e-24
Ppp1r14c	138.207	-5.06713	0.490353	-10.3336	4.96e-25	9.77e-24
Smarcd2	4390.45	-0.738418	0.0714629	-10.3329	5e-25	9.83e-24
Sptlc3	148.772	-5.72148	0.555057	-10.3079	6.49e-25	1.27e-23
Lypd6b	808.625	-4.6836	0.454394	-10.3073	6.53e-25	1.28e-23
Gimap4	172.706	-3.63049	0.352354	-10.3035	6.79e-25	1.33e-23
Lpgat1	2927.11	0.787698	0.076502	10.2964	7.31e-25	1.43e-23
Tubb5	27745.4	0.513406	0.0498738	10.2941	7.49e-25	1.46e-23
Stx3	380.897	-2.03086	0.197321	-10.2921	7.65e-25	1.49e-23
Cyfip2	1493.7	1.03261	0.100398	10.2851	8.22e-25	1.6e-23
Lor	309.896	-2.35835	0.229367	-10.282	8.49e-25	1.65e-23
Tns4	175.761	-3.2595	0.317065	-10.2802	8.65e-25	1.68e-23
Sema6d	534.402	-1.69754	0.165244	-10.273	9.33e-25	1.81e-23
Nfia	1136.32	1.25072	0.121828	10.2663	1e-24	1.94e-23
Fam171b	790.731	1.52542	0.148656	10.2614	1.05e-24	2.04e-23
Mtss1	489.871	2.00356	0.195322	10.2577	1.09e-24	2.12e-23
Pcsk6	1446.58	1.10514	0.107815	10.2504	1.18e-24	2.28e-23
Camk4	287.978	-2.3546	0.229734	-10.2492	1.19e-24	2.31e-23
Mfap2	9257.49	0.577008	0.0563212	10.245	1.25e-24	2.41e-23
Slc9a5	471.172	2.02249	0.197437	10.2437	1.26e-24	2.44e-23
Tiparp	2393.82	-0.926162	0.0905062	-10.2331	1.41e-24	2.71e-23
Aldh3b2	177.483	-6.56939	0.642016	-10.2324	1.42e-24	2.73e-23
Eng	319.417	-2.38653	0.233271	-10.2307	1.44e-24	2.78e-23
Slc7a8	148.444	-3.91129	0.383005	-10.2121	1.75e-24	3.36e-23
Cntnap4	165.435	-3.45148	0.338185	-10.2059	1.87e-24	3.58e-23
Fhdc1	616.489	-1.58846	0.155712	-10.2012	1.96e-24	3.75e-23
Fbxl14	1198.59	1.17781	0.115494	10.198	2.02e-24	3.87e-23
Ptpn11	2769.38	0.894831	0.087747	10.1978	2.03e-24	3.88e-23
Arhgef15	266.662	-2.50543	0.245954	-10.1866	2.28e-24	4.35e-23
Frmd3	174.891	-3.24958	0.319011	-10.1864	2.28e-24	4.35e-23
Ssbp3	5726.26	0.695808	0.068355	10.1793	2.45e-24	4.67e-23
Zfp503	683.407	1.5367	0.151032	10.1746	2.57e-24	4.9e-23
Egflam	988.747	1.48228	0.145727	10.1716	2.66e-24	5.05e-23
Ispd	347.826	-2.06444	0.203306	-10.1544	3.17e-24	6.02e-23
Ttc7	286.874	-2.35687	0.232111	-10.1541	3.18e-24	6.03e-23
Hoxa9	2291.93	-0.876541	0.086356	-10.1503	3.3e-24	6.26e-23
Adamts17	1085.81	-1.27359	0.125574	-10.1422	3.59e-24	6.8e-23
Ctsb	6720.78	-0.70746	0.0697556	-10.142	3.6e-24	6.8e-23
Smoc2	1194.32	-1.18657	0.117084	-10.1343	3.89e-24	7.35e-23
Slc25a39	4270.33	-0.693455	0.0684428	-10.1319	3.99e-24	7.53e-23
Pde2a	249.19	-2.55193	0.25199	-10.1271	4.19e-24	7.9e-23
Scn3a	214.952	-2.81568	0.278155	-10.1227	4.38e-24	8.25e-23
Rybp	1822.59	1.03209	0.101966	10.1219	4.42e-24	8.31e-23
Gprc5c	2707.24	-0.824765	0.0815861	-10.1091	5.03e-24	9.46e-23
Fam184b	157.613	-3.5615	0.352486	-10.1039	5.31e-24	9.96e-23
Ncf1	132.931	-5.00795	0.49577	-10.1013	5.45e-24	1.02e-22
Pik3cg	135.598	-4.47394	0.443079	-10.0974	5.67e-24	1.06e-22
Adamts7	1112.26	1.2082	0.119697	10.0938	5.88e-24	1.1e-22
Timp3	2584.2	0.823782	0.0817159	10.081	6.7e-24	1.25e-22
Vav1	141.735	-5.64545	0.560019	-10.0808	6.72e-24	1.25e-22
Prkci	4431.86	-0.762734	0.0756991	-10.0759	7.06e-24	1.32e-22
Papd7	955.919	1.34548	0.133566	10.0735	7.23e-24	1.35e-22
BC005537	491.268	1.75898	0.174654	10.0712	7.4e-24	1.38e-22
Hmgn3	1362.04	-1.06592	0.105875	-10.0677	7.67e-24	1.43e-22
Tgm1	130.297	-4.86842	0.48359	-10.0672	7.71e-24	1.43e-22
Fgfbp1	191.213	-6.94586	0.690109	-10.0649	7.9e-24	1.47e-22
Hspa12b	1043.45	1.40013	0.139196	10.0587	8.41e-24	1.56e-22
Llgl1	7722.89	0.65494	0.0652061	10.0442	9.75e-24	1.81e-22
Phc1	2073.64	0.916087	0.0912257	10.042	9.96e-24	1.84e-22
Vwa5a	941.304	-1.45611	0.145053	-10.0385	1.03e-23	1.91e-22
H2-D1	217.668	-2.79337	0.278898	-10.0157	1.3e-23	2.4e-22
Cdk2ap1	8168.62	0.569673	0.0569435	10.0042	1.46e-23	2.69e-22
Vcan	5666.31	1.90536	0.190555	9.99895	1.54e-23	2.84e-22
Cst3	3242.3	-0.771279	0.077203	-9.99028	1.68e-23	3.09e-22
Foxp2	1115.61	1.33519	0.133659	9.98951	1.69e-23	3.11e-22
Sorl1	997.322	-1.27671	0.127983	-9.97561	1.95e-23	3.58e-22
Evpl	306.128	-2.53328	0.254	-9.97355	1.99e-23	3.65e-22
Phf2	1056.02	1.32185	0.132719	9.95975	2.29e-23	4.19e-22
Angptl2	2534.79	0.860801	0.0865294	9.94808	2.57e-23	4.71e-22
Bmf	735.379	1.70396	0.171289	9.94786	2.58e-23	4.71e-22
Ptbp2	3536.28	0.716601	0.0720652	9.94379	2.68e-23	4.9e-22
Arhgap8	236.701	-2.53586	0.255067	-9.94197	2.73e-23	4.99e-22
Sfpq	6408.71	0.689226	0.0694262	9.92746	3.16e-23	5.76e-22
Samd14	1136.41	1.30027	0.131026	9.9237	3.28e-23	5.98e-22
Sp8	131.131	-5.37964	0.542149	-9.9228	3.31e-23	6.03e-22
Dact1	1182.97	1.29907	0.130943	9.92084	3.38e-23	6.14e-22
Hs3st3b1	1830.21	1.04837	0.105681	9.9202	3.4e-23	6.17e-22
Cbx2	6101.49	0.627324	0.0632599	9.9166	3.53e-23	6.39e-22
2006-09-01	3241.37	0.739072	0.0745288	9.9166	3.53e-23	6.39e-22
Luc7l2	1480.09	1.18496	0.119562	9.91087	3.73e-23	6.76e-22
Plod1	2339.78	0.868326	0.0876309	9.9089	3.81e-23	6.89e-22
Tspan11	545.109	1.55453	0.156886	9.90871	3.82e-23	6.89e-22
Arhgef10l	1490.85	1.05743	0.106748	9.90583	3.93e-23	7.09e-22
Tnrc18	2749.25	0.835342	0.0843698	9.90096	4.12e-23	7.43e-22
Msc	2103.67	-5.11575	0.516987	-9.8953	4.36e-23	7.86e-22
Calr	18004.4	0.489711	0.0495586	9.88145	5.01e-23	9.01e-22
Hfe2	184.665	-3.46383	0.350837	-9.87305	5.45e-23	9.79e-22
Dll4	160.013	-3.29834	0.334144	-9.87103	5.56e-23	9.98e-22
Ston2	294.148	-2.24226	0.227324	-9.86371	5.98e-23	1.07e-21
Trf	233.774	-2.70342	0.274212	-9.85886	6.28e-23	1.12e-21
Fam83f	124.323	-4.69682	0.476837	-9.84996	6.86e-23	1.23e-21
Hist1h2ae	417.273	1.8071	0.183538	9.84595	7.14e-23	1.28e-21
Tagln2	1222.61	-1.07591	0.109342	-9.83978	7.59e-23	1.36e-21
2010-09-01	801.519	-1.33905	0.136112	-9.83783	7.74e-23	1.38e-21
Fbxo41	161.915	3.10187	0.315358	9.83602	7.88e-23	1.4e-21
Actn1	1236.95	1.05293	0.107147	9.82695	8.62e-23	1.53e-21
Skil	2620.45	0.830969	0.0845926	9.82318	8.95e-23	1.59e-21
Fem1b	2846.85	0.853329	0.0868743	9.82257	9e-23	1.6e-21
Snai1	521.807	1.65994	0.16917	9.81224	9.97e-23	1.77e-21
2900097C17Rik	13849.9	0.514363	0.0524292	9.81063	1.01e-22	1.8e-21
Limk1	878.832	1.51217	0.154165	9.80875	1.03e-22	1.83e-21
Rnf24	786.583	1.32921	0.135517	9.80842	1.04e-22	1.83e-21
Mdfi	198.889	2.71158	0.276766	9.79737	1.16e-22	2.04e-21
Capn6	13096.7	0.525042	0.0536027	9.79507	1.18e-22	2.09e-21
Phf10	974.881	1.22586	0.125199	9.79133	1.23e-22	2.16e-21
Stat6	944.915	-1.65237	0.168758	-9.79136	1.23e-22	2.16e-21
Pcolce	2019.26	0.881147	0.0900037	9.79012	1.24e-22	2.19e-21
Clasp1	4097.91	0.731713	0.0747605	9.78742	1.28e-22	2.24e-21
Plxnb1	3921.91	0.709083	0.0724512	9.78704	1.28e-22	2.25e-21
Col6a2	1769.09	0.924787	0.0944983	9.78628	1.29e-22	2.26e-21
Paqr4	471.309	-1.71969	0.175781	-9.78314	1.33e-22	2.33e-21
Tcea3	139.958	-4.16126	0.425497	-9.77975	1.38e-22	2.41e-21
Cldn5	197.576	-3.10775	0.317999	-9.77284	1.47e-22	2.58e-21
Atp6v1g3	111.842	4.29527	0.439607	9.77071	1.5e-22	2.63e-21
Cdon	1248.07	1.40931	0.144332	9.76439	1.6e-22	2.79e-21
Tek	384.401	-1.87225	0.191742	-9.76442	1.6e-22	2.79e-21
Rgs8	223.173	-2.76524	0.283363	-9.75865	1.69e-22	2.95e-21
Cobl	139.79	-3.76736	0.386067	-9.75831	1.7e-22	2.96e-21
Ednrb	712.962	-4.39153	0.450135	-9.75603	1.74e-22	3.03e-21
Lrrk1	505.485	-1.71837	0.176144	-9.75548	1.75e-22	3.04e-21
Fstl1	11954.3	0.514011	0.0527349	9.74708	1.9e-22	3.3e-21
Corin	132.672	3.51877	0.36108	9.74511	1.94e-22	3.36e-21
Afap1l2	245.96	-2.93385	0.301645	-9.72614	2.33e-22	4.04e-21
Lmo1	241.568	2.30537	0.237037	9.72581	2.34e-22	4.05e-21
Sulf2	12432.4	0.514364	0.0529042	9.72255	2.42e-22	4.18e-21
Cbx4	1377.17	1.04074	0.107083	9.71901	2.5e-22	4.32e-21
Gpc6	1571.65	0.982749	0.101139	9.71684	2.56e-22	4.41e-21
Dlg5	3289.99	0.76518	0.0788405	9.70542	2.86e-22	4.93e-21
Taf15	348.463	2.17003	0.22368	9.7015	2.97e-22	5.12e-21
Rnf130	2490.3	0.81019	0.0835382	9.69844	3.06e-22	5.27e-21
Diras2	170.085	-3.1448	0.324357	-9.69549	3.15e-22	5.42e-21
Crmp1	888.891	1.30849	0.135121	9.68381	3.53e-22	6.07e-21
Gclm	767.867	-1.31781	0.136137	-9.68005	3.67e-22	6.29e-21
Rassf8	206.427	2.73756	0.283281	9.66377	4.3e-22	7.37e-21
Bche	333.073	-1.99521	0.206556	-9.65941	4.48e-22	7.68e-21
Tyro3	1949.73	0.903741	0.0935779	9.65764	4.56e-22	7.81e-21
Proser2	275.403	-2.22104	0.229996	-9.65687	4.6e-22	7.86e-21
Wipf1	804.162	1.38472	0.14354	9.64695	5.06e-22	8.65e-21
Rhpn2	305.004	-2.52817	0.262224	-9.64124	5.35e-22	9.14e-21
Rassf8_copy2	181.539	2.78776	0.289281	9.63686	5.59e-22	9.53e-21
Dennd2d	124.994	-5.30912	0.551101	-9.63366	5.76e-22	9.82e-21
Tmx4	1777.91	0.891179	0.0925797	9.62607	6.21e-22	1.06e-20
Bin2	127.813	-4.46875	0.464298	-9.62473	6.29e-22	1.07e-20
Nckap5	498.042	-1.75937	0.183138	-9.60676	7.49e-22	1.27e-20
Dlg3	2172.4	0.822908	0.0856865	9.60371	7.71e-22	1.31e-20
Marcks	15220.3	0.617711	0.0643199	9.60372	7.71e-22	1.31e-20
Kdelr1	1530.62	1.11832	0.116523	9.59746	8.19e-22	1.39e-20
Sall2	976.159	1.1504	0.12006	9.58195	9.52e-22	1.61e-20
Klhl40	121.063	-4.2221	0.440736	-9.57967	9.74e-22	1.65e-20
Irx1	202.189	2.73602	0.285802	9.57311	1.04e-21	1.75e-20
Rps6ka6	2771.99	0.792034	0.0827437	9.57213	1.05e-21	1.77e-20
Ddx17	3583.08	1.87516	0.195948	9.56967	1.07e-21	1.81e-20
Scd2	26926	0.455793	0.047656	9.56422	1.13e-21	1.9e-20
Tnk1	138.154	-5.98037	0.62553	-9.56049	1.17e-21	1.97e-20
Tub	278.887	2.21376	0.23156	9.56021	1.18e-21	1.98e-20
Sec23a	3716.43	0.721508	0.0754792	9.55904	1.19e-21	2e-20
Cybb	122.58	-5.43527	0.569127	-9.55019	1.29e-21	2.17e-20
Plekhg1	949.946	-1.36743	0.143317	-9.54126	1.41e-21	2.36e-20
Hoxa11	411.675	1.7143	0.179749	9.53718	1.47e-21	2.46e-20
4930402H24Rik	1685.23	1.07019	0.112264	9.53283	1.53e-21	2.56e-20
Mdc1	1300.35	1.01254	0.106236	9.53111	1.56e-21	2.6e-20
Xpr1	860.684	1.26632	0.132875	9.53021	1.57e-21	2.62e-20
Kcnn1	349.685	1.91818	0.201337	9.52718	1.62e-21	2.7e-20
Sorbs2	1500.86	-1.15893	0.121742	-9.51955	1.74e-21	2.9e-20
Dock2	125.701	-5.64245	0.592783	-9.51858	1.76e-21	2.92e-20
Cdr2l	1374.05	0.975059	0.10247	9.51557	1.81e-21	3.01e-20
Myod1	1719.99	-5.06775	0.532965	-9.50859	1.93e-21	3.21e-20
Lrrfip1	1212.28	-1.0629	0.111827	-9.50484	2e-21	3.33e-20
Atp2c2	188.84	-7.25352	0.763814	-9.49645	2.17e-21	3.6e-20
Traf3ip2	270.87	-2.4113	0.25429	-9.4825	2.48e-21	4.11e-20
Irs1	1630.59	-1.08114	0.114029	-9.48134	2.51e-21	4.15e-20
Ttyh3	2934.04	0.86315	0.0910371	9.48129	2.51e-21	4.15e-20
Nr2e3	189.046	-7.25427	0.766115	-9.46891	2.83e-21	4.67e-20
Papln	116.776	-4.70432	0.496847	-9.46835	2.84e-21	4.69e-20
Fxyd3	124.189	-4.19174	0.442815	-9.46612	2.9e-21	4.79e-20
Pdk1	3107.11	-0.834769	0.0882049	-9.46398	2.96e-21	4.88e-20
Ipo7	1928.99	0.985026	0.10418	9.45501	3.23e-21	5.32e-20
Pla2g7	252.525	-2.37294	0.250994	-9.45415	3.26e-21	5.36e-20
Dlx4	152.974	-6.62001	0.700558	-9.44963	3.4e-21	5.59e-20
Espn	131.977	-3.84182	0.406961	-9.44029	3.72e-21	6.1e-20
Srf	1815.85	1.14997	0.121899	9.43381	3.95e-21	6.48e-20
Lifr	948.509	-1.31767	0.139722	-9.43067	4.07e-21	6.68e-20
AK005410_gene	460.196	-6.61323	0.701772	-9.42362	4.36e-21	7.13e-20
Ndn	3740.38	0.695493	0.0738059	9.42327	4.37e-21	7.15e-20
Lrp3	1578.81	0.959664	0.101892	9.41843	4.58e-21	7.48e-20
Slc24a3	143.222	-3.62351	0.384865	-9.41501	4.73e-21	7.72e-20
Spi1	151.519	-6.6061	0.701782	-9.41332	4.81e-21	7.84e-20
Rpl37a	5734.85	0.695126	0.0739116	9.40482	5.21e-21	8.49e-20
Rimklb	1087.34	1.08334	0.115365	9.3906	5.97e-21	9.71e-20
Bcor	2277.58	0.879502	0.0936692	9.38945	6.03e-21	9.81e-20
Pbx2	1425	0.976414	0.104069	9.38238	6.45e-21	1.05e-19
Ankrd10	4582.38	0.728496	0.0776699	9.37939	6.64e-21	1.08e-19
Pak6	121.761	-4.01492	0.428336	-9.37331	7.03e-21	1.14e-19
Sparcl1	813.234	-1.48693	0.158715	-9.36856	7.35e-21	1.19e-19
Dusp6	5079.04	0.623532	0.0666887	9.34988	8.77e-21	1.42e-19
Capza2	6034.67	-0.634875	0.0679158	-9.34798	8.93e-21	1.44e-19
Khsrp	4619.24	0.761676	0.0815873	9.33571	1e-20	1.62e-19
Rcn2	7210.52	0.557019	0.0596678	9.33534	1.01e-20	1.63e-19
Plvap	1206.78	-3.78333	0.40529	-9.33486	1.01e-20	1.63e-19
Cntnap3	382.181	-2.10857	0.22594	-9.33243	1.03e-20	1.67e-19
Wnt9b	250.643	-8.08067	0.866833	-9.32205	1.14e-20	1.84e-19
Ppp1r8	1874.9	0.939896	0.100838	9.32082	1.15e-20	1.86e-19
Iqgap2	660.268	1.36453	0.146403	9.32038	1.16e-20	1.86e-19
Rcsd1	405.35	-1.7686	0.189776	-9.31941	1.17e-20	1.88e-19
Reck	1553.7	0.952851	0.102243	9.31944	1.17e-20	1.88e-19
Clic4	9945.12	0.56068	0.0601665	9.31881	1.18e-20	1.89e-19
Notch3	2574.66	0.973785	0.104498	9.3187	1.18e-20	1.89e-19
Adamts10	3116	0.797681	0.0856343	9.31497	1.22e-20	1.95e-19
Hr	210.147	-2.72221	0.292262	-9.31428	1.23e-20	1.96e-19
Atp2b1	2694.34	-0.741343	0.0795985	-9.31352	1.24e-20	1.97e-19
Bckdk	2671.29	-0.747345	0.0802486	-9.31287	1.24e-20	1.98e-19
Rbm24	1143.11	-3.7345	0.401321	-9.30552	1.33e-20	2.13e-19
Efr3b	798.982	1.56725	0.168571	9.2973	1.44e-20	2.29e-19
Gadd45g	963.19	-1.14171	0.122886	-9.29078	1.53e-20	2.44e-19
Jazf1	301.903	2.17708	0.234343	9.29013	1.54e-20	2.45e-19
Hoxc13	238.083	-8.00502	0.861721	-9.28957	1.55e-20	2.46e-19
Fbln5	705.435	-1.33569	0.143822	-9.28711	1.59e-20	2.52e-19
Rb1	900.345	-1.19591	0.128834	-9.28259	1.65e-20	2.62e-19
Dazap2	6127.15	-0.601807	0.0648462	-9.28053	1.69e-20	2.67e-19
Syt1	135.091	-3.86846	0.41689	-9.27932	1.71e-20	2.7e-19
Cd34	898.603	-3.39335	0.365746	-9.27788	1.73e-20	2.73e-19
Ptma	40374.8	0.501383	0.0540718	9.27254	1.82e-20	2.87e-19
Grik5	795.747	1.36852	0.147618	9.27067	1.85e-20	2.92e-19
Igf1	647.697	1.71576	0.185203	9.26421	1.97e-20	3.1e-19
abParts	111.906	-4.86967	0.525931	-9.25914	2.06e-20	3.25e-19
Ube2s	4722.49	0.694107	0.0750485	9.24877	2.27e-20	3.57e-19
Susd5	269.646	2.11923	0.22934	9.24057	2.45e-20	3.86e-19
Tnfaip6	832.249	1.22226	0.132285	9.2396	2.47e-20	3.89e-19
Mthfd1	4073.78	-0.761188	0.0825312	-9.22303	2.89e-20	4.53e-19
Pnpo	750.397	-1.33609	0.145029	-9.21255	3.18e-20	5e-19
Smad7	1357.03	0.962438	0.104507	9.20928	3.28e-20	5.14e-19
Fam168b	10057	0.551891	0.0599493	9.20596	3.39e-20	5.3e-19
Nefm	223.02	2.38254	0.258901	9.20254	3.5e-20	5.47e-19
Kcp	1012.26	1.40388	0.152646	9.19697	3.68e-20	5.75e-19
Cd53	166.044	-7.06446	0.768721	-9.18989	3.93e-20	6.14e-19
Gdf11	233.365	2.32132	0.252664	9.18738	4.03e-20	6.28e-19
Acin1	2368.82	0.764098	0.0832101	9.18275	4.2e-20	6.55e-19
Btg2	2522.51	-0.788813	0.085914	-9.18142	4.25e-20	6.62e-19
Ppp3ca	3110.67	0.763504	0.0831572	9.18146	4.25e-20	6.62e-19
Ryr1	386.636	-2.01428	0.21939	-9.18127	4.26e-20	6.62e-19
Prrc2a	1712.76	1.08009	0.117698	9.17686	4.44e-20	6.89e-19
Adgrg6	255.6	-2.36939	0.258202	-9.1765	4.45e-20	6.91e-19
Zdbf2	989.678	-1.17809	0.128416	-9.17396	4.56e-20	7.07e-19
Aplp1	1178.15	1.00557	0.109621	9.17316	4.59e-20	7.12e-19
Parvg	116.807	-4.01965	0.438372	-9.16949	4.75e-20	7.36e-19
Klhl9	4124.89	0.648905	0.0708588	9.15772	5.3e-20	8.2e-19
AK163440_gene	6466.89	0.799888	0.0874116	9.15081	5.65e-20	8.73e-19
Gng2	1598.26	0.952284	0.104073	9.15016	5.68e-20	8.78e-19
Dnmt3a	11219.3	0.488225	0.0533636	9.14904	5.74e-20	8.86e-19
Rmnd5a	2442.03	0.759692	0.0830416	9.14833	5.78e-20	8.91e-19
Galnt5	160.029	2.76273	0.302036	9.147	5.85e-20	9.01e-19
Hist1h1e	305.193	1.95836	0.21428	9.13922	6.29e-20	9.68e-19
Clip3	2729.29	0.884797	0.0968214	9.13844	6.34e-20	9.74e-19
Foxc2	283.562	2.22658	0.243944	9.12742	7.01e-20	1.08e-18
Sdc3	4407.67	0.759914	0.0833025	9.12235	7.35e-20	1.13e-18
Ptprm	552.243	-1.52671	0.167427	-9.11866	7.61e-20	1.17e-18
Adgrl4	134.705	-3.5722	0.39185	-9.11624	7.78e-20	1.19e-18
Ebf3_copy2	1249.67	2.67131	0.293208	9.11061	8.19e-20	1.25e-18
Pid1	838.211	-1.24374	0.136632	-9.10286	8.8e-20	1.35e-18
Nynrin	6326.09	0.579954	0.0637231	9.10116	8.94e-20	1.37e-18
Abhd11	589.905	-1.40299	0.154212	-9.09783	9.22e-20	1.41e-18
Insig1	1396.77	0.927438	0.101978	9.09446	9.51e-20	1.45e-18
Midn	524.551	1.47099	0.161746	9.09445	9.51e-20	1.45e-18
Glcci1	972.396	1.10651	0.121777	9.08637	1.02e-19	1.56e-18
Eogt	336.114	-2.08361	0.229424	-9.08188	1.07e-19	1.62e-18
Aqp3	157.762	-6.99134	0.769872	-9.08117	1.07e-19	1.63e-18
Stard10	690.408	-1.32903	0.146372	-9.07982	1.09e-19	1.65e-18
Sntb1	214.239	-2.91438	0.320984	-9.07952	1.09e-19	1.65e-18
Sall4	325.487	1.83646	0.202315	9.07722	1.11e-19	1.69e-18
Mcm5	9865.95	0.503116	0.055454	9.07268	1.16e-19	1.76e-18
Fam83g	241.583	-2.24009	0.246909	-9.07254	1.16e-19	1.76e-18
Pdpn	523.108	-1.5024	0.165642	-9.07019	1.19e-19	1.8e-18
Anxa8	411.661	-9.38363	1.0348	-9.0681	1.21e-19	1.83e-18
Dst	1464.87	-2.42733	0.267727	-9.06643	1.23e-19	1.86e-18
Plek	166.044	-3.26303	0.360034	-9.06313	1.27e-19	1.91e-18
Kcnip1	119.035	-3.73813	0.413196	-9.04687	1.47e-19	2.22e-18
Ovol1	107.012	-5.08039	0.561611	-9.04609	1.48e-19	2.23e-18
Bcl9	1238.07	1.01344	0.112223	9.03066	1.71e-19	2.57e-18
St3gal5	1107.05	-1.15512	0.127941	-9.02856	1.74e-19	2.61e-18
Sema5a	1492.31	1.1132	0.123607	9.00595	2.14e-19	3.21e-18
Foxk2	2345.45	0.751625	0.0834675	9.005	2.16e-19	3.24e-18
Cbs	165.665	-3.29569	0.365989	-9.0049	2.16e-19	3.24e-18
Erbb2	4664.43	-0.618634	0.0687016	-9.00466	2.16e-19	3.24e-18
Hoxc12	206.967	-7.80232	0.866854	-9.00073	2.24e-19	3.36e-18
Ppp1r14b	6213.14	-0.572626	0.063663	-8.99464	2.37e-19	3.54e-18
Mark1	891.437	1.14931	0.127841	8.9901	2.47e-19	3.69e-18
Cacna1c	336.316	1.81241	0.201825	8.98012	2.7e-19	4.04e-18
Sorcs2	1513.49	-1.03282	0.115027	-8.9789	2.73e-19	4.08e-18
Skida1	659.005	1.3153	0.146492	8.97862	2.74e-19	4.09e-18
Vangl1	855.984	-1.17914	0.131555	-8.96306	3.16e-19	4.7e-18
Sort1	2441.19	0.827576	0.0924013	8.95632	3.36e-19	4.99e-18
Fam171a2	1519.38	1.03274	0.115313	8.95599	3.37e-19	5e-18
Dcakd	5985.08	0.585324	0.0654656	8.94093	3.86e-19	5.73e-18
Map3k11	1265.58	-0.993987	0.111172	-8.941	3.86e-19	5.73e-18
Hoxa7	359.274	-1.87022	0.20926	-8.93734	3.99e-19	5.91e-18
Tnrc6a	1566.98	1.01013	0.113076	8.9332	4.14e-19	6.13e-18
Ap1g2	441.761	-1.60053	0.179207	-8.9312	4.21e-19	6.24e-18
Nmral1	2921.05	0.74063	0.0829522	8.92839	4.32e-19	6.39e-18
Fxr2	3547.34	0.640694	0.0718734	8.91421	4.91e-19	7.26e-18
Colec12	992.514	-1.24687	0.139931	-8.9106	5.08e-19	7.49e-18
Lect1	166.512	2.90126	0.325815	8.90462	5.36e-19	7.9e-18
Skap2	500.998	-1.4788	0.166139	-8.90102	5.53e-19	8.16e-18
Ifitm3	737.485	-1.27101	0.142906	-8.89405	5.89e-19	8.68e-18
Ncf2	137.054	-3.22429	0.362554	-8.89327	5.93e-19	8.73e-18
Slc2a1	5217.19	-0.613777	0.0690599	-8.8876	6.24e-19	9.18e-18
Mt1	509.774	-5.43987	0.612203	-8.88573	6.35e-19	9.33e-18
Egr1	25172	0.464385	0.0522897	8.881	6.63e-19	9.73e-18
Nek9	2909.85	0.724683	0.0816273	8.87795	6.81e-19	9.99e-18
GU332589_gene	211.548	2.67308	0.301256	8.87311	7.11e-19	1.04e-17
Syde2	1069.22	-1.10023	0.124082	-8.86698	7.52e-19	1.1e-17
Trim28	12263.4	0.486466	0.0548778	8.86453	7.68e-19	1.12e-17
Pcdh12	133.048	-3.46672	0.391233	-8.861	7.93e-19	1.16e-17
Chst3	406.672	1.96392	0.221658	8.86015	7.99e-19	1.17e-17
Abat	2260.99	0.784108	0.088537	8.85628	8.27e-19	1.21e-17
Cdh24	538.515	1.61606	0.182528	8.85381	8.46e-19	1.23e-17
Thrap3	6808.74	0.656747	0.0741764	8.85386	8.45e-19	1.23e-17
Fam43a	519.537	-1.53381	0.173322	-8.84948	8.79e-19	1.28e-17
Zcchc18	1357.23	1.01978	0.115331	8.84223	9.38e-19	1.36e-17
Ihh	89.4124	4.00666	0.453626	8.83252	1.02e-18	1.49e-17
Ncstn	4110.99	-0.646729	0.0732783	-8.82567	1.09e-18	1.58e-17
Chchd4	669.275	-1.26859	0.143846	-8.81908	1.15e-18	1.67e-17
Wnt10a	348.066	-9.14062	1.03659	-8.81793	1.17e-18	1.69e-17
Hcfc1	5669.31	0.662293	0.0751268	8.81567	1.19e-18	1.72e-17
Btbd17	100.633	-4.98906	0.566458	-8.80747	1.28e-18	1.85e-17
Arhgap35	4069.12	0.621403	0.0705775	8.80454	1.31e-18	1.9e-17
Gsc	193.893	2.75899	0.313611	8.7975	1.4e-18	2.02e-17
Ptpre	262.193	-2.04738	0.232773	-8.79563	1.42e-18	2.05e-17
Sertad4	3941.23	0.693427	0.0788393	8.79545	1.42e-18	2.06e-17
Car12	959.614	-1.39777	0.158964	-8.79304	1.46e-18	2.1e-17
Tchh	100.969	-4.48737	0.510495	-8.79024	1.49e-18	2.15e-17
B3gnt5	1906.76	0.792135	0.0901312	8.78868	1.51e-18	2.18e-17
Cldn3	140.554	-6.81958	0.776083	-8.78718	1.53e-18	2.21e-17
Nkx3-2	289.425	1.90381	0.216673	8.78653	1.54e-18	2.22e-17
Fgl2	111.515	-5.89491	0.671201	-8.78262	1.6e-18	2.29e-17
Fgfr4	689.027	-3.35778	0.382677	-8.77445	1.72e-18	2.46e-17
Pkd2	2953.7	0.679526	0.0774759	8.77081	1.77e-18	2.54e-17
Kcnmb4	308.779	2.10213	0.239835	8.76489	1.87e-18	2.68e-17
Asphd2	545.674	1.39904	0.159763	8.75698	2.01e-18	2.87e-17
Ski	2772.08	2.26816	0.259124	8.75317	2.07e-18	2.97e-17
Zic2	85.1105	4.25643	0.486487	8.74931	2.15e-18	3.07e-17
Gmfg	102.058	-4.30576	0.492631	-8.74033	2.32e-18	3.32e-17
Sox17	130.035	-3.17979	0.363934	-8.73727	2.39e-18	3.41e-17
Palmd	271.962	-2.15194	0.246522	-8.72921	2.56e-18	3.65e-17
Elk3	1723.54	0.839308	0.0961595	8.72829	2.59e-18	3.68e-17
Fam193a	685.282	1.28434	0.147208	8.72463	2.67e-18	3.8e-17
Npr2	1041.28	1.03497	0.118628	8.72451	2.67e-18	3.8e-17
Col17a1	3415.23	-8.93062	1.02495	-8.71325	2.95e-18	4.19e-17
Arpc5	2569	-0.780175	0.0895514	-8.71203	2.98e-18	4.24e-17
Unc93b1	403.306	-1.65311	0.189776	-8.71085	3.02e-18	4.28e-17
Zyg11b	1506.02	0.903702	0.103768	8.70889	3.07e-18	4.35e-17
Hsph1	3783.14	0.626418	0.0719596	8.70513	3.17e-18	4.49e-17
Tnnt3	111.367	-3.68955	0.423906	-8.70369	3.21e-18	4.55e-17
Kctd15	2191.97	0.806406	0.0927618	8.6933	3.52e-18	4.98e-17
Chst15	1496	-0.919652	0.105806	-8.69187	3.57e-18	5.04e-17
Kat6b	631.828	1.61141	0.185539	8.68501	3.79e-18	5.35e-17
Nxn	1075.85	-1.02591	0.118195	-8.67979	3.96e-18	5.59e-17
Fgfr3	1666.84	0.829565	0.095583	8.679	3.99e-18	5.63e-17
Fgd5	315.175	-1.96094	0.226017	-8.67611	4.1e-18	5.77e-17
Rcbtb1	4328.01	0.582462	0.067218	8.66526	4.5e-18	6.34e-17
Lgals7	99.3919	-4.46794	0.515741	-8.66315	4.59e-18	6.45e-17
Samd8	690.982	1.38254	0.15962	8.66144	4.66e-18	6.54e-17
Plekha2	203.581	-2.47256	0.285575	-8.65818	4.79e-18	6.73e-17
Ube2e3	6548.59	-0.561606	0.064872	-8.65715	4.84e-18	6.78e-17
Cblc	173.693	-7.54929	0.872415	-8.65332	5e-18	7.01e-17
Cdca7l	1403.61	-1.12921	0.130647	-8.64325	5.46e-18	7.65e-17
Sec24d	1856.5	-0.805944	0.0932689	-8.64108	5.57e-18	7.79e-17
2310030G06Rik	119.426	-3.38183	0.391902	-8.62926	6.18e-18	8.63e-17
Ldb2	664.799	1.28982	0.149492	8.62799	6.24e-18	8.72e-17
Ccdc109b	116.647	3.34775	0.388117	8.6256	6.38e-18	8.9e-17
Lbx1	100.153	-4.70793	0.545891	-8.62429	6.45e-18	8.99e-17
Pphln1	2899.77	0.75897	0.0880775	8.61706	6.87e-18	9.57e-17
C1qa	101.282	-5.52599	0.642076	-8.60644	7.54e-18	1.05e-16
Eid1	6408.45	0.532381	0.0618684	8.60505	7.63e-18	1.06e-16
Myh10	9484.32	0.543194	0.0631618	8.60004	7.97e-18	1.11e-16
Net1	5333.54	-0.56283	0.0654493	-8.59948	8.01e-18	1.11e-16
Astn1	225.55	2.09217	0.243298	8.59922	8.03e-18	1.11e-16
Cracr2b	153.623	-2.87405	0.334297	-8.59729	8.16e-18	1.13e-16
Rbpms	748.311	-1.45837	0.169676	-8.59503	8.32e-18	1.15e-16
Lrba	598.575	1.47806	0.172064	8.5902	8.68e-18	1.2e-16
Lurap1l	231.604	-2.23078	0.259822	-8.58581	9.02e-18	1.25e-16
Unc5b	1438.63	0.997433	0.11619	8.58449	9.12e-18	1.26e-16
Alx4	176.271	2.63235	0.306705	8.58266	9.27e-18	1.28e-16
Slc8a1	338.015	1.72847	0.20139	8.58268	9.27e-18	1.28e-16
E2f3	1145.02	1.00129	0.116684	8.58117	9.39e-18	1.3e-16
Antxr2	1798.72	0.811477	0.0946408	8.57428	9.97e-18	1.37e-16
Ube2l6	423.958	-1.63859	0.191113	-8.57396	1e-17	1.38e-16
Fnbp1l	1812.7	0.793742	0.0925914	8.57252	1.01e-17	1.39e-16
Il11ra1	1736.48	0.796333	0.0928978	8.57214	1.02e-17	1.4e-16
Atp2a3	119.511	-3.62543	0.42312	-8.56834	1.05e-17	1.44e-16
Tsc22d1	9155.42	1.3172	0.153794	8.56468	1.08e-17	1.49e-16
Psd4	144.128	-3.2295	0.377223	-8.56125	1.12e-17	1.53e-16
Arap2	130.1	-3.21437	0.375719	-8.55525	1.18e-17	1.61e-16
Tada2b	470.768	1.54257	0.180436	8.5491	1.24e-17	1.7e-16
Tln2	1667.39	-0.829033	0.0970231	-8.54469	1.29e-17	1.76e-16
Thumpd3	895.217	-1.13384	0.132698	-8.5445	1.29e-17	1.77e-16
Shd	625.861	1.39319	0.163054	8.54434	1.29e-17	1.77e-16
Fam168a	1936.28	0.779064	0.0912511	8.53759	1.37e-17	1.87e-16
Raly	4063.89	1.55448	0.182109	8.53601	1.39e-17	1.9e-16
Hnrnpab	23151.4	0.410432	0.0481363	8.52645	1.51e-17	2.06e-16
Pds5b	3286.36	0.642651	0.0753845	8.52497	1.53e-17	2.08e-16
Elmo1	276.726	-1.97767	0.231998	-8.52451	1.53e-17	2.09e-16
Tro	2755.08	0.666072	0.0781372	8.52439	1.54e-17	2.09e-16
Grap	95.0885	-4.39956	0.516241	-8.52229	1.56e-17	2.13e-16
Il10rb	289.501	-1.87062	0.219526	-8.52118	1.58e-17	2.14e-16
Prpf19	6945.93	0.711874	0.0836155	8.51366	1.69e-17	2.29e-16
Slc35e3	2165.63	0.914422	0.107431	8.51168	1.71e-17	2.32e-16
Eln	430.694	1.52323	0.179035	8.50797	1.77e-17	2.4e-16
Mab21l1	901.193	1.1168	0.131359	8.50188	1.87e-17	2.53e-16
Ncoa1	1970.46	-0.791815	0.0931625	-8.49929	1.91e-17	2.58e-16
Cdc42ep1	612.828	-1.3055	0.153667	-8.49565	1.97e-17	2.66e-16
Rcc2	17302.6	0.460217	0.0541752	8.49498	1.98e-17	2.67e-16
Ccdc6	1037.46	0.983743	0.115817	8.4939	2e-17	2.7e-16
Dynlt3	640.809	-1.28628	0.151512	-8.48961	2.07e-17	2.8e-16
Rreb1	955.488	-1.22218	0.144113	-8.48066	2.24e-17	3.02e-16
Ebf1	539.104	1.40321	0.165491	8.47908	2.27e-17	3.06e-16
Rnf122	2727.98	0.677969	0.0799735	8.47742	2.3e-17	3.1e-16
Irf8	121.266	-3.22837	0.380914	-8.47533	2.34e-17	3.15e-16
Fam84a	220.282	-2.27329	0.268413	-8.46939	2.47e-17	3.31e-16
Mpo	123.073	-6.62884	0.78283	-8.46779	2.5e-17	3.36e-16
Slc15a2	105.019	-3.85705	0.455639	-8.46515	2.56e-17	3.43e-16
Ldlrap1	1180.92	-0.956823	0.113084	-8.4612	2.65e-17	3.55e-16
Cd36	98.8947	-3.91416	0.462613	-8.46097	2.65e-17	3.55e-16
Pmel	135.6	-3.07069	0.362994	-8.45936	2.69e-17	3.6e-16
Slc38a1	6083.49	0.620702	0.0734178	8.45438	2.81e-17	3.75e-16
Rai1	1352.68	0.901668	0.106771	8.44488	3.04e-17	4.07e-16
Mex3d	1880.06	0.870537	0.103122	8.44183	3.12e-17	4.17e-16
Utrn	2034.02	-0.757949	0.0898046	-8.43998	3.17e-17	4.24e-16
Olfml2b	1254.12	-0.959502	0.113692	-8.43946	3.19e-17	4.25e-16
Uchl1	578.189	1.30628	0.15479	8.43904	3.2e-17	4.26e-16
Gjb3	271.929	-8.7831	1.04106	-8.43671	3.26e-17	4.35e-16
Vapb	1170.25	1.25567	0.148935	8.43103	3.43e-17	4.56e-16
Galnt3	190.996	-2.60455	0.308971	-8.42978	3.46e-17	4.6e-16
Mdga1	274.301	1.84999	0.219734	8.41921	3.79e-17	5.04e-16
Gli1	497.24	1.59511	0.189541	8.41568	3.91e-17	5.19e-16
Chst10	499.335	1.38923	0.165123	8.41328	3.99e-17	5.29e-16
Map3k1	606.808	-1.28557	0.152859	-8.41015	4.09e-17	5.43e-16
Tab2	1145.79	0.956714	0.113784	8.40813	4.17e-17	5.52e-16
Fasn	8588.45	0.546637	0.0650249	8.40659	4.22e-17	5.59e-16
Klhdc8b	783.896	1.12075	0.133332	8.40569	4.25e-17	5.63e-16
Cldn1	277.768	-1.89827	0.225847	-8.40514	4.27e-17	5.65e-16
Sost	119.553	-6.58791	0.784249	-8.40027	4.45e-17	5.88e-16
Anp32e	12037.4	0.451339	0.0537327	8.39971	4.48e-17	5.91e-16
Nucks1	6939.54	0.517218	0.0615994	8.39648	4.6e-17	6.07e-16
Ick	1813.64	0.827795	0.0986629	8.39013	4.86e-17	6.4e-16
Plcb3	2792.2	-0.696238	0.0829967	-8.38875	4.91e-17	6.47e-16
Caprin1	21407.4	0.414752	0.0494443	8.38827	4.93e-17	6.49e-16
Hoxc8	123.05	-3.17147	0.378175	-8.38625	5.02e-17	6.6e-16
Pnmal2	793.58	-1.24649	0.148695	-8.38287	5.17e-17	6.79e-16
Sod1	1206	0.988767	0.117959	8.38229	5.19e-17	6.81e-16
Lin28b	747.234	1.18212	0.141055	8.38051	5.27e-17	6.91e-16
Dok7	147.737	-2.72714	0.325518	-8.37783	5.39e-17	7.07e-16
Mgst1	902.643	1.03272	0.123274	8.37748	5.41e-17	7.08e-16
Trp53i11	2254.42	-0.718588	0.0857849	-8.37663	5.45e-17	7.13e-16
Tmem79	228.127	-2.13078	0.254386	-8.37618	5.47e-17	7.15e-16
Slc16a3	1555.33	1.07655	0.12853	8.3759	5.48e-17	7.16e-16
Ntn1	638.946	1.25171	0.149449	8.3755	5.5e-17	7.18e-16
Casp3	2194.62	0.721211	0.0861878	8.3679	5.87e-17	7.65e-16
Zfp750	118.786	-6.57871	0.78685	-8.36081	6.23e-17	8.12e-16
Ctsd	4963.68	-0.579698	0.0693434	-8.35982	6.28e-17	8.18e-16
AK192544_gene	680.425	1.20858	0.144581	8.35917	6.32e-17	8.22e-16
Bcar3	403.962	-1.7095	0.204628	-8.3542	6.59e-17	8.57e-16
Pygl	518.863	-1.62224	0.1942	-8.35345	6.63e-17	8.62e-16
Tex15	409.391	1.65844	0.19859	8.35106	6.77e-17	8.79e-16
Arhgap23	1010.52	-0.98933	0.11849	-8.34948	6.86e-17	8.9e-16
Tmem98	2059.28	0.784293	0.094102	8.3345	7.78e-17	1.01e-15
Fyn	2385.59	-0.73199	0.0878307	-8.3341	7.81e-17	1.01e-15
Trim63	132.265	-2.95875	0.355023	-8.33398	7.82e-17	1.01e-15
AK141672_gene	16800.2	0.565507	0.067869	8.33234	7.93e-17	1.03e-15
Shisa3	760.363	1.19517	0.143516	8.32783	8.23e-17	1.06e-15
Abtb2	1400.55	0.846688	0.10171	8.32456	8.46e-17	1.09e-15
Ccr1	103.039	-6.04565	0.72691	-8.31692	9.03e-17	1.17e-15
Hdgf	11412.9	-0.449287	0.0540279	-8.31583	9.11e-17	1.18e-15
Apold1	172.759	-2.65947	0.319828	-8.31531	9.15e-17	1.18e-15
Sox4	9324.62	0.537991	0.0646985	8.31536	9.15e-17	1.18e-15
Fam212b	124.645	-3.03583	0.365342	-8.30955	9.61e-17	1.24e-15
Fblim1	3149.85	0.624461	0.0751558	8.30888	9.66e-17	1.24e-15
Dbn1	12139.6	0.453863	0.0546336	8.30739	9.78e-17	1.26e-15
Scrn1	277.847	1.82293	0.219563	8.30253	1.02e-16	1.31e-15
Klc3	205.258	-2.26159	0.272427	-8.30164	1.03e-16	1.32e-15
Sgcg	101.696	-3.96103	0.477259	-8.29954	1.05e-16	1.34e-15
Sap130	1187.82	1.06233	0.128156	8.28935	1.14e-16	1.46e-15
Hexb	672.579	-1.19182	0.143784	-8.28895	1.14e-16	1.46e-15
Dcaf4	984.576	-1.04169	0.125716	-8.28606	1.17e-16	1.5e-15
Lypd3	145.305	-7.28687	0.879571	-8.28457	1.19e-16	1.52e-15
D030045P18Rik	78.9661	4.00631	0.484097	8.27585	1.28e-16	1.63e-15
Tmem26	2054.49	0.731392	0.0883891	8.27469	1.29e-16	1.65e-15
Thra	930.778	1.10476	0.133555	8.27193	1.32e-16	1.68e-15
Ostf1	550.592	-1.3476	0.162953	-8.26989	1.34e-16	1.71e-15
Ano9	127.291	-3.10754	0.375849	-8.26805	1.36e-16	1.74e-15
Slc44a2	4301.31	-0.591069	0.0715121	-8.2653	1.39e-16	1.77e-15
Dct	119.103	-3.57153	0.432143	-8.26469	1.4e-16	1.78e-15
Tiam2	661.112	1.30492	0.157981	8.25999	1.46e-16	1.85e-15
Tnfaip1	4250.06	-0.605337	0.0732983	-8.25854	1.47e-16	1.87e-15
Rtn2	298.05	-1.89365	0.229792	-8.2407	1.71e-16	2.17e-15
Dyrk1a	2263.19	0.777997	0.0944539	8.2368	1.77e-16	2.24e-15
Ache	114.365	-3.46427	0.420723	-8.23408	1.81e-16	2.29e-15
Entpd4	862.253	-1.04889	0.127404	-8.23278	1.83e-16	2.32e-15
Fam49a	629.57	-1.51556	0.184096	-8.23244	1.83e-16	2.32e-15
Setd5	574.75	1.44633	0.17572	8.23091	1.86e-16	2.35e-15
Gsta4	1538.3	0.857997	0.104349	8.2224	1.99e-16	2.52e-15
Ccbe1	79.6963	3.83175	0.466393	8.21572	2.11e-16	2.67e-15
Camkv	450.779	1.50323	0.18303	8.21303	2.16e-16	2.72e-15
Sox21	96.1597	-4.11689	0.501468	-8.20969	2.22e-16	2.8e-15
Plod2	1752.19	0.787161	0.0959797	8.20132	2.38e-16	3e-15
Dlc1	529.482	1.45149	0.177018	8.19966	2.41e-16	3.04e-15
Mapk1ip1l	5294.17	0.547948	0.0668452	8.19727	2.46e-16	3.1e-15
Pdlim4	2758.3	0.661769	0.0807337	8.19694	2.47e-16	3.1e-15
Pf4	141.05	-2.89838	0.35364	-8.19586	2.49e-16	3.13e-15
Epb4.1l4a	102.294	-3.55717	0.434154	-8.19332	2.54e-16	3.19e-15
Gpx1	8708.11	-0.491179	0.0599971	-8.18672	2.68e-16	3.37e-15
Atrnl1	1498.94	0.811208	0.0991118	8.18478	2.73e-16	3.42e-15
Elovl7	94.4426	-4.17776	0.510646	-8.18132	2.81e-16	3.52e-15
Nkd2	3462.06	0.701719	0.0857878	8.1797	2.85e-16	3.57e-15
Git1	2050.06	0.889678	0.10877	8.17944	2.85e-16	3.57e-15
Nr3c1	579.739	-1.41307	0.172796	-8.17767	2.89e-16	3.62e-15
Ntrk2	73.6391	5.00743	0.612352	8.17737	2.9e-16	3.63e-15
Lmo4	2212.98	0.751748	0.0919332	8.17711	2.91e-16	3.63e-15
Hook2	721.101	-1.15357	0.141212	-8.16905	3.11e-16	3.88e-15
Aldoa_copy2	12831.3	-0.497181	0.060882	-8.1663	3.18e-16	3.97e-15
Pde7a	2795.22	0.645422	0.0790706	8.16261	3.28e-16	4.09e-15
Cap2	563.046	-1.39985	0.171522	-8.16136	3.31e-16	4.13e-15
Gstm2	750.352	-1.13062	0.138574	-8.15892	3.38e-16	4.21e-15
Npr3	238.004	-1.98544	0.243618	-8.14982	3.64e-16	4.53e-15
Hmgcs2	157.011	2.49109	0.305801	8.1461	3.76e-16	4.67e-15
Cnot1	8731.9	0.475406	0.058377	8.14372	3.83e-16	4.76e-15
Olfml2a	247.139	-1.96449	0.241367	-8.13902	3.99e-16	4.95e-15
Cldn8	135.423	-7.1885	0.883493	-8.13646	4.07e-16	5.05e-15
Sytl1	134.946	-7.18326	0.882882	-8.13615	4.08e-16	5.06e-15
Tmem184a	96.455	-5.94918	0.731326	-8.13478	4.13e-16	5.11e-15
Mapkapk3	413.345	-1.5027	0.184887	-8.12765	4.38e-16	5.42e-15
Pcna	5567.4	0.518286	0.0637728	8.12707	4.4e-16	5.44e-15
Myl4	150.428	-3.17606	0.390984	-8.12325	4.54e-16	5.61e-15
Pcdh17	433.778	-1.47666	0.181832	-8.12099	4.62e-16	5.71e-15
Ppfibp1	3897.24	-0.639879	0.0789205	-8.10789	5.15e-16	6.36e-15
Rn45s	101915	1.94154	0.239505	8.10647	5.21e-16	6.43e-15
Chst2	1500.75	0.914963	0.112933	8.10184	5.41e-16	6.67e-15
Ubqln2	1305.02	0.864952	0.106784	8.09999	5.5e-16	6.77e-15
Rassf7	949.077	-0.994624	0.122865	-8.09525	5.71e-16	7.04e-15
Tap1	269.856	-1.96812	0.243167	-8.0937	5.79e-16	7.12e-15
Lrrtm1	243.07	-2.1705	0.268191	-8.09312	5.82e-16	7.15e-15
Canx	14256.2	0.439374	0.0543073	8.09051	5.94e-16	7.3e-15
Nsg1	2693.01	0.693567	0.0857377	8.0894	6e-16	7.36e-15
Tead4	86.519	-4.25345	0.526012	-8.08623	6.15e-16	7.55e-15
Slc40a1	400.144	-1.85776	0.229765	-8.08547	6.19e-16	7.59e-15
Edn3	1133.11	-0.944855	0.116868	-8.08479	6.23e-16	7.63e-15
Mal2	87.0259	-5.30039	0.655685	-8.08374	6.28e-16	7.69e-15
Rspo3	765.376	1.14069	0.141264	8.07487	6.75e-16	8.26e-15
Irs2	3416.95	0.665594	0.0824313	8.07454	6.77e-16	8.28e-15
Zik1	1612.09	0.817109	0.10124	8.07104	6.97e-16	8.52e-15
Syngr3	155.823	2.3895	0.296088	8.07025	7.02e-16	8.56e-15
Numa1	10054.3	0.453715	0.0562508	8.06594	7.27e-16	8.87e-15
Tob1	2101.97	0.696699	0.0864202	8.06176	7.52e-16	9.17e-15
Unc5d	144.401	2.52806	0.313738	8.05788	7.76e-16	9.46e-15
Asap2	824.505	1.05307	0.130739	8.05476	7.96e-16	9.7e-15
Tfpi	164.591	-2.57758	0.320089	-8.05271	8.1e-16	9.85e-15
Dach2	298.502	-1.75987	0.218561	-8.05206	8.14e-16	9.9e-15
Igf2bp1	8174.45	0.578643	0.0718896	8.04904	8.34e-16	1.01e-14
Notch1	1463.25	-0.909442	0.113001	-8.04811	8.41e-16	1.02e-14
2008-03-01	1473.34	-0.814345	0.101202	-8.04674	8.5e-16	1.03e-14
Mllt3	1703.07	0.771817	0.0959261	8.04595	8.56e-16	1.04e-14
Ddah2	6693.01	0.499475	0.0621736	8.03355	9.47e-16	1.15e-14
Fam65b	87.7558	-4.07039	0.506842	-8.0309	9.68e-16	1.17e-14
Erc1	2101.02	0.706716	0.088083	8.0233	1.03e-15	1.25e-14
Lgr4	2307.54	0.695786	0.0867449	8.02106	1.05e-15	1.27e-14
Fyb	91.1756	-4.23584	0.528403	-8.0163	1.09e-15	1.32e-14
Zcchc3	3967.93	0.57379	0.0716173	8.0119	1.13e-15	1.36e-14
Nuak1	275.487	1.84914	0.23088	8.00909	1.16e-15	1.39e-14
Gnl3	2114.84	-0.708768	0.0885408	-8.00499	1.19e-15	1.44e-14
Cd52	101.934	-6.35374	0.794092	-8.00127	1.23e-15	1.48e-14
Arhgap28	3840.79	0.558773	0.069866	7.99779	1.27e-15	1.53e-14
Slc38a10	5034.07	-0.518122	0.0648125	-7.99416	1.3e-15	1.57e-14
Mpp2	746.579	1.1895	0.148878	7.98974	1.35e-15	1.63e-14
Lmo7	412.852	-1.45816	0.182866	-7.97393	1.54e-15	1.85e-14
Ppargc1a	217.859	1.98947	0.249632	7.96959	1.59e-15	1.91e-14
Nell2	302.404	-1.69433	0.212644	-7.96794	1.61e-15	1.94e-14
Bcl6b	193.371	-2.30032	0.288767	-7.96601	1.64e-15	1.97e-14
Tmeff1	4367.79	0.566725	0.0711626	7.96381	1.67e-15	2e-14
Elovl5	2474.72	0.65419	0.0821877	7.9597	1.72e-15	2.07e-14
Evi2a	84.4314	-4.45503	0.55983	-7.95782	1.75e-15	2.1e-14
Fras1	1054.17	-2.70012	0.339516	-7.95285	1.82e-15	2.18e-14
Krt18	580.894	-1.33509	0.167901	-7.95161	1.84e-15	2.2e-14
Zak	981.621	-1.02208	0.128641	-7.94516	1.94e-15	2.32e-14
Psip1	8948.99	0.468828	0.0590106	7.94481	1.94e-15	2.32e-14
Fmnl1	84.7568	-5.48647	0.69138	-7.93553	2.1e-15	2.5e-14
Gpx6	122.727	-7.0442	0.887808	-7.93437	2.12e-15	2.52e-14
D1Ertd622e	719.764	1.09357	0.137835	7.93392	2.12e-15	2.53e-14
Rlim	4046.22	0.549287	0.0692504	7.9319	2.16e-15	2.57e-14
Fzd7	3026.32	0.623142	0.0785953	7.92848	2.22e-15	2.64e-14
Rcn3	3131.86	0.644778	0.0813443	7.92653	2.25e-15	2.68e-14
Pdgfb	116.41	-3.04072	0.384106	-7.91637	2.45e-15	2.91e-14
Vasp	1484.53	-0.837717	0.105828	-7.91584	2.46e-15	2.92e-14
Agtr2	738.551	1.08591	0.137226	7.91332	2.51e-15	2.97e-14
Pik3r6	81.1786	-4.82011	0.60954	-7.90778	2.62e-15	3.11e-14
Dars	3644.3	-0.577987	0.0731143	-7.90525	2.67e-15	3.17e-14
Rhoc	1195.54	0.878598	0.111143	7.90511	2.68e-15	3.17e-14
Boc	3300.84	0.634685	0.0803105	7.90289	2.73e-15	3.22e-14
Pde3b	1280.64	0.98746	0.125036	7.89742	2.85e-15	3.37e-14
Fat2	120.502	-7.01893	0.888869	-7.89647	2.87e-15	3.39e-14
Cryl1	452.167	-1.46787	0.185934	-7.89455	2.91e-15	3.44e-14
Fkbp9	4544.06	-0.528316	0.0669278	-7.89382	2.93e-15	3.46e-14
Chadl	256.496	1.82724	0.231524	7.89223	2.97e-15	3.5e-14
Hnrnpa3	1598.41	0.888821	0.112664	7.88915	3.04e-15	3.59e-14
Slc12a2	2544.73	0.641254	0.0812878	7.88869	3.05e-15	3.6e-14
Usp25	1698.7	-0.905553	0.114793	-7.88855	3.06e-15	3.6e-14
St3gal2	2429.39	0.687936	0.0872189	7.88747	3.08e-15	3.63e-14
Nbea	1058.75	1.01646	0.128874	7.88726	3.09e-15	3.63e-14
Stac3	118.53	-3.06887	0.389124	-7.88661	3.11e-15	3.65e-14
Lhfpl1	147.763	-2.57851	0.327002	-7.8853	3.14e-15	3.68e-14
Praf2	1279.58	0.851845	0.108175	7.8747	3.42e-15	4e-14
Prob1	157.941	-2.4978	0.317193	-7.8747	3.42e-15	4e-14
Pdap1	2450.21	0.733308	0.0931542	7.87198	3.49e-15	4.09e-14
Ocln	132.929	-2.9067	0.369414	-7.86841	3.59e-15	4.2e-14
Zcchc5	254.711	1.90542	0.242185	7.86763	3.61e-15	4.23e-14
Apc2	375.67	1.54961	0.197018	7.86533	3.68e-15	4.3e-14
Rad23b	2231.9	0.84535	0.10748	7.86517	3.69e-15	4.31e-14
Scarf2	633.542	1.21709	0.154804	7.86213	3.78e-15	4.41e-14
Spag9	1654.39	0.762358	0.0969763	7.86129	3.8e-15	4.44e-14
Tmem204	176.248	-2.32703	0.296126	-7.85824	3.9e-15	4.54e-14
Flna	30465.5	0.367137	0.0467655	7.85061	4.14e-15	4.82e-14
Ms4a6b	80.7717	-5.18807	0.661719	-7.84029	4.5e-15	5.23e-14
Arl5b	2055.84	0.696806	0.0889238	7.83599	4.65e-15	5.41e-14
Gnai1	1165.6	-0.926822	0.118301	-7.83442	4.71e-15	5.48e-14
Agrn	6746.9	-0.515467	0.0658154	-7.83201	4.8e-15	5.58e-14
H2-K1	115.816	-2.99232	0.382203	-7.82913	4.91e-15	5.7e-14
Scpep1	1863.73	0.750504	0.0958643	7.82882	4.92e-15	5.72e-14
Spsb4	1119.62	0.90492	0.115637	7.82554	5.05e-15	5.86e-14
Pitpnm1	515.479	1.34343	0.171706	7.82399	5.12e-15	5.93e-14
Enah	1324.81	0.875574	0.111926	7.82277	5.17e-15	5.99e-14
Fkbp10	3292.52	0.59214	0.075704	7.82178	5.21e-15	6.03e-14
Epc1	1132.88	0.925376	0.118337	7.81981	5.29e-15	6.12e-14
Ktn1	2731.55	-0.709192	0.090701	-7.81901	5.32e-15	6.15e-14
Tpp1	1774.5	-0.75822	0.0970159	-7.81542	5.48e-15	6.33e-14
Eif4a1	20152.6	0.523875	0.0670563	7.81247	5.61e-15	6.47e-14
Grina	1336.48	0.822719	0.105362	7.80848	5.79e-15	6.68e-14
Calu	12727.9	0.499149	0.0639348	7.80715	5.85e-15	6.74e-14
Nus1	1634.47	0.744735	0.0954017	7.80631	5.89e-15	6.79e-14
Slc16a2	1349.07	0.850917	0.109029	7.80451	5.97e-15	6.88e-14
Rassf5	91.3327	-3.57475	0.45806	-7.80412	5.99e-15	6.89e-14
Rtf1	345.045	1.71786	0.220144	7.80331	6.03e-15	6.93e-14
Myom3	90.2945	-3.69314	0.473719	-7.79607	6.39e-15	7.34e-14
AK038736_gene	180.419	2.15947	0.277184	7.79074	6.66e-15	7.65e-14
Igfbp5	16365.5	-2.12649	0.27297	-7.79021	6.69e-15	7.68e-14
Klhl4	160.826	-2.85015	0.365957	-7.78823	6.8e-15	7.79e-14
Serpini1	289.24	1.67908	0.215607	7.78771	6.82e-15	7.82e-14
Sirt1	1444.51	0.787544	0.101224	7.78018	7.24e-15	8.3e-14
Zfp871	4020.28	0.593834	0.0763325	7.77958	7.28e-15	8.33e-14
Sirpa	1489.76	-0.828263	0.106469	-7.77938	7.29e-15	8.34e-14
Grhl1	273.211	-1.81382	0.233201	-7.77789	7.37e-15	8.43e-14
Rbbp8	1802.02	-0.782132	0.100659	-7.77008	7.84e-15	8.96e-14
Srcap	2151.86	0.699059	0.0900121	7.76628	8.08e-15	9.23e-14
Pafah1b1	2290.71	0.750733	0.0967761	7.75742	8.67e-15	9.89e-14
Grm4	78.2822	-4.61036	0.594333	-7.75719	8.68e-15	9.9e-14
Lmod3	78.0928	-4.46609	0.576313	-7.74942	9.23e-15	1.05e-13
Daam2	463.62	1.41252	0.18245	7.74194	9.79e-15	1.12e-13
Zmynd19	1566.67	0.935535	0.120924	7.73654	1.02e-14	1.16e-13
Elf2	1769	0.974578	0.125984	7.73574	1.03e-14	1.17e-13
Cds1	109.942	-2.98682	0.386581	-7.72624	1.11e-14	1.26e-13
Itgb2	92.7328	-6.21187	0.804161	-7.72465	1.12e-14	1.27e-13
Ulk2	2338.54	0.676641	0.0876148	7.72292	1.14e-14	1.29e-13
Gja4	100.615	-3.73405	0.483592	-7.7215	1.15e-14	1.3e-13
Ssbp2	3833.29	0.558011	0.072273	7.72088	1.16e-14	1.31e-13
Lix1l	177.973	2.25404	0.291968	7.72014	1.16e-14	1.32e-13
Tnc	1662.66	-0.89206	0.115571	-7.71875	1.17e-14	1.33e-13
Dtx4	612.763	-1.29426	0.167739	-7.71589	1.2e-14	1.36e-13
Ube2ql1	246.027	1.97894	0.256581	7.71275	1.23e-14	1.39e-13
Trim25	198.901	-2.10504	0.272979	-7.71136	1.24e-14	1.41e-13
Adsl	3648.39	-0.550101	0.0713812	-7.70653	1.29e-14	1.46e-13
Cdc42ep5	518.623	-1.24551	0.161661	-7.70445	1.31e-14	1.48e-13
Mdm1	1364.03	0.819377	0.106355	7.70416	1.32e-14	1.49e-13
Actn4	14330.4	-0.442297	0.0574133	-7.70375	1.32e-14	1.49e-13
Mad2l2	1060.87	0.936874	0.121634	7.70243	1.33e-14	1.5e-13
Slc43a1	1032.16	0.93473	0.121415	7.69861	1.38e-14	1.55e-13
Mfsd6	225.201	-2.10336	0.273555	-7.68896	1.48e-14	1.67e-13
Gtf2i	5307.59	0.504109	0.0655926	7.68544	1.52e-14	1.71e-13
Ctsz	2745.72	-0.60929	0.0792848	-7.68483	1.53e-14	1.72e-13
Lax1	80.3072	-4.03237	0.524966	-7.68119	1.58e-14	1.77e-13
Pip4k2a	998.783	-0.918787	0.119643	-7.67942	1.6e-14	1.79e-13
Aig1	437.066	-1.36724	0.178134	-7.67535	1.65e-14	1.85e-13
Myo10	2687.38	0.670373	0.0873463	7.67489	1.66e-14	1.86e-13
Slc25a45	82.3002	-5.71043	0.744183	-7.67342	1.67e-14	1.88e-13
Ncapd2	7745.34	0.474295	0.0618649	7.66662	1.77e-14	1.98e-13
Fndc3c1	2000.13	0.721667	0.0941889	7.66191	1.83e-14	2.05e-13
Jakmip2	215.505	2.03117	0.265185	7.65946	1.87e-14	2.09e-13
Trim71	470.798	1.39532	0.18223	7.65693	1.9e-14	2.13e-13
Plekha1	1565.94	-0.751702	0.0981951	-7.65519	1.93e-14	2.16e-13
Six4	1803.85	0.733019	0.0957709	7.65388	1.95e-14	2.18e-13
Fkbp5	2273.69	0.737955	0.0964375	7.65216	1.98e-14	2.2e-13
Coro1c	4076.39	-0.588778	0.0770204	-7.64444	2.1e-14	2.34e-13
Apobec1	79.0597	-4.01168	0.524831	-7.64376	2.11e-14	2.35e-13
Itgb7	148.204	-2.55856	0.334757	-7.64304	2.12e-14	2.36e-13
Snx2	2478.56	-0.629846	0.0824101	-7.64282	2.13e-14	2.36e-13
Polr2m	16605.3	0.417039	0.0545697	7.64232	2.13e-14	2.37e-13
Col7a1	838.168	-2.66966	0.349403	-7.64063	2.16e-14	2.4e-13
Mgat3	587.713	1.14381	0.149769	7.63715	2.22e-14	2.47e-13
Lrch1	1093.11	-0.936971	0.122789	-7.63074	2.33e-14	2.59e-13
Itgam	84.2785	-3.8332	0.502431	-7.62931	2.36e-14	2.62e-13
Phf6	4315.88	0.547548	0.0717907	7.627	2.4e-14	2.66e-13
Slc14a1	118.449	2.72915	0.357978	7.62381	2.46e-14	2.73e-13
Aktip	1205.04	-0.880792	0.115547	-7.62278	2.48e-14	2.75e-13
Nfatc1	2173.69	0.719305	0.0943713	7.62207	2.5e-14	2.76e-13
Mia	134.469	2.90146	0.380693	7.62154	2.51e-14	2.77e-13
Cited2	2993.57	0.732797	0.096216	7.61616	2.61e-14	2.89e-13
Pthlh	196.042	1.98858	0.261156	7.61453	2.65e-14	2.92e-13
Cdh19	74.1732	-4.86379	0.639338	-7.60754	2.79e-14	3.08e-13
Mfge8	5895.2	-0.518789	0.0682018	-7.60668	2.81e-14	3.1e-13
Wnk3	339.646	1.65365	0.217496	7.60313	2.89e-14	3.18e-13
Arhgap33	944.353	0.996225	0.131036	7.60269	2.9e-14	3.19e-13
Themis2	75.7667	-4.56362	0.600428	-7.60061	2.95e-14	3.24e-13
St8sia4	229.423	-2.26668	0.298599	-7.59104	3.17e-14	3.49e-13
2900011O08Rik	179.097	2.07332	0.273215	7.58859	3.23e-14	3.55e-13
Rnd3	6135.77	-0.517599	0.0682335	-7.5857	3.31e-14	3.63e-13
Rxra	2739.64	0.689666	0.0909352	7.58415	3.35e-14	3.67e-13
Hnrnpc	17917.8	0.377157	0.0497307	7.58398	3.35e-14	3.68e-13
Klf12	965.128	0.91553	0.120723	7.58371	3.36e-14	3.68e-13
Usp43	84.2244	-3.83107	0.505548	-7.57806	3.51e-14	3.84e-13
Rps28	3325.06	0.602257	0.0795303	7.57267	3.66e-14	4e-13
Grhl3	954.978	-5.13556	0.678251	-7.57177	3.68e-14	4.03e-13
Sox10	283.773	-1.69342	0.223648	-7.57182	3.68e-14	4.03e-13
Sh3pxd2b	1180.78	0.916877	0.121228	7.56324	3.93e-14	4.3e-13
Bspry	121.277	-2.78639	0.368662	-7.55811	4.09e-14	4.47e-13
Myzap	214.282	-1.96782	0.260507	-7.55382	4.23e-14	4.61e-13
Clu	299.579	-1.65505	0.219205	-7.55022	4.35e-14	4.74e-13
Adi1	1828.81	-0.704852	0.0934061	-7.5461	4.48e-14	4.89e-13
Samsn1	78.5073	-5.64528	0.748548	-7.54164	4.64e-14	5.06e-13
Tspan9	3126.33	-0.59376	0.0787444	-7.54035	4.69e-14	5.1e-13
Micu2	2883.73	-0.586199	0.0777632	-7.53826	4.76e-14	5.18e-13
Macc1	85.8224	-3.62106	0.480427	-7.53717	4.8e-14	5.22e-13
Slitrk5	260.348	1.83814	0.243919	7.53586	4.85e-14	5.27e-13
Gatsl3	116.121	-2.96536	0.393559	-7.53472	4.89e-14	5.32e-13
Gm2694	60.4967	4.59242	0.609647	7.53292	4.96e-14	5.39e-13
Zfand3	1261.43	0.821977	0.109144	7.53116	5.03e-14	5.46e-13
Scarf1	137.835	-2.50952	0.333266	-7.53009	5.07e-14	5.5e-13
Ddit4	1027.16	0.904559	0.120144	7.52894	5.12e-14	5.54e-13
Trim55	86.5898	-6.11961	0.813084	-7.52642	5.21e-14	5.65e-13
Mctp2	104.368	-3.03247	0.402993	-7.52487	5.28e-14	5.71e-13
Fkbp14	651.36	1.07092	0.142329	7.52427	5.3e-14	5.73e-13
Nufip2	3846.92	0.569962	0.0757609	7.52317	5.35e-14	5.78e-13
Atox1	1585.88	-0.754527	0.100326	-7.52078	5.44e-14	5.88e-13
Eif4ebp1	1349.45	-0.795078	0.105826	-7.51309	5.77e-14	6.23e-13
Eml4	6765.07	0.477777	0.0636237	7.50942	5.94e-14	6.41e-13
Frmd6	3374.41	0.612799	0.0816763	7.50278	6.25e-14	6.74e-13
Usp46	2154.14	0.700594	0.0933894	7.50187	6.29e-14	6.78e-13
Exoc3l	136.261	-2.6516	0.353535	-7.50025	6.37e-14	6.86e-13
Nfatc2	482.53	1.32504	0.176737	7.49726	6.52e-14	7.01e-13
Arhgef3	1221.36	0.837452	0.111726	7.49556	6.6e-14	7.1e-13
Mylk3	76.6718	-5.3428	0.713055	-7.49283	6.74e-14	7.25e-13
Arih1	3860.05	0.533911	0.071312	7.48696	7.05e-14	7.57e-13
Timp2	5797.57	0.5138	0.0686265	7.4869	7.05e-14	7.57e-13
Epb4.1l5	951.622	-1.0225	0.136657	-7.48225	7.31e-14	7.84e-13
Plscr1	555.716	1.15891	0.155262	7.46424	8.38e-14	8.98e-13
Capn1	393.545	-1.39588	0.187198	-7.4567	8.87e-14	9.51e-13
Rbm47	71.9039	-4.64198	0.622539	-7.45652	8.88e-14	9.51e-13
Rabgap1	4090.99	-0.541488	0.0726263	-7.45581	8.93e-14	9.56e-13
Polr2a	3477.09	0.592163	0.0794374	7.45446	9.02e-14	9.65e-13
Zc3h4	1140.79	0.906178	0.121564	7.45432	9.03e-14	9.66e-13
Gabpb2	990.043	0.922027	0.1237	7.45375	9.07e-14	9.69e-13
Eif1b	2532.39	0.641489	0.0860823	7.45205	9.19e-14	9.81e-13
Cenpb	1172.47	0.901457	0.120981	7.45121	9.25e-14	9.87e-13
Rtn4ip1	811.492	-1.03364	0.138782	-7.44795	9.48e-14	1.01e-12
Dtx1	312.995	1.53377	0.20597	7.44653	9.58e-14	1.02e-12
Atp8b2	2688.05	0.602002	0.0808594	7.44504	9.69e-14	1.03e-12
Emx2os	239.773	-1.95639	0.262851	-7.44298	9.84e-14	1.05e-12
Rapgef2	1209.99	0.839239	0.112831	7.43804	1.02e-13	1.09e-12
Uqcrc1	11829.7	-0.425836	0.0572879	-7.43325	1.06e-13	1.13e-12
Ptgr2	597.412	-1.1231	0.151098	-7.43291	1.06e-13	1.13e-12
Wnt7a	789.306	-7.42643	0.999233	-7.43214	1.07e-13	1.13e-12
Surf4	8456.61	0.436149	0.0586961	7.43063	1.08e-13	1.15e-12
Dcaf17	1015.5	-0.911415	0.122682	-7.42911	1.09e-13	1.16e-12
Ppp4r1	3423.14	0.550826	0.0742639	7.41714	1.2e-13	1.27e-12
Arhgap1	2835.11	-0.634852	0.0855956	-7.41688	1.2e-13	1.27e-12
Kdr	1181.18	-3.51393	0.474006	-7.41325	1.23e-13	1.3e-12
Msl2	2092.01	0.644956	0.0870821	7.40629	1.3e-13	1.37e-12
Hcls1	83.5743	-4.10565	0.55446	-7.40476	1.31e-13	1.39e-12
Sema3f	4738.82	-0.53035	0.0716255	-7.40449	1.32e-13	1.39e-12
Lyz2	305.173	-5.85484	0.790922	-7.40255	1.34e-13	1.41e-12
Ccr2	206.737	-10.8341	1.46359	-7.40239	1.34e-13	1.41e-12
Gpnmb	75.5776	-3.94438	0.533477	-7.39371	1.43e-13	1.51e-12
Wnt5b	879.154	0.942628	0.127513	7.39241	1.44e-13	1.52e-12
Nedd4l	1544.26	-0.757177	0.102519	-7.38575	1.52e-13	1.6e-12
Pcgf5	164.027	-2.30323	0.311977	-7.38269	1.55e-13	1.63e-12
Npepl1	2073.66	-0.662671	0.0897772	-7.38128	1.57e-13	1.65e-12
Hspb2	73.9907	-4.01321	0.544144	-7.37527	1.64e-13	1.73e-12
Il13ra1	342.21	-1.63251	0.221364	-7.37476	1.65e-13	1.73e-12
Sema3c	1756.56	-0.739067	0.100312	-7.3677	1.74e-13	1.82e-12
Itpripl2	401.452	1.32253	0.17958	7.36454	1.78e-13	1.87e-12
Tnni2	78.0932	-3.99253	0.542175	-7.36392	1.79e-13	1.87e-12
Zbtb7a	827.402	-0.964855	0.131027	-7.3638	1.79e-13	1.87e-12
Apobec2	77.9245	-4.09949	0.556827	-7.36222	1.81e-13	1.9e-12
Dnajc6	74.1812	-4.25998	0.578988	-7.35763	1.87e-13	1.96e-12
Hey1	1168.38	0.823814	0.11201	7.35484	1.91e-13	2e-12
Nop56	8137.86	-0.429788	0.0584701	-7.35056	1.97e-13	2.07e-12
Arl4a	975.723	-0.964635	0.131272	-7.34834	2.01e-13	2.1e-12
Hhex	129.329	-2.58616	0.352352	-7.33972	2.14e-13	2.24e-12
Rbbp4	17447.3	0.37421	0.0509916	7.33865	2.16e-13	2.25e-12
Wasf3	140.927	2.43462	0.331892	7.33559	2.21e-13	2.3e-12
Scara3	1255.46	-0.806166	0.109908	-7.33494	2.22e-13	2.31e-12
Baiap2	573.723	-1.20045	0.163684	-7.33397	2.23e-13	2.33e-12
Hspb8	439.344	-1.31858	0.179799	-7.33366	2.24e-13	2.33e-12
Dcp2	723.048	1.09899	0.14986	7.33341	2.24e-13	2.34e-12
Lpar6	1849.67	-0.818878	0.111783	-7.3256	2.38e-13	2.48e-12
Ywhag	5270.96	0.481229	0.065699	7.32476	2.39e-13	2.49e-12
Npas3	344.292	1.47144	0.201017	7.31996	2.48e-13	2.58e-12
Rgmb	1638.06	-0.707587	0.0966658	-7.31993	2.48e-13	2.58e-12
Nexn	278.926	-1.67253	0.228576	-7.31717	2.53e-13	2.63e-12
Slc4a8	335.486	1.53011	0.20915	7.31585	2.56e-13	2.65e-12
Eif4ebp2	955.024	-0.919101	0.125656	-7.31442	2.58e-13	2.68e-12
Top2a	9953.29	0.415019	0.0567753	7.30985	2.67e-13	2.77e-12
H1fx	1272.69	0.882714	0.120769	7.30912	2.69e-13	2.79e-12
Ildr1	69.1354	-4.95487	0.678506	-7.30262	2.82e-13	2.92e-12
Rps6ka4	402.797	-1.35955	0.186194	-7.30179	2.84e-13	2.94e-12
Neb	839.894	-5.26176	0.720652	-7.30139	2.85e-13	2.94e-12
Gm2a	678.336	-1.05726	0.144959	-7.29351	3.02e-13	3.12e-12
Gypa	132.247	-7.74163	1.06185	-7.29073	3.08e-13	3.18e-12
Lrrc8a	445.921	1.2702	0.174237	7.29009	3.1e-13	3.2e-12
Sh3rf1	618.629	-1.09318	0.150032	-7.28628	3.19e-13	3.29e-12
Spin1	7463.08	0.446972	0.0613752	7.28261	3.27e-13	3.38e-12
Oit3	76.6825	-4.43742	0.609372	-7.28195	3.29e-13	3.39e-12
Stard13	456.53	-1.29212	0.177499	-7.27959	3.35e-13	3.45e-12
Mtfr1	2560.17	0.608949	0.0837243	7.27327	3.51e-13	3.61e-12
Cobll1	201.29	-2.31676	0.318537	-7.27314	3.51e-13	3.61e-12
Stxbp1	702.918	1.05879	0.145686	7.26763	3.66e-13	3.76e-12
Zfyve28	110.276	-2.8024	0.385611	-7.26743	3.66e-13	3.76e-12
Srd5a1	788.475	-0.965618	0.132947	-7.26316	3.78e-13	3.88e-12
Hyou1	3122.18	0.553203	0.0762077	7.25915	3.9e-13	4e-12
Psmb8	88.9841	-6.57641	0.905982	-7.25888	3.9e-13	4e-12
Trp53inp2	1280.39	0.79935	0.110145	7.25725	3.95e-13	4.05e-12
Mpv17l	148.997	-2.27315	0.313278	-7.25601	3.99e-13	4.08e-12
Gltscr2	3326.19	-0.549041	0.0756791	-7.25485	4.02e-13	4.12e-12
Rc3h2	1526.83	0.711661	0.0981775	7.24872	4.21e-13	4.3e-12
Tdrd1	260.816	-1.79696	0.247919	-7.24817	4.22e-13	4.32e-12
Sh3glb1	2496.74	-0.615874	0.0849744	-7.24776	4.24e-13	4.33e-12
Lrrc1	550.285	-1.16944	0.161422	-7.24464	4.34e-13	4.43e-12
Dab1	811.233	-0.953576	0.131646	-7.24346	4.37e-13	4.46e-12
Capn2	3834.71	-0.529356	0.0731057	-7.24097	4.45e-13	4.54e-12
Ust	664.75	-1.26791	0.175118	-7.24034	4.48e-13	4.56e-12
Bmper	651.001	1.09045	0.150632	7.2392	4.51e-13	4.6e-12
Mcl1	6891.71	0.451073	0.0623306	7.23678	4.59e-13	4.68e-12
Hmgb2	7479.95	0.472398	0.0653074	7.23346	4.71e-13	4.79e-12
Fam89a	102.404	-2.91409	0.403147	-7.22834	4.89e-13	4.97e-12
Traf3ip3	70.8754	-5.49699	0.760479	-7.22832	4.89e-13	4.97e-12
Samd9l	78.2377	-3.79631	0.525228	-7.22792	4.9e-13	4.98e-12
Spock3	346.229	1.5052	0.208299	7.22615	4.97e-13	5.05e-12
Mllt4	1494.57	-0.721507	0.0998714	-7.22436	5.03e-13	5.11e-12
Tmem151b	242.095	1.76489	0.24442	7.22071	5.17e-13	5.25e-12
Wdr77	3845.84	-0.514982	0.0713311	-7.2196	5.21e-13	5.29e-12
Snhg11	192.342	1.9639	0.272043	7.21909	5.23e-13	5.3e-12
Cyb561	399.542	-1.36236	0.188824	-7.21496	5.39e-13	5.46e-12
Tmem54	172.579	-10.5733	1.46574	-7.21363	5.45e-13	5.51e-12
Atxn1l	390.882	1.34899	0.187053	7.21181	5.52e-13	5.58e-12
Rgs9	324.058	1.44249	0.200093	7.20911	5.63e-13	5.69e-12
Unc119b	3826.6	0.518465	0.0719452	7.20639	5.75e-13	5.8e-12
Tcf3	14379.7	0.381858	0.0529932	7.20579	5.77e-13	5.83e-12
Sord	554.975	-1.15564	0.160438	-7.20307	5.89e-13	5.94e-12
Aamp	5882.69	-0.458364	0.0636632	-7.19982	6.03e-13	6.08e-12
A730090H04Rik	170.349	-10.5547	1.466	-7.19963	6.04e-13	6.09e-12
Jund	6097.44	0.452083	0.0628555	7.19242	6.37e-13	6.41e-12
Gxylt1	2311.41	0.739961	0.102894	7.19145	6.41e-13	6.45e-12
Prr5	542.125	-1.17274	0.163131	-7.18899	6.53e-13	6.57e-12
Egfr	930.313	-2.40905	0.335196	-7.18699	6.62e-13	6.66e-12
Lama4	1544.22	-0.722486	0.100554	-7.18504	6.72e-13	6.75e-12
Aldh4a1	1375.58	-0.752075	0.104739	-7.18047	6.95e-13	6.98e-12
Xylb	509.159	1.16468	0.162248	7.1784	7.05e-13	7.08e-12
Chd8	1020.73	0.834086	0.116262	7.17421	7.27e-13	7.3e-12
2310002L09Rik	76.2533	-3.59013	0.500427	-7.17412	7.28e-13	7.3e-12
Pitx3	440.76	-4.9269	0.687377	-7.16768	7.63e-13	7.64e-12
Palm	2876.07	0.563512	0.0786846	7.16166	7.97e-13	7.98e-12
Kpnb1	4784.08	0.570884	0.079727	7.16049	8.04e-13	8.05e-12
Gcat	2025.76	-0.636908	0.0889801	-7.15787	8.19e-13	8.2e-12
Shc1	3837.2	0.511696	0.071499	7.15669	8.26e-13	8.26e-12
Trim24	1503.58	0.765771	0.107015	7.15571	8.32e-13	8.32e-12
Arf3	4127.56	-0.493728	0.0690806	-7.14714	8.86e-13	8.85e-12
Eif1	6079.59	0.442159	0.0618822	7.14517	8.99e-13	8.97e-12
Tmem88	333.916	-1.45712	0.204006	-7.14255	9.16e-13	9.14e-12
Snx31	72.8411	-5.86422	0.821142	-7.14155	9.23e-13	9.2e-12
Adrb2	141.339	-2.40705	0.337166	-7.13906	9.4e-13	9.36e-12
Hdgfrp3	2212.91	0.613844	0.0860073	7.13711	9.53e-13	9.49e-12
Epn3	269.286	-1.73238	0.242925	-7.13131	9.94e-13	9.9e-12
Cnnm3	309.408	1.47218	0.20646	7.13058	9.99e-13	9.94e-12
Tsc1	1062.29	0.812749	0.113992	7.12987	1e-12	9.99e-12
Zfhx4	1408.06	0.826042	0.115876	7.12869	1.01e-12	1.01e-11
Spast	2930.28	0.608352	0.0853471	7.12798	1.02e-12	1.01e-11
Hpn	113.6	-2.60777	0.365937	-7.12628	1.03e-12	1.02e-11
Dlg4	142.1	2.2564	0.31673	7.12404	1.05e-12	1.04e-11
Pcolce2	323.12	1.46237	0.205322	7.12235	1.06e-12	1.05e-11
Prr7	55.0798	4.21199	0.591729	7.1181	1.09e-12	1.08e-11
Pts	769.636	-0.989274	0.139	-7.11706	1.1e-12	1.09e-11
Abhd17c	3547.07	-0.574927	0.0808559	-7.11051	1.16e-12	1.14e-11
Pank3	2146.3	0.724716	0.101927	7.11013	1.16e-12	1.15e-11
Shoc2	2432.68	-0.607581	0.0854552	-7.10993	1.16e-12	1.15e-11
Acp6	860.032	-1.0315	0.145141	-7.10691	1.19e-12	1.17e-11
Slfn2	84.2634	-6.49927	0.915033	-7.10277	1.22e-12	1.21e-11
Atp7a	2493.88	0.620676	0.0874499	7.09751	1.27e-12	1.25e-11
Armcx4	906.308	0.983791	0.13868	7.09398	1.3e-12	1.29e-11
Slc25a5	8216.35	-0.452296	0.0637949	-7.08984	1.34e-12	1.32e-11
Pard6g	4425.7	-0.519434	0.0733066	-7.08577	1.38e-12	1.36e-11
Plekho1	1118.38	0.876811	0.123804	7.08225	1.42e-12	1.4e-11
Ttll10	71.0599	-5.8233	0.822784	-7.07756	1.47e-12	1.44e-11
Hck	80.0293	-3.94151	0.557152	-7.07439	1.5e-12	1.48e-11
Pax3	95.5977	-3.02116	0.427053	-7.07443	1.5e-12	1.48e-11
Rpsa	7020.9	0.499087	0.0705558	7.07365	1.51e-12	1.48e-11
Cdh3	5535.28	0.53351	0.0754239	7.07348	1.51e-12	1.48e-11
Gli2	1974.2	0.632433	0.0894476	7.07043	1.54e-12	1.52e-11
Dpysl4	1203.28	0.807028	0.114193	7.0672	1.58e-12	1.55e-11
Pcgf2	446.431	1.20635	0.170731	7.06578	1.6e-12	1.57e-11
Rab25	82.6941	-6.4653	0.915305	-7.06355	1.62e-12	1.59e-11
Mylk4	75.7691	-3.499	0.495441	-7.0624	1.64e-12	1.6e-11
Klf11	1432.67	0.740731	0.104886	7.06225	1.64e-12	1.6e-11
Hoxa11os	442.924	1.24025	0.175645	7.06116	1.65e-12	1.62e-11
Tnks	3547.91	0.582461	0.0825283	7.05771	1.69e-12	1.66e-11
Fam46c	187.425	-1.9964	0.282979	-7.05495	1.73e-12	1.69e-11
Khdrbs1	8797.22	0.451584	0.0640155	7.05429	1.73e-12	1.69e-11
Hnrnpl	12261.7	0.409077	0.0580091	7.05194	1.76e-12	1.72e-11
Sdk1	344.184	-1.45162	0.205921	-7.04943	1.8e-12	1.75e-11
Anp32a	704.201	1.01227	0.143627	7.0479	1.82e-12	1.77e-11
Aldh1a3	181.499	-1.96612	0.27916	-7.04298	1.88e-12	1.83e-11
Alox5	80.3378	-6.4274	0.913228	-7.03811	1.95e-12	1.9e-11
Dynll1	7922.11	0.419873	0.0597	7.03304	2.02e-12	1.97e-11
Adrb1	65.0745	-4.8712	0.692757	-7.03161	2.04e-12	1.99e-11
Slc7a1	802.357	-1.21217	0.172457	-7.02884	2.08e-12	2.03e-11
Ncf4	70.354	-5.8087	0.827015	-7.0237	2.16e-12	2.1e-11
Inhba	120.282	2.35007	0.334639	7.0227	2.18e-12	2.11e-11
Ndnf	227.806	1.76523	0.251373	7.02237	2.18e-12	2.12e-11
Art1	81.8069	-3.33198	0.474592	-7.02073	2.21e-12	2.14e-11
Rnf43	518.055	-5.54202	0.789438	-7.0202	2.22e-12	2.15e-11
Chchd10	143.751	-2.22953	0.317698	-7.01775	2.25e-12	2.19e-11
Adam15	410.95	-1.34419	0.191564	-7.01692	2.27e-12	2.2e-11
Itgb6	144.193	-10.3141	1.47011	-7.01584	2.29e-12	2.21e-11
Madcam1	70.6936	-3.83814	0.547154	-7.01474	2.3e-12	2.23e-11
Pak3	508.877	-1.16425	0.165999	-7.01361	2.32e-12	2.25e-11
Arhgdig	165.012	-2.08663	0.297523	-7.01332	2.33e-12	2.25e-11
Abhd4	1798.92	-0.680457	0.0970455	-7.01172	2.35e-12	2.27e-11
Pde1c	164.39	-2.1336	0.304329	-7.01085	2.37e-12	2.29e-11
Crkl	4173.5	0.50854	0.0725551	7.00902	2.4e-12	2.32e-11
X95399_gene	804.557	0.91193	0.130125	7.00811	2.42e-12	2.33e-11
Fam131b	89.4093	2.88182	0.411384	7.00518	2.47e-12	2.38e-11
Rab11fip4	453.765	1.18834	0.169662	7.00414	2.49e-12	2.39e-11
Snx18	2985.1	0.543578	0.0776175	7.0033	2.5e-12	2.41e-11
Ints3	2954.94	0.548523	0.0783351	7.00227	2.52e-12	2.42e-11
Pecam1	669.611	-3.86246	0.551645	-7.00172	2.53e-12	2.43e-11
Arhgef17	2111.51	0.684018	0.0977014	7.0011	2.54e-12	2.44e-11
D430019H16Rik	88.5666	2.89666	0.413906	6.99835	2.59e-12	2.49e-11
Myo5b	392.606	-3.45996	0.494491	-6.99702	2.61e-12	2.51e-11
Sdc4	608.529	-1.07588	0.153825	-6.99419	2.67e-12	2.56e-11
Necap2	1830.61	-0.689699	0.098615	-6.99385	2.67e-12	2.57e-11
Rbfox3	84.8571	2.99429	0.428392	6.98961	2.76e-12	2.64e-11
Hspa8	20337.7	0.357292	0.0511289	6.98808	2.79e-12	2.67e-11
Stk40	2099.46	0.614223	0.0879247	6.98579	2.83e-12	2.71e-11
Col16a1	861.738	1.0163	0.145558	6.98211	2.91e-12	2.78e-11
Pawr	454.089	-1.23144	0.176409	-6.98058	2.94e-12	2.81e-11
Aim1l	91.034	-2.99686	0.429611	-6.97576	3.04e-12	2.91e-11
Palm3	163.372	-2.05538	0.294659	-6.97546	3.05e-12	2.91e-11
Casc4	1235.93	0.825952	0.118419	6.97484	3.06e-12	2.92e-11
Lgals3	67.1674	-4.71839	0.676849	-6.97111	3.14e-12	3e-11
Adcy5	176.545	1.97713	0.283623	6.97099	3.15e-12	3e-11
Nop2	2630.84	-0.56071	0.0804361	-6.97088	3.15e-12	3e-11
Vat1l	166.263	-2.07201	0.297308	-6.96924	3.19e-12	3.04e-11
Filip1l	1096.93	-0.839605	0.120508	-6.9672	3.23e-12	3.08e-11
Nxt2	453.443	-1.19876	0.172061	-6.96706	3.24e-12	3.08e-11
Gem	245.8	1.58728	0.227886	6.96524	3.28e-12	3.12e-11
Pycard	171.672	-2.0259	0.291006	-6.96172	3.36e-12	3.2e-11
Ednra	1541.5	0.807102	0.116031	6.95591	3.5e-12	3.33e-11
Ing3	1056.92	0.795018	0.114295	6.95585	3.5e-12	3.33e-11
Myo1b	5006.53	0.489093	0.0704429	6.94312	3.84e-12	3.64e-11
Krtcap2	1794	0.648293	0.09344	6.93807	3.98e-12	3.77e-11
Aif1	62.8442	-4.43753	0.639954	-6.93414	4.09e-12	3.88e-11
Pogk	2927.55	0.536219	0.077331	6.93408	4.09e-12	3.88e-11
Kcna6	498.541	1.14992	0.165902	6.93131	4.17e-12	3.95e-11
Arhgap18	703.525	-1.04161	0.150403	-6.92543	4.35e-12	4.12e-11
Dnaaf3	193.962	1.79938	0.260061	6.91909	4.55e-12	4.3e-11
Ikzf1	77.1032	-6.36955	0.921269	-6.91388	4.72e-12	4.46e-11
Acot11	257.971	1.58056	0.228649	6.91261	4.76e-12	4.5e-11
Smarce1	9023.47	0.394042	0.0570095	6.91186	4.78e-12	4.52e-11
Msx1os	79.7583	3.15728	0.456864	6.91076	4.82e-12	4.55e-11
Foxm1	2640.73	0.583805	0.0844892	6.90982	4.85e-12	4.58e-11
Pik3c2g	134.39	-10.2128	1.47835	-6.90825	4.91e-12	4.63e-11
Galk1	3537.65	-0.550545	0.079723	-6.90572	5e-12	4.71e-11
Plxna4	814.417	0.983902	0.142479	6.90561	5e-12	4.71e-11
Acan	135.257	2.50898	0.363482	6.90264	5.1e-12	4.81e-11
Ctf1	560.825	-1.06591	0.154475	-6.90022	5.19e-12	4.89e-11
Aak1	1090.71	0.778934	0.112905	6.899	5.24e-12	4.93e-11
Hoxb2	110.788	-2.81597	0.408378	-6.89551	5.37e-12	5.05e-11
Fitm1	256.136	-4.91139	0.712344	-6.89469	5.4e-12	5.07e-11
Clip2	433.297	1.19323	0.173139	6.89171	5.51e-12	5.18e-11
Vezf1	3987.2	0.477835	0.0694418	6.88109	5.94e-12	5.58e-11
D630003M21Rik	449.038	1.16812	0.169828	6.87824	6.06e-12	5.69e-11
2810474O19Rik	2187.44	0.584972	0.0850682	6.8765	6.13e-12	5.75e-11
Ccna2	5404.89	0.434697	0.0632178	6.87618	6.15e-12	5.76e-11
Gltp	1662.27	-0.654993	0.0953121	-6.87209	6.33e-12	5.93e-11
Axin2	554.921	1.05219	0.153114	6.87193	6.33e-12	5.93e-11
Mex3b	1533.58	0.727301	0.105847	6.87124	6.36e-12	5.96e-11
Nipal4	74.1455	-6.30803	0.918422	-6.86833	6.5e-12	6.08e-11
Slc1a3	867.535	0.905719	0.131871	6.86822	6.5e-12	6.08e-11
Pom121	4212.68	0.555479	0.0809107	6.86534	6.63e-12	6.2e-11
Casr	68.0338	-5.76722	0.841381	-6.85447	7.16e-12	6.68e-11
Tnfrsf1b	160.497	-2.02152	0.295015	-6.85226	7.27e-12	6.78e-11
Sympk	2187.52	0.706666	0.103137	6.85173	7.3e-12	6.81e-11
Mypn	60.9362	-4.99729	0.729477	-6.8505	7.36e-12	6.86e-11
Tprgl	2888.2	-0.579502	0.0846064	-6.84939	7.42e-12	6.91e-11
Dync1i1	245.37	-1.62573	0.237379	-6.84865	7.45e-12	6.94e-11
Golt1b	2124.68	0.604043	0.0882046	6.8482	7.48e-12	6.96e-11
Ptpru	979.68	-0.856073	0.125059	-6.84533	7.63e-12	7.1e-11
Slc25a37	570.13	-1.16808	0.170816	-6.83819	8.02e-12	7.46e-11
Rprm	1088.31	-0.859991	0.125805	-6.83592	8.15e-12	7.57e-11
Cirbp	2354.62	-0.577685	0.0845327	-6.83387	8.27e-12	7.68e-11
Top3b	1087.71	-0.827515	0.121113	-6.83256	8.34e-12	7.74e-11
Ccng1	1392.64	-0.745039	0.109046	-6.83236	8.35e-12	7.75e-11
Wnt3a	292.801	-9.89229	1.44925	-6.82582	8.74e-12	8.11e-11
Itgal	62.7193	-4.27402	0.626513	-6.82191	8.98e-12	8.33e-11
Mgll	152.328	-2.15251	0.315827	-6.81545	9.4e-12	8.7e-11
Bnipl	68.4133	-4.13932	0.607692	-6.81153	9.66e-12	8.94e-11
Npm1	17389.1	0.343775	0.0504829	6.80973	9.78e-12	9.05e-11
Apoc1	59.4545	-4.96291	0.72891	-6.80867	9.85e-12	9.11e-11
Hoxd9	174.332	1.96808	0.289185	6.80561	1.01e-11	9.3e-11
Dpf1	302.017	1.60709	0.236153	6.80531	1.01e-11	9.31e-11
Eif4g1	12789.8	0.358241	0.0526417	6.80527	1.01e-11	9.31e-11
Cebpb	313.57	-1.41247	0.207657	-6.80195	1.03e-11	9.53e-11
Phactr4	1093.98	0.834335	0.122712	6.79912	1.05e-11	9.71e-11
Ms4a6c	73.8187	-6.29915	0.926573	-6.79834	1.06e-11	9.76e-11
Cdh22	82.1565	2.91127	0.428303	6.79723	1.07e-11	9.83e-11
Zic3	585.841	3.78397	0.556822	6.79566	1.08e-11	9.93e-11
Wnt2	106.826	-2.95117	0.434344	-6.79454	1.09e-11	1e-10
Sel1l3	148.185	-2.17818	0.320596	-6.79414	1.09e-11	1e-10
Myct1	73.0539	-3.36532	0.495389	-6.79328	1.1e-11	1.01e-10
Igf2r	4289.78	0.593508	0.0873767	6.79252	1.1e-11	1.01e-10
Il10ra	63.9992	-4.65045	0.684766	-6.7913	1.11e-11	1.02e-10
Rraga	2270.96	0.783082	0.115327	6.79012	1.12e-11	1.03e-10
Ifrd1	1306.3	0.716182	0.105482	6.78962	1.12e-11	1.03e-10
Csk	847.661	0.941995	0.138796	6.78692	1.15e-11	1.05e-10
Ptprcap	67.3151	-3.7657	0.554955	-6.78561	1.16e-11	1.06e-10
Cd68	178.615	-2.02551	0.298694	-6.7812	1.19e-11	1.09e-10
Slc6a13	68.4452	-3.59686	0.530471	-6.7805	1.2e-11	1.1e-10
Myo1g	98.7899	-7.31933	1.07969	-6.77909	1.21e-11	1.11e-10
Fmn1	211.215	-1.79399	0.264677	-6.77806	1.22e-11	1.11e-10
Adcy7	320.456	-1.45937	0.215322	-6.77764	1.22e-11	1.12e-10
Fbxo17	519.802	-1.08989	0.160862	-6.77536	1.24e-11	1.13e-10
Fbrsl1	1404.03	0.693296	0.102332	6.77499	1.24e-11	1.14e-10
Hirip3	869.646	0.873324	0.129	6.76993	1.29e-11	1.18e-10
Il4ra	400.907	-1.45178	0.214513	-6.76777	1.31e-11	1.19e-10
Calcrl	343.096	-1.3309	0.196663	-6.7674	1.31e-11	1.2e-10
Tuft1	273.347	-1.50104	0.22181	-6.76722	1.31e-11	1.2e-10
Phf21b	45.9139	4.78229	0.706805	6.76607	1.32e-11	1.21e-10
Tgfbr1	6481.71	0.509048	0.0752591	6.76394	1.34e-11	1.22e-10
Wnt10b	63.1124	-5.65143	0.836203	-6.75845	1.39e-11	1.27e-10
Alkbh5	2756.74	0.5477	0.081054	6.75722	1.41e-11	1.28e-10
Cebpa	112.909	-2.44237	0.361679	-6.75287	1.45e-11	1.32e-10
Tmem121	364.733	1.51059	0.223868	6.7477	1.5e-11	1.36e-10
Prdm2	1755.69	0.725898	0.107582	6.7474	1.51e-11	1.37e-10
Rnh1	2428.5	-0.562497	0.0834165	-6.74324	1.55e-11	1.41e-10
Tmod2	419.05	1.40225	0.208063	6.73953	1.59e-11	1.44e-10
Tatdn2	131.238	2.13345	0.316701	6.73648	1.62e-11	1.47e-10
Foxo3	248.217	1.5366	0.22815	6.73502	1.64e-11	1.49e-10
Syngr2	646.194	-0.985483	0.146323	-6.73497	1.64e-11	1.49e-10
Kdelc2	726.457	-0.927181	0.137669	-6.73485	1.64e-11	1.49e-10
Gclc	1164.48	-0.786007	0.11671	-6.7347	1.64e-11	1.49e-10
Rapgef1	1876.78	0.676983	0.100555	6.73246	1.67e-11	1.51e-10
Dok2	200.498	-1.79143	0.266097	-6.73227	1.67e-11	1.51e-10
Fam196b	134.917	-2.29652	0.34149	-6.725	1.76e-11	1.59e-10
AK014513_gene	111.045	-9.93731	1.4777	-6.72485	1.76e-11	1.59e-10
Gm7325	319.048	-5.54251	0.824474	-6.72248	1.79e-11	1.61e-10
Adamtsl1	1094.5	-0.785972	0.116998	-6.71785	1.84e-11	1.66e-10
Casp8	581.292	-1.13974	0.169821	-6.71141	1.93e-11	1.74e-10
Tex2	609.322	-1.11905	0.166818	-6.70822	1.97e-11	1.78e-10
Ptk7	6960.11	0.435816	0.0649826	6.70666	1.99e-11	1.79e-10
Manf	2206.27	0.578289	0.0862678	6.70342	2.04e-11	1.83e-10
Ddx58	277.266	-1.49675	0.223311	-6.70254	2.05e-11	1.84e-10
Slc35e1	3108.48	0.535566	0.0799141	6.70177	2.06e-11	1.85e-10
Idh3a	2666.52	-0.570914	0.0852382	-6.69786	2.11e-11	1.9e-10
Sh3gl3	407.481	1.25761	0.187764	6.69786	2.11e-11	1.9e-10
Gimap1	68.8031	-3.70451	0.553143	-6.69721	2.12e-11	1.91e-10
Rad21	3673.65	0.503885	0.0752479	6.69633	2.14e-11	1.92e-10
Sema4c	2388.18	0.680856	0.101688	6.69553	2.15e-11	1.93e-10
Paip2b	1943.48	0.661983	0.0988753	6.69513	2.15e-11	1.93e-10
Hdlbp	8156	0.397453	0.0593766	6.69376	2.18e-11	1.95e-10
Sox12	3306.52	0.57363	0.0857082	6.69282	2.19e-11	1.96e-10
Steap3	130.905	-2.56734	0.383977	-6.68617	2.29e-11	2.05e-10
B3galt1	161.949	1.97978	0.296169	6.68463	2.32e-11	2.07e-10
Cbx1	2519.89	0.553744	0.0828599	6.6829	2.34e-11	2.1e-10
Prep	5053.52	0.433293	0.0648812	6.67824	2.42e-11	2.16e-10
Arg1	60.502	-4.2193	0.632513	-6.67069	2.55e-11	2.27e-10
Spo11	63.5347	-4.0137	0.60177	-6.66982	2.56e-11	2.29e-10
Pclo	92.0241	-3.17464	0.476349	-6.66453	2.66e-11	2.37e-10
Ano8	1445.07	0.78602	0.117953	6.66386	2.67e-11	2.38e-10
Ptov1	12235.8	0.350123	0.0525717	6.65991	2.74e-11	2.44e-10
Cep76	974.328	0.789207	0.11859	6.65492	2.83e-11	2.53e-10
Chml	398.416	1.19091	0.178981	6.65383	2.86e-11	2.54e-10
Acvr1	524.407	1.05367	0.158363	6.65353	2.86e-11	2.55e-10
Dgkh	279.18	-1.53663	0.230991	-6.65237	2.88e-11	2.57e-10
Trpc4	143.192	-2.10223	0.316052	-6.65153	2.9e-11	2.58e-10
Tnpo1	3924.81	0.4979	0.0748685	6.65033	2.92e-11	2.6e-10
Arhgef6	178.376	-1.86446	0.280421	-6.64879	2.96e-11	2.63e-10
Zfp518b	1189.58	0.75047	0.11296	6.64369	3.06e-11	2.72e-10
Lpp	2988.06	-0.705882	0.106274	-6.6421	3.09e-11	2.74e-10
Ankrd49	879.465	-0.843528	0.126999	-6.64201	3.09e-11	2.75e-10
Il1f5	103.341	-9.83363	1.48072	-6.6411	3.11e-11	2.76e-10
Rnf157	1445.41	0.664652	0.100104	6.63958	3.15e-11	2.79e-10
Soga1	1387.87	0.705167	0.106301	6.63368	3.27e-11	2.9e-10
Bmp6	114.493	-2.55031	0.384458	-6.63353	3.28e-11	2.9e-10
Capsl	59.2312	-4.957	0.747851	-6.62833	3.4e-11	3e-10
Sh3bgrl2	745.063	-0.935682	0.141225	-6.62545	3.46e-11	3.06e-10
Cmtm4	248.65	1.53262	0.231326	6.62537	3.46e-11	3.06e-10
Cct2	6211.61	0.407331	0.0614945	6.62386	3.5e-11	3.09e-10
She	226.453	-1.75127	0.264404	-6.62348	3.51e-11	3.1e-10
Mxra8	564.189	1.04996	0.158607	6.61986	3.6e-11	3.17e-10
Syvn1	1891.15	0.700121	0.105795	6.61773	3.65e-11	3.22e-10
[truncated: 32,684 more rows]

## Sheet: DEG_GFP+-_GFP++
	baseMean	log2FoldChange	lfcSE	stat	pvalue	padj
Sulf1	8924.15	-1.71964	0.0644954	-26.663	1.26e-156	1.71e-152
Lum	3772.03	2.78272	0.104754	26.5644	1.75e-155	1.18e-151
eGFP	4327.73	2.38128	0.0942333	25.2701	6.82e-141	4.73e-137
Shox2	3670.57	2.37188	0.093973	25.24	1.46e-140	6.56e-137
Agtr2	2358.14	2.19551	0.092222	23.8068	2.84e-125	9.58e-122
Jag1	2362.65	-2.17274	0.0940331	-23.1062	4.01e-118	1.08e-114
Col3a1	85005	1.63796	0.0738225	22.1878	4.5e-109	1.01e-105
Pitx1	10327.6	1.72848	0.078449	22.0331	1.39e-107	2.67e-104
Dlk1	4978.92	1.83989	0.0872357	21.0911	9.6e-99	1.62e-95
Sgk1	2295.53	-1.88013	0.0905765	-20.7574	1.05e-95	1.58e-92
Cdh3	3635.39	-1.64781	0.0841791	-19.575	2.52e-85	3.41e-82
Adamts1	4546.23	-1.41178	0.0769985	-18.3351	4.34e-75	5.33e-72
Hoxa13	790.579	-2.45163	0.134391	-18.2425	2.37e-74	2.67e-71
Tbx18	3917.98	1.29655	0.074022	17.5157	1.09e-68	1.13e-65
Igfbp3	2897.86	1.54657	0.0884582	17.4837	1.91e-68	1.84e-65
Pcsk6	1042.38	-1.9773	0.114577	-17.2574	9.85e-67	8.87e-64
Dcn	1100.34	2.04224	0.119229	17.1288	9.05e-66	7.64e-63
Kctd12	2272.22	1.88838	0.111479	16.9393	2.31e-64	1.73e-61
Wnt5a	7929.28	-1.05652	0.0623715	-16.9392	2.31e-64	1.73e-61
Col9a1	8320.68	-1.25972	0.0745322	-16.9017	4.37e-64	3.11e-61
Meg3	4207.25	1.3955	0.0827407	16.8659	8.01e-64	5.41e-61
Col1a2	33509.8	1.15456	0.0687934	16.7831	3.25e-63	2.09e-60
1190002N15Rik	3818.58	-1.14901	0.0704921	-16.2999	9.89e-60	6.07e-57
Tspan18	1714.15	-1.5134	0.0929224	-16.2867	1.23e-59	7.2e-57
Col6a3	1573.25	1.91819	0.118521	16.1844	6.5e-59	3.66e-56
Aldh1a2	2882.52	-1.24234	0.0780675	-15.9137	5.09e-57	2.75e-54
Tril	8910.51	1.25812	0.0798455	15.757	6.15e-56	3.19e-53
Hic1	3189.31	1.61051	0.103337	15.585	9.2e-55	4.6e-52
S1pr3	11599.6	1.10352	0.0728256	15.153	7.24e-52	3.49e-49
Ntn1	1608.1	1.69863	0.112535	15.0943	1.77e-51	8.23e-49
Rasgef1b	1847.91	-1.53569	0.102455	-14.989	8.67e-51	3.9e-48
Alx4	719.926	2.21195	0.151653	14.5856	3.47e-48	1.51e-45
Fn1	17867.8	0.858111	0.0597659	14.3579	9.51e-47	4.01e-44
Igf2	57382.2	1.0327	0.0719967	14.3437	1.17e-46	4.77e-44
Prickle1	2941.79	-1.10184	0.0773268	-14.2492	4.54e-46	1.8e-43
Hoxa11	1046.41	1.55592	0.111938	13.8998	6.35e-44	2.45e-41
Mab21l2	5619.18	1.11194	0.0803405	13.8404	1.45e-43	5.45e-41
Epha7	3463.45	1.18618	0.0863452	13.7376	6.05e-43	2.21e-40
Hmga2	10119.5	1.05133	0.0770901	13.6376	2.39e-42	8.5e-40
Tmem30b	1072.94	-1.63231	0.120047	-13.5972	4.16e-42	1.44e-39
Ednra	2641.54	1.13709	0.0846751	13.4289	4.09e-41	1.35e-38
Fam84a	356.488	3.3532	0.249696	13.4291	4.08e-41	1.35e-38
Hoxd13	2847.03	-3.01846	0.226317	-13.3373	1.4e-40	4.51e-38
Smarca2	5299.99	1.05739	0.0794496	13.3089	2.06e-40	6.45e-38
Eya1	325.08	-2.63355	0.198122	-13.2925	2.56e-40	7.85e-38
Aff3	3465.75	1.02728	0.0775536	13.2461	4.75e-40	1.43e-37
Calb2	976.499	3.76392	0.28745	13.0942	3.56e-39	1.04e-36
Col12a1	1407.64	1.59132	0.122752	12.9637	1.97e-38	5.65e-36
Actc1	305.535	-3.33165	0.261353	-12.7477	3.21e-37	9.03e-35
Ldb2	1407.12	1.34691	0.105707	12.7419	3.46e-37	9.53e-35
Mecom_copy2	9053.65	-0.94868	0.0749356	-12.6599	9.86e-37	2.66e-34
Cdo1	1970.04	1.28912	0.103376	12.4702	1.09e-35	2.87e-33
Robo1	3903.2	0.994053	0.0805772	12.3367	5.75e-35	1.49e-32
Bmp2	2248.32	-1.18627	0.0965918	-12.2813	1.14e-34	2.91e-32
Col5a1	6930.34	0.915348	0.0748627	12.227	2.23e-34	5.57e-32
Tgfb2	2892.86	1.11395	0.0913663	12.1921	3.42e-34	8.4e-32
Lnp	1807.73	-1.11651	0.0922072	-12.1087	9.5e-34	2.29e-31
Meox2	2485.78	1.00379	0.0830585	12.0853	1.26e-33	2.99e-31
Shisa3	564.64	-1.9024	0.15795	-12.0443	2.08e-33	4.84e-31
Nrk	1583.74	1.1878	0.0996289	11.9223	9.06e-33	2.07e-30
Lrrn1	1369.54	-1.28608	0.108281	-11.8773	1.55e-32	3.5e-30
Tmem26	3314.82	1.05071	0.0885638	11.8638	1.82e-32	4.04e-30
Adamts15	1893.99	1.2788	0.10988	11.6381	2.64e-31	5.74e-29
Crabp1	2820.36	0.915976	0.0789831	11.5971	4.26e-31	9.14e-29
Tpm1	6558.93	0.998557	0.0863793	11.5601	6.56e-31	1.38e-28
Rnd3	5925.88	0.839978	0.0727524	11.5457	7.76e-31	1.61e-28
Zfhx4	2351.23	1.07259	0.093127	11.5175	1.08e-30	2.2e-28
Gas1	21887.5	0.735347	0.0639994	11.4899	1.48e-30	2.99e-28
Slc38a4	4214.38	0.95388	0.0830502	11.4856	1.56e-30	3.1e-28
Pcdh10	878.562	1.7482	0.152603	11.4559	2.2e-30	4.3e-28
Rarres1	268.938	2.65044	0.232676	11.3911	4.63e-30	8.93e-28
Evx2	151.136	-3.84276	0.337418	-11.3887	4.76e-30	9.05e-28
Boc	4639.35	0.803598	0.0712501	11.2786	1.67e-29	3.14e-27
Limch1	2192.12	1.03912	0.0924261	11.2427	2.52e-29	4.65e-27
Junb	2100.82	-0.940629	0.0838579	-11.2169	3.37e-29	6.14e-27
Sostdc1	666.69	1.5392	0.137345	11.2068	3.78e-29	6.8e-27
Foxp2	2210.54	1.19367	0.106657	11.1917	4.48e-29	7.96e-27
Mycn	1632.3	-1.2277	0.110286	-11.132	8.77e-29	1.54e-26
5930403L14Rik	4316.6	-0.787751	0.071211	-11.0622	1.91e-28	3.31e-26
Prdm16	1700.21	-1.01474	0.0919607	-11.0345	2.61e-28	4.45e-26
Col18a1	2530.02	-0.944078	0.0856909	-11.0172	3.16e-28	5.33e-26
Zcchc24	2589.79	0.906247	0.0832967	10.8797	1.44e-27	2.4e-25
Hoxd12	2500.97	-2.47172	0.22723	-10.8776	1.47e-27	2.43e-25
Cdc42ep3	1514.3	-1.17984	0.108638	-10.8603	1.78e-27	2.9e-25
Fbln5	688.035	1.62453	0.150204	10.8154	2.91e-27	4.68e-25
Pdgfra	15721.8	0.69391	0.0642814	10.7949	3.64e-27	5.78e-25
Bcl11a	3993.08	-0.752839	0.0698371	-10.7799	4.28e-27	6.72e-25
Igdcc4	1170.55	1.47088	0.136519	10.7742	4.56e-27	7.07e-25
Thbs2	490.095	1.82871	0.170494	10.7259	7.69e-27	1.18e-24
Pitpnm1	392.936	-1.93031	0.180395	-10.7004	1.01e-26	1.54e-24
Fam101b	1862.89	1.06963	0.100339	10.6602	1.56e-26	2.35e-24
Palld	4237.21	0.728648	0.0684869	10.6392	1.96e-26	2.9e-24
Col6a2	2891.25	0.974126	0.0922987	10.5541	4.87e-26	7.14e-24
Rbms3	1841.46	0.966382	0.0924022	10.4584	1.34e-25	1.95e-23
Lhfpl2	3825.66	0.856608	0.0824798	10.3857	2.88e-25	4.14e-23
Dab2	2431.64	1.08699	0.106692	10.1881	2.24e-24	3.18e-22
Plagl1	2565.97	0.898957	0.0884402	10.1646	2.85e-24	4.01e-22
Cnn2	6621.66	0.790651	0.0780023	10.1362	3.81e-24	5.27e-22
Lgals1	6149.5	0.719063	0.0709414	10.136	3.82e-24	5.27e-22
Bves	454.137	-1.63768	0.161865	-10.1176	4.62e-24	6.3e-22
Hoxc10	1142.82	1.31418	0.129991	10.1097	5e-24	6.75e-22
Mex3b	2280.37	0.874867	0.0865713	10.1057	5.21e-24	6.97e-22
Dazap2	3260.23	-0.757582	0.0750714	-10.0915	6.03e-24	7.98e-22
Rian	1185.9	1.14353	0.113433	10.0811	6.7e-24	8.78e-22
Syt13	720.113	1.66676	0.166142	10.0322	1.1e-23	1.43e-21
Cald1	3979	0.735984	0.0735155	10.0113	1.36e-23	1.75e-21
Acvr2a	1825.4	-0.927878	0.0927634	-10.0026	1.48e-23	1.89e-21
Dkk2	1064.77	1.28958	0.129134	9.9864	1.75e-23	2.21e-21
AW551984	1205.18	1.20111	0.120319	9.98278	1.81e-23	2.27e-21
Synpo	5264.16	0.682281	0.0687463	9.92462	3.25e-23	4.03e-21
Bmpr1b	1182.04	-1.2496	0.126583	-9.8718	5.52e-23	6.77e-21
Slc14a1	390.796	1.8117	0.183626	9.86622	5.83e-23	7.09e-21
Sec24d	1631.59	0.902688	0.091612	9.85338	6.63e-23	7.99e-21
Irx1	166.548	-3.00007	0.305308	-9.82637	8.67e-23	1.04e-20
Tbx5	186.967	2.95992	0.301253	9.82537	8.76e-23	1.04e-20
Gap43	460.7	1.67165	0.170485	9.80528	1.07e-22	1.24e-20
Sall3	585.425	-1.44226	0.147087	-9.80549	1.07e-22	1.24e-20
Shisa2	6983.76	-0.674382	0.0690838	-9.76179	1.64e-22	1.9e-20
Adamts5	271.003	-2.09702	0.215104	-9.74887	1.87e-22	2.13e-20
Ltbp1	5546.64	-0.692301	0.0710763	-9.74025	2.03e-22	2.3e-20
Kera	614.717	3.35701	0.346089	9.69985	3.02e-22	3.4e-20
Pcdh19	428.834	1.58969	0.164525	9.66227	4.36e-22	4.87e-20
Flrt2	3172.74	0.816363	0.0845737	9.65267	4.79e-22	5.3e-20
Col1a1	13656.6	1.64974	0.171915	9.59626	8.29e-22	9.1e-20
Lmo4	1792.14	-0.90684	0.0946482	-9.58116	9.6e-22	1.04e-19
Gas2	4071.5	0.677536	0.0709657	9.54738	1.33e-21	1.44e-19
Rhoj	898.359	1.29296	0.137277	9.41862	4.57e-21	4.9e-19
Ghr	1211.62	0.97512	0.104933	9.29279	1.5e-20	1.59e-18
Osr2	2120.9	0.838233	0.0902076	9.29226	1.51e-20	1.59e-18
Gdf5	2310.49	0.837147	0.0902029	9.28071	1.68e-20	1.76e-18
Hoxd9	469.735	1.59513	0.172764	9.23296	2.63e-20	2.73e-18
Gja3	375.371	-2.04078	0.221074	-9.23121	2.68e-20	2.76e-18
Scx	1909.8	0.827296	0.089735	9.21932	2.99e-20	3.06e-18
Mab21l1	1528.54	0.959407	0.104192	9.2081	3.32e-20	3.37e-18
Pdlim4	2267.11	-0.751904	0.0817536	-9.1972	3.67e-20	3.67e-18
Sdc3	6072.3	0.681172	0.0740578	9.19784	3.65e-20	3.67e-18
Crlf1	1193.27	0.968208	0.106921	9.05534	1.36e-19	1.35e-17
Runx1t1	3123.87	0.740454	0.0818221	9.04956	1.44e-19	1.41e-17
Smtnl2	592.692	1.3671	0.152013	8.9933	2.4e-19	2.35e-17
Has2	1179.55	-0.927452	0.103267	-8.98114	2.68e-19	2.6e-17
5730457N03Rik	298.973	-1.88585	0.21043	-8.96187	3.19e-19	3.08e-17
Evx1	283.611	-2.11616	0.237598	-8.90647	5.27e-19	5.05e-17
Ndnf	528.921	1.36156	0.153918	8.84601	9.07e-19	8.62e-17
Dpysl5	467.05	-1.57995	0.178751	-8.83885	9.67e-19	9.13e-17
Dach1	1281.12	-1.00298	0.113495	-8.8372	9.81e-19	9.2e-17
Lrrn3	602.88	-1.35181	0.153028	-8.83375	1.01e-18	9.43e-17
Egfl6	938.947	1.16713	0.132188	8.82928	1.05e-18	9.74e-17
Tmem119	7114.68	-0.566768	0.0645906	-8.77477	1.71e-18	1.57e-16
Myl9	1538.6	1.11603	0.127435	8.75764	1.99e-18	1.82e-16
Fgf18	616.194	1.30989	0.150074	8.72831	2.59e-18	2.34e-16
Mfap3l	273.291	-1.79448	0.205892	-8.71564	2.89e-18	2.6e-16
Spock3	701.394	1.17263	0.134729	8.70362	3.21e-18	2.87e-16
Lhfp	1879.35	0.889961	0.102399	8.69108	3.59e-18	3.19e-16
Apod	161.245	2.7585	0.317763	8.681	3.92e-18	3.46e-16
Lhx2	1549.99	-0.933335	0.107749	-8.66216	4.63e-18	4.04e-16
Tnc	2339.66	1.91707	0.221323	8.66184	4.64e-18	4.04e-16
Flnc	1156.41	1.07172	0.123823	8.65527	4.92e-18	4.23e-16
Hoxa10	5847.53	0.560331	0.0647347	8.65581	4.89e-18	4.23e-16
Pde4b	290.824	-1.76877	0.204405	-8.65322	5.01e-18	4.28e-16
Ezr	1186.29	-0.899319	0.104067	-8.6417	5.54e-18	4.7e-16
Angptl1	410.232	1.45678	0.169295	8.60499	7.63e-18	6.44e-16
Atp9a	2370.32	0.768279	0.0905773	8.48203	2.21e-17	1.86e-15
Tbx3	2240.19	0.712751	0.0842711	8.45783	2.72e-17	2.27e-15
Adam19	1175.54	0.962829	0.11501	8.37168	5.68e-17	4.71e-15
Ctsc	902.787	-0.98064	0.117204	-8.36697	5.91e-17	4.87e-15
Fzd8	1672.02	0.83553	0.0999206	8.36194	6.17e-17	5.05e-15
Capn6	15650.6	0.492108	0.0588694	8.35931	6.31e-17	5.13e-15
Col8a2	873.647	2.61849	0.31359	8.35004	6.82e-17	5.52e-15
Anxa6	3986.34	0.711888	0.0853722	8.33864	7.51e-17	6.04e-15
Lsp1	658.977	1.1229	0.135184	8.30641	9.86e-17	7.88e-15
Adamts17	897.017	1.23614	0.149643	8.26061	1.45e-16	1.15e-14
Fbn1	2183.75	0.841221	0.102013	8.24621	1.63e-16	1.29e-14
Tbx4	5337.58	0.57525	0.0697809	8.24366	1.67e-16	1.31e-14
Tshz2	727.61	1.06929	0.131284	8.14487	3.8e-16	2.96e-14
Myc	570.267	1.19179	0.146395	8.14088	3.92e-16	3.05e-14
Svil	1770.12	0.854263	0.105507	8.09676	5.64e-16	4.35e-14
Cbln1	233.706	-1.92178	0.237399	-8.09516	5.72e-16	4.39e-14
Arhgap20	170.72	2.29377	0.284344	8.06688	7.21e-16	5.47e-14
Met	277.969	-1.66472	0.20635	-8.06747	7.18e-16	5.47e-14
Zbtb16	170.512	2.18361	0.271117	8.05415	8e-16	6.04e-14
Ppp3ca	2711.72	-0.630671	0.0785135	-8.03264	9.54e-16	7.16e-14
Net1	4483.25	0.559637	0.0701733	7.97506	1.52e-15	1.14e-13
Aass	362.472	1.57478	0.197652	7.96741	1.62e-15	1.2e-13
Msx2	870.017	-1.04173	0.130817	-7.96323	1.68e-15	1.24e-13
Anxa2	2142.42	0.792207	0.0995211	7.96019	1.72e-15	1.26e-13
Egflam	1690.54	0.814523	0.102823	7.92157	2.35e-15	1.7e-13
Gatm	203.679	1.88197	0.237559	7.92214	2.33e-15	1.7e-13
Prrx2	3881.76	-0.648242	0.0818555	-7.91934	2.39e-15	1.72e-13
Pgm2	1263.9	0.8164	0.103292	7.90384	2.7e-15	1.94e-13
Edil3	286.381	1.55743	0.199606	7.80253	6.07e-15	4.34e-13
Plxnb1	3437.14	-0.56029	0.071995	-7.78235	7.12e-15	5.06e-13
Cables1	398.418	-1.31393	0.169058	-7.77202	7.72e-15	5.46e-13
Prss35	411.588	1.34184	0.173261	7.74464	9.59e-15	6.74e-13
Tnfaip6	1331.78	0.779233	0.101196	7.70024	1.36e-14	9.5e-13
Osr1	2483.57	1.54859	0.201507	7.685	1.53e-14	1.06e-12
Dnm3	397.926	1.34018	0.174621	7.6748	1.66e-14	1.15e-12
Igfbp2	4788.96	0.568082	0.0740934	7.6671	1.76e-14	1.21e-12
Pax9	360.824	1.57208	0.206396	7.61678	2.6e-14	1.78e-12
Igfbp4	21820.6	0.492847	0.0647393	7.6128	2.68e-14	1.83e-12
Tmcc3	419.235	1.31726	0.173539	7.59058	3.18e-14	2.16e-12
Emx2	268.338	1.64084	0.216853	7.56659	3.83e-14	2.59e-12
Pdia6	15445.2	0.421546	0.0557323	7.56377	3.92e-14	2.63e-12
Timp3	3480.79	0.589099	0.0779208	7.56022	4.02e-14	2.69e-12
Fgf10	537.093	-1.17091	0.155027	-7.55291	4.26e-14	2.83e-12
Camk4	186.583	1.89044	0.25032	7.55209	4.28e-14	2.84e-12
Myog	115.697	-2.92925	0.388217	-7.54538	4.51e-14	2.97e-12
Sox9	14147.9	-0.454013	0.0603066	-7.52841	5.14e-14	3.37e-12
Bnc2	853.609	0.962036	0.128012	7.51518	5.68e-14	3.71e-12
Mfge8	3441.1	-0.541448	0.0720576	-7.51411	5.73e-14	3.72e-12
Paics	7981.1	-0.461684	0.0614703	-7.51068	5.88e-14	3.8e-12
Ube2ql1	557.135	1.24668	0.166332	7.49512	6.62e-14	4.26e-12
Pmp22	1220.82	0.773791	0.103259	7.49372	6.69e-14	4.28e-12
Trps1	3703.06	0.625224	0.0834899	7.48861	6.96e-14	4.43e-12
Kit	847.753	-0.884696	0.118272	-7.48016	7.42e-14	4.71e-12
Adamtsl3	219.34	1.72105	0.230139	7.4783	7.53e-14	4.75e-12
Fgfr2	4148.07	-0.547666	0.0734105	-7.46031	8.63e-14	5.42e-12
Creb5	1274.48	-0.752281	0.100987	-7.44928	9.39e-14	5.87e-12
Msrb3	974.323	0.958752	0.129056	7.42894	1.09e-13	6.81e-12
Rrbp1	3724.59	0.596487	0.0803661	7.42212	1.15e-13	7.14e-12
Galnt2	3910.34	0.519253	0.0702237	7.39426	1.42e-13	8.77e-12
Sorl1	742.128	1.01919	0.138136	7.37814	1.61e-13	9.85e-12
Trim71	404.565	-1.29108	0.175058	-7.3752	1.64e-13	1e-11
Pcdh17	343.18	1.35355	0.183803	7.36411	1.78e-13	1.08e-11
Eln	841.822	1.09125	0.148674	7.33988	2.14e-13	1.29e-11
Pamr1	445.974	1.2393	0.16905	7.331	2.28e-13	1.38e-11
Irx2	95.1612	-2.6354	0.359572	-7.32928	2.31e-13	1.39e-11
Slc2a3	1064.06	-0.875828	0.119819	-7.30958	2.68e-13	1.6e-11
Ankrd10	4003.76	-0.590113	0.0807467	-7.30819	2.71e-13	1.61e-11
Lrig3	7241.15	0.496239	0.0679695	7.3009	2.86e-13	1.69e-11
Magi1	898.56	0.868842	0.118996	7.30142	2.85e-13	1.69e-11
Ebf2	1245.72	0.822992	0.112861	7.29209	3.05e-13	1.79e-11
Chd7	1944.35	-0.799344	0.109643	-7.29042	3.09e-13	1.81e-11
Aff2	764.097	0.973636	0.133639	7.28554	3.2e-13	1.86e-11
Bambi	1666.77	-0.723328	0.0995264	-7.2677	3.66e-13	2.12e-11
Tmem123	2228.72	-0.642297	0.0884553	-7.26126	3.83e-13	2.21e-11
Hdac9	430.108	-1.25523	0.172956	-7.25754	3.94e-13	2.27e-11
Marcks	18489.8	0.468646	0.0646258	7.25169	4.12e-13	2.36e-11
Ets2	4360.05	-0.51034	0.0704592	-7.24307	4.39e-13	2.5e-11
Clmn	257.003	1.58326	0.218634	7.24159	4.43e-13	2.52e-11
Tbx15	4093.3	0.515672	0.0714383	7.21841	5.26e-13	2.96e-11
Tmem200a	457.948	1.14908	0.15918	7.21874	5.25e-13	2.96e-11
Wnt9a	291.087	1.50278	0.209045	7.18875	6.54e-13	3.66e-11
Cntnap3	66.5144	-3.33654	0.464353	-7.18537	6.7e-13	3.74e-11
Alcam	1629.78	0.80522	0.112096	7.18328	6.81e-13	3.78e-11
Prrx1	7908.24	0.515052	0.0717315	7.18028	6.96e-13	3.85e-11
Tox	717.956	1.13331	0.158001	7.17282	7.35e-13	4.05e-11
Amot	4435	0.576558	0.0810405	7.11445	1.12e-12	6.17e-11
Myh3	125.301	-2.44174	0.343954	-7.09905	1.26e-12	6.84e-11
Sema3f	4042.67	0.562813	0.0792747	7.09953	1.25e-12	6.84e-11
Pdzd2	619.022	-1.03651	0.146118	-7.09361	1.31e-12	7.09e-11
Mov10	2620.9	0.637448	0.0900061	7.08228	1.42e-12	7.66e-11
Penk	302.996	1.40502	0.198515	7.07762	1.47e-12	7.89e-11
Tax1bp1	4379.13	-0.495866	0.0701094	-7.07274	1.52e-12	8.14e-11
Cdh2	4137.57	0.521378	0.0739063	7.05459	1.73e-12	9.24e-11
Ifitm1	430.703	-1.20301	0.170655	-7.04936	1.8e-12	9.56e-11
Notch2	3631.61	0.514025	0.0730502	7.03661	1.97e-12	1.04e-10
Mical1	1751.33	-0.632704	0.0900054	-7.02963	2.07e-12	1.09e-10
Meox1	409.279	1.21363	0.172662	7.02892	2.08e-12	1.09e-10
Maged2	12044.7	0.400335	0.057223	6.99605	2.63e-12	1.38e-10
Bmp7	2085.57	-0.608223	0.0872724	-6.96925	3.19e-12	1.66e-10
Creb3l1	184.821	1.74567	0.25082	6.95986	3.41e-12	1.77e-10
Tcerg1l	177.019	1.78059	0.256068	6.95357	3.56e-12	1.84e-10
Lpar1	10826.5	0.400367	0.0576911	6.93984	3.93e-12	2.02e-10
App	4609.97	0.52559	0.0758569	6.92869	4.25e-12	2.18e-10
Ier2	12706.4	-0.398398	0.0575827	-6.91871	4.56e-12	2.33e-10
Mn1	619.427	0.938528	0.135804	6.91087	4.82e-12	2.45e-10
Scube1	3415.78	0.512367	0.0741339	6.91137	4.8e-12	2.45e-10
Mllt3	1470.49	-0.67451	0.097737	-6.90128	5.15e-12	2.61e-10
Sparc	5077.93	0.567859	0.0822978	6.90005	5.2e-12	2.62e-10
Hibadh	1518.31	-0.658901	0.0955516	-6.89577	5.36e-12	2.69e-10
Dlg5	4246.84	0.522171	0.0757541	6.89297	5.46e-12	2.73e-10
Dicer1	3095.41	0.560228	0.0813383	6.88764	5.67e-12	2.83e-10
Egr2	916.863	-0.810318	0.117664	-6.88672	5.71e-12	2.83e-10
Myo10	2304.92	-0.600613	0.0872394	-6.88466	5.79e-12	2.85e-10
Rab3il1	1020.58	0.798219	0.115937	6.88494	5.78e-12	2.85e-10
Sall1	1851.95	-0.660829	0.0960766	-6.87815	6.06e-12	2.98e-10
Nkx3-2	266.118	-1.37919	0.20074	-6.8705	6.4e-12	3.13e-10
Osbpl5	1047.08	0.780641	0.113841	6.85727	7.02e-12	3.42e-10
Sorcs2	1128.49	0.764584	0.111572	6.85282	7.24e-12	3.52e-10
Sall4	299.794	-1.32015	0.193272	-6.83056	8.46e-12	4.09e-10
Msn	2464.22	-0.553288	0.0811559	-6.81759	9.26e-12	4.46e-10
Prdx6	5339.28	-0.455386	0.067038	-6.79296	1.1e-11	5.28e-10
Pcdh9	702.723	0.916596	0.134946	6.79231	1.1e-11	5.28e-10
D1Ertd622e	630.231	-0.922405	0.135928	-6.78599	1.15e-11	5.5e-10
Efna1	488.735	-1.2192	0.179827	-6.77986	1.2e-11	5.72e-10
Ccnd2	15608.1	-0.382484	0.0564307	-6.77795	1.22e-11	5.78e-10
Eya2	390.348	1.23756	0.182643	6.77581	1.24e-11	5.84e-10
Ssc5d	456.829	1.08534	0.16033	6.76946	1.29e-11	6.08e-10
Nfix	832.597	0.905378	0.134168	6.74807	1.5e-11	7.02e-10
Unc5b	1260.04	-0.832832	0.123568	-6.73984	1.59e-11	7.38e-10
Zfp36l1	4142.03	0.501631	0.0744264	6.73996	1.58e-11	7.38e-10
Tjp2	1656.75	-0.632575	0.0939406	-6.73378	1.65e-11	7.67e-10
Cyp26b1	1770.72	-0.662398	0.0984194	-6.73036	1.69e-11	7.83e-10
Hoxd8	158.027	1.78771	0.265978	6.72126	1.8e-11	8.3e-10
Enho	468.64	1.04506	0.155589	6.7168	1.86e-11	8.53e-10
Col25a1	2021.82	0.568908	0.0847134	6.71568	1.87e-11	8.57e-10
Arhgdib	386.44	1.15911	0.172769	6.70898	1.96e-11	8.94e-10
Egr1	21266.4	-0.451924	0.0673762	-6.70747	1.98e-11	9e-10
Polg	1888.68	-0.625099	0.0934849	-6.68663	2.28e-11	1.03e-09
Nfib	2564.92	0.52603	0.0787509	6.67967	2.39e-11	1.08e-09
Fgfr3	1440.4	-0.726093	0.108758	-6.67622	2.45e-11	1.1e-09
Pdlim5	447.826	-1.23848	0.185565	-6.67411	2.49e-11	1.12e-09
Rrm2	8934.62	-0.44621	0.0670313	-6.65674	2.8e-11	1.25e-09
Fmod	558.062	1.08766	0.163467	6.65366	2.86e-11	1.27e-09
Osbpl3	520.317	0.99543	0.149863	6.64228	3.09e-11	1.37e-09
Vat1l	133.755	1.99094	0.299946	6.63768	3.19e-11	1.41e-09
Fbln2	5751.63	0.424169	0.0639334	6.63454	3.26e-11	1.44e-09
Gja1	9003.6	-0.392587	0.0591843	-6.63329	3.28e-11	1.44e-09
Klhl21	958.117	-0.74739	0.112706	-6.63134	3.33e-11	1.46e-09
Errfi1	1390.07	-0.644619	0.0973235	-6.62347	3.51e-11	1.53e-09
Car14	1545.31	-0.649136	0.0981187	-6.61582	3.69e-11	1.61e-09
Axl	3167	0.538545	0.0815124	6.60692	3.92e-11	1.7e-09
Slitrk1	58.9967	3.53857	0.535632	6.60634	3.94e-11	1.7e-09
Cacna1g	1792.9	0.691571	0.104995	6.5867	4.5e-11	1.94e-09
Ctnnal1	677.479	-0.864776	0.131375	-6.58251	4.63e-11	1.99e-09
Chl1	76.1473	-2.78933	0.426071	-6.54663	5.88e-11	2.52e-09
Efna5	781.308	0.812947	0.124321	6.53911	6.19e-11	2.64e-09
Cmtm3	1354.01	0.671835	0.103228	6.50828	7.6e-11	3.24e-09
Hs3st1	86.3975	2.49775	0.384403	6.49774	8.15e-11	3.46e-09
Eva1a	700.989	-0.856819	0.131945	-6.49377	8.37e-11	3.54e-09
Ctnna1	6766	-0.400496	0.0617455	-6.48624	8.8e-11	3.71e-09
Fam60a	4223.64	-0.510293	0.0787077	-6.4834	8.97e-11	3.77e-09
Slc6a14	45.0003	-5.51678	0.851396	-6.47968	9.19e-11	3.85e-09
Camk2d	800.5	0.819428	0.126763	6.46426	1.02e-10	4.26e-09
Grin3a	139.669	2.02145	0.312862	6.46116	1.04e-10	4.33e-09
Gse1	786.357	-0.833138	0.128954	-6.46073	1.04e-10	4.33e-09
Epb4.1l3	4200.49	0.521605	0.0807537	6.4592	1.05e-10	4.36e-09
Rab32	678.372	0.892963	0.13828	6.45764	1.06e-10	4.39e-09
Oprd1	41.6504	-4.8034	0.744273	-6.45382	1.09e-10	4.49e-09
Snai2	2259.31	-0.569864	0.0883386	-6.45091	1.11e-10	4.56e-09
Samd4	344.548	1.21624	0.188612	6.44835	1.13e-10	4.63e-09
Dmrt2	618.395	0.904781	0.140366	6.44587	1.15e-10	4.69e-09
Lect1	385.456	1.08261	0.168244	6.43479	1.24e-10	5.03e-09
Klhdc10	4391.74	0.559305	0.0874216	6.39779	1.58e-10	6.39e-09
Lama4	1281.61	0.690065	0.108275	6.37326	1.85e-10	7.48e-09
Rcc2	14908.4	-0.381527	0.0601529	-6.34262	2.26e-10	9.11e-09
Hoxa11os	374.252	-1.2226	0.192808	-6.34101	2.28e-10	9.17e-09
Gxylt2	303.904	1.24634	0.197329	6.31608	2.68e-10	1.07e-08
Btg1	4660.36	-0.424216	0.0672056	-6.3122	2.75e-10	1.1e-08
Igsf10	947.999	0.716864	0.113694	6.30521	2.88e-10	1.15e-08
Thbs1	6347.83	0.478877	0.0761325	6.29005	3.17e-10	1.26e-08
Adamtsl2	435.621	1.06564	0.169932	6.27097	3.59e-10	1.42e-08
Aplp2	4939.79	-0.426975	0.0681467	-6.26553	3.72e-10	1.47e-08
Spats2l	908.744	0.873916	0.139488	6.26515	3.72e-10	1.47e-08
Ldhb	7678.37	-0.382332	0.0610728	-6.26027	3.84e-10	1.51e-08
Tcf7	461.521	-0.991561	0.159081	-6.23307	4.57e-10	1.79e-08
Pthlh	173.238	-1.66901	0.26806	-6.22628	4.78e-10	1.86e-08
Tgfbr2	1577.47	0.607036	0.0977702	6.20881	5.34e-10	2.08e-08
Ptgis	606.637	0.866632	0.140142	6.18398	6.25e-10	2.43e-08
Dse	2164.61	0.539584	0.0873938	6.17417	6.65e-10	2.57e-08
Nup62cl	65.0712	2.87592	0.465901	6.1728	6.71e-10	2.59e-08
Sox5	1293.12	-0.663959	0.107672	-6.16651	6.98e-10	2.69e-08
Adamts7	1623.25	0.57	0.0924806	6.16346	7.12e-10	2.73e-08
Mmp11	2710.19	0.525836	0.0853841	6.15847	7.35e-10	2.81e-08
Enpp2	947.282	0.748285	0.121555	6.15596	7.46e-10	2.85e-08
Hunk	3406.08	0.534704	0.0870599	6.14179	8.16e-10	3.1e-08
Parp1	7446.48	-0.380168	0.0619056	-6.14109	8.2e-10	3.11e-08
Cecr2	650.259	-0.898433	0.146358	-6.13859	8.33e-10	3.15e-08
Islr	3386.71	0.481436	0.0784544	6.13651	8.44e-10	3.18e-08
Dixdc1	1755.63	-0.558818	0.0911335	-6.13187	8.69e-10	3.26e-08
Gpc3	43131.4	0.371678	0.0606109	6.13221	8.67e-10	3.26e-08
Kank1	2185.3	-0.563503	0.0921489	-6.11514	9.65e-10	3.61e-08
Lama2	321.927	1.18982	0.194904	6.10466	1.03e-09	3.84e-08
Peg10	1103.34	0.726193	0.119003	6.10229	1.05e-09	3.89e-08
Cask	1700.44	0.601743	0.0987973	6.09069	1.12e-09	4.17e-08
P3h3	3004.12	0.500742	0.0822871	6.08531	1.16e-09	4.3e-08
Cxcl12	3754.02	1.68193	0.27652	6.08249	1.18e-09	4.37e-08
Ogn	458.868	1.01353	0.166692	6.08025	1.2e-09	4.41e-08
Six2	1216.18	-0.694164	0.114297	-6.07334	1.25e-09	4.6e-08
Pbx1	1297.75	0.815631	0.134862	6.0479	1.47e-09	5.37e-08
Fblim1	3812.31	0.454861	0.0752871	6.04169	1.53e-09	5.57e-08
Ptgfr	178.152	1.67699	0.277645	6.04007	1.54e-09	5.61e-08
Hmgb3	9735.85	-0.371959	0.0616027	-6.03802	1.56e-09	5.66e-08
P4ha3	563.948	0.880364	0.145866	6.03543	1.59e-09	5.74e-08
Tll1	241.336	1.33375	0.221109	6.03211	1.62e-09	5.84e-08
Acvr2b	1365.39	-0.609583	0.101128	-6.02781	1.66e-09	5.98e-08
St6galnac3	1045.99	0.649648	0.108017	6.01434	1.81e-09	6.49e-08
Gcnt1	337.975	-1.25503	0.209605	-5.98761	2.13e-09	7.63e-08
Tmem59l	462.913	0.946412	0.158552	5.96912	2.39e-09	8.52e-08
Mbnl3	1184.3	0.626155	0.10504	5.96111	2.51e-09	8.92e-08
Pfn2	2335.98	0.485443	0.0814395	5.96079	2.51e-09	8.92e-08
Socs2	574.051	-0.879152	0.147795	-5.94846	2.71e-09	9.59e-08
Hmgcs2	147.273	-1.67785	0.282193	-5.94573	2.75e-09	9.73e-08
Csrnp3	578.241	0.940312	0.158235	5.94249	2.81e-09	9.9e-08
Epha3	1203.49	-0.624258	0.105063	-5.94172	2.82e-09	9.92e-08
Arhgef26	406.761	0.985528	0.166105	5.93315	2.97e-09	1.04e-07
Cpa4	75.3895	2.41951	0.408259	5.92642	3.1e-09	1.08e-07
Mettl9	4395.5	-0.441406	0.0745247	-5.92295	3.16e-09	1.1e-07
Vsx2	40.758	5.69053	0.96196	5.91555	3.31e-09	1.15e-07
Dab1	645.637	0.829209	0.140422	5.90514	3.52e-09	1.22e-07
Txndc5	7296.25	0.35887	0.0607816	5.90425	3.54e-09	1.23e-07
Dusp9	1518.03	-0.573195	0.0971609	-5.89944	3.65e-09	1.26e-07
Ripk3	497.488	0.910064	0.154368	5.89542	3.74e-09	1.29e-07
Dock11	615.722	-0.804624	0.137043	-5.87131	4.32e-09	1.49e-07
Col23a1	4506.47	0.508517	0.0867377	5.8627	4.55e-09	1.56e-07
Olfml2a	164.213	1.5218	0.260446	5.84306	5.13e-09	1.75e-07
Rai14	3190.66	-0.432527	0.0741762	-5.83108	5.51e-09	1.88e-07
Ddx39	2836.27	-0.460894	0.0792456	-5.81602	6.03e-09	2.05e-07
Aplnr	82.3123	-2.49108	0.428666	-5.81125	6.2e-09	2.1e-07
Edn3	863.781	0.722058	0.124283	5.80977	6.26e-09	2.12e-07
Cdc42ep1	435.087	0.947864	0.163169	5.80908	6.28e-09	2.12e-07
Rps6ka6	2558.59	-0.454234	0.0782609	-5.8041	6.47e-09	2.18e-07
Cdh4	881.071	0.706194	0.121777	5.79907	6.67e-09	2.24e-07
Uhrf1	8489.55	-0.347288	0.0599208	-5.79579	6.8e-09	2.28e-07
Tes	2868.41	0.440287	0.0760058	5.79281	6.92e-09	2.31e-07
Tfrc	1941.96	-0.495196	0.0857283	-5.77634	7.63e-09	2.55e-07
Efemp1	444.846	0.925001	0.160224	5.77317	7.78e-09	2.59e-07
Gm2694	55.8825	-2.81014	0.486799	-5.77269	7.8e-09	2.59e-07
Atp2b4	295.315	1.38693	0.240457	5.76789	8.03e-09	2.65e-07
Tie1	38.5876	-4.69471	0.813948	-5.76783	8.03e-09	2.65e-07
Htra1	123.924	1.75798	0.304954	5.76473	8.18e-09	2.69e-07
Phldb2	4771.69	0.403454	0.0700044	5.76326	8.25e-09	2.71e-07
Plekhg1	626.665	0.853331	0.148206	5.75773	8.53e-09	2.79e-07
Gsn	1236.59	0.673797	0.117101	5.754	8.72e-09	2.85e-07
Svopl	193.143	-1.40916	0.246218	-5.72323	1.05e-08	3.41e-07
Tspo	447.63	-0.945094	0.16525	-5.71917	1.07e-08	3.48e-07
Nfatc2	769.605	0.723344	0.126707	5.70879	1.14e-08	3.69e-07
Adcy2	565.245	0.8709	0.152612	5.70664	1.15e-08	3.73e-07
Pkd2	3583.55	0.423654	0.0743222	5.70024	1.2e-08	3.86e-07
Fmnl3	3554.6	0.410047	0.0719785	5.6968	1.22e-08	3.93e-07
Tbx22	82.9911	2.26088	0.397267	5.69107	1.26e-08	4.06e-07
Fhdc1	177.781	-1.42335	0.250149	-5.69002	1.27e-08	4.07e-07
Copz2	734.108	0.766141	0.135144	5.66907	1.44e-08	4.59e-07
Pcna	4833.61	-0.411884	0.0727149	-5.66437	1.48e-08	4.71e-07
Hs6st2	1419.81	0.592581	0.104651	5.66245	1.49e-08	4.75e-07
Pea15a	1762.9	0.53807	0.0951481	5.65508	1.56e-08	4.95e-07
Colec12	679.387	0.80232	0.142071	5.64732	1.63e-08	5.17e-07
6330403K07Rik	4586.7	0.396439	0.0703167	5.6379	1.72e-08	5.44e-07
Tnfaip8	1606.46	0.552175	0.0980162	5.63351	1.77e-08	5.57e-07
Dennd2a	2203.75	0.487137	0.0864851	5.63261	1.78e-08	5.57e-07
Tmem200b	237.78	1.26703	0.224941	5.63274	1.77e-08	5.57e-07
Rcc1	2579.35	-0.448901	0.0797376	-5.62973	1.8e-08	5.65e-07
2006-09-01	3960.2	0.401902	0.0714808	5.62253	1.88e-08	5.88e-07
Sox11	8549.25	-0.337867	0.0604029	-5.59355	2.22e-08	6.94e-07
Neo1	6193.36	0.373972	0.0669982	5.58182	2.38e-08	7.41e-07
AK028782_gene	585.847	0.811142	0.145545	5.57314	2.5e-08	7.77e-07
Prkar1b	441.98	0.900392	0.161753	5.56647	2.6e-08	8.05e-07
Prep	4311.44	-0.38794	0.0697958	-5.55821	2.73e-08	8.42e-07
Il1r1	167.995	1.53876	0.277196	5.55116	2.84e-08	8.75e-07
Dcx	547.498	0.809744	0.146133	5.54114	3.01e-08	9.24e-07
Serpinh1	24014.5	0.328645	0.0593942	5.53329	3.14e-08	9.64e-07
Cited2	2675.59	-0.513379	0.0928156	-5.53117	3.18e-08	9.74e-07
Nhsl2	1179.92	0.710438	0.128865	5.51303	3.53e-08	1.08e-06
Mcm7	8566.83	-0.34009	0.0617468	-5.50781	3.63e-08	1.11e-06
Agtr1a	92.882	1.96149	0.356634	5.50002	3.8e-08	1.15e-06
Pdzrn3	875.979	0.700828	0.127517	5.49598	3.89e-08	1.18e-06
Mfap4	8278.43	0.32691	0.0594872	5.49547	3.9e-08	1.18e-06
Ugp2	2161.75	0.470458	0.0856369	5.49364	3.94e-08	1.19e-06
Stra6	2317.51	0.545446	0.0994309	5.48567	4.12e-08	1.24e-06
Hes1	6220.84	-0.464282	0.0846484	-5.48483	4.14e-08	1.24e-06
Pdgfc	2337.29	-0.472191	0.0861217	-5.48283	4.19e-08	1.26e-06
Cntn4	72.6423	2.35515	0.430529	5.47037	4.49e-08	1.34e-06
Rhoc	1593.57	0.531163	0.0971131	5.46953	4.51e-08	1.35e-06
Wnt4	155.49	1.53806	0.281451	5.46476	4.64e-08	1.38e-06
Smoc2	812.358	0.720868	0.132049	5.45908	4.79e-08	1.42e-06
Fam114a1	1026.96	0.614708	0.112712	5.45381	4.93e-08	1.46e-06
Med13l	1670.96	0.491991	0.0903976	5.44253	5.25e-08	1.56e-06
Slc14a2	158.22	1.48382	0.272684	5.44156	5.28e-08	1.56e-06
Cyr61	17432.1	0.338178	0.0622215	5.43506	5.48e-08	1.61e-06
Dnm1	1445.76	0.559465	0.102963	5.43367	5.52e-08	1.62e-06
Lox	1015.03	1.59681	0.294288	5.42601	5.76e-08	1.69e-06
Bmp5	288.706	1.04429	0.192652	5.42063	5.94e-08	1.74e-06
Plvap	81.8326	-2.38519	0.440235	-5.41798	6.03e-08	1.76e-06
Adam23	205.443	1.34256	0.248243	5.40824	6.36e-08	1.86e-06
Phex	37.2443	3.75142	0.694088	5.40481	6.49e-08	1.89e-06
Adamts3	396.996	0.890939	0.164855	5.4044	6.5e-08	1.89e-06
Gsto1	2082.88	0.461102	0.085473	5.39471	6.86e-08	1.99e-06
Msx1	1977.08	-1.18583	0.219974	-5.39078	7.02e-08	2.03e-06
Ndn	4448.52	0.362432	0.0672757	5.38727	7.15e-08	2.06e-06
Gria3	164.044	1.61237	0.29944	5.38461	7.26e-08	2.09e-06
Casz1	75.9925	-2.12832	0.395328	-5.38368	7.3e-08	2.1e-06
Zfp219	2036.36	-0.472618	0.0878313	-5.38097	7.41e-08	2.12e-06
Spsb4	1020.14	-0.598043	0.111221	-5.37708	7.57e-08	2.17e-06
Cpm	2044.61	-0.60829	0.113159	-5.37553	7.64e-08	2.18e-06
Emx2os	159.657	1.51552	0.282465	5.36532	8.08e-08	2.3e-06
Tmem108	423.05	0.856939	0.15991	5.35889	8.37e-08	2.38e-06
Sema5a	2079.2	0.506736	0.0946892	5.35157	8.72e-08	2.47e-06
Eif5a	19583.5	-0.304156	0.0568516	-5.35	8.8e-08	2.49e-06
Rfwd3	2871.16	-0.408683	0.0765145	-5.34124	9.23e-08	2.61e-06
Plce1	518.104	0.896988	0.168164	5.334	9.61e-08	2.71e-06
Pam	928.818	-0.60944	0.114538	-5.32085	1.03e-07	2.91e-06
Dcaf12l1	373.173	0.986529	0.185508	5.31799	1.05e-07	2.95e-06
Ddx3x	11573.8	-0.302125	0.0568596	-5.31353	1.08e-07	3.01e-06
Rgmb	1283.96	0.538273	0.101616	5.29714	1.18e-07	3.29e-06
Msc	57.2374	-2.69223	0.508613	-5.29328	1.2e-07	3.35e-06
Zfp536	137.143	-1.56011	0.295003	-5.28845	1.23e-07	3.43e-06
Kcnmb4	318.547	-0.967858	0.183239	-5.28194	1.28e-07	3.55e-06
Scin	105.289	-1.72596	0.327281	-5.27364	1.34e-07	3.71e-06
Wif1	2141.95	0.482332	0.0914799	5.27254	1.35e-07	3.72e-06
Ntn3	1127.27	0.611733	0.116082	5.26983	1.37e-07	3.77e-06
Igf1	1575.56	1.47059	0.27956	5.26038	1.44e-07	3.96e-06
Barx1	139.659	1.53387	0.291825	5.25611	1.47e-07	4.05e-06
Nkd1	1965.04	-0.447055	0.0852479	-5.24418	1.57e-07	4.31e-06
Dcc	158.471	1.53246	0.292523	5.23878	1.62e-07	4.43e-06
Adgre5	933.907	0.614173	0.117418	5.23066	1.69e-07	4.62e-06
Gaa	2789.2	0.428004	0.0818913	5.22649	1.73e-07	4.7e-06
Tmem164	4344.83	0.39546	0.0756614	5.22671	1.73e-07	4.7e-06
Fbn2	7564.77	0.430625	0.0824349	5.22382	1.75e-07	4.76e-06
Rffl	472.976	-0.800658	0.153426	-5.21853	1.8e-07	4.89e-06
Arvcf	1835.82	-0.491266	0.0945203	-5.19746	2.02e-07	5.47e-06
Rfx4	43.6349	2.80988	0.540828	5.19551	2.04e-07	5.51e-06
Rnf157	1805.25	0.505897	0.0973951	5.19428	2.06e-07	5.54e-06
Tspan11	873.142	0.633226	0.122127	5.18497	2.16e-07	5.81e-06
Bcat1	1272.99	-0.542799	0.104738	-5.18246	2.19e-07	5.88e-06
Igf2os	377.384	0.895797	0.17287	5.18192	2.2e-07	5.88e-06
Tspan5	1170.47	0.582357	0.11244	5.17928	2.23e-07	5.96e-06
Npas3	318.354	-1.014	0.195808	-5.17854	2.24e-07	5.97e-06
Wnt11	2446.07	0.490955	0.0949543	5.17044	2.34e-07	6.22e-06
Whrn	655.496	0.723601	0.140165	5.1625	2.44e-07	6.48e-06
Susd5	275.455	-1.02041	0.197707	-5.16124	2.45e-07	6.51e-06
Surf4	9181.89	0.31431	0.0609053	5.16064	2.46e-07	6.52e-06
Macc1	43.8571	2.82451	0.547468	5.15921	2.48e-07	6.55e-06
Nid1	2190.78	0.447392	0.086895	5.14865	2.62e-07	6.92e-06
Lgmn	661.053	-0.692205	0.134636	-5.14131	2.73e-07	7.18e-06
Arid3a	1032.97	-0.597982	0.116366	-5.13878	2.77e-07	7.26e-06
Draxin	284.059	-1.01349	0.197288	-5.13713	2.79e-07	7.31e-06
Igf2bp1	7426.82	-0.318057	0.0619384	-5.13506	2.82e-07	7.38e-06
Il11ra1	2171	0.422913	0.0824686	5.12816	2.93e-07	7.64e-06
Layn	99.3903	1.68487	0.328672	5.12629	2.96e-07	7.7e-06
Chd3	4221.57	0.401737	0.0784625	5.12011	3.05e-07	7.94e-06
Reep3	1411.84	0.551684	0.107752	5.11995	3.06e-07	7.94e-06
Myod1	47.154	-2.98455	0.583264	-5.11698	3.1e-07	8.05e-06
Hmgn3	925.464	0.582337	0.114148	5.10159	3.37e-07	8.71e-06
Actl6a	3655.78	-0.392171	0.0768912	-5.10034	3.39e-07	8.74e-06
Ptprd	2378.88	0.468155	0.0917894	5.10031	3.39e-07	8.74e-06
Lrp1	4129.11	0.387316	0.0759906	5.0969	3.45e-07	8.88e-06
Smarcd1	1807.77	-0.457974	0.0898905	-5.0948	3.49e-07	8.96e-06
Lmo1	251.388	-1.03932	0.204326	-5.08657	3.65e-07	9.34e-06
9430020K01Rik	493.499	0.836241	0.164675	5.07812	3.81e-07	9.75e-06
Atp11c	638.802	-0.717376	0.141343	-5.07543	3.87e-07	9.87e-06
Col6a1	2301.34	1.05354	0.208289	5.05808	4.24e-07	1.08e-05
Nefm	231.822	-1.08293	0.214094	-5.05817	4.23e-07	1.08e-05
Rrad	158.867	-1.3881	0.274471	-5.05735	4.25e-07	1.08e-05
Cdh15	59.4294	-2.47097	0.488895	-5.0542	4.32e-07	1.09e-05
Kdelr3	553.583	0.7446	0.147326	5.05411	4.32e-07	1.09e-05
Pgm5	213.877	-1.13973	0.225562	-5.05286	4.35e-07	1.1e-05
E2f2	477.014	-0.813389	0.16103	-5.05116	4.39e-07	1.11e-05
Pitrm1	4849.23	-0.342841	0.0678969	-5.04944	4.43e-07	1.11e-05
Mlf1	306.478	0.967466	0.191707	5.04659	4.5e-07	1.13e-05
Lrba	599.826	-0.694169	0.137738	-5.03979	4.66e-07	1.17e-05
Sh3kbp1	949.207	0.573807	0.113865	5.03935	4.67e-07	1.17e-05
Ntrk2	203.142	1.25002	0.248111	5.03816	4.7e-07	1.17e-05
Twist1	2755.98	-0.384969	0.0764705	-5.03422	4.8e-07	1.2e-05
Irf2bpl	3338.24	0.424563	0.0844375	5.02813	4.95e-07	1.23e-05
Adgrl2	1753.66	0.539651	0.107352	5.02693	4.98e-07	1.24e-05
Ptbp2	3276.54	-0.375936	0.0747974	-5.02606	5.01e-07	1.24e-05
Islr2	79.4063	1.91851	0.381923	5.02328	5.08e-07	1.26e-05
Acat1	1792.34	0.47457	0.0945259	5.02053	5.15e-07	1.27e-05
Efnb1	3579.83	0.37838	0.0753943	5.01867	5.2e-07	1.28e-05
Crispld1	1395.13	-0.547045	0.10919	-5.01001	5.44e-07	1.34e-05
Mcc	767.724	0.641742	0.128096	5.00986	5.45e-07	1.34e-05
Megf6	4193.18	0.40073	0.0800887	5.00358	5.63e-07	1.38e-05
AK043531_gene	161.448	1.28825	0.257645	5.0001	5.73e-07	1.4e-05
Astn1	424.97	0.818461	0.163701	4.99972	5.74e-07	1.4e-05
Clec2l	161.852	1.29104	0.258295	4.99831	5.78e-07	1.41e-05
Scn1a	71.3412	1.97248	0.394763	4.99662	5.83e-07	1.42e-05
Pmaip1	2199.81	-1.1356	0.227548	-4.99058	6.02e-07	1.46e-05
Glipr2	2387.07	0.403853	0.0809641	4.98806	6.1e-07	1.48e-05
Plat	363.037	0.972626	0.195098	4.98532	6.19e-07	1.5e-05
Tns1	2228.43	0.426833	0.085792	4.9752	6.52e-07	1.57e-05
Ptprm	352.352	0.958454	0.192675	4.97447	6.54e-07	1.58e-05
Satb1	615.128	-0.670931	0.134879	-4.97433	6.55e-07	1.58e-05
Mmd2	73.8874	1.96388	0.395338	4.96759	6.78e-07	1.63e-05
Cdkn2aip	1525.24	-0.488525	0.0983643	-4.96649	6.82e-07	1.64e-05
Zfp664	5214.98	-0.324752	0.0655527	-4.95407	7.27e-07	1.74e-05
Bicc1	841.061	0.639538	0.129328	4.94507	7.61e-07	1.82e-05
Hltf	674.655	-0.652019	0.132066	-4.93707	7.93e-07	1.89e-05
Oaf	3146.05	0.400447	0.0811101	4.93708	7.93e-07	1.89e-05
Fzd2	5698	0.333942	0.0677019	4.93254	8.12e-07	1.93e-05
Fgfr1op	1438.91	-0.509964	0.103418	-4.9311	8.18e-07	1.94e-05
Adcy4	766.639	0.660932	0.134451	4.9158	8.84e-07	2.09e-05
Arsb	743.361	0.650358	0.132304	4.91565	8.85e-07	2.09e-05
Scarf2	940.516	0.606708	0.123705	4.90446	9.37e-07	2.21e-05
Tcp11l2	505.042	-0.720028	0.146877	-4.90224	9.48e-07	2.23e-05
Znf512b	2344.02	0.453059	0.0924385	4.90119	9.53e-07	2.24e-05
Kdr	100.638	-1.95131	0.39848	-4.89688	9.74e-07	2.29e-05
Setbp1	746.952	0.662013	0.135437	4.88796	1.02e-06	2.39e-05
Dock9	323.345	-0.942715	0.192913	-4.88673	1.03e-06	2.4e-05
Fam163a	32.554	-3.23487	0.662962	-4.87942	1.06e-06	2.49e-05
Dlc1	512.898	-0.807691	0.165769	-4.87239	1.1e-06	2.57e-05
Eif4a1	18272.2	-0.27523	0.0565371	-4.86812	1.13e-06	2.62e-05
Sema3d	1057.83	-0.66372	0.136345	-4.86794	1.13e-06	2.62e-05
Dclk2	311.438	0.905291	0.186213	4.8616	1.16e-06	2.7e-05
Nrp2	9997.06	-0.316479	0.0652267	-4.85199	1.22e-06	2.83e-05
Id3	13735.8	-0.776649	0.160091	-4.8513	1.23e-06	2.84e-05
Zswim4	2964.82	-0.381148	0.0788433	-4.83425	1.34e-06	3.08e-05
Timp2	6543.75	0.356425	0.0739693	4.81856	1.45e-06	3.33e-05
Cep78	1374.87	-0.470646	0.0977765	-4.81349	1.48e-06	3.41e-05
Qdpr	1449.16	0.4768	0.0990628	4.81311	1.49e-06	3.41e-05
Bcl11b	1386.07	0.470664	0.0980055	4.80242	1.57e-06	3.59e-05
Marveld1	2326.92	0.497088	0.103564	4.79984	1.59e-06	3.63e-05
Pdgfrb	5809.26	0.332094	0.0692097	4.79837	1.6e-06	3.65e-05
Man1a2	2482.8	0.428476	0.0893491	4.79553	1.62e-06	3.7e-05
Foxp1	2389.69	-0.392682	0.0818921	-4.79511	1.63e-06	3.7e-05
Sgcd	131.678	1.39013	0.290133	4.79134	1.66e-06	3.76e-05
Zfp428	964.416	-0.538723	0.112443	-4.79107	1.66e-06	3.76e-05
Eps8	539.491	0.709557	0.148225	4.78703	1.69e-06	3.83e-05
Bend4	768.016	-0.662404	0.138483	-4.78329	1.72e-06	3.9e-05
Efnb3	2499.87	0.388278	0.0812123	4.78102	1.74e-06	3.94e-05
Itga9	1390.52	0.469845	0.0983028	4.77957	1.76e-06	3.96e-05
Efemp2	2511.98	0.386407	0.0809768	4.77182	1.83e-06	4.11e-05
Chst1	147.854	1.31576	0.275843	4.76995	1.84e-06	4.14e-05
Cachd1	5406.06	-0.319593	0.0670845	-4.76403	1.9e-06	4.26e-05
Zfp354c	2364.26	0.382883	0.0804271	4.76062	1.93e-06	4.32e-05
Lsr	611.162	-0.668518	0.140458	-4.75956	1.94e-06	4.34e-05
Hapln1	168.763	-1.23862	0.260399	-4.75662	1.97e-06	4.39e-05
Chsy3	358.032	0.83019	0.174556	4.75601	1.97e-06	4.4e-05
Svep1	212.6	1.0789	0.226912	4.75472	1.99e-06	4.42e-05
Ldha	26072.3	-0.325678	0.0685209	-4.75297	2e-06	4.45e-05
Tmem100	187.72	1.12175	0.236054	4.75211	2.01e-06	4.46e-05
Il6st	1918.89	0.464561	0.0980123	4.73983	2.14e-06	4.73e-05
Hey1	1037.52	-0.619762	0.130766	-4.73947	2.14e-06	4.74e-05
Skap2	159.345	-1.21341	0.256365	-4.73315	2.21e-06	4.88e-05
Daam2	715.025	0.604977	0.128184	4.71959	2.36e-06	5.21e-05
Myl1	35.1486	-3.1325	0.664295	-4.71553	2.41e-06	5.3e-05
Cadm2	108.556	1.5692	0.332823	4.71482	2.42e-06	5.31e-05
Dysf	396.184	-0.778854	0.165351	-4.7103	2.47e-06	5.42e-05
Lef1	1143.58	-0.556073	0.118124	-4.70752	2.51e-06	5.49e-05
Pth1r	2492.67	0.408221	0.0869019	4.69749	2.63e-06	5.75e-05
Amotl2	7164.52	0.303505	0.0646563	4.69412	2.68e-06	5.84e-05
Nasp	8880.22	-0.288438	0.0614509	-4.69379	2.68e-06	5.84e-05
Acta1	58.3769	-2.25561	0.480639	-4.69294	2.69e-06	5.86e-05
Lmo2	181.188	-1.22287	0.26084	-4.6882	2.76e-06	5.98e-05
AK083203_gene	371.225	-0.815185	0.174644	-4.6677	3.05e-06	6.6e-05
Bok	554.454	-0.659028	0.141231	-4.66631	3.07e-06	6.64e-05
Tnni1	58.2218	-2.0972	0.449726	-4.66328	3.11e-06	6.72e-05
Egfr	527.781	1.70319	0.365496	4.65992	3.16e-06	6.82e-05
Col16a1	1205.38	0.569327	0.122556	4.64544	3.39e-06	7.31e-05
Wwtr1	2438.61	0.39177	0.0844955	4.63658	3.54e-06	7.62e-05
Chrdl2	51.3253	-2.20768	0.476387	-4.63422	3.58e-06	7.67e-05
Mest	35088.2	1.07006	0.230902	4.63425	3.58e-06	7.67e-05
Mxi1	1758.34	-0.419936	0.0906179	-4.63414	3.58e-06	7.67e-05
Kcp	1526.76	0.554819	0.119783	4.63185	3.62e-06	7.74e-05
Dsel	911.859	0.529047	0.114229	4.63146	3.63e-06	7.75e-05
Adamts20	302.248	0.91459	0.197577	4.62902	3.67e-06	7.82e-05
Gng10	1737	0.430755	0.0930797	4.6278	3.7e-06	7.86e-05
Arl6ip5	531.692	0.682148	0.147539	4.62349	3.77e-06	8.01e-05
Ngf	93.305	1.59121	0.344401	4.62022	3.83e-06	8.13e-05
Cadm1	1127.12	-0.499562	0.108146	-4.61932	3.85e-06	8.14e-05
Il1rn	58.3072	2.37875	0.514932	4.61955	3.85e-06	8.14e-05
Baz1a	624.255	-0.643814	0.139405	-4.61828	3.87e-06	8.16e-05
Asb9	48.115	2.3128	0.501856	4.60849	4.06e-06	8.54e-05
Dtx4	405.743	0.779163	0.169163	4.60598	4.11e-06	8.62e-05
Xbp1	3188.28	0.465254	0.101005	4.60627	4.1e-06	8.62e-05
Emilin1	8311.81	0.294934	0.0641203	4.5997	4.23e-06	8.87e-05
Hoxc8	55.2761	2.11914	0.460763	4.59919	4.24e-06	8.88e-05
Bmp3	134.545	1.28947	0.280458	4.59774	4.27e-06	8.93e-05
Dkc1	2745.3	-0.352132	0.0766964	-4.59125	4.41e-06	9.2e-05
Metrnl	157.58	1.30987	0.285332	4.59066	4.42e-06	9.21e-05
Cd248	2411.46	0.392737	0.085743	4.5804	4.64e-06	9.66e-05
Atl2	1308.58	-0.463506	0.101241	-4.57824	4.69e-06	9.74e-05
Pdzrn4	100.316	1.48277	0.324344	4.5716	4.84e-06	0.000100395
Cxadr	2839.87	-0.347934	0.0761504	-4.56904	4.9e-06	0.000101473
Slc40a1	230.113	1.10918	0.243465	4.55583	5.22e-06	0.0001079
Rsrc1	1328.75	0.460111	0.101134	4.54954	5.38e-06	0.000111004
Fras1	350.349	0.971773	0.213678	4.54784	5.42e-06	0.000111735
Rasl10b	286.367	0.906007	0.19934	4.54502	5.49e-06	0.000113065
Twist2	303.459	0.874854	0.192889	4.53552	5.75e-06	0.000118096
Pcbp4	4422.29	-0.325674	0.0718647	-4.53176	5.85e-06	0.000120038
Rcn3	3681.64	0.367579	0.0811185	4.53139	5.86e-06	0.000120068
Tbx1	60.3566	-1.93835	0.427993	-4.52892	5.93e-06	0.000121291
Chrd	301.637	0.848154	0.18741	4.52565	6.02e-06	0.000122998
Ddr2	5399.8	0.324341	0.0717819	4.51842	6.23e-06	0.000127078
Ssbp3	6601.48	0.281235	0.0622955	4.51454	6.35e-06	0.000129236
Ddx26b	1466.69	-0.426858	0.0946367	-4.51049	6.47e-06	0.000131528
Tgfbr3	1274.09	0.627586	0.139162	4.50976	6.49e-06	0.000131782
Grb10	32993.2	0.265902	0.0589787	4.50844	6.53e-06	0.000132405
P3h2	296.517	0.875959	0.194343	4.50729	6.57e-06	0.000132925
Nek6	3404.61	0.351164	0.0780979	4.49646	6.91e-06	0.000139667
Cdon	1769.13	0.398708	0.088811	4.4894	7.14e-06	0.000144163
St3gal6	265.789	-0.892127	0.198744	-4.48882	7.16e-06	0.000144339
Csf1r	20.1009	-4.75266	1.05939	-4.4862	7.25e-06	0.000145905
Serinc5	443.819	-0.702816	0.156687	-4.48547	7.28e-06	0.000146189
Sdk1	232.854	1.00247	0.223655	4.48223	7.39e-06	0.000148205
Megf10	163.45	1.14269	0.255208	4.47748	7.55e-06	0.000151315
Emcn	28.0342	-3.41683	0.765319	-4.46458	8.02e-06	0.000160488
Rpn1	7812.02	0.274131	0.0614459	4.46133	8.15e-06	0.000162697
Syt16	216.531	0.99081	0.222125	4.4606	8.17e-06	0.000163014
Dact3	2378.89	0.361002	0.080955	4.4593	8.22e-06	0.000163767
Limk1	1297.48	0.453382	0.1017	4.45804	8.27e-06	0.000164486
Nxph3	96.2401	-1.51367	0.340158	-4.44989	8.59e-06	0.000170602
Pvrl2	1364.72	0.43894	0.0986777	4.44822	8.66e-06	0.000171679
Arl2bp	4734.92	-0.332488	0.0747713	-4.44674	8.72e-06	0.000172366
Fam174b	958.087	0.558797	0.125657	4.44701	8.71e-06	0.000172366
Pls3	2600.39	-0.423637	0.0953211	-4.44432	8.82e-06	0.000174061
Dck	2164.36	-0.434406	0.0977534	-4.4439	8.83e-06	0.000174146
Pim3	2123.99	-0.381202	0.0858139	-4.44219	8.9e-06	0.000175281
Prox1	63.4532	1.85732	0.418374	4.43938	9.02e-06	0.000177322
Trio	3409.87	0.415947	0.0937049	4.4389	9.04e-06	0.000177462
Pde3a	398.751	-0.742955	0.167431	-4.43737	9.11e-06	0.000178465
Tmem64	1838.74	-0.402366	0.0907116	-4.43567	9.18e-06	0.000179626
Crtap	1373.46	0.432112	0.0974324	4.435	9.21e-06	0.000179924
Zdhhc14	134.314	1.3569	0.306071	4.43328	9.28e-06	0.000181103
Zmym2	2959.6	-0.337256	0.076152	-4.42872	9.48e-06	0.000184705
Atp5b	34092.4	-0.229685	0.0519709	-4.4195	9.89e-06	0.000192482
Stard5	514.733	0.6462	0.146246	4.4186	9.93e-06	0.000193013
Fen1	2836.61	-0.350209	0.0793321	-4.41446	1.01e-05	0.000196457
Slitrk6	555.231	0.780319	0.176834	4.41273	1.02e-05	0.000197751
Fkbp10	3770.93	0.337351	0.0764822	4.41084	1.03e-05	0.000199196
Itga5	2703.09	0.345452	0.0784075	4.40586	1.05e-05	0.000203542
Rspo3	745.522	-0.552224	0.125415	-4.40319	1.07e-05	0.000205771
Lxn	1138.9	0.487011	0.110682	4.40008	1.08e-05	0.000208089
Pde9a	691.672	0.565715	0.128577	4.39983	1.08e-05	0.000208089
Tmem263	2722.36	0.339927	0.0772506	4.40032	1.08e-05	0.000208089
Htra3	115.923	1.34748	0.306306	4.39914	1.09e-05	0.000208458
Frem2	120.553	-1.41417	0.321585	-4.39749	1.1e-05	0.000209743
Tpp1	948.884	-0.494529	0.11263	-4.39073	1.13e-05	0.000216071
Zcchc5	454.264	0.752205	0.171417	4.38816	1.14e-05	0.000218333
Glt8d2	213.056	0.98792	0.225152	4.3878	1.15e-05	0.000218383
Klhl24	1665.89	-0.400375	0.0912652	-4.38694	1.15e-05	0.000218938
Rnf152	155.623	-1.13547	0.258868	-4.38628	1.15e-05	0.00021929
Nxnl2	151.823	1.22647	0.279637	4.38592	1.15e-05	0.000219345
Sorcs3	81.6569	1.65828	0.3782	4.38468	1.16e-05	0.000220293
Adgra3	1626.45	0.459243	0.104828	4.38093	1.18e-05	0.000223803
Tekt2	180.727	1.10272	0.252022	4.37548	1.21e-05	0.000229143
Lrfn5	62.1896	2.1066	0.481808	4.37227	1.23e-05	0.000232214
Laptm4b	2821.7	-0.393721	0.090066	-4.37148	1.23e-05	0.000232735
Id2	6086.19	-0.318072	0.0727951	-4.36941	1.25e-05	0.000234617
Fgf5	14.5663	7.25611	1.66099	4.36855	1.25e-05	0.000235223
Nfia	1570.96	0.414658	0.0950391	4.36303	1.28e-05	0.0002409
Lix1	1775.86	0.504163	0.11564	4.35977	1.3e-05	0.000244175
Dusp10	227.043	0.944398	0.216662	4.35886	1.31e-05	0.000244852
Pip4k2a	727.659	0.586783	0.135119	4.3427	1.41e-05	0.000263214
Slco3a1	304.136	0.910714	0.209746	4.34199	1.41e-05	0.000263708
Gfpt1	1868.74	0.398466	0.091913	4.33525	1.46e-05	0.0002713
Tshz3	312.428	0.931043	0.214767	4.33514	1.46e-05	0.0002713
Unc119b	3411.7	-0.324038	0.0747532	-4.33477	1.46e-05	0.000271391
Tm9sf2	4069.87	0.302719	0.069895	4.33106	1.48e-05	0.000275622
P4hb	19851.9	0.240226	0.0554839	4.32965	1.49e-05	0.000277006
Txnrd1	5970.38	-0.275254	0.0636101	-4.32721	1.51e-05	0.000279711
Rnf150	257.16	0.893372	0.206635	4.32343	1.54e-05	0.000284159
Ccnjl	648.996	-0.600812	0.139042	-4.32109	1.55e-05	0.000286797
Hdgf	7437.13	-0.266795	0.061776	-4.31875	1.57e-05	0.000289068
Kctd15	2061.73	-0.403146	0.0933447	-4.3189	1.57e-05	0.000289068
Nup210	274.917	-0.91787	0.212824	-4.31282	1.61e-05	0.000296529
Slc7a6	1530.84	-0.408723	0.0947856	-4.31208	1.62e-05	0.000297115
Armcx6	794.311	0.549204	0.1274	4.31086	1.63e-05	0.000298356
Grhl1	65.5339	-1.79594	0.416939	-4.30744	1.65e-05	0.000302585
Fam19a2	312.324	0.808233	0.187662	4.30685	1.66e-05	0.000302987
Pcmtd2	1549.59	-0.436825	0.101536	-4.30215	1.69e-05	0.000309068
Dhx40	1562.07	-0.481843	0.112038	-4.30071	1.7e-05	0.000310666
2008-09-01	2710.11	0.34156	0.0794598	4.29852	1.72e-05	0.000313318
Myh10	10453.9	0.27304	0.063537	4.29733	1.73e-05	0.00031458
Hspa12a	255.267	0.957849	0.223158	4.29225	1.77e-05	0.000321443
Eid1	7026.2	0.266995	0.0622364	4.29002	1.79e-05	0.000324255
Art5	94.6457	-1.5184	0.353985	-4.28944	1.79e-05	0.000324664
Ephb3	5323.61	0.319017	0.0744223	4.28658	1.81e-05	0.000328426
Tcf4	9753.85	-0.250036	0.0583696	-4.28366	1.84e-05	0.000332325
Gpr156	129.801	-1.25467	0.293107	-4.28057	1.86e-05	0.000336517
Tgfb1i1	423.266	0.856924	0.200206	4.28022	1.87e-05	0.000336602
Myadm	1888.05	0.395069	0.0923429	4.27828	1.88e-05	0.000339089
Plxna2	288.922	0.890304	0.208231	4.27556	1.91e-05	0.000342797
Veph1	58.7763	2.00247	0.468697	4.27242	1.93e-05	0.000347209
Serpine2	3733.88	-0.328753	0.0771427	-4.26162	2.03e-05	0.000363935
Kif26a	956.339	0.609941	0.143255	4.25774	2.07e-05	0.000369823
Arhgap1	2150.74	0.379679	0.089228	4.25516	2.09e-05	0.000373611
Kirrel	1885.23	0.43379	0.102104	4.24851	2.15e-05	0.000384358
Foxf2	71.277	-1.67368	0.394153	-4.24626	2.17e-05	0.000387736
Tmem2	4198.48	-0.334903	0.0789424	-4.24237	2.21e-05	0.000394003
Psat1	1544.33	-0.4419	0.104228	-4.23974	2.24e-05	0.000398118
Msh2	4163.86	-0.291119	0.0687219	-4.2362	2.27e-05	0.000403913
Arhgap31	572.322	0.644448	0.152164	4.23524	2.28e-05	0.000405112
Strbp	2479.55	-0.336176	0.0793859	-4.23471	2.29e-05	0.000405533
Numbl	923.81	0.507905	0.119978	4.2333	2.3e-05	0.000407544
Camk1	1332.33	0.44203	0.104625	4.22489	2.39e-05	0.000422513
2610035D17Rik	698.166	-0.548804	0.130036	-4.22042	2.44e-05	0.000430423
Ostc	3690.69	0.33718	0.0799483	4.21747	2.47e-05	0.000435506
Ccdc109b	127.169	-1.245	0.295226	-4.2171	2.47e-05	0.000435662
Adamts2	163.549	1.25718	0.298362	4.21361	2.51e-05	0.000441867
Matn1	300.622	-0.957345	0.22739	-4.21015	2.55e-05	0.000447783
Ptma	36993.3	-0.221713	0.0526631	-4.21002	2.55e-05	0.000447783
Fst	300.594	0.8086	0.19215	4.20818	2.57e-05	0.000450863
Skil	2525.71	-0.341878	0.0813874	-4.20063	2.66e-05	0.000465557
Dapk2	44.1121	2.16384	0.515187	4.2001	2.67e-05	0.000466053
Csgalnact1	190.596	1.02256	0.243748	4.19513	2.73e-05	0.000475773
Lphn2	512.112	0.716154	0.170786	4.19328	2.75e-05	0.000479052
Reck	2026.08	0.432947	0.103403	4.18697	2.83e-05	0.000491928
Pdha1	1537.03	-0.404587	0.0966497	-4.18612	2.84e-05	0.000493143
Mylpf	73.4962	-1.67472	0.400188	-4.18484	2.85e-05	0.000495283
Tiam2	957.442	0.502422	0.120144	4.18184	2.89e-05	0.000501232
Eif2s3x	2955.59	-0.318771	0.0762374	-4.1813	2.9e-05	0.000501781
Esam	37.1831	-2.37837	0.569652	-4.17513	2.98e-05	0.000514906
Atp2a1	74.5369	-1.81591	0.435289	-4.17175	3.02e-05	0.000521945
Ccdc3	111.456	1.29237	0.309816	4.17142	3.03e-05	0.000522026
Tspan9	2385.03	0.349825	0.0838825	4.17042	3.04e-05	0.000523648
Phlda3	559.735	0.604126	0.14492	4.16869	3.06e-05	0.000526979
Aebp1	550.536	0.607483	0.14583	4.1657	3.1e-05	0.00053324
Rorb	39.3584	-2.21835	0.532576	-4.16532	3.11e-05	0.000533455
Zfp185	276.567	0.885148	0.212699	4.1615	3.16e-05	0.000541763
Tmem88	217.456	0.925134	0.222624	4.1556	3.24e-05	0.00055524
Ptx3	517.26	0.633642	0.15259	4.15257	3.29e-05	0.000561933
Nid2	5408.66	-0.280313	0.0675182	-4.15167	3.3e-05	0.000563445
Chst14	1289.6	0.431184	0.103899	4.15005	3.32e-05	0.000566718
Adamtsl1	843.112	0.578243	0.139464	4.14619	3.38e-05	0.000575637
Hnrnpab	20658.1	-0.221383	0.0534007	-4.14571	3.39e-05	0.000576118
Gldc	398.266	-0.689083	0.166366	-4.14197	3.44e-05	0.000584853
Nbea	1385.02	0.403453	0.0974491	4.14014	3.47e-05	0.000588794
Dnmbp	1333.86	-0.419485	0.101464	-4.13431	3.56e-05	0.000603187
Anp32e	10818.6	-0.23672	0.0572963	-4.1315	3.6e-05	0.000609833
Fzd3	1573.28	-0.484201	0.117266	-4.12907	3.64e-05	0.000614894
Zfp266	5818.77	-0.261856	0.0634184	-4.12903	3.64e-05	0.000614894
Zic5	404.479	-0.731471	0.177257	-4.12662	3.68e-05	0.000620594
Epha4	4777.27	-0.284942	0.0690697	-4.12542	3.7e-05	0.00062305
Fam120a	2448.68	0.33785	0.0819514	4.12257	3.75e-05	0.000630026
Arhgef25	2551.8	0.330438	0.0802259	4.11885	3.81e-05	0.000639494
Ccdc102a	1330.23	0.422816	0.102868	4.11028	3.95e-05	0.000662864
Usp28	1353.83	0.434885	0.105986	4.10324	4.07e-05	0.000682542
Sulf2	13497.5	0.254388	0.0620678	4.09855	4.16e-05	0.000695646
Cdca7l	618.02	-0.584281	0.142869	-4.08962	4.32e-05	0.000721187
Tnik	97.5644	1.33266	0.325843	4.08987	4.32e-05	0.000721187
Dap	826.829	0.527379	0.12902	4.08759	4.36e-05	0.000725969
Ddc	129.595	1.15632	0.28289	4.08751	4.36e-05	0.000725969
Lhx9	2953.07	-0.389656	0.0953359	-4.08719	4.37e-05	0.000726073
Mafk	273.038	-0.869147	0.212982	-4.08085	4.49e-05	0.000745252
Por	3882.51	-0.283719	0.0695387	-4.08002	4.5e-05	0.000746997
Obsl1	4277.52	0.316258	0.077577	4.0767	4.57e-05	0.000755881
Wsb1	9753.5	0.240134	0.0589024	4.07682	4.57e-05	0.000755881
Fat3	172.213	1.20973	0.296891	4.07468	4.61e-05	0.00076155
Tbx2	2169.03	-0.387244	0.095119	-4.07115	4.68e-05	0.000772232
Tmem132e	83.4465	1.58592	0.389603	4.0706	4.69e-05	0.000773106
Kdm3a	3700.12	-0.291777	0.0717517	-4.06649	4.77e-05	0.000785445
Slc35f5	979.889	0.452105	0.111182	4.06635	4.78e-05	0.000785445
Nras	2802.91	-0.312666	0.076959	-4.06276	4.85e-05	0.000796658
Cbfa2t3	202.99	1.0269	0.252963	4.0595	4.92e-05	0.000806876
Cntn5	26.4503	3.03558	0.748255	4.05688	4.97e-05	0.000814964
Wdr86	878.037	0.496561	0.122444	4.05541	5e-05	0.000819107
Chst11	264.761	-0.803609	0.198249	-4.05353	5.04e-05	0.000824727
Arid3b	994.905	-0.461243	0.113926	-4.04862	5.15e-05	0.000841227
Ikbip	660.619	0.540702	0.133603	4.04708	5.19e-05	0.000845754
Igfbp7	47.0254	1.9626	0.485025	4.04639	5.2e-05	0.000847205
Peg3	18701	0.723164	0.178846	4.04349	5.27e-05	0.000856734
Arap1	823.853	0.541817	0.134013	4.04301	5.28e-05	0.000857466
Rarb	359.094	0.73925	0.183038	4.03878	5.37e-05	0.000872006
Usp29	280.171	0.781519	0.194143	4.02548	5.69e-05	0.000921681
Camk2a	73.4799	1.55892	0.387429	4.02375	5.73e-05	0.000927377
Cldn5	18.4238	-3.84333	0.955542	-4.02215	5.77e-05	0.000932601
Gng2	2030.83	0.367323	0.0913404	4.02147	5.78e-05	0.000934153
Hells	1944.11	-0.370934	0.0922613	-4.02047	5.81e-05	0.00093658
Sparcl1	273.349	-0.944157	0.234848	-4.0203	5.81e-05	0.00093658
Itpr1	431.36	0.660684	0.164386	4.0191	5.84e-05	0.000939353
S1pr1	357.163	-0.724421	0.180247	-4.01904	5.84e-05	0.000939353
S1pr2	2473.88	0.320491	0.0798033	4.01601	5.92e-05	0.000950361
Hs3st3a1	250.435	-0.871666	0.217074	-4.01553	5.93e-05	0.000951187
Nr4a1	1051.32	0.436276	0.108807	4.00963	6.08e-05	0.000974107
Fam118a	877.823	-0.512982	0.128	-4.00768	6.13e-05	0.000980304
Socs3	834.688	0.499752	0.124702	4.00757	6.13e-05	0.000980304
Calr	19407.9	0.254252	0.0634555	4.00678	6.16e-05	0.000982441
Nsmaf	1889.76	-0.359063	0.0897154	-4.00224	6.27e-05	0.00100029
Nde1	2926.9	-0.304196	0.0760176	-4.00166	6.29e-05	0.00100158
Naa15	2467.73	-0.330348	0.0826111	-3.99883	6.37e-05	0.00101243
Fubp1	7618.38	-0.241087	0.0602998	-3.99813	6.38e-05	0.00101423
Ephb1	159.222	1.08054	0.270406	3.996	6.44e-05	0.00102218
B4galt5	663.24	0.551872	0.138165	3.99429	6.49e-05	0.00102841
Ect2	1971.01	-0.353978	0.0886404	-3.99342	6.51e-05	0.00103098
Gata2	58.7449	-1.68725	0.422588	-3.99265	6.53e-05	0.0010331
Dlgap1	42.288	2.16179	0.541809	3.98995	6.61e-05	0.0010437
Fzd1	2408.04	-0.360728	0.0904185	-3.98954	6.62e-05	0.00104429
Ak3	2015.22	-0.336988	0.0844744	-3.98924	6.63e-05	0.00104441
Pkm	15720.9	-0.261442	0.0655724	-3.98708	6.69e-05	0.00105274
Ppat	1359.96	-0.390676	0.0980174	-3.98578	6.73e-05	0.00105725
Pm20d1	96.8597	-1.44728	0.363243	-3.98434	6.77e-05	0.00106245
Epb4.1l1	1204.43	0.443921	0.111447	3.98323	6.8e-05	0.00106618
Dlg3	2095.45	-0.333255	0.0836841	-3.9823	6.83e-05	0.00106788
Zfp180	1324.54	-0.398361	0.10003	-3.98241	6.82e-05	0.00106788
Fbxo16	74.6274	-1.48177	0.372328	-3.97973	6.9e-05	0.00107826
Cds1	49.6277	1.92158	0.483228	3.97655	6.99e-05	0.00109154
Arhgef3	1126.62	-0.495556	0.124753	-3.9723	7.12e-05	0.0011099
Wscd2	104.876	1.36204	0.343268	3.96785	7.25e-05	0.00112951
Gdf10	794.29	-0.476921	0.120306	-3.96423	7.36e-05	0.00114464
Mat2b	1830.13	-0.354529	0.0894344	-3.96413	7.37e-05	0.00114464
Cd93	29.3845	-2.96456	0.748143	-3.96255	7.42e-05	0.00115091
Cdh5	31.2599	-2.84554	0.718196	-3.96206	7.43e-05	0.00115194
Tesk1	1940.13	0.35646	0.0901411	3.95446	7.67e-05	0.00118644
Thsd4	2438.61	-0.344006	0.0869886	-3.95461	7.67e-05	0.00118644
Ankrd46	2396.07	0.329807	0.0834072	3.95417	7.68e-05	0.00118652
Hprt	553.065	-0.558278	0.141211	-3.9535	7.7e-05	0.00118715
Kdelr2	4792.11	0.282621	0.0714835	3.95365	7.7e-05	0.00118715
Nr2f2	1522.95	0.372328	0.0942538	3.95027	7.81e-05	0.00120055
Tgfb3	1558.45	0.398674	0.100921	3.95037	7.8e-05	0.00120055
Clcn2	1619.66	0.376922	0.0954307	3.94969	7.83e-05	0.0012021
Smarca4	10020.1	-0.234193	0.0593095	-3.94866	7.86e-05	0.00120593
Tmem132c	4607.09	0.310214	0.0785687	3.94831	7.87e-05	0.00120628
Ncald	198.498	0.978139	0.247757	3.94798	7.88e-05	0.00120662
Irf2bp2	3241.65	0.359149	0.090981	3.94752	7.9e-05	0.00120757
Cd44	99.6573	1.2806	0.325039	3.93983	8.15e-05	0.00124553
Tgfbi	3597.94	0.286683	0.0727783	3.93913	8.18e-05	0.00124774
Smtn	1375.43	0.388731	0.0987497	3.93653	8.27e-05	0.00125989
Aif1l	3268.95	-0.300368	0.0763918	-3.93194	8.43e-05	0.00128277
Hspd1	9617.28	-0.229169	0.0583567	-3.92704	8.6e-05	0.00130769
Kctd6	358.928	-0.678925	0.172923	-3.92616	8.63e-05	0.00131101
Rab6b	75.7908	1.49129	0.380012	3.92433	8.7e-05	0.00131952
Ell2	486.366	-0.637833	0.162545	-3.92404	8.71e-05	0.00131962
Mrgpre	221.425	0.916321	0.233676	3.92134	8.81e-05	0.00133304
Tmem47	1637.07	-0.362611	0.0925212	-3.91923	8.88e-05	0.00134325
Ccnl1	4289.45	-0.273559	0.0698829	-3.91454	9.06e-05	0.00136309
Dnmt3b	676.068	-0.538997	0.137681	-3.91483	9.05e-05	0.00136309
Lgi3	210.474	0.935478	0.238987	3.91434	9.07e-05	0.00136309
Runx2	345.927	0.831881	0.212515	3.91446	9.06e-05	0.00136309
Slc38a2	13679.9	-0.230228	0.0588154	-3.91441	9.06e-05	0.00136309
Scamp5	422.809	0.654567	0.167285	3.91289	9.12e-05	0.00136977
Hbp1	4407.45	-0.264316	0.0675692	-3.91178	9.16e-05	0.0013746
Enpp5	469.283	0.611735	0.156423	3.91078	9.2e-05	0.00137874
Bcl7c	2071.01	0.331947	0.0849224	3.90883	9.27e-05	0.00138533
Ccdc80	1634.05	0.405308	0.10368	3.90922	9.26e-05	0.00138533
Emb	672.488	-0.51412	0.131527	-3.90887	9.27e-05	0.00138533
Epb4.1l2	4774.97	-0.267761	0.0685393	-3.90668	9.36e-05	0.00139615
Rgma	487.173	0.602082	0.15417	3.90532	9.41e-05	0.00140245
Cdca7	4498.61	-0.265994	0.0681511	-3.90301	9.5e-05	0.00141439
Moxd1	316.298	0.751086	0.192587	3.89999	9.62e-05	0.00142931
Ostm1	225.791	-0.835404	0.21421	-3.89993	9.62e-05	0.00142931
Tln1	4275.34	0.294929	0.0756852	3.89678	9.75e-05	0.00144645
Anks6	552.059	0.566578	0.145439	3.89565	9.79e-05	0.00145142
Setd8	2578.27	-0.311515	0.0799696	-3.89542	9.8e-05	0.00145142
Mfap2	10135.2	0.229751	0.0590093	3.89347	9.88e-05	0.00146153
Pecam1	44.3763	-2.14892	0.552241	-3.89127	9.97e-05	0.00147325
Myof	182.908	0.99891	0.257105	3.88523	0.000102234	0.0015087
Hspa9	9065.74	-0.23274	0.0599347	-3.88323	0.000103079	0.00151951
Bap1	5439.66	-0.251437	0.0647968	-3.88039	0.00010429	0.00153568
Rab11fip5	373.728	0.68179	0.175824	3.87768	0.000105459	0.00155121
Mfhas1	1239.42	0.396176	0.102213	3.87596	0.000106204	0.00156047
Clstn3	834.29	0.467318	0.120723	3.87098	0.000108398	0.00159098
Wdr72	40.876	-2.11232	0.545951	-3.86907	0.000109251	0.00160176
Slc35b4	1505.93	0.375346	0.0970356	3.86812	0.000109677	0.00160626
Col7a1	275.317	0.905156	0.234107	3.86642	0.000110444	0.00161573
Dclk1	1342.75	0.386728	0.100235	3.8582	0.000114224	0.00166923
Rqcd1	2478.18	-0.307504	0.0797076	-3.8579	0.000114367	0.00166951
Ccdc88c	142.744	-1.08103	0.280554	-3.85321	0.00011658	0.00169998
Tub	487.069	0.606113	0.157357	3.85184	0.000117235	0.00170768
Cblb	2002.42	-0.328288	0.0852584	-3.85051	0.000117871	0.00171511
Prr16	167.25	0.962856	0.2502	3.84834	0.00011892	0.0017285
Hsp90ab1	36727.3	-0.197766	0.0514116	-3.84671	0.000119713	0.00173816
Serp1	7974.12	0.236688	0.0616369	3.84004	0.000123015	0.00178418
Kpna2	5705.05	0.248419	0.0647244	3.83811	0.000123986	0.00179633
Hnrnpu	32887.1	-0.203945	0.0532052	-3.83319	0.000126492	0.00183068
Atg4d	386.62	-0.638634	0.16673	-3.83036	0.000127957	0.00184989
Rin2	1615.06	-0.352946	0.0921519	-3.83004	0.00012812	0.00185028
Npm1	15141.6	-0.23509	0.0614226	-3.82741	0.000129497	0.00186767
Srgap3	313.9	0.708219	0.185048	3.82721	0.000129601	0.00186767
Glce	1610.34	0.366879	0.0959228	3.82473	0.000130918	0.00188463
Actn2	58.3451	-1.77042	0.463067	-3.82325	0.000131707	0.00189397
Gm2a	464.045	0.588936	0.154255	3.81794	0.00013457	0.00193309
Fkbp4	14168.2	-0.216003	0.0565944	-3.81668	0.000135261	0.00194095
Ddx25	365.886	0.673589	0.17675	3.81097	0.00013842	0.00198416
Sec31a	5783.28	0.258991	0.0679838	3.8096	0.000139194	0.00199315
Zim1	242.492	0.86432	0.226931	3.80874	0.000139678	0.00199796
Tle4	1960.17	-0.352849	0.0926695	-3.80761	0.000140316	0.00200495
Cnr1	170.559	-0.995939	0.261658	-3.80626	0.000141085	0.00201381
Polr3k	2439.14	-0.344968	0.0906418	-3.80584	0.000141324	0.0020151
Fbxo32	58.627	-1.68056	0.441946	-3.80263	0.000143167	0.00203843
Id1	7312.81	-0.850404	0.223645	-3.80247	0.000143262	0.00203843
Arhgap23	694.304	0.523237	0.137636	3.8016	0.000143767	0.00204346
Rnf220	3287.68	-0.28188	0.0741594	-3.801	0.000144113	0.00204622
BC064078	28.7606	-2.50163	0.658403	-3.79955	0.000144961	0.0020561
Ptch1	2022.69	-0.326434	0.0859259	-3.79901	0.000145273	0.00205729
Ttc28	2074.82	0.357447	0.0940926	3.79888	0.000145349	0.00205729
Hs6st1	1393.52	0.427387	0.112521	3.79828	0.000145706	0.00206018
Fam155a	15.4089	4.23073	1.11407	3.79754	0.000146141	0.00206416
Wfs1	420.436	0.722165	0.1902	3.79686	0.000146539	0.00206762
Me1	639.639	0.506497	0.133597	3.79124	0.000149896	0.00211279
Fam69c	170.447	1.05362	0.277987	3.79018	0.000150539	0.00211963
H6pd	546.074	0.585664	0.154548	3.78953	0.000150931	0.00212294
Plscr1	531.214	-0.63429	0.167473	-3.78741	0.000152224	0.0021389
Asxl2	724.844	-0.50348	0.133022	-3.78492	0.000153757	0.00215819
Pofut2	2751.74	0.310438	0.0821147	3.78054	0.000156487	0.00219423
Smarca5	4578.98	-0.254889	0.0674288	-3.78012	0.000156754	0.0021957
Sema3b	257.119	-0.803239	0.212599	-3.77818	0.000157977	0.00221054
Igdcc3	727.249	1.22417	0.324042	3.77781	0.000158213	0.00221124
Tmem169	253.374	0.771407	0.204206	3.77759	0.000158355	0.00221124
Spsb1	1013.89	0.446779	0.118286	3.77709	0.00015867	0.00221335
Suz12	1747.02	-0.343768	0.0910393	-3.77604	0.000159344	0.00222046
Anxa5	2286.42	0.316532	0.0838648	3.77431	0.000160452	0.00223359
Fzd10	625.689	-0.583541	0.154738	-3.77117	0.000162487	0.00225901
Phactr2	1333.58	0.45338	0.120229	3.77097	0.000162613	0.00225901
Abcg4	372.177	0.77257	0.204989	3.76883	0.000164012	0.00227611
Runx3_copy2	68.5527	1.50584	0.399628	3.76811	0.000164488	0.00228037
Tubb6	752.573	0.537029	0.142748	3.76208	0.000168503	0.00233364
Ltbp3	1206.36	0.403719	0.107352	3.76069	0.000169445	0.00234428
Slc22a17	3964.99	0.268866	0.0715345	3.75854	0.000170905	0.00236205
Atp7a	2858.22	0.319009	0.0849292	3.75618	0.000172528	0.00238205
Ppapdc1b	622.538	0.510461	0.135979	3.75397	0.000174059	0.00240073
Cspg4	1024.85	0.43371	0.115634	3.7507	0.00017634	0.00242972
Robo4	19.8925	-3.22585	0.860342	-3.74949	0.000177191	0.00243895
Nynrin	6942.82	0.234224	0.0625236	3.74616	0.00017956	0.00246905
Appl1	1628.38	0.341267	0.0911104	3.74564	0.000179931	0.00247163
Efnb2	3737.03	0.337685	0.0902536	3.74151	0.000182919	0.00251012
Gsc	520.946	1.41434	0.378216	3.7395	0.000184388	0.00252771
Prokr1	59.6965	1.59906	0.427978	3.73631	0.000186743	0.00255739
Nfatc1	2562.07	0.322659	0.0863955	3.73467	0.000187963	0.00257033
Tmem86a	398.351	0.622927	0.166802	3.73453	0.000188069	0.00257033
Tspyl3	407.833	0.616672	0.165611	3.72362	0.000196388	0.00268132
Sqle	4499.6	0.252262	0.0678122	3.72001	0.000199213	0.00271714
Gfra1	108.481	1.19502	0.321523	3.71674	0.000201806	0.00274974
Mpp6	1649.63	0.357282	0.0961888	3.71439	0.000203696	0.00277269
Stag3	319.691	0.689064	0.185584	3.71295	0.000204861	0.00278573
St3gal4	832.006	0.468671	0.126252	3.71217	0.000205487	0.00279143
Pgam2	147.724	-0.99295	0.2677	-3.70918	0.000207929	0.00282177
Pgpep1	1036.49	0.414226	0.1117	3.70838	0.000208591	0.00282791
Thbs4	90.3652	1.3313	0.359042	3.70792	0.000208971	0.00283023
Sorbs3	1422.38	0.409812	0.110612	3.70497	0.000211419	0.00286052
Ctage5	1892.8	-0.327179	0.0883499	-3.70321	0.000212887	0.0028775
Scrn1	292.062	-0.731799	0.197723	-3.70113	0.000214639	0.00289827
2810474O19Rik	1993.46	-0.313756	0.0847975	-3.70006	0.00021555	0.00289898
Cuedc1	790.306	0.474815	0.128312	3.70047	0.000215197	0.00289898
Rbbp8	974.555	-0.420469	0.113637	-3.70011	0.000215503	0.00289898
Ric3	257.205	0.808688	0.218523	3.70069	0.000215011	0.00289898
Sema4a	234.871	0.833136	0.225187	3.69975	0.000215815	0.00289965
Ror1	1075.21	1.35784	0.367218	3.69763	0.000217621	0.00292101
Rab28	1594.99	-0.38143	0.103173	-3.69701	0.000218157	0.0029253
Golm1	2968.78	-0.284586	0.0770108	-3.69541	0.000219535	0.00294085
Ddit4l	255.019	-0.776465	0.21017	-3.69446	0.000220351	0.00294593
Klf4	453.737	0.67435	0.182525	3.69456	0.000220268	0.00294593
Disp1	1555.01	0.361322	0.097829	3.6934	0.000221274	0.00295099
Hebp1	184.472	0.876903	0.237432	3.69327	0.000221385	0.00295099
Slc9a3r1	280.212	-0.785613	0.212686	-3.69376	0.000220959	0.00295099
Stox2	1263.94	0.383145	0.103756	3.69273	0.000221859	0.00295149
Xpnpep2	185.357	1.03829	0.281166	3.69279	0.000221804	0.00295149
Ehd1	2228.6	0.311247	0.0843717	3.689	0.000225136	0.00299174
Meis3	160.118	1.11679	0.302752	3.68878	0.000225328	0.00299174
Cdh11	13866	-0.207473	0.0562488	-3.68849	0.000225591	0.0029923
Yes1	1177.3	-0.39053	0.105892	-3.68799	0.000226029	0.00299516
Rif1	3460.46	-0.280056	0.0759436	-3.68768	0.000226306	0.00299589
Hdac1	6439.63	-0.230372	0.0625082	-3.68547	0.00022828	0.00301906
Aagab	746.641	-0.470775	0.127864	-3.68183	0.000231568	0.00305656
Atg12	1501.68	-0.345732	0.0938967	-3.68205	0.000231367	0.00305656
Nr2f1	154.729	1.07872	0.293032	3.68125	0.000232095	0.00305753
Tubb3	179.012	-0.938846	0.25502	-3.68146	0.000231905	0.00305753
Dact1	1650.77	0.413569	0.112466	3.67727	0.000235746	0.0031026
Gbf1	2272.75	0.300462	0.0817158	3.67691	0.000236075	0.00310392
Pcdh7	689.876	0.493552	0.134342	3.67384	0.000238933	0.00313844
2010111I01Rik	736.195	-0.461911	0.125905	-3.66871	0.000243776	0.00319894
Lrrc41	2835.12	0.304378	0.0830602	3.66455	0.000247775	0.00324826
Dlx5	330.901	0.668504	0.182536	3.66231	0.000249947	0.00327355
Plch1	84.1266	-1.28616	0.351292	-3.66124	0.000250998	0.00328413
Spry1	1525.23	0.357371	0.0977627	3.65549	0.000256693	0.0033554
Cdc16	6062.33	0.229591	0.062825	3.65446	0.000257727	0.00336565
Fez1	277.529	0.718997	0.196791	3.65361	0.000258582	0.00337355
Fbrsl1	1297.56	-0.363939	0.0996391	-3.65257	0.000259627	0.00338392
Sms	1508.89	-0.36015	0.0986096	-3.65228	0.000259918	0.00338445
Prkg1	208.81	0.894533	0.244987	3.65135	0.00026087	0.00339357
Vgll2	16.9185	-3.70391	1.01447	-3.65108	0.000261138	0.00339379
Nova1	127.553	1.09733	0.300861	3.6473	0.000265015	0.00344086
BC023483_gene	291.585	0.738689	0.20275	3.64334	0.000269119	0.00349079
Ctnnbl1	2396.4	-0.293273	0.080511	-3.64265	0.000269848	0.00349689
Chrng	14.9423	-5.93901	1.63107	-3.64118	0.000271394	0.00351355
Tle2	1051.31	0.456829	0.125513	3.6397	0.000272956	0.00353039
Samd12	70.511	-1.47337	0.404837	-3.63942	0.000273257	0.0035309
Egr4	90.3092	-1.45269	0.399348	-3.63765	0.000275132	0.00355173
Sstr1	55.4262	1.60265	0.440768	3.63603	0.000276869	0.00356733
Trim37	1677.06	-0.35342	0.097193	-3.63627	0.000276618	0.00356733
Ipo11	2008.83	-0.308165	0.0847642	-3.63556	0.000277382	0.00357053
Kcnip4	61.3408	1.52576	0.419728	3.63512	0.000277848	0.00357312
Capn5	241.571	0.838634	0.230834	3.63307	0.000280072	0.00359404
Pdia5	659.981	0.492555	0.135573	3.63314	0.000279995	0.00359404
Prss23	173.206	0.899156	0.247505	3.63288	0.000280273	0.00359404
Plekha7	256.848	-0.771246	0.212315	-3.63255	0.000280638	0.00359531
Naa25	1064.1	-0.407812	0.112307	-3.63121	0.000282096	0.00361056
AF357425_gene	92.8955	1.24701	0.343553	3.62976	0.00028369	0.00362753
Lrrc17	1040.9	0.395425	0.109011	3.62739	0.000286302	0.00365746
Gpd2	767.69	-0.445226	0.122755	-3.62695	0.00028679	0.00366024
Filip1l	560.358	-0.530096	0.146333	-3.62254	0.000291721	0.00371965
Ptpn14	821.704	0.472205	0.130425	3.62051	0.000294028	0.00374552
Fndc4	2248.35	0.300899	0.0831227	3.61993	0.000294677	0.00375026
Unc5d	157.329	-0.946959	0.261624	-3.61954	0.000295128	0.00375246
Cyth3	2197.08	0.299978	0.0828958	3.61873	0.000296047	0.00376061
Slc25a33	570.064	-0.542526	0.150023	-3.61628	0.000298868	0.00379287
Ranbp1	8716.39	-0.21395	0.0591691	-3.6159	0.000299302	0.00379481
Kcna6	692.447	0.479093	0.132561	3.61412	0.000301364	0.00381737
Naa40	1816.04	-0.342656	0.0948883	-3.61115	0.000304837	0.00385414
Ndrg2	673.407	-0.471299	0.130511	-3.61119	0.000304796	0.00385414
Arl5b	1929.36	-0.316682	0.0878385	-3.60527	0.000311825	0.00393879
Bnc1	279.517	0.694712	0.192736	3.60447	0.00031279	0.00394361
Ing3	983.735	-0.428619	0.118905	-3.60471	0.000312505	0.00394361
Exoc6b	1962.48	0.307434	0.0853184	3.60337	0.000314117	0.00395296
Slc25a5	5314.91	-0.285904	0.0793391	-3.60357	0.00031388	0.00395296
Srgap1	420.95	0.577497	0.160429	3.59971	0.000318569	0.00400525
Plod2	1675.1	-0.333141	0.0925858	-3.59819	0.000320443	0.00402506
Carhsp1	6118.53	-0.229035	0.0636883	-3.59619	0.000322915	0.00405235
Igtp	29.1698	2.29288	0.63811	3.59324	0.000326596	0.00409473
Ptprs	13927.7	0.247143	0.0689102	3.58645	0.000335208	0.0041965
Tnfrsf1a	990.44	0.405785	0.113147	3.58635	0.000335334	0.0041965
Kcnj2	1252.27	-0.410922	0.114759	-3.58074	0.000342621	0.00428372
Papss2	1639.51	-0.380182	0.106225	-3.57902	0.000344883	0.00430801
Parva	4187.32	0.258194	0.0722627	3.573	0.000352918	0.0044043
Hip1r	321.861	-0.743321	0.208089	-3.57212	0.000354102	0.00441499
Cad	4323.57	-0.252045	0.0705851	-3.57079	0.000355906	0.00442115
Pf4	14.3299	-5.87305	1.64466	-3.57098	0.000355649	0.00442115
Rab27b	117.415	-1.05625	0.295761	-3.57129	0.000355226	0.00442115
Slc25a21	40.4991	1.84457	0.516546	3.57097	0.000355668	0.00442115
Fads3	260.749	0.713705	0.199908	3.57018	0.000356742	0.00442746
Ahcyl2	1385.96	-0.34579	0.0968864	-3.56902	0.000358318	0.00444295
Fgf16	21.3034	-2.67723	0.750307	-3.56818	0.000359468	0.00445312
Sap30	1112.53	-0.377588	0.105847	-3.56731	0.00036067	0.00446391
Emp3	318.469	0.654609	0.18358	3.56581	0.00036274	0.00448542
Col28a1	36.9535	1.97723	0.554626	3.56499	0.000363876	0.00449535
Cdc42ep4	5675.87	-0.230915	0.064783	-3.56444	0.000364634	0.0045006
Map1lc3b	4355.1	-0.260732	0.0731567	-3.56403	0.000365207	0.00450355
Phlda2	83.7952	-1.25931	0.353438	-3.56304	0.00036658	0.00451635
Hnrnpm	16050.1	-0.196712	0.0552215	-3.56223	0.00036772	0.00452627
Sbf1	2459.62	0.29289	0.0822507	3.56095	0.000369521	0.00454431
St6gal1	987.627	-0.43426	0.121975	-3.56023	0.000370533	0.0045526
Paip2	5412.14	-0.257329	0.0722926	-3.55955	0.000371496	0.00456029
Gpx8	1446.51	0.353813	0.0994205	3.55875	0.000372618	0.0045699
Erbb3	270.208	-0.72374	0.20352	-3.55611	0.00037639	0.00461197
Lyn	47.3524	-1.67722	0.471737	-3.55541	0.000377384	0.00461996
Fbxl20	1114.13	-0.375184	0.105548	-3.55462	0.000378521	0.00462969
Miat	445.341	-0.653761	0.184216	-3.54888	0.000386875	0.00472758
Chn1	1431.1	-0.358614	0.101101	-3.54708	0.00038952	0.0047556
C1qtnf2	49.8398	1.63048	0.459739	3.54654	0.000390323	0.00476109
Ak1	545.008	-0.535298	0.150994	-3.54517	0.000392358	0.0047816
Ppp1r3d	154.122	0.970248	0.273761	3.54414	0.00039389	0.00479594
Zfp521	6429.17	0.248591	0.0701561	3.54341	0.000394993	0.00480504
Ext1	2832.14	-0.271315	0.0767506	-3.53502	0.000407743	0.00494677
Glis3	240.352	0.856217	0.242202	3.53513	0.000407575	0.00494677
Rxfp3	64.4367	1.46172	0.413457	3.53535	0.000407234	0.00494677
Ltbr	974.05	0.403783	0.11424	3.53453	0.000408503	0.00494717
Zmym3	1785.97	0.331	0.0936476	3.53452	0.000408509	0.00494717
Apaf1	1988.74	0.326243	0.0923636	3.53216	0.000412184	0.00498721
Pnpla2	328.205	-0.644168	0.182655	-3.5267	0.000420775	0.00508659
Kremen2	22.977	-2.54473	0.722037	-3.52437	0.000424489	0.00512225
Msx1os	83.0472	-1.41624	0.401853	-3.52429	0.000424626	0.00512225
Prr5	356.95	0.629052	0.178506	3.52398	0.000425119	0.00512225
Sin3b	3093.4	0.268561	0.0762112	3.5239	0.000425242	0.00512225
Seh1l	3391.32	-0.253302	0.0720218	-3.51701	0.000436431	0.00525234
C1galt1	608.695	0.482471	0.137238	3.51558	0.000438795	0.00527609
Spin1	7846.68	0.221096	0.0629083	3.51457	0.000440464	0.00529145
Gpx7	850.077	0.421498	0.12014	3.5084	0.000450808	0.00541089
Flnb	8733.71	-0.23284	0.066382	-3.50757	0.000452216	0.00542297
Prr5l	763.823	-0.545367	0.155576	-3.50547	0.000455793	0.00546103
Lrrc75b	85.4719	-1.26265	0.360223	-3.50519	0.000456279	0.00546199
Fibin	2157.54	0.914851	0.261052	3.50447	0.000457511	0.00547189
Ms4a4d	16.4328	3.52893	1.00902	3.49738	0.000469859	0.0056146
Mapk11	415.919	-0.562549	0.160913	-3.49599	0.000472309	0.00563889
Gnb5	548.718	0.500285	0.143134	3.49521	0.000473692	0.00565041
Foxd2	67.9894	1.47977	0.423419	3.4948	0.000474413	0.00565402
Ide	1545.84	-0.324905	0.0929991	-3.49363	0.0004765	0.00567388
Sipa1l2	1965.22	0.352178	0.10082	3.49314	0.000477381	0.00567936
Rps4l	2303.26	0.307069	0.0879431	3.49168	0.00047999	0.00570036
Tbc1d4	312.688	0.713952	0.204466	3.49178	0.000479814	0.00570036
Magee1	1296.69	0.359159	0.10299	3.48733	0.000487863	0.00578876
Mrpl34	1326.04	-0.345696	0.0991492	-3.48663	0.000489152	0.00579897
Cep76	910.181	-0.411317	0.118039	-3.4846	0.00049287	0.00583792
Smurf1	2068.38	0.322536	0.0925871	3.4836	0.000494721	0.0058547
Gdf11	263.1	-0.718188	0.206187	-3.48318	0.000495497	0.00585875
Kifap3	2462.99	0.275835	0.079207	3.48246	0.000496823	0.00586929
Tfdp2	2382.72	-0.279399	0.0802625	-3.48106	0.00049943	0.00589493
Cdc14a	557.181	-0.517833	0.148846	-3.47898	0.00050332	0.00593566
Kif26b	3105.92	0.28165	0.0809993	3.47719	0.000506692	0.00597021
Cpe	5160.4	0.254416	0.0732247	3.47445	0.000511896	0.00602627
Kif15	1825.12	-0.35197	0.101346	-3.47296	0.000514752	0.00605461
Tnrc6c	1674.9	0.322782	0.0929499	3.47264	0.000515365	0.00605655
2510009E07Rik	886.423	0.413857	0.119264	3.47011	0.00052025	0.00610864
Zcwpw1	338.148	0.632782	0.182367	3.46982	0.000520807	0.00610987
Apcdd1	1644.45	0.324233	0.0935025	3.46764	0.000525046	0.00615425
Ntf3	503.602	0.519229	0.14975	3.4673	0.000525708	0.00615666
Lgr4	2174.64	-0.302316	0.0872221	-3.46605	0.000528159	0.00618
Psip1	8160.73	-0.207231	0.0598213	-3.46417	0.000531873	0.00621808
Smek1	4113.28	-0.238181	0.0688045	-3.46171	0.000536755	0.00626973
Morc4	448.925	0.544749	0.157395	3.46104	0.000538093	0.00627992
Dab2ip	1752.17	0.321563	0.0929509	3.4595	0.000541183	0.00631053
Klhl12	1359.72	-0.342959	0.0991504	-3.45897	0.000542238	0.00631573
Patz1	1984.01	-0.302325	0.0874071	-3.45881	0.000542565	0.00631573
Ccnf	2010.33	0.315252	0.0911995	3.45673	0.000546763	0.00635913
Loxl2	2088.94	0.379595	0.109896	3.45412	0.000552087	0.00641552
Pde10a	134.262	-1.06903	0.309708	-3.45174	0.00055699	0.00646693
Acvr1	708.153	0.461907	0.133834	3.45135	0.000557798	0.00647074
Zmat4	63.7749	1.6191	0.469182	3.45089	0.000558743	0.00647614
Crabp2	6655.99	0.216614	0.0627959	3.44949	0.000561655	0.00650431
Cdk9	2893.83	-0.265072	0.0768875	-3.44753	0.00056573	0.00654589
Gls	1908.9	-0.307896	0.0893472	-3.44607	0.000568811	0.00657428
Tns3	3201.18	-0.281267	0.0816237	-3.4459	0.000569158	0.00657428
Prdx1	11241.9	-0.259256	0.0752437	-3.44555	0.000569895	0.00657718
Pabpc4l	735.494	0.452199	0.131274	3.44469	0.00057171	0.00659249
Brca1	1204.36	-0.352227	0.102332	-3.442	0.000577425	0.0066527
Smad5	4466.65	-0.234277	0.0681078	-3.4398	0.000582137	0.00670127
Camta1	907.004	-0.394289	0.114683	-3.43807	0.00058588	0.0067313
Kcnb1	63.9507	1.39733	0.406411	3.43823	0.000585534	0.0067313
Nolc1	3317.02	-0.250576	0.0728911	-3.43767	0.000586739	0.0067313
Nr1d2	315.553	-0.741543	0.215709	-3.4377	0.000586669	0.0067313
Npy1r	66.95	1.40581	0.40912	3.43618	0.000589987	0.00676281
Calm3	5342.58	0.241597	0.0703672	3.43338	0.000596099	0.00681881
Pcolce2	329.217	-0.622016	0.18117	-3.43332	0.000596242	0.00681881
Tspan13	1315.92	-0.354892	0.103369	-3.43325	0.000596387	0.00681881
Arhgef9	639.521	0.486151	0.141615	3.43291	0.000597147	0.00682172
Hand2	1012.17	-0.37679	0.109778	-3.43228	0.000598525	0.00683168
Mcm10	1458.78	-0.325391	0.0948215	-3.43162	0.000599995	0.00684268
Qsox1	742.235	0.428387	0.124855	3.43109	0.000601171	0.0068503
Hoxc9	111.017	1.16455	0.339637	3.42881	0.000606239	0.00690078
Smad6	1064.62	-0.379849	0.110787	-3.42864	0.000606623	0.00690078
Nudt4	4198.85	0.247198	0.0721125	3.42795	0.000608149	0.00691232
Cplx2	151.465	0.928677	0.271064	3.42604	0.000612439	0.00695523
Fgfr1	7257.97	0.213131	0.0622405	3.42432	0.000616346	0.00699371
Cpsf6	7273.14	-0.208317	0.060842	-3.4239	0.000617301	0.00699867
Nt5e	191.443	0.872212	0.254813	3.42295	0.000619445	0.00701709
Apc2	568.756	0.498849	0.145797	3.42154	0.000622687	0.0070479
Hkdc1	136.914	1.12386	0.328673	3.41939	0.000627608	0.00709765
Eomes	83.0669	-3.80033	1.11249	-3.41605	0.000635357	0.00717927
Cacna1c	530.15	0.491772	0.144184	3.41073	0.00064789	0.00731476
Crhbp	27.7591	2.20595	0.647819	3.4052	0.000661168	0.00745586
Fbxl7	923.927	0.411825	0.120945	3.40506	0.000661492	0.00745586
Kcnn1	390.207	-0.564065	0.165702	-3.40409	0.000663842	0.00747612
Syde1	751.253	0.428413	0.125903	3.40274	0.000667143	0.00750703
Pdk3	1653.84	0.308043	0.0905503	3.4019	0.000669181	0.00752369
Mad2l1	1401.09	-0.362856	0.106675	-3.4015	0.000670161	0.00752844
Klf9	108.144	-1.10122	0.323787	-3.40106	0.000671251	0.00753442
Rrn3	2190.25	-0.2826	0.0831261	-3.39966	0.000674703	0.00756687
Prmt5	2978.6	-0.259665	0.0764213	-3.3978	0.00067929	0.00761199
Gopc	1153.7	0.352012	0.103649	3.3962	0.00068328	0.00765036
Dnajc2	1403.65	-0.32995	0.0972053	-3.39436	0.000687881	0.00769549
Gata4	16.6769	3.0319	0.89342	3.39359	0.000689824	0.00771084
Atf3	188.523	-0.857157	0.252599	-3.39335	0.000690441	0.00771135
Mirg	46.4619	1.657	0.488449	3.39236	0.000692926	0.00773272
Fermt2	2933.62	-0.282134	0.0832051	-3.39082	0.000696831	0.00776987
Prkcd	1433.56	-0.353519	0.104372	-3.38711	0.00070634	0.00786939
C77080	542.664	0.485767	0.14359	3.383	0.00071698	0.0079789
Mrps28	484.255	-0.53595	0.158442	-3.38263	0.000717941	0.0079789
Nsun2	4010.35	-0.23525	0.069544	-3.38275	0.000717639	0.0079789
Dgkh	169.132	0.854961	0.252812	3.38181	0.000720093	0.00798966
Klf7	291.014	0.701743	0.207501	3.38188	0.000719921	0.00798966
Kcnn4	16.6634	-2.94137	0.8699	-3.38128	0.000721499	0.00799213
Sat1	404.862	0.574186	0.169805	3.38145	0.000721037	0.00799213
Eda	164.722	0.851314	0.252095	3.37696	0.000732929	0.00811209
Dera	1267.75	-0.338723	0.100343	-3.37566	0.000736389	0.00814371
Ccar2	6217.3	-0.215444	0.0638409	-3.3747	0.000738955	0.0081654
Cenpj	630.737	-0.447837	0.132737	-3.37387	0.000741196	0.00818346
Ube2i	11849	-0.196483	0.0582629	-3.37235	0.000745303	0.00822208
Acot11	404.238	0.569608	0.168975	3.37096	0.000749061	0.0082474
Cdt1	1773.21	-0.300173	0.0890439	-3.37107	0.000748769	0.0082474
Nmd3	1183.95	-0.362994	0.107687	-3.37083	0.00074943	0.0082474
Cdc42se2	3692.58	-0.242346	0.0719038	-3.37041	0.000750551	0.00825301
Mybph	16.6948	-2.94144	0.873113	-3.36891	0.000754654	0.00828463
Ppip5k2	2615.54	-0.274483	0.0814704	-3.36911	0.000754106	0.00828463
Gpr4	240.485	0.744352	0.220979	3.36842	0.000755993	0.00829259
Hoxc11	71.4322	1.2887	0.382682	3.36754	0.000758408	0.00831233
Slc29a4	642.796	-0.449237	0.133571	-3.36328	0.000770219	0.00843492
Hnrnph2	4368.45	-0.228649	0.0680036	-3.3623	0.000772948	0.00845796
Npepl1	1516.39	0.31513	0.0937361	3.36189	0.000774121	0.00846394
Ormdl1	1065.85	-0.421125	0.125305	-3.36081	0.00077715	0.00849018
Utrn	1133.31	-0.35582	0.105941	-3.35868	0.00078316	0.00854891
H2afy	8549.17	0.203083	0.060474	3.35819	0.000784559	0.00855727
Stx17	1028.11	0.380879	0.113438	3.35759	0.000786257	0.00856887
Corin	266.337	0.671771	0.200135	3.35659	0.000789095	0.00859286
Ppm1l	1254.63	-0.348411	0.10383	-3.35557	0.000792006	0.00861761
Lin7c	2601.76	-0.278576	0.0830332	-3.355	0.000793656	0.00862167
Nfil3	766.09	-0.413646	0.123289	-3.3551	0.000793353	0.00862167
Galnt10	2217.36	0.300383	0.0895419	3.35466	0.00079462	0.00862521
Arhgef10l	1521.24	-0.330934	0.0986661	-3.35408	0.00079629	0.00863639
Fkbp9	3417.03	0.241153	0.0719429	3.352	0.000802298	0.00869456
Copa	12143.1	0.208051	0.0620968	3.35044	0.00080684	0.00873677
Sv2b	97.0774	-1.17306	0.350538	-3.34645	0.000818534	0.0088563
Galnt3	79.1827	1.31845	0.394232	3.34436	0.000824732	0.00891622
Hnrnpa2b1	38962.2	-0.179881	0.0537928	-3.34397	0.000825895	0.00892164
Reep5	1581.15	0.312747	0.0935794	3.34205	0.000831632	0.00897644
Cd81	5023.13	0.225046	0.0673511	3.34139	0.00083359	0.00898514
Fam171b	1143.46	0.394999	0.118217	3.3413	0.000833873	0.00898514
Olfml1	797.227	0.401869	0.12028	3.34111	0.000834434	0.00898514
Akap12	770.553	-0.4362	0.13062	-3.33947	0.000839382	0.00902777
Samd5	50.1624	1.52146	0.455616	3.33936	0.00083973	0.00902777
Sbno2	363.555	-0.5832	0.174746	-3.33742	0.000845597	0.00908361
Pdgfa	109.61	-1.04969	0.314746	-3.33502	0.000852923	0.00915503
Tcea3	32.5044	2.0686	0.620485	3.33385	0.000856532	0.00918646
Ano1	58.1915	1.42594	0.428065	3.33113	0.000864956	0.00926209
Cic	688.236	0.435836	0.130835	3.33118	0.000864792	0.00926209
Traf6	1384.56	-0.349682	0.104983	-3.33084	0.000865856	0.00926439
Sec23a	4226.39	0.227023	0.0682606	3.32582	0.000881577	0.00942512
Tmem128	736.777	-0.458332	0.137889	-3.32392	0.000887607	0.00948209
Fam198b	193.905	0.82571	0.248523	3.32247	0.000892243	0.00952151
Hmgb2	6810.9	-0.21521	0.0647769	-3.32232	0.000892707	0.00952151
Fkbp7	570.721	0.481272	0.144967	3.31988	0.00090056	0.00959768
Mir143hg	33.9049	1.87868	0.565926	3.31966	0.000901274	0.00959772
Mia3	2467.35	0.282311	0.085084	3.31802	0.000906566	0.00964646
Adi1	1034.93	-0.38098	0.114917	-3.31526	0.000915581	0.00973472
Arid2	3860.36	-0.230499	0.0695618	-3.31358	0.000921088	0.00978556
Srp72	2890.67	0.253101	0.0763995	3.31287	0.00092345	0.00980294
Rasl12	252.522	0.676805	0.204339	3.31217	0.00092575	0.00981193
Vstm2a	15.2085	3.13479	0.946396	3.31234	0.000925183	0.00981193
Zfyve21	931.056	0.385675	0.116469	3.31138	0.000928358	0.00983186
C2cd3	2111.02	-0.281741	0.0851135	-3.31018	0.000932356	0.00986646
Slc16a13	589.788	-0.46942	0.14185	-3.30928	0.000935371	0.00989062
Igfbp5	7314.62	0.888268	0.268493	3.30835	0.000938472	0.00990788
Sema4f	318.406	0.627491	0.18966	3.3085	0.000937975	0.00990788
Sdpr	128.982	-0.931089	0.281471	-3.30794	0.000939859	0.00991477
Epha6	16.4912	3.27659	0.990779	3.30708	0.00094273	0.0099373
Myl6	7053.86	0.22213	0.0671738	3.30679	0.000943702	0.00993979
B4galt2	2125.71	0.293348	0.0887245	3.30628	0.000945442	0.00995036
Cdc42bpa	740.248	0.425276	0.128716	3.30398	0.000953214	0.0100243
Aldh1l1	67.3051	1.3287	0.402318	3.3026	0.000957931	0.0100661
Gng11	250.826	0.712204	0.21577	3.30076	0.000964226	0.0101244
Stxbp2	404.772	-0.58765	0.178059	-3.3003	0.000965801	0.010133
Cpa2	409.083	0.545642	0.16538	3.29933	0.000969176	0.0101605
Itga11	912.989	-0.449811	0.136377	-3.29828	0.000972799	0.0101906
Prr13	683.958	-0.422631	0.12815	-3.29795	0.000973948	0.0101947
Rhob	1120.21	0.373657	0.113355	3.29634	0.000979532	0.0102452
Lama5	210.897	-0.734943	0.223065	-3.29476	0.000985073	0.0102952
L3mbtl3	1486.56	0.343015	0.104204	3.29177	0.00099559	0.0103971
Mme	1750.46	-0.323137	0.0981911	-3.2909	0.000998692	0.0104214
Elovl2	438.897	-0.546793	0.166178	-3.29041	0.00100042	0.0104234
Fcgrt	159.714	0.830041	0.252247	3.29058	0.000999797	0.0104234
Hhex	56.8598	1.41046	0.429541	3.28365	0.00102472	0.0106683
Rgcc	202.855	0.803933	0.244846	3.28342	0.00102556	0.0106688
Amer2	219.735	-0.737742	0.224883	-3.28057	0.00103599	0.010769
Klhl22	2792	0.257115	0.0784015	3.27946	0.00104006	0.010803
Socs1	279.206	0.660068	0.201388	3.2776	0.00104694	0.0108661
Dhx9	4155.95	-0.232617	0.0710532	-3.27384	0.00106096	0.0110032
Gprasp1	4137.16	0.246557	0.0753616	3.27166	0.00106918	0.0110676
Shisa5	1299.59	0.335674	0.102604	3.27154	0.00106963	0.0110676
Trim8	1186.93	-0.367657	0.112377	-3.27164	0.00106927	0.0110676
Pds5a	3114.64	-0.248647	0.0760243	-3.27063	0.00107308	0.0110947
Bmp6	57.1225	1.61326	0.493401	3.26966	0.00107675	0.0111157
Kalrn	605.236	0.460991	0.140988	3.26973	0.00107652	0.0111157
Chrna4	84.1722	1.25499	0.384032	3.26794	0.00108335	0.0111753
Rag1	27.51	2.20757	0.675825	3.26648	0.00108893	0.0112243
Kcnd2	101.375	-1.05609	0.323393	-3.26566	0.00109211	0.0112485
Rbm46	157.837	0.898153	0.275269	3.26282	0.00110309	0.0113529
Zfp57	789.958	0.411179	0.126062	3.26172	0.00110737	0.0113883
Cd47	698.327	0.421698	0.129423	3.25829	0.00112085	0.0115181
Cdc42	11829	0.192901	0.059224	3.25714	0.00112542	0.0115563
Fabp5	3180.85	-0.25076	0.0770132	-3.25607	0.00112967	0.0115877
Snap47	2820.51	0.264827	0.0813367	3.25594	0.00113019	0.0115877
E330009J07Rik	480.53	-0.513977	0.157933	-3.2544	0.00113633	0.0116418
1810011O10Rik	473.774	0.492813	0.151482	3.25328	0.00114083	0.011679
Morf4l2	11402.8	0.183673	0.0564668	3.25276	0.00114289	0.0116913
Dennd5b	569.757	-0.451269	0.138761	-3.25212	0.00114547	0.0117009
Eif1	5493.64	-0.211476	0.0650276	-3.2521	0.00114556	0.0117009
Parn	1195.09	-0.336906	0.103609	-3.25169	0.00114722	0.0117038
Rnf114	2897.51	-0.248911	0.0765503	-3.2516	0.00114758	0.0117038
Tmod2	612.929	0.48107	0.14797	3.25113	0.00114945	0.0117052
Usp3	1885.68	-0.28959	0.0890683	-3.25133	0.00114868	0.0117052
2002-09-01	4707.27	0.220059	0.0677465	3.24827	0.00116108	0.0118146
Ssfa2	431.608	-0.510294	0.157121	-3.24779	0.00116306	0.0118259
Phf21b	50.7461	-1.47116	0.453106	-3.24684	0.00116694	0.0118564
Tmem229b	205.81	0.848552	0.261597	3.24374	0.00117973	0.0119774
Agpat5	1260.04	-0.334595	0.103246	-3.24075	0.00119214	0.0120943
Spag17	28.2792	2.07275	0.639842	3.23946	0.00119755	0.01214
Uck2	1572.25	-0.308835	0.0953747	-3.23812	0.00120319	0.0121881
Crim1	895.219	-0.399335	0.123394	-3.23625	0.00121112	0.0122426
Igsf3	4678.42	0.225785	0.0697685	3.23621	0.0012113	0.0122426
Ivns1abp	13403.1	-0.20441	0.0631609	-3.23634	0.00121073	0.0122426
Il1rl2	30.9884	1.98333	0.613301	3.23386	0.00122127	0.0123342
Rbm20	95.4696	1.06461	0.329252	3.23341	0.0012232	0.0123445
Epcam	290.77	0.631742	0.195485	3.23167	0.0012307	0.0124109
Six4	1712.75	-0.309741	0.095932	-3.22875	0.00124332	0.0125288
Srr	521.509	0.501483	0.155335	3.2284	0.00124486	0.0125349
Itm2c	6133.98	0.213477	0.0661358	3.22786	0.00124722	0.0125493
Sec16a	3641.12	0.250951	0.0778249	3.22456	0.00126166	0.0126851
Parvb	47.9015	1.51293	0.469234	3.22425	0.00126305	0.0126897
Add1	6064.45	0.231891	0.0719467	3.22309	0.00126815	0.0127315
Cyp1b1	31.7485	-1.89695	0.58925	-3.21926	0.00128521	0.0128931
Tnnt2	18.9278	-2.62029	0.814109	-3.2186	0.0012882	0.0129135
Ctgf	481.003	0.539052	0.167518	3.21787	0.00129147	0.0129368
Apbb1	1678.6	-0.289328	0.0899432	-3.21679	0.00129635	0.0129755
Epm2aip1	3211.28	0.240342	0.0747196	3.21659	0.00129726	0.0129755
St8sia2	2065.71	0.325972	0.101405	3.21454	0.00130653	0.0130585
Ghitm	3873.91	-0.226881	0.0705864	-3.21424	0.00130792	0.0130628
Calu	13443.4	0.192586	0.0599248	3.21379	0.00130994	0.0130732
6030408B16Rik	77.5178	1.17579	0.365907	3.21336	0.00131192	0.0130833
Spr	580.665	-0.446191	0.138868	-3.21306	0.00131331	0.0130875
Tbl3	2014.11	-0.284857	0.0887755	-3.20874	0.00133318	0.0132758
Cytl1	85.1756	1.20551	0.375775	3.20807	0.0013363	0.013297
Hsp90aa1	12693.8	-0.189536	0.0591055	-3.20674	0.00134247	0.0133486
Med30	919.248	-0.404666	0.126211	-3.20626	0.00134471	0.013361
Rap2c	1366.7	0.346566	0.108153	3.2044	0.00135346	0.013438
Adamts6	229.122	0.716819	0.223787	3.20313	0.00135944	0.0134876
Cdh26	20.8799	2.37983	0.744	3.1987	0.0013805	0.0136864
Szt2	427.657	0.525055	0.164282	3.19606	0.00139317	0.0138018
Fam196b	65.8031	1.27722	0.399686	3.19555	0.00139564	0.0138162
Hs3st5	49.0274	-1.47449	0.461744	-3.19331	0.00140654	0.0138936
Nudt5	1362.2	-0.344391	0.107836	-3.19364	0.0014049	0.0138936
Trpm4	546.178	0.452288	0.141636	3.19331	0.00140652	0.0138936
Msh6	4466.68	-0.21529	0.0674522	-3.19174	0.0014142	0.0139591
Rcan3	452.265	0.525108	0.164535	3.19147	0.00141553	0.0139619
Rad54l	1416.37	-0.30453	0.0955373	-3.18755	0.00143484	0.0141421
AK209647_gene	901.354	-0.386172	0.121212	-3.18591	0.001443	0.0142122
Syne4	742.209	0.430424	0.135118	3.18553	0.00144487	0.0142202
Snx30	592.415	0.440051	0.13819	3.18439	0.00145061	0.0142663
Zfp207	6928.5	-0.218101	0.0685418	-3.18202	0.00146254	0.0143731
Sh3bp5	2325.51	-0.275581	0.0866117	-3.1818	0.00146364	0.0143734
Tpgs2	1673.77	0.289305	0.0909512	3.18088	0.00146829	0.0144086
Heatr5a	960.91	0.383614	0.120611	3.18059	0.00146974	0.0144124
Bgn	473.704	0.497818	0.156696	3.17698	0.00148819	0.0145827
Pde3b	1288.07	-0.326314	0.102747	-3.17591	0.00149366	0.0146152
Ube2e3	4136.66	-0.220927	0.0695605	-3.17604	0.00149303	0.0146152
Stmn1	18476.3	-0.18413	0.0579966	-3.17484	0.00149918	0.0146585
Dnajc9	3485.42	-0.227655	0.0717413	-3.17328	0.00150728	0.0147136
Fbp2	23.004	2.30399	0.726096	3.17312	0.00150808	0.0147136
Gpc6	1951.99	0.289797	0.0913178	3.1735	0.00150614	0.0147136
AF529169	55.9564	1.40867	0.444344	3.17023	0.00152316	0.0148296
Cct7	12031.5	-0.179174	0.0565156	-3.17035	0.00152253	0.0148296
Pim2	166.117	-0.826311	0.260648	-3.17021	0.00152327	0.0148296
Mid1ip1	483.194	-0.481324	0.151979	-3.16704	0.00153998	0.0149708
Uba5	2037.72	0.267365	0.0844199	3.16709	0.00153973	0.0149708
Tspan12	536.884	-0.513844	0.162262	-3.16674	0.00154156	0.0149753
C130021I20Rik	775.522	0.442678	0.139818	3.16611	0.00154494	0.0149894
Vstm2b	76.2991	1.16519	0.368026	3.16605	0.00154523	0.0149894
Rac3	627.32	0.425265	0.134373	3.1648	0.00155189	0.0150432
Jun	13551	0.216222	0.0683438	3.16375	0.00155752	0.0150869
Prrt2	359.226	0.573407	0.181304	3.16269	0.00156321	0.0151312
Loxl3	612.77	0.496626	0.157102	3.16118	0.00157131	0.0151878
Thoc6	706.721	-0.421469	0.133323	-3.16126	0.00157089	0.0151878
Eftud2	5768.91	-0.201286	0.0637701	-3.15642	0.00159717	0.0154268
Api5	6494.28	-0.195155	0.0618516	-3.15521	0.0016038	0.0154797
Gyg	598.342	0.443728	0.140689	3.15396	0.00161069	0.0155351
Pbk	1567.39	-0.304545	0.0967484	-3.1478	0.00164502	0.0158549
B930041F14Rik	451.012	0.492856	0.156598	3.14728	0.00164799	0.0158722
Phf2	1427.16	0.319663	0.101594	3.14646	0.00165257	0.015905
Creld2	1637.57	0.313379	0.0996209	3.14572	0.0016568	0.0159343
Gypc	1100.01	0.364277	0.11581	3.14547	0.00165818	0.0159362
Gnas	35936.5	0.162807	0.0517797	3.14423	0.00166525	0.0159928
Prtg	89.8481	1.07246	0.341215	3.14305	0.00167196	0.0160458
Klf13	702.283	-0.412795	0.131349	-3.14274	0.00167374	0.0160515
Cc2d1a	901.195	0.372734	0.118724	3.1395	0.00169237	0.0162187
Prrc1	2280.92	0.255432	0.081375	3.13895	0.00169553	0.0162374
Cyp39a1	505.864	-0.473681	0.151018	-3.13659	0.00170923	0.016357
Pfkl	6929.83	-0.245786	0.0783814	-3.13577	0.00171403	0.0163913
Dpp6	73.8715	1.16468	0.371575	3.13445	0.00172175	0.0164463
E2f6	2809.35	0.241207	0.0769553	3.13437	0.00172222	0.0164463
Cct2	5574.92	-0.200363	0.0639357	-3.13382	0.00172544	0.0164655
Cox17	398.567	-0.541177	0.172748	-3.13276	0.00173172	0.0165137
Ccnc	693.963	-0.420994	0.134479	-3.13057	0.0017447	0.0166258
Arfgap1	2354.23	0.265558	0.0848588	3.12941	0.00175156	0.0166793
Srsf1	13782.7	-0.177639	0.0567797	-3.12856	0.00175666	0.0167161
Ywhaz	27840.8	-0.164921	0.0527183	-3.12835	0.0017579	0.0167161
Bcl2l13	2202.35	-0.259402	0.0829297	-3.12798	0.00176013	0.0167255
Chka	1394.72	-0.306882	0.0981508	-3.12664	0.00176818	0.0167903
Smarca1	2209.65	0.259779	0.0831563	3.12398	0.00178421	0.0169306
Nup88	3204.09	-0.238227	0.0762738	-3.12332	0.00178825	0.0169459
Rn45s	144526	0.167849	0.0537407	3.1233	0.00178834	0.0169459
Camsap3	164.258	-0.815442	0.261335	-3.1203	0.00180667	0.0171076
Clic5	18.6961	2.47678	0.793917	3.11969	0.00181042	0.0171311
Neb	21.0268	-2.52616	0.81001	-3.11868	0.00181662	0.0171778
Ttn	25.1706	-2.08933	0.669993	-3.11844	0.00181814	0.0171801
Egln1	2226.86	0.299745	0.0961454	3.11763	0.00182314	0.0172153
Cbfb	3036.92	0.232819	0.0747012	3.11667	0.00182904	0.0172589
Peli1	2375	-0.257929	0.0827784	-3.11591	0.00183381	0.0172919
Dnph1	614.686	-0.438284	0.140671	-3.11567	0.00183527	0.0172936
Arpc1b	1116.69	-0.336094	0.107976	-3.11269	0.00185393	0.0174547
Trim36	128.056	-0.90094	0.289456	-3.11252	0.00185496	0.0174547
C330027C09Rik	898.631	-0.375708	0.120747	-3.11155	0.00186111	0.0175004
Pawr	181.252	-0.768873	0.247205	-3.11026	0.00186925	0.0175525
Sh3bgrl3	2140.04	0.262308	0.0843318	3.11043	0.00186813	0.0175525
Hmgcll1	249.013	0.632976	0.203554	3.10962	0.0018733	0.0175661
Pcx	1194.56	0.353568	0.113698	3.10971	0.00187269	0.0175661
Snx13	1194.33	-0.321025	0.103269	-3.10862	0.00187961	0.017613
Blcap	1290.92	0.309778	0.099706	3.10691	0.00189054	0.0177031
Braf	880.174	-0.369631	0.119022	-3.10555	0.00189923	0.0177722
Map1lc3a	1636.85	0.281729	0.0907917	3.10302	0.00191555	0.0179125
Zfp651	982.087	0.406071	0.130946	3.10105	0.00192835	0.0180198
Epb4.1	7677.24	-0.187349	0.0604401	-3.09974	0.00193693	0.0180874
Ddost	7742.12	0.20184	0.0651259	3.09923	0.00194023	0.0181057
H2afx	7861.29	0.185673	0.0599518	3.09705	0.00195459	0.0182271
Gtf2e2	2101.86	-0.261568	0.0844947	-3.09567	0.00196368	0.0182992
Rnf24	1076.81	0.349377	0.112983	3.0923	0.00198615	0.0184757
Slc38a1	5798.27	-0.202651	0.065536	-3.09221	0.00198673	0.0184757
Spin2c	414.085	0.497542	0.160897	3.09231	0.00198607	0.0184757
Cdk19	1056.96	-0.35289	0.114284	-3.08782	0.0020163	0.0187379
Cct8	11237.5	-0.175271	0.0567931	-3.08613	0.00202779	0.0188058
Mgst1	908.834	-0.35694	0.115659	-3.08614	0.00202775	0.0188058
Sdk2	92.4643	1.07711	0.348988	3.08638	0.00202611	0.0188058
Agtpbp1	293.786	0.635231	0.206062	3.08272	0.00205116	0.0190094
Aak1	1312.14	0.336116	0.10908	3.08136	0.00206056	0.0190772
Nfkbia	2007.64	-0.266687	0.0865516	-3.08126	0.00206129	0.0190772
Inpp4b	325.524	0.630904	0.204847	3.07988	0.00207082	0.0191522
Fam46b	24.3628	2.0779	0.674866	3.07898	0.00207713	0.0191975
Galnt7	735.633	-0.389062	0.126421	-3.07752	0.00208734	0.0192786
Sdc1	10096.6	-0.177423	0.0576961	-3.07514	0.00210405	0.0194197
Cbx2	5836.87	-0.19695	0.064066	-3.07417	0.00211091	0.0194697
Mtfr1	2382.23	-0.268056	0.0872315	-3.07293	0.00211967	0.0195371
Epha2	206.203	-0.847354	0.275804	-3.0723	0.00212414	0.019565
Lrrc32	104.894	0.986606	0.321181	3.0718	0.0021277	0.0195844
Kat7	2936.7	-0.231026	0.075228	-3.07101	0.00213336	0.0196231
Gpr137	371.884	0.552154	0.179915	3.06897	0.002148	0.0197444
Lpar4	1377.46	0.3225	0.105109	3.06826	0.0021531	0.0197778
Orai2	473.314	0.467078	0.152251	3.06782	0.00215628	0.0197935
Trpm3	111.955	-0.975855	0.318133	-3.06744	0.00215901	0.0198051
Maf1	2922.97	-0.242299	0.0790235	-3.06616	0.00216825	0.0198764
Atp5g3	7174.29	-0.196678	0.0641553	-3.06566	0.00217191	0.0198964
Aes	5252.79	0.212125	0.0692516	3.06311	0.00219052	0.0200532
2700094K13Rik	3301.38	-0.253302	0.082724	-3.06202	0.0021985	0.0201127
Fam126a	1930.72	-0.293614	0.0959145	-3.06121	0.00220447	0.0201537
Klf14	70.3889	1.30157	0.425404	3.05961	0.00221627	0.0202478
Dhrs7	83.3205	-1.15343	0.377088	-3.0588	0.00222228	0.0202648
Fam110b	660.717	0.403371	0.131874	3.05875	0.00222263	0.0202648
Otud6b	1150.63	-0.346726	0.113343	-3.05909	0.00222014	0.0202648
Selm	574.407	0.458786	0.150021	3.05814	0.00222714	0.0202923
Tubb4a	680.307	0.418539	0.136954	3.05605	0.00224275	0.0204206
Tbrg1	2128.22	0.253687	0.0830634	3.05414	0.00225705	0.020537
Fgd1	1316.14	0.304707	0.0997868	3.05358	0.00226129	0.0205479
Rgs2	480.921	0.482178	0.157898	3.05374	0.00226011	0.0205479
Rnf145	4339.87	0.210779	0.069033	3.0533	0.0022634	0.0205532
Inpp5k	507.758	-0.45741	0.149841	-3.05264	0.00226837	0.0205845
Slitrk2	27.9006	-1.93907	0.635312	-3.05216	0.002272	0.0206037
Clic4	9401.18	-0.177078	0.0580419	-3.05087	0.00228178	0.0206785
Erp29	1488.31	0.293945	0.0963911	3.0495	0.00229225	0.0207455
Rcor2	2866.02	-0.233629	0.0766073	-3.04969	0.00229077	0.0207455
Sptbn1	2985.43	-0.268235	0.0880036	-3.04801	0.00230366	0.0208347
Gsr	1792.31	-0.273108	0.0896279	-3.04713	0.00231039	0.0208817
Tjp1	2381.17	-0.267323	0.0877399	-3.04677	0.00231317	0.0208928
Hspa12b	1423.58	0.304812	0.100066	3.0461	0.00231829	0.0209251
Ccdc155	47.2874	1.44031	0.473837	3.03967	0.00236834	0.0213575
Ids	660.28	0.410154	0.134939	3.03954	0.00236937	0.0213575
Eed	1527.46	-0.283226	0.0931988	-3.03894	0.00237411	0.021386
Gid4	1192.38	-0.336714	0.110875	-3.0369	0.00239028	0.0215173
Vta1	1167.39	-0.314457	0.103564	-3.03637	0.00239447	0.0215407
Mapk1ip1l	4945.53	-0.202581	0.066742	-3.03528	0.0024031	0.021599
Ncoa3	1110.58	0.325677	0.107309	3.03495	0.00240575	0.021599
Tob1	2005.59	-0.263467	0.0868058	-3.03513	0.00240432	0.021599
Arsj	196.243	0.797458	0.262944	3.03281	0.00242291	0.0217241
Nktr	1861.77	0.26542	0.0875123	3.03295	0.00242179	0.0217241
Notum	187.188	-0.709947	0.234115	-3.03248	0.00242557	0.0217335
Ly6e	1009.76	0.3708	0.122336	3.03101	0.00243738	0.0218249
Mkrn1	1152.03	-0.328601	0.108445	-3.03013	0.0024445	0.0218741
Fam46c	94.4729	0.991166	0.327335	3.02799	0.00246188	0.0220151
AK083547_gene	19.2291	2.36917	0.78276	3.02669	0.00247247	0.0220678
Atp1a1	4007.49	-0.224138	0.0740582	-3.02652	0.0024739	0.0220678
Pla2g12a	398.613	-0.539353	0.178194	-3.02678	0.00247177	0.0220678
Usp11	3167.69	0.237346	0.0784236	3.02646	0.00247432	0.0220678
Gjb2	37.7119	-1.74727	0.577596	-3.02508	0.0024857	0.0221401
Zdbf2	600.35	0.435167	0.143848	3.02519	0.00248478	0.0221401
Rps3	9614.31	-0.208781	0.0690653	-3.02296	0.00250319	0.0222812
Pcnt	1296.22	-0.304558	0.100788	-3.02177	0.00251305	0.0223542
Lamb1	2329.8	0.294307	0.0974491	3.02011	0.0025268	0.0224617
Zmpste24	936.944	-0.3428	0.11356	-3.01866	0.00253896	0.022555
A430005L14Rik	850.361	-0.363502	0.120449	-3.0179	0.00254536	0.022597
Faah	38.3794	-1.63813	0.542982	-3.01691	0.00255367	0.0226558
Elk3	2044.15	0.259014	0.0859082	3.01501	0.00256967	0.0227828
Zfp143	850.597	-0.36512	0.121205	-3.01241	0.00259178	0.0229638
Plxnb2	9271.15	0.196256	0.0651537	3.01221	0.00259356	0.0229644
Mpzl2	544.558	0.49463	0.164273	3.01103	0.00260361	0.0230383
Tinagl1	64.8261	-1.19626	0.39741	-3.01014	0.00261123	0.0230907
Hnrnpf	13145.4	-0.169443	0.0562944	-3.00994	0.00261302	0.0230914
Grem1	175.558	-0.813201	0.270201	-3.00961	0.00261583	0.0231011
Pi4k2b	635.77	-0.398575	0.132455	-3.00915	0.00261983	0.0231213
Insig1	1702.06	0.273723	0.0909733	3.00883	0.00262259	0.0231305
Caprin1	19481.6	-0.164479	0.0546921	-3.00737	0.00263521	0.0232266
Aldh16a1	828.645	-0.380602	0.126636	-3.00547	0.00265173	0.0233491
Lrrc58	5389.64	-0.208973	0.0695379	-3.00517	0.00265429	0.0233491
Mdm2	2613.81	-0.234009	0.0778645	-3.00534	0.00265286	0.0233491
Tigd2	452.541	0.463537	0.154283	3.00446	0.00266055	0.0233889
Gpr27	299.665	0.65714	0.218738	3.00424	0.00266248	0.0233907
C1qtnf4	210.374	0.694586	0.231258	3.00351	0.00266881	0.0234238
Tcf15	211.537	0.700789	0.233331	3.00341	0.00266972	0.0234238
Spock2	103.578	-1.02269	0.340704	-3.00169	0.00268487	0.0235414
Atp11a	1655.48	0.354296	0.118143	2.99887	0.00270986	0.0237451
Pdxdc1	3217.87	0.246265	0.0821562	2.99752	0.00272188	0.023835
Lrrc7	31.0385	1.78133	0.594422	2.99674	0.00272882	0.0238803
Bcl7a	1267.42	-0.300548	0.100305	-2.99633	0.00273249	0.0238969
Gtf2ird1	5562.1	0.21698	0.0724236	2.99599	0.00273557	0.0239083
Jund	6509.83	0.257752	0.0860906	2.99396	0.00275378	0.0240519
Rasa3	665.183	0.390676	0.130513	2.99338	0.00275905	0.0240824
Foxo3	252.305	-0.679625	0.227059	-2.99317	0.00276097	0.0240836
Rph3al	84.71	1.07664	0.359818	2.99219	0.00276988	0.0241457
Cyth1	1319.77	-0.294419	0.0984368	-2.99094	0.00278119	0.0242287
Slc37a3	1916.58	0.261196	0.0873494	2.99025	0.00278752	0.0242681
Hnrnpc	16120.5	-0.165039	0.0551968	-2.99001	0.00278968	0.0242713
E130012A19Rik	989.363	-0.328566	0.109921	-2.98911	0.00279796	0.0243276
Cdk2ap2	691.095	-0.399498	0.13374	-2.98712	0.00281621	0.0244706
Tro	3082.26	0.222585	0.0745346	2.98634	0.00282343	0.0245175
Thrb	25.4918	-1.93535	0.648412	-2.98475	0.00283814	0.0246295
Ncapd3	1626.52	-0.272883	0.0914452	-2.98411	0.002844	0.0246645
Klhl41	25.6702	-2.02935	0.680178	-2.98356	0.00284913	0.0246887
Tmx3	1282.49	-0.298733	0.100131	-2.98342	0.00285045	0.0246887
Gprc5c	1810.13	0.264713	0.0887714	2.98196	0.00286405	0.0247906
Arl4c	195.644	0.691752	0.232172	2.97948	0.00288738	0.0249605
Lancl1	1877.21	0.258011	0.0865957	2.97949	0.00288725	0.0249605
Tmem45a	187.883	0.715945	0.240362	2.97861	0.00289562	0.0250157
Prom1	3689.56	0.219864	0.0738319	2.9779	0.00290232	0.0250576
Suox	462.568	0.463843	0.15581	2.97698	0.00291105	0.0251169
Gsg1l	59.7632	1.26682	0.425645	2.97625	0.002918	0.0251607
Tkt	5272.72	-0.205014	0.06889	-2.97597	0.00292067	0.0251677
Cthrc1	760.769	0.432828	0.145677	2.97116	0.00296678	0.0255487
Crmp1	954.39	-0.33935	0.114253	-2.97016	0.00297649	0.0255808
Fos	6644.17	0.230852	0.0777282	2.96999	0.00297808	0.0255808
Mmp15	391.86	-0.501984	0.169001	-2.97031	0.00297503	0.0255808
Snx25	459.887	0.470422	0.158383	2.97016	0.00297647	0.0255808
Rrp36	783.75	-0.362916	0.122229	-2.96914	0.00298632	0.0256353
Plcb4	431.946	-0.465808	0.156914	-2.96855	0.00299211	0.0256687
Adamts12	260.817	0.640093	0.215883	2.965	0.00302684	0.0259501
Scfd1	1608.86	0.270528	0.0912713	2.964	0.00303668	0.026018
Scpep1	1785.78	-0.294879	0.0995375	-2.96249	0.00305161	0.0261293
Gbp7	57.9958	1.28154	0.43284	2.96077	0.00306869	0.0262589
Lphn3	128.227	0.850116	0.287308	2.9589	0.00308738	0.0264021
Cacna2d3	64.5396	-1.41413	0.478229	-2.95702	0.00310626	0.0265468
Ruvbl2	2320.56	-0.241998	0.0818893	-2.95519	0.00312481	0.0266884
Trp53inp1	1846.69	-0.269268	0.0911294	-2.95479	0.00312882	0.0267057
Tmem178	150.751	0.772184	0.261487	2.95305	0.00314655	0.0268401
Ebf1	571.659	-0.441992	0.149687	-2.95278	0.00314926	0.0268463
Ran	15238.6	-0.202353	0.0685466	-2.95206	0.00315667	0.0268924
Csnk1e	3943.49	-0.207375	0.0702718	-2.95104	0.00316706	0.026947
Fam65c	30.0159	1.84968	0.626761	2.95117	0.00316573	0.026947
Cdca5	1017.77	-0.345585	0.117173	-2.94935	0.00318446	0.0270702
Trappc9	1619	0.28015	0.0949905	2.94924	0.00318556	0.0270702
Zswim5	240.233	-0.670354	0.227347	-2.94859	0.00319229	0.0271104
Rbpj	2516.67	-0.240248	0.0814936	-2.94806	0.0031977	0.0271393
Acads	889.51	-0.345193	0.117101	-2.94782	0.00320019	0.0271433
Fiz1	2230.91	-0.260068	0.0882782	-2.94601	0.00321904	0.0272786
Lepr	122.438	0.846619	0.287408	2.9457	0.0032222	0.0272786
Nostrin	15.4348	2.93194	0.995308	2.94576	0.00322163	0.0272786
Add3	3518.62	0.21976	0.0746443	2.9441	0.003239	0.0274012
Kif1a	460.016	0.499021	0.169508	2.94393	0.00324074	0.0274012
2310022B05Rik	2817.7	0.233525	0.0793878	2.94158	0.00326547	0.027593
Arhgef10	816.895	0.359147	0.12213	2.94069	0.00327481	0.0276373
Isca1	1542.2	0.272599	0.0926935	2.94087	0.00327296	0.0276373
Fam53b	1022.82	-0.327795	0.111509	-2.93964	0.00328596	0.0277141
Dut	894.791	-0.349598	0.119018	-2.93736	0.00331024	0.0279014
Wdr73	836.302	-0.392098	0.133561	-2.93573	0.00332762	0.0280305
Hs1bp3	558.804	0.410854	0.139995	2.93478	0.00333783	0.0280905
Prkd1	539.153	0.442086	0.150642	2.93468	0.0033389	0.0280905
Ltbp4	1116.48	0.313638	0.106888	2.93426	0.00334346	0.0281113
Chfr	583.513	-0.407164	0.138816	-2.93312	0.00335577	0.0281972
Plcl1	71.4868	1.12285	0.383278	2.9296	0.00339395	0.0285003
Fam188a	387.643	-0.495501	0.169163	-2.92914	0.00339903	0.0285253
Ccnt2	2713.68	-0.224712	0.0767323	-2.92852	0.0034058	0.0285643
Serinc2	4481.74	-0.213331	0.0728614	-2.9279	0.00341259	0.0286034
Nfic	939.54	0.344577	0.117703	2.92751	0.00341687	0.0286216
Map4k5	2007.31	0.26303	0.0898692	2.92681	0.0034246	0.0286686
Slc39a13	821.159	0.369891	0.126391	2.92657	0.00342726	0.028673
Pou6f1	482.564	0.46437	0.158693	2.92621	0.00343117	0.028688
Epas1	23.4713	-2.04695	0.69969	-2.9255	0.00343898	0.0287355
Ctsa	1961.59	-0.250876	0.0857711	-2.92495	0.00344511	0.0287689
Cyb5a	1721.63	0.272574	0.0932513	2.923	0.00346676	0.0288825
Dpep1	34.6746	1.61207	0.551426	2.92345	0.00346175	0.0288825
Rbm41	495.255	-0.443116	0.151582	-2.92328	0.00346365	0.0288825
Zbtb1	1430.48	-0.285863	0.0977993	-2.92295	0.00346727	0.0288825
E130308A19Rik	1032.89	-0.323634	0.110751	-2.92217	0.00347598	0.0289372
Cyp7b1	154.783	0.773124	0.264646	2.92135	0.00348516	0.0289659
Gabarapl2	1423.05	-0.301285	0.103134	-2.92129	0.00348586	0.0289659
Rps6ka4	240.368	0.612274	0.209579	2.92145	0.00348409	0.0289659
Adarb1	161.348	-0.740228	0.25353	-2.91968	0.0035039	0.0290979
Clp1	948.242	-0.343511	0.117683	-2.91894	0.0035122	0.0291489
Srsf8	542.408	0.41974	0.143813	2.91865	0.00351546	0.029158
Igf2bp3	2953.45	0.219591	0.0752546	2.91797	0.00352315	0.0291777
Iqgap1	2007.83	-0.260776	0.0893694	-2.91795	0.00352338	0.0291777
Ptp4a3	622.563	0.403087	0.138144	2.91787	0.00352431	0.0291777
Anp32b	7489.46	-0.179001	0.0613768	-2.91643	0.00354059	0.029234
Fxyd7	35.4347	1.60104	0.548994	2.91631	0.00354194	0.029234
Glrb	745.131	-0.367994	0.126172	-2.91662	0.00353851	0.029234
Spire1	1317.21	-0.287725	0.0986495	-2.91664	0.00353822	0.029234
Wdr92	732.372	-0.391731	0.134301	-2.91681	0.00353627	0.029234
Sh3gl3	563.499	0.41123	0.141021	2.91609	0.00354443	0.0292367
Slc27a6	101.027	0.975514	0.334733	2.91431	0.00356479	0.0293867
Lmcd1	64.7516	1.16829	0.401036	2.91318	0.00357763	0.0294745
Suclg2	1042.01	-0.348417	0.119647	-2.91203	0.00359087	0.0295656
Cse1l	5995.37	-0.183887	0.0631745	-2.91078	0.00360525	0.0296478
Dleu7	19.2215	2.23209	0.766822	2.91083	0.00360471	0.0296478
Rlim	3766.34	-0.215065	0.0739829	-2.90696	0.00364964	0.0299946
Pias3	1053.69	0.312357	0.107468	2.90652	0.00365479	0.0300186
Vstm4	124.401	0.874919	0.301188	2.9049	0.00367376	0.0301561
Neto2	1091.24	-0.320091	0.110235	-2.9037	0.00368777	0.0302527
E2f7	1712.26	-0.264184	0.0910245	-2.90234	0.00370391	0.0303666
Myo1d	253.851	0.585329	0.201775	2.90089	0.00372102	0.0304884
Rnf5	1812.09	-0.269627	0.0929793	-2.89986	0.00373333	0.0305707
Mxra8	558.285	-0.428118	0.147672	-2.89911	0.00374229	0.0306255
Cacna2d2	47.7334	1.35031	0.465878	2.89843	0.0037504	0.0306733
Yipf4	1072.23	-0.311904	0.10763	-2.89794	0.00375623	0.0307024
Tmem199	378.079	-0.486883	0.168038	-2.89747	0.00376189	0.03073
AK140147_gene	151.357	0.763766	0.263662	2.89676	0.00377032	0.0307803
Lgals8	352.08	0.503485	0.173888	2.89546	0.00378604	0.0308899
Cdc40	1278.23	-0.289033	0.099901	-2.89319	0.00381348	0.031095
Vprbp	2004.66	-0.256324	0.0886188	-2.89243	0.0038227	0.0311515
2007-09-01	6392.73	0.192735	0.0666775	2.89056	0.0038456	0.0313191
Cspg5	33.3576	1.7342	0.600234	2.88921	0.00386213	0.0314348
Wnt2	41.4108	1.60068	0.554195	2.8883	0.00387328	0.0315066
Dlat	1898.27	-0.255524	0.0885753	-2.88483	0.0039163	0.0318045
Hsp90b1	20079.8	0.181563	0.0629383	2.88477	0.00391697	0.0318045
Mcm5	9185.61	-0.173765	0.0602317	-2.88495	0.0039148	0.0318045
Ap3s1	1693.12	0.259684	0.0900752	2.88296	0.00393951	0.0319491
Cct6a	12437	-0.165458	0.0573905	-2.88302	0.00393879	0.0319491
Angpt2	29.0066	-1.73083	0.600471	-2.88245	0.00394591	0.0319626
Kctd10	1857.25	0.262308	0.0910001	2.88251	0.00394525	0.0319626
Pik3c2b	489.117	0.441081	0.153079	2.88139	0.00395928	0.0320517
1110007C09Rik	295.212	0.547745	0.190133	2.88085	0.00396609	0.0320875
Palmd	59.1891	-1.29968	0.451285	-2.87995	0.00397732	0.0321591
Abhd8	1652.69	0.260477	0.0904636	2.87936	0.00398487	0.0321624
Fam19a5	154.002	0.744217	0.258439	2.87966	0.00398102	0.0321624
Tmem121	543.036	0.475258	0.16505	2.87948	0.00398333	0.0321624
Eef2	16830.9	-0.156654	0.0544204	-2.87859	0.00399456	0.032218
Mpp2	778.754	-0.353418	0.122781	-2.87844	0.00399653	0.032218
Trpc1	166.552	-0.711729	0.247343	-2.87749	0.00400847	0.032295
Plec	692.307	-0.378037	0.131427	-2.87641	0.00402222	0.0323864
Cdca3	2154.73	-0.257362	0.0895446	-2.87412	0.00405155	0.032592
Sepw1	4519.19	0.194329	0.0676152	2.87404	0.00405259	0.032592
Pik3r3	3624.66	0.254775	0.0886538	2.87382	0.00405541	0.0325954
Pmepa1	438.563	0.521752	0.181592	2.87321	0.00406326	0.032639
Set	11723.2	-0.166442	0.0579543	-2.87195	0.00407947	0.0327498
Acadsb	1376.56	0.310602	0.108171	2.87139	0.00408672	0.032769
Dpysl4	1425.81	0.278101	0.0968511	2.87143	0.00408623	0.032769
Hs3st3b1	1906.4	-0.258248	0.0899744	-2.87024	0.00410162	0.0328495
Ppa1	3094.98	-0.215019	0.0749108	-2.87034	0.00410037	0.0328495
Col5a2	5225.95	0.492198	0.171574	2.86872	0.00412138	0.0329882
Nagk	213.842	0.628831	0.219241	2.86821	0.00412797	0.0330017
Ttl	578.637	0.443927	0.154766	2.86839	0.00412573	0.0330017
Aplp1	1462.66	0.274655	0.0957905	2.86724	0.00414068	0.0330838
Tctn2	568.751	-0.399264	0.13928	-2.86663	0.00414865	0.0331279
Snx18	3227.1	0.221217	0.0771965	2.86563	0.00416184	0.0332136
Hccs	1003.42	-0.337403	0.117762	-2.86514	0.00416828	0.0332453
Nxn	684.171	0.371952	0.129976	2.86169	0.00421382	0.0335887
M6pr	1693.63	-0.256413	0.0896646	-2.8597	0.00424046	0.0337811
Phyhipl	63.4555	1.18335	0.413956	2.85863	0.00425478	0.033863
Tpd52l1	139.883	0.794826	0.278052	2.85855	0.00425575	0.033863
St8sia6	108.935	0.913032	0.319747	2.85548	0.00429719	0.0341725
Ccz1	1567.19	-0.264838	0.0927597	-2.8551	0.00430238	0.0341937
F11r	206.025	-0.720591	0.252493	-2.85391	0.00431852	0.0343017
Zyg11b	1812.37	0.255982	0.0897013	2.85372	0.00432109	0.034302
Oxr1	1765.55	-0.254497	0.0892037	-2.85299	0.004331	0.0343604
Basp1	6020.07	0.210472	0.0738098	2.85154	0.00435082	0.0344974
Cbx6	982.886	0.334601	0.117357	2.85113	0.00435643	0.0345217
Nbl1	3161.6	0.286549	0.100535	2.85024	0.00436858	0.0345976
Lmna	816.325	0.409494	0.143708	2.84948	0.00437904	0.0346601
Sntg2	32.3948	1.67233	0.587459	2.84673	0.00441715	0.0349413
Slc4a3	794.328	0.375716	0.132032	2.84563	0.00443231	0.0350407
Lingo1	165.109	0.857965	0.30158	2.8449	0.00444258	0.0351013
Card10	78.6528	1.10279	0.387834	2.84345	0.00446285	0.0352408
Ppib	1650.6	0.281825	0.0991206	2.84326	0.00446551	0.0352413
Ddah1	539.429	0.458365	0.161233	2.84287	0.00447093	0.0352634
Rsl1d1	4090.24	-0.198312	0.0697742	-2.8422	0.00448039	0.0353174
Smu1	3703.2	-0.201776	0.0710126	-2.8414	0.00449153	0.0353846
Crtac1	80.2678	1.02164	0.359638	2.84074	0.00450095	0.0354179
Gper1	101.735	-0.917359	0.322951	-2.84055	0.00450364	0.0354179
Nubp2	858.372	-0.348081	0.122538	-2.84061	0.00450278	0.0354179
Cdc42ep5	316.832	0.532655	0.187544	2.84017	0.00450899	0.0354394
Mief2	442.132	0.440898	0.155414	2.83692	0.00455515	0.0357814
Rmnd5a	2383.3	-0.24395	0.0860055	-2.83645	0.00456187	0.0358133
Sorcs1	46.1729	-1.43929	0.507592	-2.83553	0.004575	0.0358956
Cdc45	1333.55	-0.311975	0.110086	-2.83393	0.00459787	0.0360469
Tmem184b	3020.23	0.235835	0.0832217	2.83381	0.00459963	0.0360469
Cdkn1a	90.8379	-0.985333	0.348004	-2.83138	0.00463473	0.0362379
Igf2r	4704.6	0.222555	0.0785954	2.83165	0.00463088	0.0362379
Sepn1	4535.57	0.211156	0.0745746	2.83148	0.00463338	0.0362379
Sytl4	87.5034	1.02714	0.362749	2.83155	0.00463231	0.0362379
Nmt1	1524.87	-0.27938	0.0986911	-2.83085	0.00464238	0.0362767
Aatk	551.744	0.463561	0.163795	2.83012	0.004653	0.0363205
Pnp	595.252	-0.411246	0.145311	-2.8301	0.00465337	0.0363205
Prr14l	956.677	-0.324247	0.114613	-2.82905	0.00466866	0.0364188
Tmem163	173.087	-0.743647	0.262896	-2.82867	0.00467419	0.0364409
Kifc2	217.957	0.633865	0.224149	2.82788	0.00468573	0.0365098
Wapal	3326.38	-0.212743	0.075262	-2.8267	0.00470299	0.0366231
Bzw1	12820.3	-0.173269	0.0613209	-2.82561	0.00471909	0.0367179
Fam101a	529.866	-0.435211	0.154029	-2.82551	0.00472061	0.0367179
Slc12a2	2819.93	0.215037	0.0761679	2.82319	0.00475482	0.0369463
Srsf12_copy2	364.945	0.490748	0.17383	2.82315	0.00475544	0.0369463
Foxc2	327.71	-0.58428	0.206996	-2.82266	0.00476271	0.0369678
Pak1ip1	975.86	-0.313396	0.111031	-2.82259	0.00476368	0.0369678
Asph	4095.49	0.210683	0.074683	2.82103	0.00478697	0.0371272
Afap1l2	79.1913	1.21	0.429023	2.82037	0.00479686	0.0371826
Abcc1	519.657	-0.432305	0.153333	-2.81938	0.00481158	0.0372752
P3h1	1232.05	0.299977	0.106411	2.81903	0.00481683	0.0372946
Podxl2	1003.58	0.353792	0.125519	2.81863	0.0048229	0.0373201
Dnajc11	2587.09	-0.228165	0.0809683	-2.81795	0.00483314	0.0373566
Slc2a1	3210.94	-0.234591	0.0832436	-2.81812	0.00483053	0.0373566
Brd2	9972.83	-0.165533	0.0587986	-2.81524	0.00487402	0.037651
Arhgap12	1118.95	-0.294789	0.104724	-2.81491	0.00487906	0.0376683
Ormdl3	2012.92	0.250808	0.0891058	2.81472	0.00488198	0.0376694
Lrrtm4	53.7262	-1.22657	0.43591	-2.81382	0.00489572	0.0377538
Numb	1281.63	-0.294439	0.10466	-2.81329	0.0049037	0.0377937
Ctbp2	2763.49	-0.216537	0.0769882	-2.8126	0.00491434	0.0378541
Nr2c1	721.711	-0.375229	0.133429	-2.8122	0.00492042	0.0378794
Emp2	636.891	-0.391744	0.139349	-2.81124	0.00493506	0.0379704
Cdk14	1699.46	0.262806	0.0935248	2.81001	0.00495395	0.038094
Rnf6	977.686	-0.324959	0.115656	-2.8097	0.00495875	0.0381093
Rtn4rl1	88.9199	0.977475	0.348019	2.80869	0.0049744	0.0382078
Olfml2b	814.622	0.347648	0.123799	2.80816	0.0049825	0.0382482
Mctp2	36.9464	1.51881	0.541006	2.80738	0.0049947	0.0383201
Gmps	4821.21	-0.184932	0.0659367	-2.80469	0.00503643	0.0386184
Sfrp1	2484.26	0.875414	0.312325	2.80289	0.00506464	0.0388126
Ptpru	671.701	0.365954	0.130644	2.80115	0.00509204	0.0390005
Khdrbs2	17.9818	2.42486	0.865972	2.80017	0.00510763	0.0390755
Pappa	145.629	0.75927	0.27115	2.80019	0.00510731	0.0390755
Sh3pxd2a	327.702	0.507048	0.181108	2.79971	0.00511493	0.0391092
Atad1	1713.93	-0.296519	0.105922	-2.79941	0.00511965	0.0391123
Zadh2	1475.23	-0.270424	0.0966035	-2.79931	0.00512112	0.0391123
Adamts10	3623.07	0.233666	0.0834979	2.79847	0.00513461	0.0391931
Npr2	1315.72	0.303255	0.10845	2.79626	0.00516981	0.0394253
Rasgrp3	19.6095	-2.14899	0.768542	-2.79619	0.00517087	0.0394253
Prdx5	1000.96	0.323223	0.115737	2.79273	0.00522646	0.0398267
Sf3a3	4501.44	-0.189451	0.0678468	-2.79233	0.00523303	0.0398543
Plekha1	879.261	-0.339147	0.12149	-2.79157	0.00524532	0.0399253
Polr3c	717.389	-0.357315	0.128097	-2.78941	0.00528043	0.04017
Dok5	64.0434	1.11971	0.401487	2.78891	0.00528852	0.0401862
Nup153	3010.57	-0.209486	0.0751091	-2.78908	0.00528572	0.0401862
Asf1a	1367.36	-0.28125	0.100865	-2.7884	0.00529695	0.0402277
Gadd45a	288.215	-0.533732	0.191484	-2.78735	0.00531409	0.0403189
Lin28b	782.154	-0.337342	0.121028	-2.7873	0.00531494	0.0403189
Cdc20	4349.04	-0.200517	0.0719692	-2.78614	0.00533391	0.0404401
Oplah	446.216	-0.444746	0.159651	-2.78573	0.00534078	0.0404694
Foxj2	883.62	0.361581	0.129822	2.78522	0.00534921	0.0405105
Rnf44	2105.87	-0.284042	0.10202	-2.78418	0.00536641	0.040618
Pdpn	284.34	0.56099	0.201514	2.78388	0.00537131	0.0406324
Mical2	74.7526	-1.07634	0.386742	-2.7831	0.00538425	0.0407075
Asun	2102.09	-0.233593	0.0839406	-2.78283	0.00538864	0.0407178
Hspb8	171.338	-0.693321	0.24919	-2.7823	0.00539747	0.0407617
P3h4	1717.4	0.26393	0.0948689	2.78205	0.00540162	0.0407703
Tsc22d1	11688.4	0.170701	0.0613864	2.78076	0.00542317	0.0409101
Tmem173	508.878	-0.409687	0.147342	-2.78052	0.00542725	0.040918
Herc1	1579.54	0.285141	0.102577	2.77977	0.00543978	0.0409896
Chrna7	162.082	-0.694409	0.249894	-2.77881	0.00545577	0.0410414
Cst3	2193.37	0.233462	0.0840062	2.7791	0.00545089	0.0410414
Gtpbp4	1865.54	-0.243659	0.0876841	-2.77882	0.00545562	0.0410414
Ppt2	475.901	-0.420016	0.151241	-2.77714	0.005484	0.0412308
Plekhm3	422.631	-0.463634	0.167029	-2.77576	0.0055072	0.0413672
Tex9	192.172	-0.647447	0.233255	-2.7757	0.00550827	0.0413672
Nod1	174.983	0.794559	0.28642	2.7741	0.0055354	0.0415478
Maml3	614.102	-0.434389	0.156669	-2.77265	0.00556016	0.0417105
Sec24a	408.453	0.447094	0.161273	2.77228	0.00556651	0.0417349
Gpn2	376.655	-0.469056	0.1694	-2.76892	0.00562425	0.0421445
Fam45a	522.321	0.429174	0.155083	2.76739	0.00565079	0.0423198
2810442N19Rik	71.3453	1.0415	0.376476	2.76643	0.00566741	0.0424207
Crym	126.443	0.788401	0.285117	2.76519	0.00568905	0.0425591
Bex1	595.318	0.385611	0.139497	2.7643	0.00570452	0.04265
Itih5	229.447	0.591521	0.213999	2.76413	0.00570751	0.04265
Atp1b3	2318.17	-0.226398	0.0819192	-2.76367	0.0057155	0.0426861
Tceb1	2306.94	-0.247288	0.0895227	-2.76229	0.00573975	0.0428434
Mrpl23	932.326	-0.313401	0.113523	-2.76067	0.0057683	0.0430328
Ncbp1	3539.58	-0.199986	0.0724626	-2.75986	0.0057827	0.0431164
Hist3h2ba	101.597	0.954252	0.345953	2.75833	0.0058097	0.0432938
Sec22b	2544.21	0.247113	0.0895945	2.75812	0.00581344	0.0432978
Eif5	8017.69	-0.185119	0.0671279	-2.7577	0.00582094	0.0433297
Nrm	771.336	-0.33561	0.121729	-2.75703	0.00583298	0.0433955
Sfxn3	426.157	0.436049	0.15826	2.75527	0.00586434	0.0436047
Sv2a	302.36	0.519308	0.188503	2.75491	0.00587089	0.0436294
Ephb2	1309.39	-0.288165	0.104616	-2.75451	0.00587807	0.0436587
Dagla	128.091	0.804562	0.2923	2.75252	0.00591383	0.0439002
AK015544_gene	229.425	-0.63988	0.232619	-2.75077	0.0059456	0.0440253
Fkbp3	3227.11	-0.223834	0.0813596	-2.75117	0.0059383	0.0440253
Klf12	1183.91	0.298763	0.108603	2.75098	0.0059418	0.0440253
Samd14	1517.76	0.300167	0.109124	2.75069	0.00594699	0.0440253
Stx6	2336.18	0.223633	0.0812848	2.75122	0.00593729	0.0440253
Zfp426	446.123	-0.427088	0.155314	-2.74985	0.00596234	0.0441148
Dtl	2335.31	-0.22396	0.0815098	-2.74764	0.00600258	0.0443882
Mrpl44	540.507	-0.394832	0.143714	-2.74735	0.00600787	0.044403
Chml	404.223	-0.447277	0.162826	-2.74697	0.00601486	0.0444211
Chmp1b	1201.03	-0.302949	0.110289	-2.74686	0.00601691	0.0444211
Frmd8	1431.39	-0.261843	0.0953383	-2.74646	0.00602424	0.0444267
Vwa5a	495.738	0.42529	0.154847	2.74651	0.00602335	0.0444267
Atf6	909.84	-0.328021	0.11949	-2.74519	0.00604761	0.0445747
Srsf6	12089.4	-0.163199	0.0594791	-2.74381	0.006073	0.0447374
Hipk2	2451.92	-0.232144	0.0846536	-2.74229	0.00610132	0.0449103
Mad2l1bp	406.927	-0.448252	0.163465	-2.74219	0.00610312	0.0449103
Ralgds	2049.34	0.244554	0.0892299	2.74072	0.00613049	0.0450871
Sox18	52.5229	-1.33451	0.487028	-2.74011	0.00614187	0.0451463
Pcbd2	199.827	0.64032	0.233808	2.73865	0.00616914	0.045322
Phlda1	897.189	0.317972	0.116122	2.73826	0.00617647	0.0453512
Ino80c	526.646	-0.399664	0.145998	-2.73746	0.00619161	0.0454377
Parm1	336.606	0.590573	0.215861	2.7359	0.00622095	0.0456282
Pid1	360.69	-0.470884	0.17213	-2.73562	0.00622624	0.0456422
Vamp8	899.009	0.333563	0.121964	2.73494	0.0062392	0.0457124
Rcn1	4970.89	0.191369	0.0700534	2.73176	0.00629969	0.0460805
Trim59	3659.57	-0.200936	0.0735504	-2.73195	0.0062961	0.0460805
Wdr12	863.221	-0.342857	0.125502	-2.73188	0.00629742	0.0460805
Mrps36	536.894	-0.410025	0.150123	-2.73125	0.0063094	0.0461266
Cecr5	494.232	-0.408453	0.149656	-2.72928	0.00634727	0.0463783
Zfp503	968.509	0.337968	0.123854	2.72876	0.00635731	0.0464266
Frmd7	212.502	0.621161	0.227711	2.72784	0.00637499	0.0465305
Mycbpap	159.942	-0.742247	0.272145	-2.7274	0.00638366	0.0465686
Adamts9	452.917	0.467355	0.171411	2.72652	0.0064007	0.0466425
Rnmt	1374.11	-0.265532	0.0973828	-2.72668	0.00639741	0.0466425
Hmgb1	5744.8	-0.179561	0.0658785	-2.72565	0.00641758	0.0467403
AK040320_gene	142.397	0.753151	0.27648	2.72406	0.00644839	0.0469327
Klhl4	20.2582	-2.09995	0.770925	-2.72393	0.00645095	0.0469327
AA414768	26.6165	1.71592	0.630162	2.72298	0.00646956	0.0469922
Ilf2	6153.09	-0.184296	0.0676788	-2.72309	0.00646738	0.0469922
Man2b1	1027.87	-0.298632	0.109658	-2.7233	0.00646327	0.0469922
Npdc1	132.507	0.830629	0.305102	2.72247	0.00647965	0.0470402
Ezh2	3811.91	-0.200707	0.0737723	-2.72063	0.00651572	0.0472766
Casp2	3158.56	-0.199572	0.0733783	-2.71977	0.00653266	0.0473447
Casp6	1217.25	-0.285524	0.104996	-2.71939	0.00654026	0.0473447
D630003M21Rik	457.392	-0.417467	0.153522	-2.71927	0.00654264	0.0473447
Fam120c	209.833	0.623833	0.229394	2.71948	0.00653846	0.0473447
Flna	30631.8	0.164372	0.0604408	2.71955	0.00653704	0.0473447
Mvd	1097.68	0.295609	0.108743	2.71842	0.00655948	0.0474412
Zfp449	434.675	0.48447	0.178238	2.71811	0.00656562	0.0474601
Epha5	161.697	0.703578	0.259054	2.71595	0.00660863	0.0477036
Pnrc1	4534.71	-0.181572	0.066851	-2.71607	0.00660618	0.0477036
Taf5l	1734.76	-0.241362	0.0888705	-2.71588	0.0066099	0.0477036
Eif1ad	1886.46	-0.235725	0.0868891	-2.71294	0.00666897	0.0481042
Pknox2	864.304	0.330137	0.121773	2.7111	0.00670611	0.0483463
Zfp287	346.362	0.515152	0.190476	2.70455	0.00683974	0.0492834
H2afy2	5994.24	0.182709	0.0675683	2.70407	0.00684966	0.0493285
Myo1b	4619.08	-0.189487	0.0701017	-2.70303	0.00687104	0.0494561
Pcnp	4631.51	-0.182088	0.0673766	-2.70254	0.00688117	0.0495026
Apeh	1254.26	-0.282184	0.104431	-2.70211	0.00689007	0.0495111
Arhgap19	1625.72	0.249247	0.0922454	2.70201	0.00689227	0.0495111
Ctnnd2	66.2225	1.17936	0.436485	2.70195	0.00689335	0.0495111
Tmem176a	559.015	0.385612	0.14273	2.70168	0.00689898	0.0495252
Mdfic	260.819	0.543232	0.201111	2.70116	0.00690981	0.0495766
Kdelr1	1928	0.246255	0.091175	2.70091	0.00691498	0.0495874
Ddx19b	408.421	-0.439962	0.162972	-2.69962	0.0069419	0.0497539
Slc3a2	2871.19	-0.236371	0.0875724	-2.69914	0.00695181	0.0497986
Ints7	2973.33	-0.205131	0.0760127	-2.69864	0.00696226	0.049847
Eif4g2	48366.7	-0.136117	0.0505159	-2.69455	0.00704845	0.0504373
Shc1	4066.87	0.191966	0.0712529	2.69415	0.00705689	0.050471
Manf	2423.57	0.23782	0.0883101	2.69301	0.0070811	0.0505906
Mybl2	1429.12	-0.258699	0.0960624	-2.69303	0.00708068	0.0505906
Asb13	610.942	-0.366534	0.136207	-2.69101	0.00712365	0.0508138
Dgkq	568.135	0.389205	0.144623	2.69117	0.00712023	0.0508138
P2ry1	149.969	0.70347	0.261388	2.69129	0.00711763	0.0508138
Etfa	2378.78	-0.234949	0.0873364	-2.69017	0.00714167	0.0509155
Gtpbp10	693.255	-0.349084	0.129819	-2.689	0.00716666	0.0510667
Frmd5	137.844	-0.749249	0.278693	-2.68843	0.00717883	0.0511265
Kif13a	1183.23	0.277322	0.103191	2.68747	0.00719955	0.051247
Mlec	10443.6	0.170148	0.0633389	2.68632	0.00722444	0.051397
Snph	18.8631	2.21758	0.825579	2.6861	0.0072292	0.0514039
Dus1l	1199.21	-0.283769	0.105692	-2.68488	0.00725566	0.0515147
Hcfc1	5510.88	-0.1769	0.065897	-2.6845	0.00726387	0.0515147
Hes5	40.066	1.61052	0.599883	2.68473	0.0072589	0.0515147
Pde4dip	1987.89	0.228996	0.085298	2.68466	0.00726044	0.0515147
Rplp0	12332.5	-0.166603	0.0620563	-2.68471	0.00725933	0.0515147
Ctsk	118.046	0.790581	0.294669	2.68295	0.00729763	0.0517269
Nup54	1496	-0.252124	0.0939948	-2.68232	0.00731145	0.0517978
Cmpk2	243.624	-0.564279	0.210503	-2.68062	0.00734864	0.0520255
Ly6h	47.9828	1.28052	0.477717	2.6805	0.0073513	0.0520255
Serinc3	2562.24	-0.223224	0.0832847	-2.68025	0.00735676	0.0520368
Zfp319	1240.55	0.278388	0.103887	2.67973	0.0073681	0.0520897
Arhgef40	5263.13	0.194491	0.07261	2.67857	0.00739382	0.0522443
Usp40	1756.32	0.251139	0.0937766	2.67806	0.00740496	0.0522956
Cntnap2	39.9924	-1.34878	0.503844	-2.67698	0.00742897	0.0523011
Fam217b	149.905	0.711334	0.265694	2.67727	0.00742255	0.0523011
Mmp9	41.3584	-1.33161	0.497316	-2.6776	0.00741528	0.0523011
Osbp	1863.77	0.246178	0.0919584	2.67705	0.00742727	0.0523011
Pbxip1	1224.39	-0.271662	0.101478	-2.67705	0.00742729	0.0523011
Rfx3	567.085	-0.374707	0.13997	-2.67706	0.00742709	0.0523011
Sh3bgrl2	371.941	-0.458241	0.171199	-2.67666	0.00743611	0.052324
Sema3e	42.1461	-1.37058	0.512088	-2.67646	0.00744044	0.0523272
Pigc	906.143	0.321818	0.120286	2.67544	0.0074632	0.05246
Hexim1	320.845	-0.482245	0.180382	-2.67347	0.0075072	0.0527418
Pard6b	471.701	-0.423206	0.158346	-2.67267	0.00752502	0.0528395
Dpp3	3303.88	-0.200828	0.0751686	-2.6717	0.00754677	0.0529647
Vbp1	1755.83	-0.256387	0.0959962	-2.6708	0.007567	0.053079
Mybpc1	135.079	-0.726823	0.272171	-2.67046	0.00757471	0.0531055
Tubb2a	476.31	0.415422	0.155634	2.66921	0.00760291	0.0532756
Lrrc42	1845.66	-0.232414	0.0870826	-2.66889	0.00761013	0.0532985
Fkbp14	842.437	0.342781	0.128449	2.66862	0.00761624	0.0533137
Cdk17	1325.06	-0.268325	0.100593	-2.66744	0.00764324	0.0534592
Dapk1	1545.31	0.28365	0.106341	2.66736	0.00764494	0.0534592
Dstn	8026.43	-0.162112	0.0607918	-2.66667	0.00766077	0.0535421
Ddx5	15222.1	-0.159427	0.0597903	-2.66644	0.00766589	0.0535502
Hcfc2	948.999	0.334371	0.125412	2.66619	0.00767168	0.0535629
Adam15	241.309	0.554037	0.207848	2.66559	0.00768543	0.0536312
B3gnt5	2204.22	0.222188	0.0834057	2.66394	0.00772303	0.0538657
Vipr2	128.234	0.761524	0.285936	2.66327	0.00773853	0.053946
Qsox2	673.36	-0.362844	0.136286	-2.66237	0.00775923	0.0540624
Commd4	691.98	-0.339922	0.127691	-2.66206	0.00776644	0.0540782
Hsbp1	3340.73	0.218767	0.0821836	2.66193	0.00776951	0.0540782
St6galnac5	41.8621	1.33664	0.5023	2.66105	0.00778976	0.0541912
Lbr	4015.54	-0.201901	0.0758859	-2.66059	0.00780037	0.0542347
Trim25	90.1303	0.891362	0.335044	2.66043	0.00780404	0.0542347
Celf1	4090.18	-0.188371	0.0708451	-2.65892	0.00783914	0.0544506
Ppp1cb	7006.97	-0.175712	0.0661484	-2.65633	0.00789969	0.0548429
Dpyd	240.127	0.590796	0.222432	2.65607	0.00790565	0.0548561
Klhl14	29.8125	1.69136	0.636915	2.65555	0.00791797	0.0549134
Mmgt1	1603.86	-0.261627	0.098572	-2.65418	0.00795024	0.0551089
Zfp663	40.3179	1.40156	0.528266	2.65314	0.00797471	0.0552501
Fam98a	885.744	0.334793	0.12624	2.65203	0.0080009	0.0554031
Pik3r1	587.883	0.408593	0.154238	2.6491	0.00807054	0.0558567
Tnks2	9555.98	-0.155361	0.0586601	-2.64849	0.00808517	0.0559293
Kdm1a	4774.26	-0.175243	0.0661784	-2.64803	0.00809614	0.0559765
Rnaseh2a	801.881	-0.323955	0.122386	-2.647	0.00812102	0.0561198
Opn3	227.252	-0.575254	0.217343	-2.64675	0.00812688	0.0561316
Tmem37	74.6061	1.05561	0.398904	2.64629	0.00813811	0.0561804
Adam33	27.6629	1.69676	0.641621	2.6445	0.00818128	0.0564495
Ikzf4	232.259	0.596334	0.225645	2.6428	0.00822239	0.0567043
Tmem132a	3332.45	-0.213155	0.0806643	-2.64249	0.00822986	0.0567268
Becn1	1597.01	-0.257939	0.0976509	-2.64144	0.00825552	0.0568456
Tmed9	4942.86	0.174663	0.0661232	2.64147	0.0082546	0.0568456
Pdgfrl	186.954	0.639067	0.242036	2.64038	0.00828137	0.0569945
Klhl29	339.858	0.4793	0.181558	2.63992	0.00829258	0.0570427
Mrc2	3639.24	0.198543	0.0752137	2.63972	0.00829736	0.0570465
Fam43a	274.098	0.528528	0.20026	2.63921	0.00831005	0.0571046
AK081497_gene	681.846	0.435153	0.164946	2.63816	0.00833581	0.0572234
Rbm43	164.28	0.664663	0.251938	2.6382	0.00833478	0.0572234
Sfrp2	8079.33	0.226154	0.0857395	2.63769	0.0083474	0.0572739
Acyp1	234.441	-0.575106	0.21822	-2.63544	0.00840273	0.0576242
A430033K04Rik	422.652	0.424973	0.16132	2.63435	0.00842976	0.0577509
Wdr75	1478.34	-0.279448	0.106076	-2.63441	0.00842841	0.0577509
Rab18	4007.91	0.181649	0.0689656	2.6339	0.00844101	0.057773
Slu7	1574.27	-0.262667	0.0997262	-2.63388	0.00844154	0.057773
Rbm15b	2996.77	-0.204977	0.0778302	-2.63364	0.00844747	0.0577843
Gnpat	2957.85	-0.203658	0.0773774	-2.63201	0.00848818	0.0580333
Lysmd4	452.837	0.411218	0.156288	2.63116	0.00850943	0.0581198
Rnf128	129.786	-0.820174	0.311706	-2.63124	0.00850728	0.0581198
Wdr3	1571.39	-0.243708	0.0926489	-2.63045	0.00852713	0.0582112
Cenpw	735.496	-0.328035	0.124852	-2.62739	0.00860439	0.058709
Tmtc1	140.563	0.745495	0.283834	2.62652	0.00862641	0.0588295
Sec61a1	8363.57	0.155294	0.0591385	2.62594	0.00864097	0.0588991
Zfp317	1350.31	-0.263081	0.100218	-2.62509	0.00866254	0.0590163
Ubxn2b	562.421	-0.372981	0.142094	-2.6249	0.00866757	0.0590208
AK008417_gene	285.226	-0.508132	0.193681	-2.62355	0.00870189	0.0592246
Sez6l	36.3837	1.43621	0.547554	2.62296	0.00871701	0.0592977
Sort1	2428.02	-0.238981	0.0911193	-2.62273	0.00872276	0.0593069
Fyn	1648.41	0.244472	0.0932624	2.62133	0.00875863	0.0595207
Smad9	56.6203	-1.10214	0.420552	-2.62069	0.00877515	0.0596031
Jph4	41.9357	1.28919	0.492126	2.61963	0.00880247	0.0597585
Ppap2b	5412.34	-0.171914	0.0656459	-2.61881	0.00882365	0.0598723
Clybl	266.876	0.539057	0.205913	2.61789	0.00884763	0.0600048
Farp1	4284.88	0.186065	0.0711063	2.61672	0.00887789	0.0601496
Rab34	2337.57	0.236457	0.0903591	2.61686	0.00887428	0.0601496
Ppp1r15b	3501.61	-0.187402	0.0716461	-2.61566	0.00890543	0.0603059
Nog	400.548	-0.426744	0.163167	-2.61538	0.00891289	0.0603262
Fxr2	3415.63	-0.188252	0.0720194	-2.61391	0.00895132	0.0605558
Mapk8ip3	2253.62	0.226839	0.0867916	2.61361	0.00895918	0.0605558
Wee1	1750.75	0.232507	0.0889615	2.61357	0.00896027	0.0605558
[truncated: 32,684 more rows]
