# Supplementary material for: Cell-specific alterations in Pitx1 regulatory landscape activation caused by the loss of a single enhancer
Source: Nat Commun. 2021 Dec 13;12:7235. doi: 10.1038/s41467-021-27492-1 (PMC8668926; doi:10.1038/s41467-021-27492-1)
Supplement: Supplementary file 8 — Supplementary Dataset S5 [file 41467_2021_27492_MOESM8_ESM.xlsx]

## Sheet: All_Mesenchyme
	p_val	avg_logFC	pct.1	pct.2	p_val_adj
Nnat	0	-6.98083	0.007	0.974	0
H19	0	-3.04586	0.02	0.405	0
Adnp	0	-2.39424	0.023	0.246	0
Eid2	0	-1.99431	0.103	0.599	0
Ppp2cb	0	-1.97148	0.039	0.284	0
Mbd2	0	-1.91236	0.068	0.432	0
Hnrnpa0	0	-1.87846	0.623	0.99	0
Wtip	0	-1.85244	0.089	0.492	0
Ppp1r14b	0	-1.65326	0.55	0.949	0
Rab21	0	-1.58159	0.082	0.382	0
H1fx	0	-1.56032	0.455	0.88	0
Fancf	3.69186e-185	-1.4193	0.042	0.189	1.14643e-180
Ybx3	0	-1.41358	0.276	0.696	0
Gm21887	7.3462e-148	-1.40669	0.039	0.163	2.28121e-143
Gm47283	0	-1.33185	0.576	0.928	0
Dapk3	0	-1.33131	0.11	0.395	0
Khdrbs3	3.32379e-236	-1.29919	0.093	0.297	1.03214e-231
Crls1	0	-1.29423	0.095	0.354	0
Cacna1a	3.10249e-234	-1.29419	0.068	0.261	9.63416e-230
Basp1	0	-1.2896	0.695	0.947	0
2009-03-01	6.96868e-176	-1.27795	0.045	0.191	2.16398e-171
Ube2m	0	-1.24981	0.425	0.846	0
Csnk2a2	0	-1.2436	0.196	0.565	0
Cdk2ap1	0	-1.23651	0.423	0.827	0
Ier5l	0	-1.22719	0.174	0.497	0
Egln1	0	-1.21932	0.169	0.479	0
Shb	7.18516e-103	-1.16295	0.037	0.132	2.23121e-98
Pkdcc	2.2788e-108	-1.15166	0.121	0.25	7.07635e-104
Phc2	0	-1.14151	0.189	0.517	0
Kctd2	2.18987e-217	-1.10991	0.09	0.287	6.80019e-213
Kctd6	1.76763e-97	-1.108	0.042	0.136	5.48903e-93
Ccdc71l	8.5933e-161	-1.09468	0.057	0.203	2.66848e-156
Gpr27	3.20853e-153	-1.08919	0.072	0.22	9.96346e-149
Cenpb	0	-1.0771	0.28	0.651	0
Mex3d	1.79303e-279	-1.05806	0.147	0.401	5.56789e-275
Ryk	0	-1.05737	0.356	0.748	0
Hnrnpd	0	-1.05012	0.794	0.967	0
Plekha3	2.79869e-119	-1.0413	0.049	0.163	8.69078e-115
Zic2	6.91408e-90	-1.02569	0.057	0.155	2.14703e-85
Dvl1	2.22253e-80	-1.02116	0.034	0.113	6.90162e-76
Akirin2	0	-1.01662	0.298	0.642	0
Alyref	0	-1.01657	0.528	0.854	0
Hoxa13	4.97191e-202	-1.01515	0.171	0.376	1.54393e-197
Sav1	8.16241e-276	-0.99014	0.155	0.413	2.53467e-271
Twist1	0	-0.981998	0.567	0.778	0
Sap30l	0	-0.975669	0.195	0.48	0
Purg	1.03918e-196	-0.95789	0.1	0.294	3.22698e-192
Smap1	0	-0.948429	0.343	0.687	0
Ano8	5.89112e-73	-0.94641	0.039	0.115	1.82937e-68
Kif2a	0	-0.933225	0.312	0.639	0
C1galt1	1.84364e-116	-0.932851	0.081	0.21	5.72506e-112
Sppl3	0	-0.913071	0.245	0.561	0
Cul3	0	-0.909554	0.371	0.7	0
Cdk8	0	-0.907664	0.225	0.523	0
Ccnyl1	1.29047e-84	-0.899308	0.057	0.153	4.0073e-80
Axin1	2.14274e-185	-0.894858	0.126	0.323	6.65386e-181
Efna2	0	-0.894387	0.28	0.61	0
Spry1	2.27533e-100	-0.890619	0.087	0.207	7.06557e-96
Kcnmb4os2	2.45813e-116	-0.876454	0.077	0.206	7.63322e-112
Pdxp	2.86202e-151	-0.873738	0.106	0.271	8.88743e-147
Cdyl	1.58906e-150	-0.869521	0.116	0.285	4.93449e-146
Brd1	0	-0.868507	0.307	0.617	0
Smim19	1.16732e-187	-0.865528	0.141	0.343	3.62489e-183
Sirt1	1.17482e-146	-0.861116	0.109	0.273	3.64816e-142
Fbxo45	1.37621e-126	-0.849048	0.087	0.229	4.27354e-122
Akt1	0	-0.844548	0.353	0.677	0
Asphd2	5.3055e-105	-0.844072	0.068	0.185	1.64752e-100
Ythdf1	4.50506e-294	-0.839243	0.257	0.543	1.39896e-289
Rhou	6.4467e-160	-0.83459	0.124	0.304	2.00189e-155
Fndc5	3.26552e-56	-0.830502	0.046	0.115	1.01404e-51
Lemd2	5.73326e-137	-0.829179	0.101	0.255	1.78035e-132
Fbxl17	2.0327e-113	-0.8264	0.089	0.22	6.31215e-109
Cenpv	1.21823e-242	-0.826137	0.264	0.516	3.78297e-238
Mex3c	4.97551e-218	-0.814408	0.203	0.44	1.54504e-213
Ppp1r12c	4.40662e-148	-0.809625	0.115	0.283	1.36839e-143
Six2	3.50616e-40	-0.80816	0.06	0.12	1.08877e-35
Tmed7	3.24697e-284	-0.80628	0.257	0.541	1.00828e-279
Camk2n1	4.28704e-55	-0.802061	0.042	0.108	1.33125e-50
Crebzf	1.5678e-206	-0.785606	0.201	0.435	4.86849e-202
Osbp	4.14703e-145	-0.784797	0.125	0.296	1.28778e-140
Csnk1g2	0	-0.783835	0.406	0.717	0
Rab12	5.02461e-193	-0.780079	0.18	0.399	1.56029e-188
Purb	0	-0.771968	0.351	0.641	0
Tusc1	5.25126e-83	-0.769718	0.062	0.159	1.63067e-78
Tnrc6c	0	-0.769329	0.408	0.726	0
Tmeff1	9.83693e-254	-0.757346	0.297	0.562	3.05466e-249
Slit3	5.27937e-117	-0.756231	0.147	0.301	1.6394e-112
Mxi1	9.88493e-157	-0.751543	0.163	0.354	3.06957e-152
Smad4	4.85977e-306	-0.749903	0.347	0.642	1.50911e-301
Cop1	1.59445e-282	-0.746205	0.306	0.593	4.95124e-278
Acvr2b	4.7378e-182	-0.736905	0.196	0.411	1.47123e-177
Cdc34	9.53337e-217	-0.736229	0.247	0.489	2.9604e-212
Rcc2	0	-0.734421	0.552	0.812	0
Mprip	2.72279e-306	-0.733856	0.374	0.658	8.45509e-302
Tesk1	4.11785e-162	-0.731401	0.172	0.37	1.27872e-157
Zfp91	0	-0.730377	0.459	0.737	0
Nectin3	3.49805e-145	-0.730117	0.15	0.331	1.08625e-140
Chn1	1.19139e-149	-0.717512	0.174	0.362	3.69962e-145
Selenon	1.6368e-165	-0.716946	0.176	0.38	5.08277e-161
Hdgf	0	-0.715874	0.691	0.902	0
Gna12	2.39582e-114	-0.713528	0.117	0.263	7.43973e-110
Mgat4b	1.0441e-123	-0.713406	0.118	0.272	3.24224e-119
Klhl2	5.02961e-58	-0.70829	0.053	0.126	1.56185e-53
Dpy19l1	3.55603e-120	-0.707763	0.141	0.299	1.10425e-115
Ctdspl	2.8479e-162	-0.695486	0.183	0.386	8.84358e-158
Hoxd11	1.94742e-92	-0.69299	0.327	0.458	6.04734e-88
Kdm1a	0	-0.690802	0.496	0.77	0
Qk	0	-0.69067	0.539	0.807	0
Marveld1	4.15622e-106	-0.689712	0.116	0.257	1.29063e-101
Irx1	3.23395e-21	-0.688703	0.108	0.157	1.00424e-16
Heca	2.0485e-63	-0.686836	0.071	0.157	6.36121e-59
Olfm1	2.78513e-73	-0.686361	0.106	0.213	8.64868e-69
Tbx2	8.72224e-55	-0.686073	0.097	0.183	2.70852e-50
Zfp746	5.63418e-134	-0.684036	0.147	0.319	1.74958e-129
Map4k4	0	-0.680076	0.613	0.861	0
Ppp2r5a	7.55315e-97	-0.678655	0.102	0.23	2.34548e-92
Kmt5a	1.87854e-229	-0.678602	0.365	0.604	5.83345e-225
Prkaca	6.3417e-196	-0.676586	0.263	0.499	1.96929e-191
Evl	0	-0.675905	0.45	0.73	0
Arglu1	0	-0.67281	0.712	0.917	0
Agap3	1.16079e-121	-0.672122	0.132	0.29	3.6046e-117
Pdcd7	8.29391e-135	-0.666206	0.179	0.359	2.57551e-130
Nudt11	3.69468e-45	-0.663237	0.054	0.117	1.14731e-40
Tatdn2	2.09496e-63	-0.662135	0.059	0.14	6.50549e-59
2700081O15Rik	7.44112e-197	-0.659174	0.295	0.537	2.31069e-192
Dnajc21	1.25662e-170	-0.654408	0.23	0.446	3.90218e-166
Mogs	1.7433e-94	-0.650988	0.117	0.247	5.41346e-90
Abhd17c	2.92801e-91	-0.650837	0.111	0.236	9.09234e-87
Fbxl14	1.63738e-103	-0.650578	0.134	0.277	5.08456e-99
Grk6	2.4881e-152	-0.649686	0.201	0.4	7.7263e-148
Spred1	4.64379e-155	-0.647937	0.235	0.441	1.44204e-150
Ppp2r2d	3.94108e-183	-0.642197	0.269	0.5	1.22382e-178
Mtss1l	4.11518e-74	-0.64134	0.09	0.193	1.27789e-69
Chpt1	2.33383e-123	-0.634468	0.177	0.347	7.24726e-119
Rap2a	1.86382e-83	-0.633545	0.125	0.248	5.78773e-79
Ankrd40	1.55623e-126	-0.633474	0.185	0.36	4.83256e-122
Tnks2	9.06039e-293	-0.629833	0.465	0.738	2.81352e-288
Mapkapk2	2.38133e-161	-0.626983	0.245	0.461	7.39474e-157
Zmynd19	4.70445e-120	-0.6246	0.181	0.351	1.46087e-115
Pcbp1	0	-0.623981	0.783	0.935	0
Spire1	5.28164e-83	-0.618645	0.133	0.258	1.64011e-78
Slk	1.45968e-132	-0.618172	0.215	0.4	4.53273e-128
Fgf18	2.19489e-36	-0.615372	0.069	0.129	6.8158e-32
Mark1	4.4928e-57	-0.615097	0.08	0.164	1.39515e-52
Foxk2	1.00178e-102	-0.612264	0.146	0.294	3.11083e-98
Pmepa1	1.79444e-109	-0.610201	0.194	0.357	5.57229e-105
Inpp5a	6.64103e-48	-0.609675	0.061	0.13	2.06224e-43
Wsb2	1.54653e-93	-0.606657	0.126	0.261	4.80243e-89
Vegfb	1.35147e-193	-0.597398	0.352	0.588	4.19671e-189
Otulin	4.45539e-100	-0.596271	0.147	0.292	1.38353e-95
Dmwd	6.43736e-124	-0.59533	0.192	0.369	1.99899e-119
Fam19a5	4.69097e-45	-0.593793	0.055	0.119	1.45669e-40
Ckap4	6.39231e-262	-0.593676	0.506	0.752	1.985e-257
Siah2	1.23228e-38	-0.592648	0.048	0.104	3.8266e-34
Gatad2a	5.47967e-142	-0.592428	0.269	0.47	1.7016e-137
Mtch1	0	-0.579674	0.732	0.912	0
Paxbp1	1.65956e-122	-0.576432	0.218	0.4	5.15342e-118
Sertad4	1.91196e-96	-0.575345	0.195	0.345	5.93721e-92
Fbxo33	4.33152e-37	-0.575158	0.055	0.112	1.34507e-32
Magi2	2.89327e-44	-0.574645	0.059	0.123	8.98449e-40
E2f1	7.26699e-63	-0.573406	0.123	0.226	2.25662e-58
Mcl1	1.06687e-240	-0.572634	0.478	0.729	3.31296e-236
Marcks	0	-0.572298	0.944	0.988	0
Ogfrl1	2.37641e-83	-0.571875	0.145	0.275	7.37947e-79
Actr5	2.4262e-50	-0.569735	0.073	0.149	7.53409e-46
P3h3	9.8418e-135	-0.569705	0.26	0.458	3.05617e-130
Zdhhc18	3.42116e-44	-0.569409	0.063	0.13	1.06237e-39
Fam171a2	4.18697e-129	-0.569172	0.23	0.42	1.30018e-124
Reps1	3.84276e-107	-0.565892	0.168	0.327	1.19329e-102
Rnf130	2.15898e-146	-0.565625	0.278	0.489	6.70428e-142
Tead1	2.0376e-134	-0.561797	0.297	0.492	6.32736e-130
Plekhm2	5.74684e-60	-0.559322	0.096	0.19	1.78457e-55
Ubr5	3.19167e-161	-0.55861	0.332	0.551	9.9111e-157
Rcor1	1.14571e-118	-0.557798	0.222	0.402	3.55777e-114
Dexi	1.72192e-97	-0.556929	0.173	0.324	5.34708e-93
Grk2	5.66677e-66	-0.556263	0.125	0.233	1.7597e-61
Pi4k2a	3.0472e-67	-0.555885	0.105	0.21	9.46247e-63
Erbin	4.00921e-178	-0.554579	0.37	0.604	1.24498e-173
1190002N15Rik	1.74606e-53	-0.55242	0.16	0.26	5.42204e-49
Chst2	1.66289e-81	-0.551807	0.166	0.298	5.16377e-77
Aes	0	-0.549735	0.806	0.936	0
Itgb5	1.06238e-89	-0.549438	0.168	0.313	3.29902e-85
Usp7	6.56128e-126	-0.549187	0.289	0.479	2.03748e-121
Cask	4.30785e-91	-0.548289	0.198	0.347	1.33772e-86
Larp1	8.37942e-130	-0.546814	0.271	0.466	2.60206e-125
Spast	2.11802e-135	-0.544101	0.28	0.485	6.57708e-131
Clptm1l	1.2177e-131	-0.543433	0.253	0.451	3.78131e-127
Tmem158	1.39047e-48	-0.542206	0.091	0.172	4.31782e-44
Cmip	2.52084e-82	-0.54219	0.134	0.261	7.82795e-78
Trim44	3.46919e-169	-0.540988	0.383	0.605	1.07729e-164
Pde7a	8.27864e-123	-0.539974	0.27	0.461	2.57077e-118
Atp13a3	3.44231e-70	-0.539326	0.126	0.238	1.06894e-65
Slc35e1	3.63558e-54	-0.537757	0.082	0.166	1.12896e-49
Rtn4	0	-0.536391	0.652	0.856	0
Srsf2	0	-0.535885	0.843	0.941	0
Ptms	0	-0.531238	0.829	0.949	0
Pwwp2a	5.08165e-125	-0.527808	0.269	0.461	1.578e-120
Cited2	7.6969e-130	-0.52624	0.456	0.639	2.39012e-125
Fgfrl1	1.55931e-91	-0.522797	0.207	0.361	4.84212e-87
Gas1	6.1152e-202	-0.521471	0.771	0.878	1.89895e-197
Nab1	8.84953e-48	-0.51764	0.07	0.143	2.74805e-43
Tlk1	7.13909e-151	-0.516376	0.356	0.576	2.2169e-146
Suds3	2.43493e-164	-0.516141	0.38	0.602	7.5612e-160
Ppm1a	2.44777e-173	-0.516045	0.404	0.631	7.60105e-169
Kcmf1	1.72197e-147	-0.515861	0.348	0.559	5.34724e-143
Maz	3.30697e-228	-0.510909	0.544	0.761	1.02691e-223
Acvr1	1.80368e-50	-0.508534	0.093	0.177	5.60097e-46
Hras	1.07584e-168	-0.507158	0.423	0.636	3.34081e-164
Stk39	3.85817e-64	-0.505786	0.125	0.232	1.19808e-59
Fam8a1	2.45605e-70	-0.505658	0.127	0.242	7.62676e-66
Plekho1	5.49262e-156	-0.502595	0.368	0.584	1.70562e-151
Rbm15b	4.33876e-102	-0.502143	0.231	0.398	1.34732e-97
Dact3	2.85284e-103	-0.501903	0.244	0.416	8.85892e-99
Btbd2	2.11825e-116	-0.499789	0.239	0.423	6.5778e-112
Rac1	6.95453e-269	-0.498033	0.62	0.822	2.15959e-264
Kcnmb4	2.66968e-84	-0.496504	0.265	0.421	8.29017e-80
Cyhr1	4.71761e-138	-0.493526	0.327	0.537	1.46496e-133
Rassf8	9.00257e-56	-0.4919	0.131	0.232	2.79557e-51
Bves	7.9413e-28	-0.490957	0.067	0.117	2.46601e-23
Oaf	7.82572e-117	-0.487525	0.317	0.504	2.43012e-112
Zfp704	1.48769e-93	-0.487175	0.255	0.418	4.61974e-89
Tox3	3.82115e-43	-0.486729	0.116	0.198	1.18658e-38
Nckap1	5.38561e-128	-0.485683	0.353	0.551	1.67239e-123
Arf6	1.16816e-66	-0.482534	0.162	0.282	3.62748e-62
Mark3	4.271e-150	-0.482089	0.387	0.605	1.32627e-145
Ptp4a2	3.54079e-274	-0.480453	0.67	0.854	1.09952e-269
Yaf2	5.51022e-106	-0.479832	0.286	0.465	1.71109e-101
Ppp2ca	0	-0.476954	0.771	0.916	0
Lrrc75a	1.61146e-49	-0.476202	0.092	0.175	5.00406e-45
Rnpepl1	1.52457e-61	-0.473443	0.124	0.229	4.73426e-57
Fbxl3	1.13846e-50	-0.469543	0.126	0.22	3.53525e-46
Gkap1	2.43743e-103	-0.467222	0.293	0.473	7.56896e-99
B630019K06Rik	3.45618e-42	-0.466478	0.08	0.151	1.07325e-37
Abhd17b	2.87139e-74	-0.465654	0.164	0.293	8.91654e-70
Pank1	1.07938e-43	-0.461072	0.113	0.195	3.35179e-39
Nadk2	7.31134e-57	-0.460963	0.127	0.229	2.27039e-52
Mb21d2	2.60034e-33	-0.460916	0.065	0.121	8.07484e-29
Ppfia1	2.71733e-117	-0.459761	0.324	0.515	8.43812e-113
Nck2	1.73618e-46	-0.459601	0.119	0.206	5.39136e-42
Ankrd11	6.40516e-292	-0.457827	0.731	0.894	1.98899e-287
Hand2	1.24481e-77	-0.455537	0.387	0.528	3.86552e-73
Cadm4	2.05752e-28	-0.454486	0.053	0.101	6.38922e-24
Gxylt2	2.52836e-53	-0.452931	0.173	0.279	7.85131e-49
Ube3c	6.48258e-71	-0.451881	0.17	0.298	2.01304e-66
Samd1	1.51948e-47	-0.451326	0.159	0.254	4.71845e-43
Lrp3	8.14001e-41	-0.451051	0.093	0.167	2.52772e-36
Lsm14b	9.36622e-92	-0.448184	0.244	0.405	2.90849e-87
Zfp219	2.31865e-68	-0.447872	0.193	0.323	7.20011e-64
Ranbp9	6.61125e-49	-0.446292	0.14	0.235	2.05299e-44
Col23a1	3.97891e-45	-0.444196	0.224	0.326	1.23557e-40
5031439G07Rik	6.2079e-51	-0.443899	0.112	0.203	1.92774e-46
Tmem64	1.83028e-40	-0.441544	0.106	0.184	5.68356e-36
Jak2	2.05994e-36	-0.439719	0.088	0.156	6.39675e-32
Bmt2	3.90922e-50	-0.437158	0.124	0.218	1.21393e-45
Pde3b	6.65597e-34	-0.436636	0.095	0.162	2.06688e-29
Cacng4	3.59819e-36	-0.433754	0.099	0.17	1.11735e-31
Igfbp3	1.93602e-17	-0.433452	0.104	0.15	6.01191e-13
Ube2q2	7.50433e-81	-0.433343	0.23	0.383	2.33032e-76
Rnf169	1.22321e-39	-0.432976	0.094	0.167	3.79844e-35
Zbtb10	2.09138e-26	-0.432434	0.076	0.128	6.49437e-22
Trim28	1.36748e-258	-0.431411	0.714	0.868	4.24643e-254
Med13	4.25035e-88	-0.430763	0.296	0.462	1.31986e-83
Ext1	3.02222e-80	-0.429105	0.269	0.424	9.3849e-76
Nudt4	2.16255e-100	-0.424735	0.426	0.597	6.71536e-96
Nr2f6	2.11176e-94	-0.423182	0.302	0.477	6.55766e-90
Asxl1	3.76271e-67	-0.420704	0.232	0.365	1.16843e-62
Znrf2	4.14448e-23	-0.420367	0.062	0.106	1.28699e-18
Arl8a	5.5322e-75	-0.418927	0.21	0.354	1.71791e-70
Mosmo	2.21127e-68	-0.418038	0.211	0.345	6.86665e-64
Hs6st1	2.97136e-26	-0.417031	0.071	0.122	9.22698e-22
Ppp4r2	8.33557e-151	-0.416496	0.56	0.742	2.58845e-146
Rmnd5a	1.02105e-59	-0.413267	0.173	0.291	3.17067e-55
Mafg	3.28017e-59	-0.413172	0.18	0.297	1.01859e-54
Ube2e2	9.53572e-77	-0.411404	0.243	0.392	2.96113e-72
Arih1	7.84316e-92	-0.411157	0.334	0.508	2.43554e-87
Lrrn1	1.62003e-28	-0.41029	0.088	0.146	5.03069e-24
Ing1	1.98891e-108	-0.410207	0.434	0.617	6.17616e-104
Afdn	1.48762e-59	-0.406303	0.189	0.309	4.61949e-55
Fzd8	3.23587e-34	-0.405504	0.119	0.192	1.00483e-29
Ncor1	6.46726e-206	-0.405403	0.692	0.848	2.00828e-201
Vps54	3.07601e-40	-0.404317	0.113	0.193	9.55192e-36
Fam117b	2.32255e-47	-0.403689	0.151	0.248	7.2122e-43
Zfp362	5.87225e-66	-0.402212	0.231	0.366	1.82351e-61
Klhl5	5.39695e-31	-0.402056	0.092	0.155	1.67591e-26
Gls	8.05561e-71	-0.400833	0.266	0.412	2.50151e-66
Stard10	4.53596e-44	-0.400618	0.113	0.197	1.40855e-39
Zfp652	1.84574e-69	-0.400451	0.242	0.383	5.73156e-65
Grsf1	4.13279e-76	-0.400278	0.263	0.414	1.28336e-71
R3hdm2	2.49819e-81	-0.398482	0.322	0.488	7.75763e-77
Hey1	1.22802e-18	-0.39831	0.077	0.119	3.81338e-14
2510039O18Rik	1.15358e-37	-0.398061	0.101	0.174	3.5822e-33
Map4k3	2.80422e-53	-0.397648	0.153	0.258	8.70794e-49
Arfgef1	1.0518e-76	-0.39751	0.303	0.46	3.26614e-72
Slc45a4	2.92508e-23	-0.395373	0.068	0.115	9.08327e-19
Fbxo11	7.16566e-84	-0.392098	0.305	0.472	2.22515e-79
Cdc73	1.94646e-61	-0.391935	0.211	0.338	6.04433e-57
Rybp	1.86989e-50	-0.391578	0.188	0.296	5.80656e-46
Lemd3	1.43417e-34	-0.388294	0.107	0.178	4.45353e-30
Ankrd13a	5.60414e-59	-0.387871	0.161	0.276	1.74025e-54
Rnf139	4.73795e-41	-0.387489	0.129	0.214	1.47128e-36
Evx2	2.30858e-18	-0.38629	0.069	0.109	7.16883e-14
Tmem259	7.93283e-61	-0.384771	0.201	0.325	2.46338e-56
Tbx4	2.98069e-62	-0.384191	0.218	0.348	9.25593e-58
Mid1	1.9615e-93	-0.383917	0.459	0.625	6.09106e-89
Ppp6r1	2.53962e-34	-0.383207	0.099	0.168	7.88627e-30
Dcbld2	6.56389e-37	-0.38304	0.114	0.19	2.03828e-32
Rcor2	6.45259e-64	-0.380605	0.206	0.334	2.00372e-59
Ppp2r5c	3.89502e-81	-0.380044	0.337	0.501	1.20952e-76
Lamp1	2.23515e-147	-0.378299	0.582	0.769	6.94081e-143
Zfp651	2.72427e-34	-0.377833	0.104	0.174	8.45968e-30
Trim33	2.3829e-91	-0.377665	0.401	0.579	7.39963e-87
Nfkb1	4.2328e-41	-0.377132	0.131	0.217	1.31441e-36
Enah	2.73417e-139	-0.373705	0.609	0.777	8.49042e-135
Lix1l	8.35908e-61	-0.373531	0.225	0.357	2.59575e-56
Pbx3	5.69926e-55	-0.373063	0.211	0.33	1.76979e-50
Pex6	9.93826e-51	-0.371877	0.157	0.26	3.08613e-46
Slc12a2	3.35391e-56	-0.369951	0.212	0.332	1.04149e-51
Slc30a4	8.56947e-27	-0.369373	0.083	0.138	2.66108e-22
Agpat3	2.95839e-51	-0.369337	0.173	0.281	9.18668e-47
Gnas	0	-0.368665	0.996	0.996	0
Carm1	5.38226e-73	-0.368644	0.341	0.493	1.67135e-68
Agtr2	7.57926e-18	-0.368111	0.114	0.161	2.35359e-13
Rock2	4.56171e-80	-0.368021	0.365	0.526	1.41655e-75
Wnt11	4.34418e-25	-0.367976	0.117	0.177	1.349e-20
Chtf8	9.80814e-74	-0.367021	0.355	0.51	3.04572e-69
Elf1	3.5652e-19	-0.366936	0.074	0.117	1.1071e-14
Cnot6l	1.08254e-62	-0.366004	0.257	0.393	3.36162e-58
Akap7	4.59626e-21	-0.365879	0.07	0.114	1.42728e-16
Gm11837	8.9121e-21	-0.36571	0.067	0.11	2.76747e-16
6030419C18Rik	2.32629e-19	-0.365485	0.064	0.105	7.22384e-15
Bmi1	9.07093e-49	-0.365464	0.196	0.305	2.8168e-44
Tti2	4.89071e-23	-0.365339	0.067	0.114	1.51871e-18
Sdf2l1	2.96917e-38	-0.36501	0.17	0.261	9.22018e-34
Atxn2	8.46152e-87	-0.364688	0.37	0.541	2.62755e-82
Ubn1	8.49811e-102	-0.362437	0.453	0.638	2.63892e-97
Orc5	4.06948e-22	-0.361764	0.067	0.112	1.2637e-17
Rhobtb3	1.0214e-108	-0.361175	0.549	0.714	3.17176e-104
Lrrc47	3.03779e-50	-0.360524	0.184	0.294	9.43325e-46
Cables2	7.06661e-28	-0.359736	0.093	0.153	2.19439e-23
Csnk1e	1.30734e-125	-0.359156	0.556	0.739	4.05968e-121
Zfp384	4.38158e-24	-0.357628	0.089	0.142	1.36061e-19
Pip4k2a	1.79878e-18	-0.35673	0.065	0.105	5.58575e-14
Xxylt1	7.87106e-40	-0.356398	0.13	0.214	2.4442e-35
Gfm1	6.66435e-38	-0.352981	0.139	0.223	2.06948e-33
Msantd3	5.65151e-52	-0.352186	0.193	0.307	1.75496e-47
Aff3	8.62094e-46	-0.351711	0.246	0.359	2.67706e-41
Rhoq	1.33938e-50	-0.351613	0.212	0.328	4.15919e-46
Slc44a1	1.00795e-27	-0.35159	0.099	0.16	3.13e-23
Fscn1	6.53196e-171	-0.349531	0.758	0.874	2.02837e-166
Mta1	6.34277e-77	-0.348437	0.397	0.559	1.96962e-72
Rbm26	2.15368e-94	-0.348183	0.487	0.66	6.68781e-90
Acp6	7.58822e-26	-0.34814	0.075	0.128	2.35637e-21
Cnnm3	9.30465e-27	-0.346822	0.1	0.16	2.88937e-22
Galnt1	6.49091e-78	-0.346369	0.394	0.559	2.01562e-73
Hbb-y	4.87348e-60	-0.345903	0.24	0.374	1.51336e-55
Zranb1	5.80988e-76	-0.344987	0.352	0.516	1.80414e-71
Scd1	1.12551e-28	-0.344871	0.128	0.196	3.49506e-24
Smad6	8.60396e-26	-0.344177	0.082	0.137	2.67179e-21
Pitx1	5.63201e-101	-0.343403	0.647	0.791	1.74891e-96
Rnf19b	2.19067e-22	-0.341386	0.065	0.11	6.80269e-18
Rnf11	2.66e-72	-0.341245	0.335	0.498	8.26009e-68
Lrfn1	3.56836e-24	-0.341189	0.064	0.111	1.10808e-19
Srsf9	2.03035e-214	-0.337452	0.82	0.921	6.30484e-210
Ptov1	6.03398e-308	-0.336585	0.923	0.968	1.87373e-303
Rnf126	5.65953e-66	-0.336569	0.355	0.505	1.75745e-61
Nfyb	1.07816e-79	-0.336394	0.436	0.601	3.34801e-75
Sestd1	4.66434e-54	-0.3362	0.224	0.347	1.44842e-49
Map3k3	1.72809e-26	-0.335978	0.084	0.14	5.36624e-22
Rnf217	1.10264e-26	-0.333108	0.091	0.149	3.42404e-22
Btbd1	5.1224e-77	-0.333098	0.417	0.578	1.59066e-72
Siah1a	4.93167e-67	-0.331241	0.292	0.444	1.53143e-62
Frzb	8.95023e-19	-0.330075	0.139	0.192	2.77931e-14
Edem1	3.19324e-24	-0.328005	0.095	0.15	9.91597e-20
Tmem184b	1.55442e-26	-0.326639	0.105	0.167	4.82693e-22
Magi3	4.41049e-23	-0.326522	0.079	0.129	1.36959e-18
Mknk2	1.01251e-55	-0.326154	0.253	0.384	3.14416e-51
Setd1a	2.8595e-27	-0.325826	0.124	0.19	8.87962e-23
Arl15	6.76229e-19	-0.324913	0.082	0.126	2.09989e-14
Sort1	1.98623e-22	-0.324281	0.088	0.139	6.16784e-18
Irf2bp2	6.59597e-48	-0.324008	0.228	0.344	2.04825e-43
Tmem43	3.68005e-24	-0.322799	0.096	0.152	1.14276e-19
Zfp385a	6.03511e-30	-0.322655	0.114	0.181	1.87408e-25
Ctbp1	2.55092e-128	-0.322381	0.655	0.807	7.92136e-124
Lrp12	1.64634e-28	-0.321846	0.109	0.173	5.11237e-24
Ttll12	1.14233e-36	-0.321443	0.131	0.212	3.54728e-32
Podxl2	8.35481e-56	-0.321239	0.314	0.453	2.59442e-51
Dhcr7	2.70535e-34	-0.320252	0.143	0.224	8.40093e-30
Kat2a	1.21256e-33	-0.317454	0.138	0.217	3.76537e-29
Tbc1d10b	1.46081e-41	-0.317245	0.178	0.275	4.53627e-37
Fam102b	3.69245e-22	-0.31545	0.082	0.131	1.14662e-17
Ogg1	4.16868e-19	-0.315427	0.068	0.11	1.2945e-14
Ttc19	1.12684e-59	-0.314806	0.269	0.408	3.49917e-55
Mid1ip1	1.11441e-20	-0.31299	0.101	0.153	3.46059e-16
Rab35	9.20793e-47	-0.312635	0.204	0.316	2.85934e-42
Ssbp3	1.44278e-163	-0.312455	0.817	0.915	4.48026e-159
Ubald2	2.13509e-61	-0.311077	0.409	0.549	6.6301e-57
Bptf	1.53374e-118	-0.310667	0.697	0.839	4.76271e-114
Rfng	3.86384e-22	-0.310194	0.094	0.147	1.19984e-17
Mmd	1.91186e-33	-0.309867	0.127	0.203	5.93688e-29
Trim59	2.53425e-44	-0.309439	0.381	0.494	7.86959e-40
Sfpq	2.18327e-264	-0.309388	0.949	0.981	6.77971e-260
Clstn1	6.86626e-38	-0.309318	0.191	0.287	2.13218e-33
Hsph1	9.01035e-50	-0.309306	0.379	0.507	2.79798e-45
Ap2m1	5.38708e-109	-0.306889	0.649	0.792	1.67285e-104
Skp2	3.90214e-58	-0.306879	0.388	0.528	1.21173e-53
Atp2a2	1.44025e-62	-0.306691	0.373	0.522	4.47242e-58
Mtmr4	2.52869e-24	-0.306305	0.132	0.196	7.85235e-20
Sbk1	2.02376e-49	-0.306063	0.296	0.426	6.28439e-45
Tspan7	1.02417e-27	-0.3055	0.099	0.16	3.18034e-23
Camsap1	7.90135e-47	-0.304316	0.234	0.351	2.45361e-42
Fam193b	9.39417e-51	-0.30406	0.271	0.398	2.91717e-46
Rab11fip3	3.73601e-19	-0.304044	0.075	0.119	1.16014e-14
Arl5a	1.18957e-49	-0.303875	0.289	0.417	3.69398e-45
Creld2	3.31031e-44	-0.303115	0.269	0.383	1.02795e-39
Ncs1	2.34024e-39	-0.302384	0.204	0.304	7.26715e-35
Smurf2	3.16178e-37	-0.301614	0.191	0.287	9.81827e-33
Ube2r2	6.06225e-189	-0.30136	0.863	0.942	1.88251e-184
Usp25	4.79709e-29	-0.301309	0.128	0.199	1.48964e-24
Kmt2b	3.97045e-45	-0.300882	0.218	0.332	1.23294e-40
Hmga1	1.98356e-22	-0.300152	0.104	0.159	6.15956e-18
Celf2	4.50661e-25	-0.299877	0.154	0.222	1.39944e-20
Gsk3a	2.69346e-53	-0.299851	0.274	0.405	8.36399e-49
Lhx2	9.89176e-20	-0.299702	0.212	0.276	3.07169e-15
Ppm1l	1.66339e-34	-0.298921	0.168	0.254	5.16533e-30
Ubp1	6.69448e-50	-0.29881	0.285	0.412	2.07884e-45
Nxn	1.97181e-54	-0.297187	0.368	0.503	6.12307e-50
Ccdc6	6.50976e-35	-0.297135	0.19	0.282	2.02148e-30
D17Wsu92e	1.31633e-34	-0.296996	0.178	0.267	4.0876e-30
Adgra3	1.05873e-56	-0.29682	0.373	0.518	3.28768e-52
Papd5	1.29001e-21	-0.296613	0.087	0.138	4.00586e-17
Gnb1	5.94142e-153	-0.296476	0.802	0.898	1.84499e-148
Cxxc4	1.33109e-26	-0.296199	0.158	0.23	4.13345e-22
Cmtm4	4.12026e-29	-0.294559	0.135	0.207	1.27946e-24
Smarca5	9.44469e-135	-0.29407	0.81	0.902	2.93286e-130
Slc30a5	3.9073e-41	-0.293241	0.184	0.285	1.21334e-36
Usp24	1.75441e-33	-0.292593	0.151	0.232	5.44796e-29
Mta3	1.23547e-42	-0.291232	0.184	0.287	3.8365e-38
Sox12	1.05497e-55	-0.290263	0.359	0.506	3.27601e-51
Tmem185b	1.37262e-24	-0.289884	0.096	0.153	4.26238e-20
Shisa2	2.97575e-26	-0.289161	0.252	0.331	9.24058e-22
Rnf165	9.80092e-21	-0.287474	0.097	0.148	3.04348e-16
Sos1	2.20182e-41	-0.286868	0.194	0.296	6.83732e-37
Cd24a	1.69536e-119	-0.286521	0.906	0.96	5.26461e-115
Aven	2.21985e-35	-0.286396	0.197	0.291	6.89331e-31
Ttc7b	2.33549e-18	-0.286316	0.073	0.115	7.25241e-14
Smarcd2	3.36998e-39	-0.286231	0.215	0.318	1.04648e-34
Cdh24	4.38157e-23	-0.285836	0.109	0.167	1.36061e-18
Cpped1	4.57197e-21	-0.285684	0.095	0.146	1.41973e-16
Cptp	2.54226e-15	-0.285672	0.075	0.113	7.89447e-11
Xbp1	1.68845e-47	-0.284722	0.335	0.463	5.24315e-43
Fam174b	6.25282e-15	-0.284449	0.09	0.13	1.94169e-10
Tmem50b	1.84167e-17	-0.284299	0.08	0.122	5.71893e-13
Ppt2	2.71171e-21	-0.283195	0.102	0.156	8.42067e-17
Csnk1g3	6.95748e-58	-0.283091	0.397	0.543	2.16051e-53
Pkn1	4.97742e-30	-0.28307	0.162	0.242	1.54564e-25
Pura	5.77204e-48	-0.282837	0.259	0.381	1.79239e-43
Hspa8	1.1844e-270	-0.282254	0.992	0.996	3.67792e-266
Grik5	1.79833e-34	-0.281461	0.139	0.22	5.58434e-30
Ints14	1.01383e-36	-0.280595	0.216	0.315	3.14826e-32
Ppp2r5b	2.26441e-17	-0.280468	0.063	0.101	7.03168e-13
H2-T22	8.53923e-21	-0.28039	0.085	0.134	2.65169e-16
Mib1	6.59429e-47	-0.2803	0.279	0.404	2.04773e-42
Faf1	2.5387e-47	-0.280124	0.307	0.432	7.88342e-43
Rnf157	2.40569e-27	-0.279853	0.129	0.198	7.47038e-23
Lmo1	1.0914e-14	-0.279748	0.082	0.12	3.38914e-10
Kif20a	2.60538e-14	-0.279136	0.215	0.266	8.09048e-10
Psme4	1.9992e-45	-0.279095	0.359	0.488	6.2081e-41
Tlk2	1.02377e-51	-0.277987	0.38	0.517	3.1791e-47
Pfn2	6.9967e-68	-0.2778	0.579	0.716	2.17269e-63
Ppp1r13b	2.91623e-19	-0.276301	0.061	0.102	9.05578e-15
Pgam5	1.85712e-30	-0.276135	0.189	0.274	5.76692e-26
Fam171a1	1.40463e-30	-0.275646	0.157	0.237	4.3618e-26
Rnf187	1.76816e-103	-0.275045	0.715	0.841	5.49068e-99
Kif13a	1.62216e-23	-0.274466	0.098	0.154	5.03729e-19
Ppp4c	9.31297e-75	-0.274367	0.544	0.698	2.89196e-70
Chp1	2.7986e-35	-0.27289	0.187	0.28	8.6905e-31
Fech	6.19447e-22	-0.272585	0.117	0.175	1.92357e-17
Wdr26	3.75402e-61	-0.2723	0.455	0.604	1.16573e-56
Klf13	2.07743e-31	-0.271888	0.191	0.278	6.45105e-27
Atp13a2	8.6584e-31	-0.271756	0.151	0.231	2.68869e-26
Ncdn	4.31635e-20	-0.271535	0.078	0.124	1.34036e-15
Alg3	3.69556e-25	-0.271337	0.124	0.189	1.14758e-20
C1qtnf6	3.19048e-25	-0.270775	0.13	0.196	9.9074e-21
Trim32	2.01448e-39	-0.270069	0.201	0.302	6.25557e-35
Mtmr6	9.01647e-19	-0.269203	0.081	0.126	2.79988e-14
Fbln1	1.30495e-65	-0.268719	0.651	0.757	4.05226e-61
Klhl28	5.77472e-16	-0.268417	0.089	0.131	1.79323e-11
Tlnrd1	1.22111e-33	-0.267805	0.235	0.332	3.79191e-29
Fbln5	2.72462e-17	-0.267738	0.105	0.152	8.46076e-13
Map3k1	6.69389e-20	-0.267441	0.086	0.133	2.07866e-15
Sox4	3.42368e-67	-0.267189	0.9	0.94	1.06315e-62
Zdhhc8	5.9476e-29	-0.267111	0.144	0.218	1.84691e-24
Cdc42bpa	3.43956e-38	-0.266635	0.255	0.363	1.06809e-33
Utp4	4.08186e-27	-0.266341	0.147	0.22	1.26754e-22
Noct	1.27689e-20	-0.26592	0.096	0.147	3.96512e-16
Ralgds	2.33128e-28	-0.265538	0.139	0.213	7.23932e-24
Nfix	7.91826e-39	-0.265535	0.307	0.421	2.45886e-34
Slc35a4	2.85336e-41	-0.264951	0.266	0.38	8.86055e-37
Map3k10	8.09109e-38	-0.264453	0.202	0.302	2.51253e-33
Rprm	7.22913e-20	-0.264211	0.164	0.224	2.24486e-15
Rgmb	1.18931e-22	-0.263565	0.14	0.203	3.69317e-18
Sos2	7.03953e-20	-0.262939	0.092	0.141	2.18598e-15
Mrpl10	8.49404e-36	-0.262743	0.234	0.336	2.63765e-31
Manf	4.24367e-70	-0.262681	0.732	0.831	1.31779e-65
Ptpra	6.86788e-55	-0.26197	0.406	0.554	2.13268e-50
Ackr3	1.52616e-18	-0.260848	0.124	0.176	4.7392e-14
Atp9a	6.44317e-25	-0.2608	0.121	0.184	2.0008e-20
2310061I04Rik	3.07498e-17	-0.260383	0.07	0.11	9.54873e-13
Rnf5	4.2989e-45	-0.259633	0.349	0.476	1.33494e-40
Man1a2	1.09446e-59	-0.259549	0.449	0.598	3.39863e-55
Samd4b	3.54447e-40	-0.259453	0.286	0.402	1.10066e-35
B4galt6	1.81736e-25	-0.259128	0.134	0.201	5.64344e-21
Pygo1	1.61805e-36	-0.259061	0.241	0.346	5.02453e-32
Rnf26	2.76802e-31	-0.258922	0.266	0.362	8.59553e-27
Dennd2a	4.09795e-33	-0.258727	0.216	0.311	1.27254e-28
Eef2	1.11765e-236	-0.258723	0.99	0.993	3.47064e-232
Nbl1	1.18361e-22	-0.258532	0.254	0.329	3.67548e-18
Pdia5	1.64173e-16	-0.25823	0.09	0.132	5.09808e-12
Tmem98	4.93832e-31	-0.258171	0.234	0.329	1.5335e-26
Slc20a1	1.19695e-28	-0.258146	0.139	0.212	3.71688e-24
Ahcy	3.28198e-17	-0.258005	0.076	0.118	1.01915e-12
Mon2	5.06669e-34	-0.257751	0.193	0.286	1.57336e-29
Mtmr11	6.22089e-20	-0.257615	0.08	0.126	1.93177e-15
Slc43a1	6.95272e-15	-0.257487	0.072	0.109	2.15903e-10
Mknk1	4.36343e-14	-0.257398	0.078	0.114	1.35498e-09
Selenop	6.9297e-19	-0.257015	0.127	0.181	2.15188e-14
Tspan18	6.97632e-14	-0.256931	0.08	0.117	2.16636e-09
Gpc1	2.60752e-28	-0.256369	0.192	0.274	8.09713e-24
Birc2	1.8519e-33	-0.255694	0.247	0.346	5.7507e-29
Ebf3	2.72078e-21	-0.255201	0.269	0.342	8.44885e-17
Slc27a4	3.05362e-18	-0.254871	0.074	0.117	9.48242e-14
Khsrp	6.17048e-43	-0.254518	0.334	0.458	1.91612e-38
Tmem65	5.19745e-33	-0.253917	0.182	0.271	1.61397e-28
Sema3f	3.83586e-27	-0.253646	0.163	0.238	1.19115e-22
Sik3	5.38078e-24	-0.253047	0.14	0.206	1.67089e-19
Calcoco1	7.48587e-23	-0.253003	0.123	0.184	2.32459e-18
Gsr	2.25799e-34	-0.25289	0.245	0.346	7.01172e-30
Ephb2	1.81738e-25	-0.252885	0.135	0.202	5.6435e-21
Prkag1	1.46218e-34	-0.252112	0.196	0.29	4.54052e-30
Slc16a3	8.6122e-23	-0.251847	0.185	0.256	2.67435e-18
Neo1	8.85851e-46	-0.251659	0.352	0.484	2.75083e-41
Pik3ca	4.02203e-38	-0.25108	0.24	0.348	1.24896e-33
Arhgap17	1.31409e-31	-0.251056	0.211	0.303	4.08064e-27
Trim8	2.36764e-23	-0.251011	0.122	0.183	7.35223e-19
Psme3	3.49266e-35	-0.250755	0.262	0.369	1.08458e-30
Notch3	3.00082e-32	-0.250586	0.181	0.268	9.31845e-28
Hoxd10	5.70785e-20	-0.250505	0.19	0.255	1.77246e-15
Sft2d3	1.61399e-21	-0.250378	0.1	0.153	5.01191e-17
Tmem129	6.92468e-18	-0.249912	0.075	0.117	2.15032e-13
Znrf1	4.40255e-46	-0.249911	0.378	0.514	1.36712e-41
Atf6b	9.58322e-37	-0.24991	0.23	0.335	2.97588e-32
Msl2	1.19254e-24	-0.249619	0.206	0.285	3.70318e-20
Txndc11	1.28533e-24	-0.248961	0.137	0.205	3.99133e-20
Lrwd1	2.69607e-28	-0.248689	0.209	0.296	8.37211e-24
Tmem250-ps	2.51923e-15	-0.248579	0.066	0.102	7.82298e-11
Tmem123	2.85913e-24	-0.248578	0.149	0.217	8.87845e-20
Dgkz	1.01154e-23	-0.248233	0.119	0.179	3.14113e-19
Elavl1	8.9684e-84	-0.248072	0.699	0.811	2.78496e-79
Cdk5rap1	9.71741e-18	-0.246819	0.095	0.141	3.01755e-13
Cited1	2.29336e-18	-0.246729	0.135	0.19	7.12158e-14
Gpc4	3.79748e-19	-0.246691	0.123	0.178	1.17923e-14
Myo5a	8.35305e-26	-0.246629	0.2	0.279	2.59387e-21
Ctf1	1.2814e-27	-0.24588	0.146	0.22	3.97913e-23
Samd14	4.27972e-38	-0.245099	0.26	0.372	1.32898e-33
Calr	2.47606e-129	-0.244886	0.935	0.968	7.68891e-125
Fam91a1	3.04107e-25	-0.244595	0.169	0.243	9.44343e-21
Gclc	3.5352e-15	-0.244434	0.091	0.132	1.09779e-10
Tubg1	3.38858e-35	-0.244318	0.302	0.411	1.05225e-30
Sorbs3	3.20118e-16	-0.244062	0.078	0.118	9.94064e-12
Trim2	4.79326e-17	-0.243766	0.114	0.162	1.48845e-12
Hyou1	2.1449e-22	-0.243728	0.164	0.232	6.66055e-18
Oip5	5.67783e-13	-0.243566	0.102	0.142	1.76314e-08
Hccs	4.41383e-23	-0.242715	0.138	0.202	1.37063e-18
Msmo1	8.62703e-29	-0.242243	0.316	0.409	2.67895e-24
Efnb2	2.50445e-22	-0.241696	0.201	0.273	7.77707e-18
Tufm	7.42198e-35	-0.240846	0.302	0.412	2.30475e-30
Dnm3	1.24877e-12	-0.240557	0.211	0.262	3.87782e-08
Slc25a10	8.13979e-20	-0.24034	0.105	0.157	2.52765e-15
Zfp800	5.84496e-22	-0.240066	0.126	0.185	1.81504e-17
Snx9	8.83771e-30	-0.239992	0.179	0.262	2.74438e-25
Trappc12	2.3569e-23	-0.239429	0.12	0.181	7.31888e-19
Hspa5	8.17098e-100	-0.238843	0.93	0.962	2.53733e-95
Tmem189	5.13825e-25	-0.23873	0.141	0.209	1.59558e-20
Gnaq	7.19068e-39	-0.238658	0.319	0.439	2.23292e-34
Cdk14	3.16918e-33	-0.23843	0.236	0.334	9.84126e-29
Zbtb45	8.29946e-24	-0.23823	0.129	0.192	2.57723e-19
Socs1	7.88734e-17	-0.237872	0.113	0.162	2.44926e-12
Bnip3	7.20259e-25	-0.237832	0.271	0.359	2.23662e-20
Sf3b4	4.68778e-50	-0.237471	0.487	0.62	1.4557e-45
Paip1	5.66094e-52	-0.237363	0.519	0.659	1.75789e-47
Zdhhc5	3.25782e-25	-0.237293	0.152	0.224	1.01165e-20
Mcm2	1.81304e-39	-0.237087	0.433	0.55	5.63003e-35
Brd7	4.00389e-60	-0.237004	0.602	0.74	1.24333e-55
Flii	4.657e-33	-0.236642	0.219	0.315	1.44614e-28
Adipor2	1.3266e-25	-0.236623	0.158	0.23	4.1195e-21
Serinc3	1.0239e-35	-0.236309	0.224	0.328	3.17953e-31
Cdk16	1.49263e-39	-0.235988	0.332	0.455	4.63508e-35
Pgpep1	1.52964e-30	-0.235322	0.199	0.289	4.74998e-26
Sephs1	7.37821e-40	-0.235116	0.365	0.493	2.29116e-35
Tbc1d12	4.42172e-16	-0.235073	0.077	0.117	1.37308e-11
Scarf2	6.23721e-31	-0.234802	0.265	0.364	1.93684e-26
Wdtc1	8.36331e-20	-0.234797	0.108	0.161	2.59706e-15
Lpgat1	1.37156e-38	-0.234769	0.351	0.473	4.25909e-34
Tbx18	5.53172e-16	-0.234394	0.333	0.401	1.71776e-11
Alg8	1.91868e-16	-0.234306	0.081	0.123	5.95807e-12
Fxr2	1.22838e-39	-0.234297	0.265	0.381	3.81449e-35
Agfg1	2.06989e-38	-0.234092	0.318	0.437	6.42764e-34
Ucp2	1.16957e-26	-0.233759	0.261	0.351	3.63186e-22
Atp6ap1	2.28217e-32	-0.233584	0.219	0.315	7.08682e-28
Grasp	1.28938e-24	-0.233566	0.165	0.238	4.00393e-20
Me1	6.10388e-16	-0.233431	0.112	0.158	1.89544e-11
B3gnt5	5.14916e-30	-0.232997	0.261	0.357	1.59897e-25
Traf4	4.32471e-44	-0.232978	0.464	0.602	1.34295e-39
Rccd1	1.43067e-10	-0.232194	0.081	0.112	4.44266e-06
Phf10	4.03069e-36	-0.231906	0.272	0.38	1.25165e-31
Naa60	4.31311e-22	-0.231723	0.12	0.18	1.33935e-17
Nr1h2	1.66164e-25	-0.231182	0.167	0.241	5.15989e-21
Ugcg	4.16484e-25	-0.230968	0.18	0.256	1.29331e-20
Zdhhc15	4.67759e-14	-0.230617	0.078	0.115	1.45253e-09
2310022B05Rik	3.56378e-28	-0.230389	0.205	0.292	1.10666e-23
2003-09-01	6.37326e-34	-0.229601	0.247	0.347	1.97909e-29
Morn4	8.00096e-15	-0.229471	0.084	0.123	2.48454e-10
Ubn2	3.84763e-45	-0.229306	0.423	0.561	1.1948e-40
Cadm1	1.77611e-24	-0.228928	0.252	0.335	5.51535e-20
Pde6d	1.24189e-39	-0.22826	0.337	0.459	3.85645e-35
Btd	3.75043e-17	-0.22821	0.094	0.139	1.16462e-12
Usb1	2.69316e-18	-0.228138	0.105	0.155	8.36308e-14
Asb4	6.81926e-15	-0.227927	0.281	0.342	2.11758e-10
Copg1	1.41636e-37	-0.22768	0.354	0.475	4.39822e-33
Senp8	9.00873e-14	-0.22749	0.089	0.127	2.79748e-09
Tanc2	7.04411e-17	-0.227439	0.103	0.15	2.18741e-12
Polr2l	5.29143e-25	-0.227352	0.19	0.268	1.64315e-20
Ankrd13b	8.92096e-17	-0.227236	0.104	0.151	2.77023e-12
Zc4h2	8.30681e-19	-0.227178	0.103	0.153	2.57951e-14
Amfr	1.65355e-25	-0.226703	0.168	0.242	5.13475e-21
Srprb	1.03296e-27	-0.22664	0.235	0.325	3.20764e-23
Csrp1	4.54809e-24	-0.22657	0.226	0.306	1.41232e-19
Axl	5.51882e-22	-0.226537	0.132	0.194	1.71376e-17
Zfp318	4.6745e-38	-0.226524	0.352	0.473	1.45157e-33
Ccdc61	1.08782e-22	-0.226455	0.138	0.202	3.378e-18
Mospd3	1.98121e-25	-0.22642	0.127	0.193	6.15224e-21
Polr1b	1.08603e-12	-0.226099	0.081	0.116	3.37244e-08
Letmd1	3.20339e-16	-0.226023	0.085	0.127	9.94748e-12
Ubqln2	2.17952e-43	-0.225936	0.512	0.636	6.76807e-39
Fbrsl1	8.11721e-28	-0.22548	0.215	0.304	2.52064e-23
Hoxd13	3.14763e-17	-0.22548	0.337	0.4	9.77434e-13
Spindoc	1.29031e-25	-0.22544	0.145	0.216	4.00681e-21
Laptm4b	3.84835e-34	-0.225431	0.305	0.414	1.19503e-29
Rpl39	9.46342e-300	-0.225289	0.999	0.999	2.93868e-295
Dirc2	1.49657e-21	-0.225258	0.117	0.175	4.64731e-17
Epn1	1.60466e-36	-0.224835	0.401	0.528	4.98294e-32
Ipo5	6.68976e-36	-0.224791	0.462	0.569	2.07737e-31
Slc1a5	7.11176e-16	-0.22462	0.09	0.133	2.20841e-11
Magee1	1.9546e-20	-0.224604	0.112	0.167	6.06961e-16
Olfml3	7.46873e-28	-0.224203	0.261	0.352	2.31927e-23
Mapk8ip1	7.02927e-28	-0.224165	0.142	0.215	2.1828e-23
Setbp1	7.166e-35	-0.223897	0.393	0.511	2.22526e-30
Tapt1	5.92022e-19	-0.223727	0.089	0.136	1.83841e-14
Rapgef1	8.98372e-17	-0.223672	0.139	0.192	2.78972e-12
Tbc1d22b	8.38411e-17	-0.223353	0.076	0.118	2.60352e-12
Rnf149	1.0213e-33	-0.223172	0.298	0.408	3.17145e-29
Wdr5	3.11291e-26	-0.223124	0.217	0.301	9.66653e-22
Alg9	1.34155e-11	-0.222844	0.081	0.115	4.1659e-07
Serinc2	3.10784e-32	-0.222629	0.333	0.446	9.65078e-28
Elmod2	5.82404e-16	-0.222541	0.086	0.128	1.80854e-11
Igfbp2	9.72115e-32	-0.222529	0.55	0.643	3.01871e-27
Ube2z	1.78384e-35	-0.222359	0.267	0.378	5.53935e-31
Fzd7	8.33154e-19	-0.222359	0.134	0.19	2.58719e-14
Dcn	2.70564e-12	-0.222237	0.165	0.209	8.40181e-08
Smarcd3	9.1856e-35	-0.221712	0.214	0.313	2.8524e-30
Gmeb2	3.81557e-11	-0.221171	0.075	0.106	1.18485e-06
Epop	2.85275e-16	-0.221137	0.139	0.191	8.85865e-12
Kif18b	4.18125e-10	-0.221094	0.083	0.114	1.2984e-05
Six1	4.49804e-20	-0.220906	0.261	0.333	1.39678e-15
Tmem39a	5.341e-27	-0.220716	0.206	0.289	1.65854e-22
Cecr2	1.15996e-14	-0.220411	0.106	0.149	3.60201e-10
Bak1	8.08235e-31	-0.220148	0.221	0.315	2.50981e-26
Hsd11b2	1.81273e-14	-0.219973	0.177	0.23	5.62906e-10
Yap1	4.32558e-35	-0.219917	0.365	0.483	1.34322e-30
Tnfrsf19	5.89269e-11	-0.219783	0.07	0.101	1.82986e-06
Chsy1	4.51611e-28	-0.219725	0.246	0.34	1.40239e-23
Sema6c	8.251e-22	-0.219621	0.117	0.176	2.56218e-17
Txndc5	1.35404e-41	-0.219574	0.441	0.571	4.20471e-37
Zfp777	1.36614e-14	-0.219543	0.079	0.117	4.24227e-10
Tpst1	1.19232e-27	-0.219056	0.262	0.354	3.70251e-23
Prkag2	1.78404e-13	-0.218868	0.087	0.125	5.53999e-09
Zfp763	3.98632e-15	-0.218597	0.094	0.137	1.23787e-10
Gpn2	1.2545e-14	-0.218192	0.083	0.122	3.89561e-10
Spns1	5.29763e-28	-0.217801	0.205	0.291	1.64507e-23
Crlf1	9.646e-14	-0.217792	0.235	0.29	2.99537e-09
Zkscan5	1.05962e-12	-0.2177	0.089	0.126	3.29043e-08
Large1	1.16621e-18	-0.217682	0.14	0.197	3.62145e-14
Cnot6	2.48303e-40	-0.217647	0.488	0.611	7.71054e-36
Mlh1	2.50906e-16	-0.217604	0.095	0.14	7.79137e-12
Aldh1a2	7.13411e-11	-0.217519	0.11	0.145	2.21535e-06
Gpaa1	1.3701e-29	-0.217283	0.244	0.339	4.25458e-25
Prkar2a	7.3295e-29	-0.217123	0.317	0.42	2.27603e-24
Ide	6.83223e-18	-0.216541	0.142	0.198	2.12161e-13
Hdac11	4.36019e-19	-0.215638	0.119	0.173	1.35397e-14
Suz12	5.16443e-35	-0.215512	0.472	0.589	1.60371e-30
N4bp1	1.55872e-34	-0.215119	0.338	0.455	4.84031e-30
Prr7	6.4506e-24	-0.21489	0.142	0.21	2.00311e-19
Plcb4	3.0062e-17	-0.214862	0.127	0.178	9.33514e-13
Prmt5	1.31371e-34	-0.214728	0.298	0.41	4.07945e-30
5730559C18Rik	1.15098e-17	-0.214501	0.111	0.161	3.57415e-13
Ctnnb1	1.8163e-128	-0.214241	0.927	0.963	5.64014e-124
Tmem248	1.12444e-20	-0.214139	0.149	0.212	3.49173e-16
Itga9	3.61742e-14	-0.213952	0.092	0.132	1.12332e-09
Fkbp10	3.99515e-29	-0.213803	0.269	0.366	1.24062e-24
Ube2o	2.1236e-31	-0.213741	0.191	0.282	6.59441e-27
4833439L19Rik	6.38715e-33	-0.213723	0.288	0.395	1.9834e-28
Gdi1	7.36046e-32	-0.213364	0.252	0.353	2.28564e-27
Ppp4r1	2.16254e-22	-0.213295	0.209	0.285	6.71533e-18
Csad	2.28082e-24	-0.213289	0.203	0.281	7.08262e-20
Nsdhl	1.11835e-20	-0.212954	0.2	0.27	3.47281e-16
Mkx	3.55953e-09	-0.212812	0.079	0.107	0.000110534
Nup93	6.36864e-27	-0.212661	0.282	0.375	1.97765e-22
Mypop	2.30349e-15	-0.212635	0.079	0.119	7.15304e-11
Cab39	1.01259e-36	-0.212553	0.325	0.447	3.14439e-32
Ncapd2	1.18772e-20	-0.212149	0.361	0.437	3.68824e-16
Atp11a	2.62785e-14	-0.212088	0.09	0.13	8.16027e-10
Dgat1	3.19796e-17	-0.212022	0.111	0.161	9.93062e-13
Dcakd	2.35078e-72	-0.211563	0.771	0.853	7.29988e-68
F2r	3.41721e-35	-0.211426	0.333	0.45	1.06115e-30
2310022A10Rik	1.55009e-15	-0.211142	0.102	0.147	4.81349e-11
Taf5l	6.08444e-22	-0.210831	0.133	0.195	1.8894e-17
Max	6.87045e-33	-0.210726	0.249	0.351	2.13348e-28
Cox6a1	9.22389e-66	-0.210298	0.771	0.865	2.86429e-61
Scd2	2.20754e-60	-0.21015	0.728	0.831	6.85506e-56
Ctxn1	4.50525e-38	-0.209967	0.492	0.614	1.39901e-33
Isyna1	3.49088e-38	-0.209938	0.47	0.59	1.08402e-33
Cs	5.47291e-32	-0.209659	0.406	0.52	1.6995e-27
Nrep	7.03625e-46	-0.209552	0.599	0.719	2.18497e-41
Cdk5	6.7588e-24	-0.209327	0.175	0.25	2.09881e-19
Ralgapb	1.66454e-14	-0.209262	0.092	0.133	5.16888e-10
Tbccd1	1.46421e-19	-0.209239	0.11	0.163	4.54681e-15
Rpa1	5.12006e-25	-0.209105	0.275	0.362	1.58993e-20
Gm20604	1.52401e-22	-0.209017	0.173	0.244	4.7325e-18
Hdac3	6.86498e-41	-0.208984	0.429	0.558	2.13178e-36
Rogdi	2.0013e-17	-0.208772	0.133	0.186	6.21463e-13
Dus3l	7.83833e-16	-0.20875	0.093	0.136	2.43404e-11
Foxo4	7.48124e-14	-0.20862	0.11	0.153	2.32315e-09
Bmpr1a	8.84911e-34	-0.208592	0.435	0.554	2.74791e-29
Ap1s2	9.53074e-17	-0.208268	0.126	0.177	2.95958e-12
Dennd5a	3.87777e-30	-0.207863	0.23	0.327	1.20416e-25
Fam168b	1.81704e-38	-0.207605	0.398	0.527	5.64246e-34
Fhl1	1.13158e-14	-0.207373	0.105	0.149	3.5139e-10
Sf3a2	1.3395e-29	-0.20719	0.278	0.378	4.15954e-25
Baiap2	2.66282e-11	-0.207172	0.075	0.107	8.26886e-07
Ubl3	3.31188e-28	-0.207168	0.231	0.323	1.02844e-23
Isg20l2	1.43835e-25	-0.20713	0.229	0.315	4.4665e-21
Osbpl3	5.10981e-10	-0.207071	0.075	0.105	1.58675e-05
Ago2	4.53977e-35	-0.206969	0.457	0.578	1.40974e-30
Tmem109	2.68612e-24	-0.206762	0.196	0.275	8.3412e-20
Psap	1.6231e-35	-0.206489	0.401	0.523	5.04021e-31
Ccdc71	3.74644e-20	-0.206384	0.162	0.227	1.16338e-15
Thap4	2.34724e-20	-0.206357	0.145	0.207	7.28888e-16
Taf6l	7.98835e-33	-0.20631	0.282	0.389	2.48062e-28
Dusp22	2.76876e-14	-0.206047	0.098	0.14	8.59782e-10
Herpud2	2.55464e-20	-0.205971	0.174	0.241	7.93293e-16
C130021I20Rik	2.16145e-18	-0.20587	0.207	0.273	6.71196e-14
Zfp697	3.94516e-13	-0.205744	0.072	0.107	1.22509e-08
Dnajb14	9.20952e-28	-0.205704	0.224	0.313	2.85983e-23
Zfp618	1.75896e-33	-0.205624	0.375	0.487	5.46209e-29
Mllt11	4.10137e-18	-0.205257	0.133	0.188	1.2736e-13
Klhdc3	8.17842e-24	-0.205168	0.197	0.274	2.53965e-19
Chst14	2.06976e-20	-0.204866	0.134	0.195	6.42722e-16
Cntfr	3.29456e-11	-0.20486	0.075	0.107	1.02306e-06
Etv5	7.00301e-08	-0.204773	0.083	0.109	0.00217465
Ppp1r16a	2.79748e-19	-0.204742	0.098	0.148	8.687e-15
Emp1	4.01838e-12	-0.204654	0.145	0.188	1.24783e-07
Acot7	1.12849e-18	-0.204424	0.137	0.195	3.50431e-14
Csk	2.64461e-34	-0.204249	0.331	0.45	8.21231e-30
Pank3	1.77686e-24	-0.204232	0.211	0.294	5.51767e-20
Tmx2	7.96177e-28	-0.204202	0.233	0.324	2.47237e-23
Cachd1	1.568e-29	-0.204163	0.333	0.438	4.8691e-25
Ndrg3	6.58748e-25	-0.204143	0.156	0.229	2.04561e-20
Gclm	1.07844e-23	-0.204126	0.178	0.251	3.34888e-19
Ost4	1.99982e-57	-0.203997	0.749	0.844	6.21004e-53
Rapgef2	1.14266e-21	-0.203987	0.175	0.244	3.54829e-17
Nr4a2	9.10559e-10	-0.203967	0.075	0.104	2.82756e-05
Zbtb14	1.92189e-16	-0.203859	0.115	0.164	5.96805e-12
Med24	9.96452e-21	-0.203475	0.129	0.188	3.09428e-16
Usp50	8.90564e-21	-0.203416	0.176	0.245	2.76547e-16
Farp1	7.23652e-38	-0.202515	0.371	0.495	2.24716e-33
Hnrnpk	8.11486e-189	-0.202466	0.984	0.987	2.51991e-184
Elovl6	6.16422e-29	-0.202422	0.354	0.456	1.91417e-24
Uqcrc1	5.83334e-49	-0.20235	0.588	0.714	1.81143e-44
Fastk	7.13963e-26	-0.202305	0.239	0.328	2.21707e-21
Alg2	5.30037e-27	-0.201803	0.219	0.306	1.64593e-22
Snx8	1.74583e-10	-0.201415	0.074	0.104	5.42133e-06
Lrfn4	1.30507e-18	-0.201378	0.139	0.197	4.05263e-14
Col6a2	1.2531e-17	-0.201173	0.22	0.286	3.89124e-13
Eif4ebp2	1.20008e-27	-0.201088	0.361	0.467	3.7266e-23
Rps28	3.43459e-175	-0.200926	0.998	0.997	1.06654e-170
Retreg2	2.7344e-19	-0.200746	0.125	0.181	8.49115e-15
Pdgfc	2.39505e-18	-0.200001	0.24	0.309	7.43734e-14
Ddx42	9.1762e-30	0.201218	0.662	0.646	2.84949e-25
Pgp	3.41158e-13	0.201589	0.534	0.534	1.0594e-08
Coq7	2.17991e-13	0.203742	0.521	0.514	6.76927e-09
Mrps26	1.84126e-13	0.203789	0.511	0.498	5.71767e-09
Cep164	1.1883e-08	0.204596	0.454	0.449	0.000369002
Nfkbia	9.85951e-09	0.205985	0.478	0.471	0.000306167
Mpc2	2.14767e-35	0.206624	0.749	0.739	6.66917e-31
Ndufb9	2.47474e-97	0.208182	0.934	0.927	7.68481e-93
Timm10b	1.95387e-19	0.209113	0.577	0.568	6.06735e-15
Rab11fip2	3.4137e-08	0.20927	0.398	0.383	0.00106006
Luzp1	2.41107e-25	0.209468	0.63	0.616	7.48711e-21
Hmgb1	2.45523e-191	0.210945	0.998	0.997	7.62422e-187
Fnbp4	1.89479e-09	0.211598	0.426	0.419	5.8839e-05
4921524J17Rik	8.1714e-09	0.212362	0.406	0.394	0.000253746
Tnfaip8	5.66668e-23	0.213188	0.637	0.616	1.75967e-18
Snhg12	1.45256e-06	0.216105	0.376	0.369	0.0451062
Fam212a	6.22126e-10	0.21697	0.477	0.47	1.93189e-05
Chrac1	3.10745e-18	0.218738	0.555	0.546	9.64958e-14
Pafah1b1	4.48999e-76	0.220356	0.882	0.859	1.39428e-71
Dnajc19	2.43233e-28	0.220744	0.629	0.61	7.55312e-24
Gm9493	1.45231e-37	0.221066	0.712	0.705	4.50986e-33
Taf15	5.82397e-39	0.224277	0.705	0.693	1.80852e-34
Ccdc59	1.64592e-28	0.224394	0.624	0.61	5.11106e-24
Haus1	1.33593e-06	0.225694	0.366	0.358	0.0414846
Cdk12	2.88342e-22	0.229192	0.569	0.556	8.9539e-18
Sfr1	1.32933e-120	0.229742	0.955	0.938	4.12796e-116
Fam76b	4.36275e-12	0.230489	0.398	0.375	1.35476e-07
Col9a2	5.53766e-10	0.231116	0.306	0.272	1.71961e-05
Mphosph8	3.52611e-31	0.233194	0.637	0.62	1.09496e-26
Tm9sf4	3.94013e-14	0.234738	0.44	0.42	1.22353e-09
Lyrm2	3.8407e-16	0.235203	0.523	0.513	1.19265e-11
Fam104a	2.65764e-45	0.235249	0.721	0.706	8.25277e-41
Ppil4	1.57128e-15	0.235372	0.486	0.472	4.87929e-11
Itm2a	1.95013e-08	0.23684	0.587	0.583	0.000605573
Tln1	5.87597e-28	0.244335	0.62	0.608	1.82467e-23
Mtdh	2.78901e-94	0.244689	0.879	0.859	8.6607e-90
Hypk	2.21847e-34	0.25058	0.635	0.617	6.88902e-30
Fam204a	1.04193e-14	0.250876	0.482	0.469	3.2355e-10
Gm26699	2.5553e-09	0.253139	0.401	0.393	7.93498e-05
Borcs7	3.81845e-10	0.254258	0.372	0.356	1.18574e-05
Lsm12	1.20647e-61	0.255882	0.737	0.708	3.74645e-57
Rsbn1	2.71822e-10	0.257479	0.362	0.339	8.44089e-06
Cirbp	5.75813e-42	0.258702	0.676	0.647	1.78807e-37
Add1	3.68453e-24	0.258977	0.543	0.524	1.14416e-19
Rsbn1l	5.39485e-12	0.259628	0.396	0.378	1.67526e-07
Rsrc1	2.15448e-33	0.260022	0.61	0.583	6.69032e-29
Emp3	9.05414e-08	0.260658	0.353	0.336	0.00281158
Nfe2l1	1.05509e-15	0.261092	0.427	0.402	3.27636e-11
Ctdspl2	1.02755e-31	0.263427	0.566	0.533	3.19085e-27
Smg6	1.23836e-21	0.269369	0.487	0.456	3.84548e-17
Atxn7l3b	7.15368e-256	0.276884	0.991	0.983	2.22143e-251
Cdkn2aip	1.18938e-07	0.277581	0.283	0.265	0.00369337
2310039H08Rik	2.4023e-12	0.284266	0.362	0.34	7.45986e-08
Col9a3	4.21881e-09	0.298268	0.323	0.292	0.000131007
Rpl9-ps6	6.3566e-25	0.303849	0.482	0.45	1.97392e-20
Gm10036	9.82978e-72	0.308254	0.711	0.674	3.05244e-67
Flywch2	7.24653e-18	0.309044	0.423	0.394	2.25026e-13
Gm26735	1.67724e-09	0.309569	0.276	0.249	5.20835e-05
Wdr60	1.56065e-12	0.318369	0.322	0.294	4.8463e-08
Junb	3.25599e-14	0.32371	0.248	0.205	1.01108e-09
Casc4	2.18725e-32	0.337449	0.48	0.434	6.79207e-28
Gm26669	5.23873e-07	0.341689	0.117	0.095	0.0162678
Ptn	9.82506e-46	0.342227	0.894	0.878	3.05097e-41
Ddx23	2.48069e-49	0.35045	0.521	0.455	7.70327e-45
Erlec1	3.36541e-28	0.353473	0.412	0.359	1.04506e-23
Rflna	3.54553e-08	0.365928	0.126	0.1	0.00110099
Pcsk7	4.07022e-07	0.37085	0.172	0.149	0.0126392
Lars2	1.58026e-20	0.393224	0.278	0.229	4.90717e-16
Jun	4.9423e-26	0.401808	0.557	0.518	1.53473e-21
Fibin	2.578e-21	0.410109	0.367	0.313	8.00545e-17
AY036118	2.3104e-193	0.416026	0.733	0.553	7.17448e-189
Atg10	6.93079e-07	0.418072	0.143	0.121	0.0215222
Hist1h2be	1.58615e-08	0.4236	0.108	0.084	0.000492547
Egr1	7.69881e-52	0.465907	0.455	0.365	2.39071e-47
Gm42418	0	0.469694	1	0.997	0
Hist1h2ab	3.97421e-12	0.533795	0.135	0.104	1.23411e-07
Gm11361	2.48399e-25	0.545556	0.219	0.166	7.71355e-21
Hist1h1a	7.86155e-17	0.557399	0.329	0.3	2.44125e-12
Hist1h4h	7.41582e-34	0.571	0.169	0.106	2.30284e-29
Fos	4.10428e-55	0.577517	0.372	0.275	1.2745e-50
Mgp	1.46248e-09	0.594649	0.137	0.109	4.54145e-05
Hist1h3c	7.76992e-24	0.612784	0.265	0.218	2.41279e-19
Hist1h1b	7.92866e-21	0.665225	0.52	0.489	2.46209e-16
Hist1h1c	4.10918e-52	0.709303	0.338	0.26	1.27602e-47
Hist1h2bj	3.92989e-23	0.720396	0.139	0.093	1.22035e-18
Hist1h2bm	1.71901e-27	0.747134	0.133	0.084	5.33804e-23
Hist2h2ac	2.67285e-44	0.760896	0.263	0.189	8.3e-40
Hist1h1d	1.8362e-33	0.828455	0.245	0.185	5.70196e-29
Hist1h3e	1.00853e-57	0.834259	0.236	0.149	3.1318e-53
Hist1h2ak	4.28834e-47	0.918587	0.161	0.091	1.33166e-42
Fosb	3.7037e-47	0.931917	0.136	0.069	1.15011e-42
Hist1h4d	7.596e-120	0.984416	0.428	0.299	2.35878e-115
Hist1h1e	1.86975e-162	1.03835	0.615	0.473	5.80612e-158
Hist2h2bb	1.15298e-66	1.04815	0.167	0.082	3.58035e-62

## Sheet: ICT
	p_val	avg_logFC	pct.1	pct.2	p_val_adj
Basp1	0	-1.25146	0.857	0.994	0
Ppp1r14b	0	-1.56012	0.64	0.978	0
Hnrnpa0	0	-1.85188	0.615	0.995	0
Nnat	0	-7.33095	0.008	0.989	0
Hnrnpd	5.92897e-293	-1.12803	0.812	0.988	1.84112e-288
Gm42418	1.86522e-227	0.655294	1	0.998	5.79205e-223
H1fx	9.00082e-209	-1.65321	0.384	0.883	2.79502e-204
Ube2m	9.80165e-204	-1.21759	0.491	0.924	3.04371e-199
Gm47283	3.37548e-173	-1.20644	0.528	0.927	1.04819e-168
Eid2	1.16418e-166	-1.91458	0.131	0.693	3.61512e-162
Ybx3	1.88668e-160	-1.51079	0.268	0.779	5.85871e-156
Cdk2ap1	9.24585e-156	-1.24846	0.383	0.84	2.87111e-151
Alyref	1.41389e-144	-1.00685	0.534	0.889	4.39056e-140
Gnas	7.45876e-141	-0.400913	0.999	1	2.31617e-136
Marcks	4.08159e-127	-0.542963	0.99	1	1.26746e-122
Ryk	9.70117e-125	-1.08405	0.375	0.818	3.0125e-120
Wtip	6.51046e-122	-1.7944	0.105	0.573	2.02169e-117
Pcbp1	3.3154e-118	-0.637463	0.815	0.959	1.02953e-113
Srsf2	2.76167e-112	-0.57193	0.879	0.976	8.5758e-108
Aes	1.24215e-111	-0.647382	0.809	0.971	3.85723e-107
Cenpb	1.66291e-109	-1.19126	0.287	0.723	5.16383e-105
Smap1	4.39633e-97	-0.987439	0.393	0.766	1.36519e-92
Csnk2a2	6.4671e-95	-1.30612	0.209	0.62	2.00823e-90
Arglu1	1.75357e-93	-0.654847	0.725	0.944	5.44535e-89
Mbd2	2.21659e-92	-1.84932	0.074	0.455	6.88317e-88
Hdgf	4.43571e-92	-0.703545	0.648	0.899	1.37742e-87
Ptms	2.09517e-90	-0.596395	0.823	0.954	6.50613e-86
Dapk3	3.85896e-89	-1.52769	0.121	0.51	1.19832e-84
Map4k4	1.39314e-87	-0.721288	0.593	0.886	4.32612e-83
Kif2a	6.62982e-85	-0.932568	0.348	0.728	2.05876e-80
Ptov1	3.80903e-80	-0.398607	0.938	0.98	1.18282e-75
H19	6.97902e-80	-2.56562	0.022	0.327	2.16719e-75
Csnk1g2	3.2698e-77	-0.793836	0.459	0.801	1.01537e-72
Akirin2	7.30663e-76	-0.998007	0.312	0.673	2.26893e-71
Rab21	1.43861e-74	-1.51511	0.099	0.442	4.46731e-70
Gas1	3.21473e-73	-0.500657	0.935	0.984	9.98269e-69
Sppl3	9.40871e-73	-0.956299	0.267	0.646	2.92169e-68
Zfp91	1.4406e-70	-0.78786	0.435	0.755	4.47351e-66
Akt1	2.77962e-70	-0.816425	0.408	0.749	8.63156e-66
Atxn7l3b	1.07439e-68	0.310303	0.999	0.994	3.3363e-64
Evl	1.65155e-68	-0.695129	0.469	0.796	5.12856e-64
Hspa8	6.68012e-68	-0.314734	0.994	1	2.07438e-63
Pkdcc	3.16113e-67	-1.28479	0.24	0.571	9.81626e-63
Ier5l	6.4812e-67	-1.35596	0.135	0.463	2.01261e-62
Phc2	1.29634e-66	-1.11667	0.19	0.535	4.02554e-62
Tnrc6c	1.44334e-66	-0.745812	0.441	0.785	4.48201e-62
Qk	1.56933e-66	-0.680204	0.528	0.824	4.87324e-62
Ppp2ca	3.13717e-64	-0.446237	0.796	0.95	9.74186e-60
Mtch1	1.20789e-63	-0.49967	0.786	0.944	3.75086e-59
Ckap4	3.95041e-63	-0.64967	0.562	0.844	1.22672e-58
Sap30l	6.92081e-63	-1.00177	0.219	0.558	2.14912e-58
Efna2	1.97751e-62	-0.898117	0.29	0.639	6.14077e-58
AY036118	3.0735e-62	0.626343	0.75	0.515	9.54413e-58
Hnrnpk	7.82345e-62	-0.277861	0.989	0.997	2.42941e-57
Eef2	3.96604e-60	-0.306032	0.992	0.995	1.23157e-55
Purb	8.07829e-60	-0.820802	0.334	0.663	2.50855e-55
Kdm1a	5.61644e-59	-0.636914	0.496	0.794	1.74407e-54
Adnp	9.77686e-59	-2.27175	0.024	0.269	3.03601e-54
Mprip	1.78484e-58	-0.665393	0.434	0.753	5.54246e-54
Ankrd11	2.15865e-58	-0.512116	0.745	0.913	6.70325e-54
Crls1	3.21832e-58	-1.22035	0.125	0.433	9.99386e-54
Cdk8	5.9563e-58	-0.89983	0.235	0.569	1.84961e-53
Rac1	2.17042e-57	-0.52593	0.664	0.887	6.7398e-53
Ythdf1	7.91389e-57	-0.85163	0.263	0.6	2.4575e-52
Cul3	7.73721e-56	-0.76501	0.403	0.717	2.40264e-51
Ptp4a2	1.30347e-55	-0.503061	0.687	0.887	4.04767e-51
Ppp2cb	1.12405e-54	-1.76243	0.048	0.298	3.4905e-50
Maz	1.73493e-54	-0.598418	0.534	0.816	5.38748e-50
Sfpq	4.17178e-53	-0.328786	0.958	0.99	1.29546e-48
Rcc2	4.9631e-53	-0.608781	0.503	0.793	1.54119e-48
Tmed7	1.01679e-52	-0.799569	0.296	0.623	3.15742e-48
Egln1	2.57225e-51	-0.967163	0.21	0.516	7.98761e-47
Mex3d	4.24732e-51	-1.03677	0.176	0.465	1.31892e-46
Chchd2	2.8082e-50	0.203874	1	0.999	8.72031e-46
Cop1	1.62287e-49	-0.728175	0.319	0.641	5.0395e-45
Mex3c	1.11465e-47	-0.951247	0.201	0.492	3.46132e-43
Sav1	1.38927e-47	-0.868815	0.198	0.495	4.31409e-43
Vegfb	3.53005e-47	-0.645554	0.382	0.689	1.09618e-42
Srsf9	2.42243e-46	-0.36376	0.832	0.95	7.52238e-42
Twist1	7.17659e-46	-0.795592	0.74	0.882	2.22854e-41
Smad4	2.27295e-45	-0.680783	0.342	0.647	7.05818e-41
Rtn4	4.28945e-45	-0.436637	0.744	0.902	1.332e-40
Rab12	7.98727e-45	-0.798668	0.222	0.516	2.48029e-40
Ube2r2	4.10931e-44	-0.324473	0.88	0.966	1.27606e-39
Cenpv	4.16102e-44	-0.737676	0.339	0.626	1.29212e-39
Brd1	4.40459e-44	-0.721061	0.336	0.634	1.36776e-39
Fscn1	1.44029e-43	-0.383657	0.834	0.94	4.47253e-39
Tnks2	1.80713e-43	-0.521935	0.496	0.784	5.61169e-39
Trim28	3.26345e-43	-0.397517	0.747	0.902	1.0134e-38
Ncor1	1.57161e-42	-0.430805	0.703	0.89	4.88033e-38
Pitx1	1.53124e-40	-0.415205	0.727	0.922	4.75496e-36
Tmeff1	2.39345e-40	-0.715638	0.299	0.577	7.43239e-36
Mcl1	2.57116e-40	-0.549043	0.487	0.755	7.98424e-36
Gpr27	2.80205e-40	-0.901675	0.177	0.436	8.7012e-36
Axin1	3.51184e-40	-0.979359	0.125	0.373	1.09053e-35
Cdc34	6.77844e-40	-0.736256	0.27	0.545	2.10491e-35
Purg	7.77504e-40	-0.986855	0.12	0.361	2.41438e-35
Trim44	1.98205e-39	-0.571046	0.443	0.718	6.15487e-35
Prkaca	2.50964e-39	-0.670447	0.305	0.596	7.79319e-35
Hmgb1	1.68954e-37	0.219495	0.999	0.999	5.24653e-33
Kcmf1	1.94838e-37	-0.606148	0.355	0.62	6.05032e-33
Marcksl1	1.98145e-36	-0.203907	0.994	0.995	6.15301e-32
Gnb1	5.46834e-36	-0.320727	0.853	0.935	1.69808e-31
Ppm1a	6.02134e-36	-0.533283	0.435	0.7	1.86981e-31
Kctd2	7.79222e-36	-0.965385	0.116	0.342	2.41972e-31
Tesk1	1.13765e-35	-0.737519	0.219	0.473	3.53275e-31
Fancf	5.41258e-35	-1.63774	0.034	0.204	1.68077e-30
Grk6	7.73064e-35	-0.744147	0.212	0.467	2.4006e-30
Kmt5a	4.24136e-34	-0.580712	0.364	0.616	1.31707e-29
Ppp4r2	4.73863e-34	-0.461303	0.541	0.779	1.47149e-29
Fam171a2	7.91489e-34	-0.670265	0.257	0.512	2.45781e-29
Csnk1e	8.2094e-34	-0.47551	0.52	0.773	2.54927e-29
Mark3	9.12222e-34	-0.545777	0.379	0.645	2.83272e-29
Erbin	2.82585e-33	-0.559801	0.375	0.651	8.77511e-29
Hras	1.41292e-32	-0.452504	0.481	0.73	4.38754e-28
Selenon	1.96288e-32	-0.642246	0.231	0.482	6.09533e-28
Khdrbs3	2.46026e-32	-1.33164	0.073	0.256	7.63983e-28
Ccdc71l	4.48003e-32	-1.30865	0.059	0.235	1.39118e-27
2009-03-01	6.13912e-32	-1.09991	0.071	0.259	1.90638e-27
Ctbp1	6.93138e-32	-0.381314	0.668	0.843	2.1524e-27
Ppp1r12c	7.88529e-32	-0.870445	0.126	0.342	2.44862e-27
Nectin3	8.76711e-32	-0.797536	0.158	0.381	2.72245e-27
Cdyl	1.82671e-31	-0.890889	0.125	0.333	5.67248e-27
Smim19	2.83464e-31	-0.783613	0.173	0.401	8.80241e-27
Rhou	2.07115e-30	-0.748524	0.162	0.384	6.43155e-26
Spred1	2.23414e-30	-0.650747	0.286	0.527	6.93769e-26
Cask	4.2131e-30	-0.624762	0.272	0.513	1.30829e-25
Ctdspl	4.76523e-30	-0.72365	0.189	0.415	1.47975e-25
C1galt1	1.13639e-29	-1.22309	0.076	0.252	3.52882e-25
Mapkapk2	1.30451e-29	-0.659962	0.255	0.495	4.0509e-25
Tead1	2.21068e-29	-0.524662	0.354	0.597	6.86484e-25
P3h3	2.38633e-29	-0.576081	0.32	0.568	7.41026e-25
Ubr5	3.24776e-29	-0.564388	0.33	0.58	1.00853e-24
Lemd2	3.7677e-29	-0.855655	0.111	0.308	1.16998e-24
Rnf130	4.29135e-29	-0.562154	0.287	0.54	1.33259e-24
Ppp2r2d	9.27373e-29	-0.547896	0.307	0.556	2.87977e-24
Crebzf	1.10795e-28	-0.620134	0.23	0.468	3.44053e-24
Spry1	1.32553e-28	-0.820051	0.123	0.321	4.11616e-24
2700081O15Rik	1.66943e-28	-0.573493	0.306	0.555	5.18407e-24
Oaf	8.40121e-28	-0.488437	0.434	0.673	2.60883e-23
Nckap1	1.21254e-27	-0.478815	0.407	0.647	3.76529e-23
Plekho1	3.99026e-27	-0.47269	0.375	0.616	1.23909e-22
Slk	4.25387e-27	-0.569167	0.265	0.494	1.32095e-22
Lamp1	4.55925e-27	-0.354831	0.646	0.828	1.41578e-22
Tlk1	5.89726e-27	-0.509009	0.361	0.607	1.83128e-22
Suds3	1.01636e-26	-0.478731	0.423	0.662	3.15609e-22
Btbd2	1.76895e-26	-0.595775	0.252	0.485	5.49313e-22
Chpt1	1.83709e-26	-0.65038	0.205	0.422	5.70473e-22
Cacna1a	2.2379e-26	-1.05779	0.076	0.241	6.94934e-22
Ube2e2	4.55626e-26	-0.609638	0.24	0.461	1.41486e-21
Pwwp2a	5.666e-26	-0.576543	0.257	0.486	1.75946e-21
Sertad4	5.74436e-26	-0.751282	0.194	0.395	1.7838e-21
Elavl1	1.36929e-25	-0.317873	0.715	0.875	4.25204e-21
Rcor1	1.74665e-25	-0.604877	0.225	0.441	5.42388e-21
Cyhr1	1.88827e-25	-0.482305	0.353	0.591	5.86366e-21
Ctnnb1	3.32723e-25	-0.223894	0.931	0.977	1.0332e-20
Pdxp	3.88823e-25	-0.916995	0.091	0.259	1.20741e-20
Dpy19l1	4.14636e-25	-0.712295	0.164	0.364	1.28757e-20
Acvr2b	5.88343e-25	-0.692041	0.149	0.341	1.82698e-20
Rnf187	8.43083e-25	-0.28747	0.771	0.912	2.61803e-20
Rrbp1	8.55007e-25	0.267409	0.954	0.953	2.65505e-20
Chn1	1.3963e-24	-0.683272	0.195	0.397	4.33593e-20
Clec2l	1.47622e-24	-1.47424	0.031	0.159	4.58411e-20
Bptf	2.32945e-24	-0.3478	0.707	0.862	7.23365e-20
Osbp	3.69192e-24	-0.724281	0.156	0.343	1.14645e-19
Enah	5.03067e-24	-0.360912	0.602	0.787	1.56217e-19
Hspa5	7.6433e-24	-0.228842	0.972	0.99	2.37347e-19
Spast	7.8603e-24	-0.510961	0.314	0.545	2.44086e-19
Man1a2	1.47211e-23	-0.39712	0.49	0.709	4.57134e-19
Dnajc21	2.04478e-23	-0.544609	0.244	0.453	6.34965e-19
Ap2m1	2.75072e-23	-0.316705	0.731	0.868	8.54183e-19
Wsb2	4.92823e-23	-0.686217	0.152	0.335	1.53036e-18
Cebpb	5.77959e-23	-2.51378	0.008	0.105	1.79474e-18
Pde7a	6.50957e-23	-0.524981	0.264	0.487	2.02142e-18
Sfr1	7.36294e-23	0.221309	0.981	0.967	2.28641e-18
Mgat4b	9.89375e-23	-0.714677	0.131	0.308	3.07231e-18
Otulin	1.05521e-22	-0.662831	0.131	0.31	3.27674e-18
Nt5dc2	1.25068e-22	-0.29999	0.736	0.861	3.88373e-18
Gatad2a	1.32034e-22	-0.478107	0.278	0.5	4.10004e-18
Agap3	1.44927e-22	-0.679242	0.133	0.31	4.50043e-18
Ppp4c	1.64841e-22	-0.351878	0.557	0.751	5.11882e-18
Zmynd19	2.12031e-22	-0.575627	0.185	0.378	6.5842e-18
Pmepa1	2.34528e-22	-0.589889	0.262	0.466	7.28279e-18
Ssbp3	4.7371e-22	-0.23993	0.868	0.955	1.47101e-17
Arih1	5.10555e-22	-0.472299	0.341	0.557	1.58543e-17
Zranb2	6.10933e-22	0.28797	0.861	0.858	1.89713e-17
Arl8a	8.88114e-22	-0.523504	0.232	0.444	2.75786e-17
Paxbp1	1.27517e-21	-0.576357	0.198	0.392	3.95978e-17
Kcnmb4os2	2.13292e-21	-1.20443	0.046	0.171	6.62335e-17
Cd24a	2.49982e-21	-0.328614	0.834	0.928	7.76268e-17
Pfn2	3.03893e-21	-0.302497	0.744	0.881	9.43679e-17
Dmwd	5.15316e-21	-0.533675	0.209	0.407	1.60021e-16
Pdcd7	6.2974e-21	-0.567842	0.208	0.4	1.95553e-16
Larp1	6.33259e-21	-0.449414	0.304	0.524	1.96646e-16
Gna12	8.93057e-21	-0.652403	0.148	0.321	2.77321e-16
Rhobtb3	1.11594e-20	-0.382104	0.496	0.699	3.46534e-16
Ppfia1	1.22393e-20	-0.42019	0.335	0.556	3.80068e-16
Sirt1	1.78532e-20	-0.752084	0.123	0.282	5.54397e-16
Dcakd	1.90494e-20	-0.264984	0.779	0.902	5.9154e-16
Fam19a5	2.47785e-20	-1.17043	0.046	0.165	7.69446e-16
Zfp704	2.57247e-20	-0.549919	0.219	0.412	7.98828e-16
Fbxl17	4.97e-20	-0.750844	0.103	0.255	1.54334e-15
Smarca5	5.24626e-20	-0.249843	0.839	0.926	1.62912e-15
Shb	5.44319e-20	-1.1328	0.046	0.164	1.69027e-15
Marveld1	5.55771e-20	-0.608109	0.168	0.344	1.72584e-15
Zfp746	8.44564e-20	-0.582311	0.173	0.352	2.62262e-15
Rock2	8.63081e-20	-0.386961	0.378	0.599	2.68012e-15
Ppp2r5a	8.64855e-20	-0.698396	0.118	0.275	2.68563e-15
Olfm1	9.36763e-20	-0.804694	0.113	0.264	2.90893e-15
Mtdh	1.23743e-19	0.25393	0.9	0.9	3.8426e-15
Gm21887	1.64361e-19	-1.34903	0.034	0.142	5.10391e-15
Gxylt2	1.64399e-19	-0.458346	0.386	0.583	5.10508e-15
Ube3c	2.02097e-19	-0.558043	0.16	0.332	6.27571e-15
Plekha3	3.55982e-19	-0.96839	0.054	0.175	1.10543e-14
Rbm26	3.61356e-19	-0.339454	0.524	0.716	1.12212e-14
Capn6	4.0145e-19	-0.380393	0.619	0.776	1.24662e-14
Reps1	5.8414e-19	-0.525363	0.217	0.401	1.81393e-14
Ndufb9	6.25755e-19	0.202859	0.964	0.959	1.94316e-14
Tusc1	6.65414e-19	-0.793132	0.082	0.217	2.06631e-14
Dvl1	6.90912e-19	-1.12253	0.039	0.148	2.14549e-14
Atxn2	7.39856e-19	-0.372836	0.417	0.62	2.29747e-14
Abhd17b	9.11575e-19	-0.562031	0.176	0.345	2.83071e-14
Nudt4	9.36323e-19	-0.355051	0.545	0.736	2.90756e-14
Chst2	1.64532e-18	-0.593309	0.168	0.333	5.10923e-14
Aff3	1.70667e-18	-0.485902	0.315	0.51	5.29974e-14
Ankrd40	1.76998e-18	-0.518967	0.21	0.386	5.4963e-14
Podxl2	2.15025e-18	-0.387161	0.38	0.598	6.67716e-14
Mxi1	2.61495e-18	-0.573254	0.153	0.315	8.12021e-14
Ubn1	2.7419e-18	-0.344828	0.452	0.672	8.51442e-14
Foxk2	3.73994e-18	-0.524428	0.181	0.351	1.16136e-13
Abhd17c	5.62707e-18	-0.607629	0.114	0.262	1.74737e-13
Carm1	6.25989e-18	-0.38806	0.359	0.556	1.94388e-13
Dexi	6.29335e-18	-0.513986	0.175	0.346	1.95427e-13
Ppp2r5c	6.71623e-18	-0.416181	0.354	0.559	2.08559e-13
Dhx9	9.46825e-18	0.270486	0.861	0.859	2.94018e-13
Tbx4	9.7282e-18	-0.527342	0.168	0.333	3.0209e-13
Rnf11	1.08124e-17	-0.355817	0.361	0.581	3.35758e-13
Pafah1b1	1.19943e-17	0.228093	0.911	0.899	3.72459e-13
Rbm15b	1.23253e-17	-0.42749	0.236	0.42	3.82738e-13
Ttll12	1.28755e-17	-0.579477	0.132	0.284	3.99824e-13
Trim33	1.30645e-17	-0.381465	0.399	0.608	4.05693e-13
Ddx23	1.34113e-17	0.505251	0.551	0.466	4.1646e-13
Add1	1.40453e-17	0.390265	0.701	0.658	4.36147e-13
Fbxo11	1.57401e-17	-0.408808	0.344	0.538	4.88776e-13
Fndc5	2.06205e-17	-0.813085	0.069	0.191	6.40329e-13
Sox4	2.1972e-17	-0.282712	0.889	0.937	6.82295e-13
Hdac3	2.70702e-17	-0.341224	0.441	0.644	8.4061e-13
Asxl1	2.85831e-17	-0.530974	0.203	0.368	8.8759e-13
Nfyb	3.79353e-17	-0.344684	0.436	0.638	1.178e-12
Clptm1l	4.52348e-17	-0.374839	0.345	0.543	1.40468e-12
Nr2f6	4.67246e-17	-0.397497	0.319	0.519	1.45094e-12
Skp2	4.84365e-17	-0.388939	0.426	0.616	1.5041e-12
Slit3	5.44896e-17	-0.626408	0.199	0.36	1.69206e-12
Arfgef1	5.4585e-17	-0.400418	0.333	0.528	1.69503e-12
Stk39	5.78525e-17	-0.578198	0.133	0.281	1.79649e-12
Asphd2	7.24033e-17	-0.63505	0.102	0.238	2.24834e-12
Ttc19	7.29627e-17	-0.452596	0.288	0.473	2.26571e-12
Pex6	7.39512e-17	-0.506267	0.174	0.333	2.29641e-12
Mlf2	7.6893e-17	-0.210582	0.813	0.907	2.38776e-12
Mogs	8.19683e-17	-0.617612	0.127	0.272	2.54536e-12
Yaf2	1.01643e-16	-0.41359	0.294	0.479	3.15633e-12
Fbxo45	1.17329e-16	-0.647026	0.098	0.23	3.64341e-12
Fgfrl1	1.21463e-16	-0.568292	0.146	0.296	3.7718e-12
Gm17092	1.54731e-16	-1.34028	0.024	0.112	4.80486e-12
Dact3	1.7534e-16	-0.430732	0.335	0.521	5.44485e-12
Fbxl14	2.01261e-16	-0.581982	0.144	0.29	6.24975e-12
Ing1	2.46157e-16	-0.379774	0.455	0.642	7.64392e-12
Fzd2	2.68137e-16	-0.21371	0.849	0.939	8.32646e-12
Sf3b4	2.83413e-16	-0.327963	0.507	0.699	8.80082e-12
Ccnyl1	3.39123e-16	-0.827072	0.075	0.192	1.05308e-11
Cnot6l	3.51848e-16	-0.440571	0.248	0.421	1.09259e-11
Atf6b	4.63236e-16	-0.387498	0.254	0.437	1.43849e-11
Zfp362	5.20213e-16	-0.455283	0.219	0.39	1.61542e-11
Fgf18	5.92578e-16	-0.669238	0.105	0.234	1.84013e-11
Plekhm2	7.0191e-16	-0.653763	0.114	0.246	2.17964e-11
Lsm14b	7.5871e-16	-0.426187	0.228	0.402	2.35602e-11
Gm10036	9.36981e-16	0.34715	0.713	0.687	2.90961e-11
Ankrd13a	1.23779e-15	-0.473165	0.194	0.353	3.84371e-11
Ccnd3	1.53608e-15	-0.267945	0.69	0.832	4.76999e-11
Mid1	1.63676e-15	-0.372183	0.447	0.635	5.08264e-11
Gna11	1.66184e-15	-0.26559	0.509	0.719	5.16052e-11
Siah1a	1.72932e-15	-0.336008	0.279	0.472	5.37006e-11
Fzd8	2.31104e-15	-0.751086	0.104	0.228	7.17646e-11
Btbd1	2.87728e-15	-0.313692	0.483	0.67	8.9348e-11
Chtf8	3.08569e-15	-0.387035	0.368	0.559	9.582e-11
Kctd6	3.65609e-15	-1.18898	0.029	0.116	1.13533e-10
Zranb1	4.2468e-15	-0.316123	0.348	0.545	1.31876e-10
Auts2	4.53126e-15	0.238184	0.904	0.918	1.40709e-10
Usp7	4.5478e-15	-0.396452	0.296	0.476	1.41223e-10
Ier2	5.16273e-15	0.298997	0.827	0.827	1.60318e-10
Ywhah	5.86384e-15	-0.2074	0.793	0.894	1.8209e-10
Cdk16	6.56619e-15	-0.352192	0.354	0.539	2.039e-10
Cmip	7.5139e-15	-0.547694	0.161	0.307	2.33329e-10
Pbx3	8.00231e-15	-0.437759	0.211	0.366	2.48496e-10
Itgb5	8.53807e-15	-0.438036	0.236	0.402	2.65133e-10
Trim59	1.06843e-14	-0.378969	0.309	0.479	3.3178e-10
Ube2q2	1.10719e-14	-0.4149	0.235	0.405	3.43815e-10
Kcnmb4	1.20246e-14	-0.443928	0.213	0.372	3.73401e-10
Ost4	1.23733e-14	-0.218018	0.791	0.909	3.84228e-10
Traf4	1.24268e-14	-0.339533	0.458	0.65	3.8589e-10
Nsmce4a	1.26778e-14	-0.266162	0.644	0.811	3.93685e-10
Lsm12	1.56185e-14	0.278155	0.77	0.78	4.85e-10
Prpf4b	1.61547e-14	0.256593	0.835	0.844	5.01653e-10
Ubald2	1.64735e-14	-0.386565	0.339	0.505	5.11551e-10
Rnf126	1.7009e-14	-0.336112	0.352	0.54	5.2818e-10
Palld	1.88499e-14	-0.317842	0.546	0.713	5.85347e-10
Ext1	1.89861e-14	-0.361894	0.291	0.467	5.89577e-10
Rpl36al	1.96009e-14	0.251615	0.845	0.861	6.08667e-10
Rsrc2	2.21982e-14	0.242645	0.88	0.875	6.89321e-10
Hdac1	2.38202e-14	-0.303433	0.529	0.702	7.39688e-10
Aprt	2.56624e-14	0.201177	0.933	0.944	7.96895e-10
Slc35a4	3.36761e-14	-0.362936	0.277	0.451	1.04574e-09
Pa2g4	3.37317e-14	-0.231718	0.71	0.852	1.04747e-09
Camk2n1	4.39565e-14	-0.765826	0.064	0.166	1.36498e-09
Bmp1	5.50658e-14	-0.323979	0.417	0.607	1.70996e-09
mt-Nd4l	7.11657e-14	0.205919	0.908	0.92	2.20991e-09
Creld2	7.38674e-14	-0.342993	0.347	0.522	2.2938e-09
Atp2a2	7.56248e-14	-0.346156	0.392	0.576	2.34838e-09
Grsf1	8.02351e-14	-0.404735	0.261	0.425	2.49154e-09
Msantd3	8.75818e-14	-0.418836	0.219	0.375	2.71968e-09
Tln1	9.00272e-14	0.313571	0.736	0.724	2.79562e-09
Rap2a	1.12521e-13	-0.464822	0.159	0.301	3.49413e-09
Sfrp2	1.74749e-13	-0.50792	0.458	0.618	5.42649e-09
Ralgps2	1.87614e-13	0.462248	0.533	0.456	5.82598e-09
Pde6d	1.88785e-13	-0.310156	0.356	0.544	5.86235e-09
Med13	1.92055e-13	-0.362147	0.338	0.519	5.96388e-09
Ptn	2.24239e-13	0.47734	0.89	0.857	6.9633e-09
Ogfrl1	2.47972e-13	-0.469771	0.153	0.289	7.70029e-09
Copg1	2.5785e-13	-0.329981	0.412	0.591	8.00702e-09
Klhl2	2.73411e-13	-0.996948	0.046	0.133	8.49023e-09
Wdr26	2.8596e-13	-0.282937	0.49	0.67	8.8799e-09
Nfix	2.97846e-13	-0.382021	0.349	0.516	9.24901e-09
Tox3	3.28032e-13	-0.554185	0.128	0.25	1.01864e-08
Fam8a1	3.33041e-13	-0.390246	0.157	0.296	1.03419e-08
Adgra3	3.59295e-13	-0.32172	0.323	0.5	1.11572e-08
Agpat3	3.60136e-13	-0.398328	0.243	0.401	1.11833e-08
Sulf2	3.65998e-13	-0.253371	0.604	0.761	1.13654e-08
Csnk1g3	3.67485e-13	-0.283796	0.426	0.608	1.14115e-08
Stard10	3.75725e-13	-0.438559	0.109	0.231	1.16674e-08
Afdn	4.15316e-13	-0.390243	0.225	0.377	1.28968e-08
Cdc73	4.34865e-13	-0.410629	0.208	0.355	1.35039e-08
Zfp652	4.56526e-13	-0.381024	0.269	0.431	1.41765e-08
Tatdn2	4.5894e-13	-0.746781	0.059	0.153	1.42515e-08
Ano8	5.51682e-13	-1.0408	0.038	0.119	1.71314e-08
R3hdm2	5.67363e-13	-0.321484	0.334	0.508	1.76183e-08
Faf1	5.67791e-13	-0.29686	0.341	0.515	1.76316e-08
Grk2	6.4062e-13	-0.547287	0.135	0.258	1.98932e-08
Zfp219	7.74793e-13	-0.402208	0.179	0.318	2.40596e-08
Tmem259	8.15818e-13	-0.388923	0.225	0.381	2.53336e-08
Galnt1	8.18748e-13	-0.302324	0.43	0.614	2.54246e-08
Sf3a2	8.86582e-13	-0.37846	0.24	0.399	2.7531e-08
Mosmo	8.99232e-13	-0.380161	0.228	0.379	2.79238e-08
Rmnd5a	9.45088e-13	-0.43835	0.147	0.276	2.93478e-08
Pbx2	9.49868e-13	-0.23573	0.598	0.782	2.94962e-08
Slc30a5	1.00391e-12	-0.357616	0.202	0.352	3.11744e-08
Rnpepl1	1.00566e-12	-0.405407	0.143	0.273	3.12288e-08
Xkr6	1.11005e-12	-0.704653	0.049	0.138	3.44704e-08
Pi4k2a	1.37311e-12	-0.471296	0.12	0.24	4.26391e-08
Ube2z	1.40729e-12	-0.343596	0.283	0.447	4.37006e-08
Fam117b	1.66426e-12	-0.583712	0.127	0.244	5.16802e-08
Smarcd3	1.69009e-12	-0.362967	0.253	0.409	5.24822e-08
Ncapd2	1.73151e-12	-0.432691	0.291	0.43	5.37686e-08
Tmem65	1.90764e-12	-0.36276	0.213	0.362	5.9238e-08
Gsr	2.0181e-12	-0.39277	0.195	0.339	6.26682e-08
Pura	2.6551e-12	-0.324265	0.274	0.437	8.24489e-08
Sestd1	2.74627e-12	-0.317064	0.252	0.405	8.528e-08
Lix1l	2.78276e-12	-0.348617	0.296	0.46	8.6413e-08
Ier3ip1	2.8279e-12	0.327558	0.677	0.661	8.78147e-08
Cited2	2.86557e-12	-0.409229	0.345	0.5	8.89844e-08
Snx25	2.92423e-12	-1.04734	0.029	0.102	9.0806e-08
Paip1	2.99286e-12	-0.265462	0.531	0.71	9.29372e-08
Ubp1	3.06945e-12	-0.30759	0.286	0.451	9.53157e-08
Acvr1	3.13815e-12	-0.450114	0.155	0.282	9.7449e-08
Gsk3a	3.61749e-12	-0.304275	0.279	0.444	1.12334e-07
5031439G07Rik	3.61861e-12	-0.483088	0.148	0.273	1.12369e-07
Lrp12	4.20994e-12	-0.546155	0.103	0.213	1.30731e-07
Ctdnep1	4.33842e-12	-0.259614	0.401	0.584	1.34721e-07
Epn1	4.59933e-12	-0.29296	0.437	0.623	1.42823e-07
Igfbp3	5.02393e-12	-0.531694	0.221	0.35	1.56008e-07
Mis18a	5.83223e-12	-0.451538	0.159	0.284	1.81108e-07
Kat2a	5.88437e-12	-0.526194	0.122	0.236	1.82727e-07
Tbc1d10b	7.18371e-12	-0.411037	0.171	0.302	2.23076e-07
Gkap1	7.22542e-12	-0.306983	0.404	0.578	2.24371e-07
Spire1	7.4137e-12	-0.545457	0.102	0.208	2.30218e-07
Gpaa1	7.55201e-12	-0.361731	0.267	0.421	2.34512e-07
Fkbp10	8.07107e-12	-0.323745	0.331	0.492	2.50631e-07
Brd7	8.18873e-12	-0.233981	0.61	0.774	2.54285e-07
Map4k3	8.28974e-12	-0.433605	0.15	0.273	2.57421e-07
Six2	9.83641e-12	-1.13367	0.037	0.111	3.0545e-07
Fbxl3	9.95178e-12	-0.463905	0.146	0.266	3.09033e-07
Id1	9.98856e-12	0.362053	0.75	0.722	3.10175e-07
Plagl1	1.0208e-11	-0.432801	0.316	0.452	3.16988e-07
Homer2	1.09733e-11	-0.320317	0.302	0.461	3.40755e-07
Fbln1	1.11611e-11	-0.223903	0.792	0.884	3.46585e-07
Tmem9	1.40624e-11	-0.258063	0.431	0.619	4.36679e-07
Flii	1.51465e-11	-0.304558	0.249	0.401	4.70343e-07
Cbfb	1.66258e-11	-0.256345	0.394	0.572	5.1628e-07
Fos	1.70582e-11	0.472216	0.425	0.319	5.29709e-07
Alg3	1.75178e-11	-0.477297	0.123	0.237	5.43979e-07
Copz1	1.81598e-11	-0.247342	0.498	0.678	5.63916e-07
Magi2	1.81938e-11	-0.695133	0.08	0.173	5.64972e-07
Lrrc47	1.83571e-11	-0.36145	0.179	0.313	5.70042e-07
Nab1	1.88122e-11	-0.659047	0.064	0.152	5.84175e-07
Six1	1.89233e-11	-0.553592	0.16	0.277	5.87625e-07
Eno1	1.95947e-11	-0.200485	0.777	0.875	6.08474e-07
Ube2q1	2.10824e-11	-0.273847	0.48	0.652	6.54671e-07
Ctsb	2.26332e-11	-0.253521	0.538	0.708	7.0283e-07
Dhcr7	2.32298e-11	-0.417884	0.184	0.313	7.21354e-07
Stt3a	2.7599e-11	-0.261157	0.433	0.619	8.57031e-07
Uqcrc1	2.83406e-11	-0.206685	0.647	0.792	8.80061e-07
Mta1	2.97783e-11	-0.306208	0.404	0.57	9.24705e-07
Vamp2	3.10236e-11	-0.29464	0.252	0.402	9.63376e-07
Mib1	3.14282e-11	-0.303557	0.278	0.442	9.75939e-07
Rap1b	3.15163e-11	-0.203633	0.696	0.839	9.78676e-07
Cables2	3.17615e-11	-0.511558	0.099	0.201	9.8629e-07
Ubqln2	3.82335e-11	-0.263311	0.528	0.697	1.18727e-06
Bmi1	3.98854e-11	-0.423515	0.193	0.321	1.23856e-06
Heca	4.00692e-11	-0.559958	0.09	0.189	1.24427e-06
Pank1	4.19523e-11	-0.555422	0.119	0.225	1.30274e-06
Taf15	4.31502e-11	0.276293	0.737	0.761	1.33994e-06
Cdc42bpa	4.52452e-11	-0.293369	0.303	0.463	1.405e-06
Eif4enif1	4.60251e-11	-0.260025	0.308	0.476	1.42922e-06
Eva1b	4.83178e-11	0.232277	0.806	0.773	1.50041e-06
Rad51	5.04511e-11	-0.399761	0.213	0.339	1.56666e-06
1810055G02Rik	5.68794e-11	-0.351044	0.181	0.312	1.76628e-06
Ppp3cb	5.86848e-11	-0.224792	0.392	0.571	1.82234e-06
Actr5	6.14616e-11	-0.514674	0.082	0.176	1.90857e-06
Mrpl10	6.1922e-11	-0.340362	0.268	0.415	1.92286e-06
Kdelr1	6.33163e-11	-0.20545	0.7	0.832	1.96616e-06
Arl5a	7.09692e-11	-0.313983	0.297	0.456	2.20381e-06
Klf13	7.19577e-11	-0.409283	0.133	0.244	2.2345e-06
E2f1	7.67672e-11	-0.521205	0.13	0.238	2.38385e-06
Rybp	8.18161e-11	-0.355398	0.23	0.365	2.54064e-06
Foxp4	8.31094e-11	-0.356954	0.221	0.359	2.5808e-06
Sephs1	9.62682e-11	-0.260695	0.363	0.536	2.98942e-06
Eml4	9.92694e-11	0.227979	0.847	0.873	3.08261e-06
Arf6	9.94372e-11	-0.349193	0.172	0.298	3.08782e-06
Rab35	1.072e-10	-0.256588	0.244	0.395	3.32887e-06
Cdk5	1.12441e-10	-0.30676	0.184	0.317	3.49164e-06
Mark1	1.16818e-10	-0.533569	0.094	0.192	3.62754e-06
Ptpra	1.1843e-10	-0.243005	0.468	0.64	3.67761e-06
Slc35e1	1.24765e-10	-0.513209	0.107	0.21	3.87434e-06
Fndc10	1.29377e-10	-0.815579	0.046	0.12	4.01753e-06
Psap	1.38809e-10	-0.263797	0.46	0.634	4.31045e-06
Ralgds	1.44444e-10	-0.348231	0.188	0.319	4.48541e-06
Fxr2	1.50681e-10	-0.298472	0.243	0.385	4.67911e-06
Casc4	1.51118e-10	0.403546	0.551	0.533	4.69265e-06
Rnf220	1.62932e-10	-0.311355	0.237	0.374	5.05952e-06
Qars	1.90211e-10	-0.242586	0.374	0.544	5.90662e-06
Jund	1.92059e-10	-0.207178	0.88	0.947	5.964e-06
Ppp1r13b	1.96133e-10	-0.569992	0.082	0.172	6.09052e-06
Slc12a2	1.96714e-10	-0.329769	0.253	0.393	6.10855e-06
Txndc5	1.98598e-10	-0.235485	0.558	0.721	6.16705e-06
Kif20a	2.05244e-10	-0.46167	0.175	0.285	6.37344e-06
Lrwd1	2.13294e-10	-0.284453	0.2	0.331	6.62342e-06
Camsap1	2.25068e-10	-0.330766	0.255	0.396	6.98902e-06
Ankrd46	2.39964e-10	-0.289578	0.278	0.428	7.45159e-06
Igfbp2	2.51885e-10	-0.248977	0.739	0.85	7.82179e-06
Lpgat1	2.69781e-10	-0.239324	0.389	0.566	8.3775e-06
Ppp5c	2.91178e-10	-0.244182	0.307	0.473	9.04196e-06
Map3k10	2.98275e-10	-0.311648	0.231	0.37	9.26232e-06
Lancl1	3.21239e-10	-0.304949	0.277	0.421	9.97542e-06
Lrrc75a	3.21351e-10	-0.465927	0.09	0.183	9.9789e-06
Cse1l	3.44709e-10	-0.27722	0.318	0.469	1.07042e-05
Zcchc24	3.45952e-10	-0.258576	0.261	0.412	1.07429e-05
H1f0	3.68261e-10	-0.24987	0.73	0.82	1.14356e-05
Siah2	3.89101e-10	-0.721011	0.042	0.113	1.20828e-05
Hist1h2ae	3.9441e-10	-0.580269	0.279	0.39	1.22476e-05
Praf2	4.47831e-10	-0.257875	0.344	0.504	1.39065e-05
Ddx17	4.57179e-10	0.245892	0.815	0.828	1.41968e-05
Ttll1	4.60432e-10	-0.421382	0.095	0.191	1.42978e-05
Rnf26	4.62756e-10	-0.332675	0.288	0.429	1.437e-05
Mon2	5.27498e-10	-0.310838	0.215	0.349	1.63804e-05
Herpud2	5.59891e-10	-0.344865	0.2	0.328	1.73863e-05
Sec61a2	5.6815e-10	-0.250799	0.276	0.427	1.76428e-05
H2-T22	5.79827e-10	-0.477177	0.085	0.175	1.80054e-05
Hoxd11	5.92013e-10	-0.693266	0.213	0.317	1.83838e-05
Ipo5	6.16334e-10	-0.253212	0.486	0.634	1.9139e-05
Xrcc1	6.22667e-10	-0.278668	0.308	0.454	1.93357e-05
Meox1	6.51439e-10	-0.70379	0.147	0.245	2.02291e-05
Tbx18	6.59896e-10	-0.35119	0.388	0.524	2.04918e-05
Notch3	6.86435e-10	-0.371118	0.172	0.29	2.13159e-05
Grik5	7.02896e-10	-0.376256	0.164	0.28	2.1827e-05
Gnaq	7.13501e-10	-0.264037	0.343	0.495	2.21563e-05
C1qtnf6	7.39435e-10	-0.332846	0.188	0.315	2.29617e-05
Srp68	7.47006e-10	-0.256957	0.368	0.528	2.31968e-05
Ago2	7.76833e-10	-0.253731	0.423	0.59	2.4123e-05
Ppp3r1	8.36923e-10	-0.253712	0.273	0.419	2.5989e-05
Fosb	8.45053e-10	0.679432	0.207	0.125	2.62414e-05
Tcf19	8.48869e-10	-0.46924	0.111	0.207	2.63599e-05
Agtr2	8.72145e-10	-0.34626	0.348	0.476	2.70827e-05
Gfm1	8.84412e-10	-0.361008	0.158	0.27	2.74636e-05
Tbx2	9.65933e-10	-0.518782	0.129	0.226	2.99951e-05
Tk1	1.03293e-09	-0.387467	0.199	0.312	3.20757e-05
Gls	1.04912e-09	-0.269959	0.268	0.412	3.25785e-05
Vps54	1.08467e-09	-0.433026	0.11	0.207	3.36824e-05
Hars	1.20605e-09	-0.226791	0.354	0.518	3.74514e-05
Bnip3	1.23661e-09	-0.377857	0.233	0.361	3.84006e-05
Dcbld2	1.28781e-09	-0.401384	0.133	0.238	3.99905e-05
Tlnrd1	1.30174e-09	-0.274701	0.336	0.482	4.04229e-05
Slc38a2	1.3405e-09	0.20929	0.827	0.838	4.16265e-05
Naa60	1.55532e-09	-0.421101	0.111	0.208	4.82975e-05
Selenop	1.60282e-09	-0.473433	0.131	0.23	4.97725e-05
Sltm	1.67499e-09	0.221956	0.791	0.79	5.20133e-05
Egr1	1.72661e-09	0.396928	0.431	0.333	5.36166e-05
Arid5b	1.84875e-09	0.29583	0.711	0.682	5.74093e-05
Ncaph2	1.87564e-09	-0.264756	0.329	0.47	5.82443e-05
Ints14	1.90168e-09	-0.335235	0.208	0.332	5.90529e-05
Rrm1	1.93759e-09	-0.288633	0.485	0.612	6.01679e-05
Max	1.94194e-09	-0.248305	0.263	0.409	6.0303e-05
Dyrk1a	2.10039e-09	-0.262999	0.229	0.364	6.52236e-05
Incenp	2.11237e-09	-0.346082	0.239	0.355	6.55953e-05
Traf7	2.13699e-09	-0.245563	0.365	0.522	6.636e-05
Mta3	2.19919e-09	-0.323779	0.196	0.319	6.82914e-05
Aurkb	2.27902e-09	-0.537272	0.194	0.292	7.07704e-05
Ppm1m	2.34392e-09	-0.322587	0.168	0.282	7.27857e-05
Hist1h1e	2.40661e-09	0.456084	0.506	0.416	7.47325e-05
Pskh1	2.40991e-09	-0.250862	0.166	0.285	7.4835e-05
Axl	2.55001e-09	-0.371057	0.189	0.308	7.91855e-05
Mtss1l	2.59504e-09	-0.48486	0.093	0.182	8.05839e-05
Mcm5	2.64378e-09	-0.266428	0.478	0.628	8.20974e-05
Rnf5	2.75692e-09	-0.241586	0.342	0.495	8.56107e-05
Col23a1	2.77081e-09	-0.323942	0.497	0.63	8.60419e-05
Pkn2	2.85904e-09	0.230154	0.701	0.688	8.87817e-05
Prkag1	2.88693e-09	-0.27237	0.21	0.333	8.96478e-05
Inpp5a	2.92697e-09	-0.536971	0.078	0.159	9.08912e-05
Fam104a	3.05876e-09	0.215543	0.752	0.76	9.49838e-05
Gatc	3.08993e-09	-0.340424	0.156	0.266	9.59516e-05
Tnfrsf1a	3.45203e-09	-0.289146	0.24	0.372	0.000107196
Tpst1	3.7705e-09	-0.298135	0.31	0.445	0.000117085
Loxl2	3.82568e-09	-0.201136	0.348	0.501	0.000118799
Rnf181	4.0362e-09	-0.362627	0.122	0.221	0.000125336
Hist1h2ap	4.07732e-09	-0.516205	0.177	0.273	0.000126613
Agap1	4.08474e-09	-0.257905	0.286	0.428	0.000126844
1190002N15Rik	4.14465e-09	-0.618199	0.081	0.161	0.000128704
Hypk	4.14576e-09	0.285057	0.683	0.69	0.000128738
Aven	4.20106e-09	-0.323462	0.182	0.298	0.000130456
Cdk14	4.49076e-09	-0.327883	0.266	0.401	0.000139452
Fbln5	4.65484e-09	-0.302123	0.211	0.326	0.000144547
Esco2	4.80615e-09	-0.540737	0.141	0.235	0.000149245
Adcy2	4.98233e-09	-0.785378	0.046	0.112	0.000154716
Rnf145	5.04577e-09	-0.24149	0.273	0.415	0.000156686
Snx9	5.50101e-09	-0.284611	0.222	0.345	0.000170823
Chmp7	5.93546e-09	-0.242867	0.261	0.404	0.000184314
Mmd	6.22769e-09	-0.352121	0.145	0.249	0.000193388
Mlh1	6.76894e-09	-0.533807	0.082	0.163	0.000210196
Mfsd14b	6.89085e-09	-0.343497	0.149	0.255	0.000213982
Csad	7.06005e-09	-0.332755	0.179	0.288	0.000219236
Litaf	8.17276e-09	-0.254	0.255	0.391	0.000253789
Gdi1	8.18533e-09	-0.220678	0.281	0.428	0.000254179
Rgmb	8.2568e-09	-0.275827	0.21	0.332	0.000256398
Ncs1	8.36937e-09	-0.275774	0.236	0.365	0.000259894
Scamp3	8.38306e-09	-0.249653	0.382	0.538	0.000260319
Tmem189	8.51032e-09	-0.298799	0.134	0.236	0.000264271
Pik3ca	8.55797e-09	-0.250709	0.235	0.371	0.000265751
Nadk2	8.76502e-09	-0.387935	0.148	0.25	0.00027218
Atp13a3	9.33678e-09	-0.375237	0.139	0.238	0.000289935
Gltp	9.43545e-09	-0.232604	0.218	0.348	0.000292999
Alkbh5	9.43767e-09	-0.23776	0.297	0.438	0.000293068
Sh3gl1	9.71927e-09	-0.243939	0.349	0.498	0.000301812
Isyna1	9.89952e-09	-0.220962	0.536	0.688	0.00030741
Mknk2	1.02232e-08	-0.259478	0.259	0.396	0.000317461
Msl2	1.11353e-08	-0.32385	0.18	0.292	0.000345784
Luzp1	1.11537e-08	0.278077	0.638	0.632	0.000346356
Xxylt1	1.11844e-08	-0.302579	0.174	0.286	0.000347311
Cab39	1.21504e-08	-0.20666	0.327	0.487	0.000377307
Dnajc19	1.23554e-08	0.246731	0.686	0.696	0.000383673
Unc50	1.28574e-08	-0.208761	0.396	0.544	0.000399262
Zfp326	1.29582e-08	0.212707	0.736	0.733	0.000402391
Rnf169	1.31288e-08	-0.446625	0.095	0.179	0.000407687
Mb21d2	1.33545e-08	-0.41198	0.093	0.176	0.000414698
Hs6st1	1.35165e-08	-0.562408	0.082	0.161	0.000419727
Mxd3	1.3941e-08	-0.438924	0.142	0.235	0.000432911
Birc2	1.40818e-08	-0.305867	0.243	0.369	0.000437283
Kif15	1.42809e-08	-0.38858	0.255	0.359	0.000443465
Ddx21	1.47645e-08	0.34251	0.515	0.469	0.000458482
Hs6st2	1.6274e-08	-0.325918	0.215	0.328	0.000505357
Dhdds	1.75492e-08	-0.317435	0.145	0.246	0.000544955
Ddx42	1.76167e-08	0.253033	0.686	0.674	0.000547052
Urod	1.76452e-08	-0.211875	0.329	0.479	0.000547938
Wrap73	1.79899e-08	-0.234656	0.239	0.372	0.00055864
Mafg	1.89896e-08	-0.324126	0.182	0.291	0.000589685
Bambi	1.98095e-08	-0.283909	0.14	0.241	0.000615143
Pygo1	2.01213e-08	-0.274188	0.257	0.389	0.000624828
Rnf217	2.05722e-08	-0.423038	0.105	0.193	0.000638829
Pgpep1	2.10632e-08	-0.246988	0.235	0.363	0.000654074
Tmem38a	2.13457e-08	-0.497442	0.059	0.129	0.000662847
Yap1	2.13973e-08	-0.244861	0.381	0.529	0.00066445
Mcm2	2.14008e-08	-0.243163	0.449	0.598	0.000664559
Slc2a1	2.24187e-08	-0.312636	0.173	0.281	0.000696169
Rhoj	2.33973e-08	-0.359422	0.235	0.353	0.000726555
Klhl5	2.47054e-08	-0.464939	0.085	0.164	0.000767175
Abracl	2.49919e-08	0.200138	0.849	0.862	0.000776073
Ogg1	2.54187e-08	-0.668706	0.054	0.119	0.000789325
Orc5	2.62381e-08	-0.60107	0.064	0.133	0.000814772
Rhoq	2.65888e-08	-0.263229	0.266	0.398	0.000825662
Elp3	2.77819e-08	-0.241149	0.272	0.406	0.00086271
Pgam5	2.78213e-08	-0.274133	0.186	0.299	0.000863935
Ppp6r1	2.87412e-08	-0.38232	0.098	0.182	0.000892499
Maf1	2.96702e-08	-0.237596	0.281	0.416	0.000921349
H2afx	3.05444e-08	-0.212095	0.793	0.875	0.000948494
Nsd2	3.16105e-08	-0.203875	0.492	0.647	0.000981602
Rnf139	3.27729e-08	-0.258591	0.157	0.262	0.0010177
Nptn	3.36996e-08	-0.226149	0.361	0.502	0.00104647
Gga1	3.46349e-08	-0.326253	0.153	0.253	0.00107552
B630019K06Rik	3.47613e-08	-0.48527	0.082	0.158	0.00107944
Trim32	3.50796e-08	-0.268009	0.242	0.366	0.00108933
Tmem64	3.54613e-08	-0.431521	0.094	0.175	0.00110118
Gpr137c	3.60726e-08	-0.42007	0.083	0.162	0.00112016
Nbl1	3.62313e-08	-0.273439	0.407	0.536	0.00112509
Cdca2	3.65942e-08	-0.454545	0.174	0.265	0.00113636
Tmem184b	3.73653e-08	-0.344301	0.134	0.229	0.0011603
Plrg1	3.76934e-08	-0.244993	0.272	0.403	0.00117049
Dennd2a	3.80279e-08	-0.271365	0.297	0.426	0.00118088
Zdhhc18	3.87558e-08	-0.494189	0.07	0.142	0.00120348
Cdk13	3.9848e-08	-0.233335	0.373	0.521	0.0012374
Zfp318	4.14386e-08	-0.208542	0.384	0.535	0.00128679
Gm11837	4.1916e-08	-0.444955	0.095	0.176	0.00130162
Spc25	4.20655e-08	-0.341428	0.246	0.348	0.00130626
Psat1	4.28752e-08	-0.36053	0.16	0.259	0.00133141
Sox12	4.47055e-08	-0.253167	0.343	0.49	0.00138824
Prmt5	4.6988e-08	-0.251558	0.294	0.425	0.00145912
Pbk	4.77704e-08	-0.455079	0.18	0.27	0.00148342
2510039O18Rik	4.82861e-08	-0.307774	0.115	0.205	0.00149943
Cpped1	4.85903e-08	-0.391862	0.1	0.183	0.00150888
Nrd1	4.86419e-08	0.228742	0.7	0.701	0.00151048
Kmt2b	4.86717e-08	-0.221543	0.242	0.372	0.0015114
Shisa2	4.95751e-08	-0.404755	0.19	0.285	0.00153946
Tmem45a	5.07525e-08	-0.265839	0.157	0.26	0.00157602
Pigc	5.16745e-08	-0.260177	0.194	0.308	0.00160465
Msmo1	5.30435e-08	-0.212734	0.438	0.573	0.00164716
Hexa	5.35683e-08	-0.285291	0.261	0.385	0.00166346
Zbtb10	5.42132e-08	-0.502529	0.071	0.142	0.00168348
Bmt2	5.47327e-08	-0.318668	0.162	0.263	0.00169962
Golgb1	5.48341e-08	0.22393	0.709	0.695	0.00170276
Dlg5	5.50244e-08	-0.224375	0.324	0.465	0.00170867
Ccdc61	5.54224e-08	-0.319689	0.17	0.268	0.00172103
Fbxo33	5.70181e-08	-0.591154	0.05	0.112	0.00177058
Gabpa	5.71198e-08	-0.276923	0.164	0.268	0.00177374
Por	5.8636e-08	-0.214926	0.266	0.401	0.00182082
Gpr153	6.04956e-08	-0.528587	0.071	0.143	0.00187857
Zdhhc2	6.32608e-08	-0.576573	0.052	0.115	0.00196444
Col6a2	6.57895e-08	-0.212269	0.522	0.655	0.00204296
Mapk8ip1	6.84697e-08	-0.294739	0.153	0.253	0.00212619
Gpc1	7.35625e-08	-0.332311	0.199	0.305	0.00228434
Tlk2	7.51556e-08	-0.223249	0.417	0.576	0.00233381
Sdk1	8.21384e-08	-0.511967	0.068	0.137	0.00255064
Ccng2	8.5165e-08	-0.263469	0.241	0.358	0.00264463
Adamtsl1	8.51996e-08	-0.314717	0.215	0.321	0.0026457
Me1	8.59203e-08	-0.283251	0.144	0.24	0.00266808
Tspan6	8.5941e-08	-0.218931	0.469	0.606	0.00266873
Igf2bp1	8.71378e-08	0.217829	0.745	0.75	0.00270589
Mrps18b	8.95325e-08	-0.25042	0.238	0.359	0.00278025
Cnnm3	9.03553e-08	-0.35586	0.08	0.154	0.0028058
Tufm	9.03612e-08	-0.245319	0.303	0.436	0.00280599
Tspan7	9.39773e-08	-0.260811	0.16	0.26	0.00291828
Gnl1	9.4722e-08	-0.227476	0.394	0.545	0.0029414
Lrrn1	9.48407e-08	-0.686221	0.062	0.127	0.00294509
Slc25a10	9.56527e-08	-0.471455	0.08	0.152	0.0029703
Irf2bp2	1.00041e-07	-0.21213	0.237	0.359	0.00310656
Ebf3	1.0177e-07	-0.382983	0.176	0.272	0.00316026
Actr1a	1.02874e-07	-0.205554	0.283	0.411	0.00319454
Ccna2	1.04237e-07	-0.296209	0.309	0.418	0.00323686
Dennd5a	1.0547e-07	-0.220762	0.25	0.374	0.00327515
Slc30a4	1.08177e-07	-0.36745	0.117	0.202	0.00335922
Sec23ip	1.08489e-07	-0.214143	0.237	0.359	0.00336891
Asb4	1.10098e-07	-0.484206	0.159	0.248	0.00341888
Tmem39a	1.15441e-07	-0.221101	0.25	0.372	0.0035848
Lrp3	1.16145e-07	-0.349164	0.124	0.213	0.00360664
Ppa2	1.18438e-07	-0.219195	0.279	0.407	0.00367785
Tjap1	1.27755e-07	-0.274455	0.207	0.319	0.00396718
Serinc3	1.29259e-07	-0.219434	0.232	0.354	0.00401387
E4f1	1.29448e-07	-0.35109	0.104	0.187	0.00401976
Kif13a	1.40088e-07	-0.251119	0.141	0.236	0.00435015
Sos1	1.47009e-07	-0.20765	0.2	0.312	0.00456506
Mphosph8	1.47106e-07	0.260519	0.639	0.623	0.00456808
Sgo1	1.5277e-07	-0.378369	0.161	0.25	0.00474397
Zbed3	1.58444e-07	-0.20957	0.474	0.623	0.00492017
Pold2	1.58723e-07	-0.229774	0.33	0.455	0.00492882
Fdft1	1.61212e-07	-0.226355	0.502	0.639	0.00500612
Suz12	1.65371e-07	-0.208751	0.442	0.584	0.00513526
Cep104	1.68532e-07	-0.306899	0.12	0.204	0.00523344
Melk	1.71397e-07	-0.375075	0.197	0.292	0.00532239
Nfil3	1.77222e-07	-0.601522	0.054	0.115	0.00550327
Ndc1	1.87631e-07	-0.364331	0.118	0.199	0.00582651
Rsrc1	1.93759e-07	0.226077	0.707	0.726	0.0060168
Foxm1	1.95733e-07	-0.399989	0.102	0.178	0.00607809
Samd4b	2.00664e-07	-0.247426	0.323	0.452	0.00623121
Erlec1	2.01183e-07	0.330593	0.479	0.437	0.00624733
Zfp800	2.04089e-07	-0.378916	0.106	0.187	0.00633757
Rcor2	2.11105e-07	-0.232128	0.19	0.295	0.00655544
Xrn2	2.16201e-07	0.213032	0.751	0.765	0.00671369
Oip5	2.1642e-07	-0.47937	0.075	0.143	0.00672048
Hist1h4d	2.20271e-07	0.617468	0.334	0.275	0.00684007
2003-09-01	2.20862e-07	-0.209906	0.228	0.342	0.00685843
Khsrp	2.22888e-07	-0.211933	0.335	0.467	0.00692133
Hoxc8	2.27796e-07	-0.218069	0.422	0.553	0.00707374
Mtmr11	2.34624e-07	-0.438642	0.106	0.184	0.00728579
Ddx47	2.35989e-07	-0.214463	0.296	0.422	0.00732816
Ctdspl2	2.36312e-07	0.290661	0.585	0.566	0.00733818
Nfe2l1	2.36645e-07	0.32806	0.516	0.493	0.00734854
Chtf18	2.36704e-07	-0.471889	0.076	0.145	0.00735037
Fbrsl1	2.39562e-07	-0.30281	0.171	0.272	0.00743911
Prkcd	2.48947e-07	-0.382386	0.097	0.174	0.00773056
Zfp36l2	2.54035e-07	-0.210333	0.471	0.619	0.00788855
Tbccd1	2.65633e-07	-0.348286	0.101	0.179	0.00824869
Rnf157	2.68146e-07	-0.298649	0.182	0.284	0.00832673
Dctn5	2.69702e-07	-0.208468	0.243	0.359	0.00837507
Gstp1	2.73285e-07	-0.225216	0.153	0.248	0.00848632
Tubg1	2.76392e-07	-0.247237	0.283	0.406	0.0085828
Creb5	2.78105e-07	-0.257148	0.414	0.53	0.00863598
Fastk	2.83927e-07	-0.241748	0.307	0.437	0.00881679
Taf6l	3.03722e-07	-0.221893	0.297	0.424	0.00943147
Wiz	3.09403e-07	-0.215465	0.269	0.392	0.0096079
Rnf38	3.11733e-07	-0.292842	0.133	0.221	0.00968023
Txndc11	3.18235e-07	-0.249158	0.172	0.271	0.00988214
Actn1	3.21433e-07	-0.205705	0.432	0.572	0.00998146
Pigt	3.21665e-07	-0.224788	0.218	0.33	0.00998867
Braf	3.21886e-07	-0.225047	0.176	0.281	0.00999553
Mbnl3	3.22892e-07	-0.29838	0.144	0.236	0.0100268
Mab21l1	3.23257e-07	-0.274197	0.231	0.336	0.0100381
Dus3l	3.27289e-07	-0.433187	0.078	0.147	0.0101633
Slc4a2	3.31933e-07	-0.289509	0.148	0.238	0.0103075
Lemd3	3.32023e-07	-0.391316	0.125	0.207	0.0103103
Bub1	3.3355e-07	-0.224312	0.226	0.327	0.0103577
D17Wsu92e	3.47966e-07	-0.244871	0.186	0.291	0.0108054
Eif4ebp2	3.51627e-07	-0.206774	0.294	0.42	0.0109191
Arhgap17	3.55412e-07	-0.228165	0.238	0.351	0.0110366
Acp6	3.60075e-07	-0.389846	0.099	0.175	0.0111814
Ubl3	3.60681e-07	-0.26472	0.233	0.346	0.0112002
Dnpep	3.63763e-07	-0.216943	0.337	0.466	0.0112959
Fen1	3.65221e-07	-0.214072	0.25	0.362	0.0113412
Smad2	3.70894e-07	-0.212145	0.342	0.475	0.0115174
Dlk1	3.72698e-07	-0.385115	0.84	0.857	0.0115734
Cenpn	3.83958e-07	-0.330499	0.178	0.274	0.011923
Elovl6	4.04153e-07	-0.211386	0.42	0.559	0.0125502
Nck2	4.1822e-07	-0.342312	0.139	0.224	0.012987
Atp6v1b2	4.24012e-07	-0.221818	0.262	0.382	0.0131669
Det1	4.2632e-07	-0.37197	0.083	0.155	0.0132385
Nfe2l2	4.32755e-07	-0.27893	0.166	0.259	0.0134384
Nfkb1	4.33843e-07	-0.22007	0.183	0.288	0.0134721
Zwilch	4.35019e-07	-0.332639	0.111	0.191	0.0135086
Socs1	4.38128e-07	-0.256631	0.166	0.262	0.0136052
Pank3	4.42333e-07	-0.234414	0.221	0.338	0.0137358
Mgrn1	4.48313e-07	-0.217607	0.213	0.322	0.0139215
Lrfn1	4.62522e-07	-0.357995	0.083	0.153	0.0143627
Mki67	4.78156e-07	-0.255382	0.314	0.415	0.0148482
Nkiras2	4.80551e-07	-0.204417	0.304	0.435	0.0149225
Pask	4.83428e-07	-0.534392	0.064	0.125	0.0150119
Ddx59	4.89593e-07	-0.445595	0.076	0.142	0.0152033
Rgs19	4.94511e-07	-0.201828	0.297	0.424	0.0153561
6030419C18Rik	5.06671e-07	-0.416223	0.088	0.16	0.0157337
Mmachc	5.19704e-07	-0.498625	0.056	0.116	0.0161384
Spag5	5.26422e-07	-0.438197	0.131	0.206	0.016347
Ddx56	5.26449e-07	-0.254353	0.202	0.307	0.0163478
Nuf2	5.45897e-07	-0.268067	0.189	0.282	0.0169517
Nfatc3	5.50432e-07	-0.270949	0.219	0.321	0.0170926
Ppp3ca	5.57099e-07	-0.21083	0.551	0.667	0.0172996
Gpc4	5.64443e-07	-0.325397	0.14	0.227	0.0175276
Tmem109	5.7203e-07	-0.276882	0.223	0.328	0.0177632
Usp11	5.8378e-07	-0.211437	0.259	0.376	0.0181281
Ncdn	5.89117e-07	-0.45608	0.068	0.132	0.0182939
Gypc	6.00053e-07	-0.248274	0.182	0.283	0.0186334
Ccdc59	6.0169e-07	0.240428	0.645	0.648	0.0186843
Tjp1	6.03499e-07	0.327965	0.51	0.481	0.0187405
Mfsd11	6.17745e-07	-0.350363	0.092	0.165	0.0191828
Kars	6.41309e-07	-0.223507	0.435	0.566	0.0199146
Map2k7	6.58652e-07	-0.265293	0.139	0.227	0.0204531
Pex16	6.64954e-07	-0.398715	0.064	0.126	0.0206488
Mov10	6.90751e-07	-0.245282	0.196	0.302	0.0214499
Elf1	7.00704e-07	-0.459002	0.063	0.124	0.021759
Sh3bp1	7.46932e-07	-0.265683	0.152	0.245	0.0231945
Cuedc1	7.92909e-07	-0.242976	0.29	0.406	0.0246222
Retreg2	8.28408e-07	-0.291389	0.143	0.232	0.0257246
Fundc1	8.42768e-07	-0.213512	0.222	0.333	0.0261705
Tada2b	8.62746e-07	-0.49194	0.052	0.109	0.0267909
Mtbp	8.70757e-07	-0.295282	0.11	0.187	0.0270396
Mipep	8.90947e-07	-0.341261	0.153	0.239	0.0276666
Atg4b	8.9601e-07	-0.216181	0.212	0.316	0.0278238
Tmem158	8.98624e-07	-0.397936	0.139	0.225	0.027905
Hand2	9.27283e-07	-0.322387	0.338	0.436	0.0287949
Desi1	9.32797e-07	-0.216325	0.231	0.344	0.0289662
Zxdc	9.55855e-07	-0.36397	0.061	0.121	0.0296822
Med24	9.68024e-07	-0.383047	0.102	0.176	0.0300601
Tm9sf4	9.85332e-07	0.309479	0.514	0.496	0.0305975
Clk1	1.00253e-06	0.241109	0.663	0.656	0.0311316
Tanc2	1.01164e-06	-0.335393	0.162	0.251	0.0314146
Fndc3b	1.02469e-06	-0.208169	0.208	0.313	0.0318197
Polr2l	1.08844e-06	-0.216762	0.196	0.3	0.0337992
Fam126a	1.12336e-06	-0.276831	0.17	0.261	0.0348837
Sort1	1.1368e-06	-0.439421	0.078	0.142	0.0353011
Znhit2	1.14028e-06	-0.276684	0.138	0.224	0.0354091
Suv39h2	1.16041e-06	-0.295046	0.176	0.268	0.0360341
Efnb2	1.17501e-06	-0.272969	0.253	0.355	0.0364875
Dph7	1.19868e-06	-0.233319	0.12	0.202	0.0372226
A430005L14Rik	1.2196e-06	-0.224296	0.247	0.357	0.0378723
Snhg12	1.23884e-06	0.43458	0.425	0.381	0.0384696
Homer3	1.26143e-06	-0.249693	0.196	0.296	0.0391713
Chp1	1.30068e-06	-0.202488	0.203	0.309	0.04039
Jun	1.36276e-06	0.325577	0.698	0.698	0.0423178
Bmp2k	1.37172e-06	-0.354705	0.067	0.129	0.0425959
Jak2	1.37682e-06	-0.281196	0.102	0.176	0.0427544
Usp24	1.44365e-06	-0.266366	0.175	0.267	0.0448296
Rnf103	1.47429e-06	-0.296482	0.104	0.178	0.0457813
Srr	1.48078e-06	-0.257323	0.139	0.225	0.0459827
Smox	1.48542e-06	-0.25243	0.182	0.279	0.0461269
Acadvl	1.49107e-06	-0.224546	0.187	0.286	0.046302
B3gnt5	1.49455e-06	-0.202176	0.343	0.468	0.0464103
Pdzrn3	1.49809e-06	-0.251834	0.176	0.27	0.0465203
Sdc3	1.51807e-06	-0.269652	0.173	0.267	0.0471406
Shf	1.51952e-06	-0.247917	0.147	0.233	0.0471857
Spindoc	1.55606e-06	-0.223162	0.164	0.257	0.0483204
Cstf1	1.56652e-06	-0.24607	0.139	0.223	0.048645

## Sheet: Ms
	p_val	avg_logFC	pct.1	pct.2	p_val_adj
Nnat	3.73341e-205	-5.99444	0.01	0.946	1.15934e-200
Hnrnpa0	2.66599e-161	-1.87253	0.482	0.971	8.2787e-157
Ppp1r14b	1.15768e-95	-1.79418	0.236	0.798	3.59493e-91
H19	1.79984e-88	-2.78903	0.032	0.568	5.58906e-84
H1fx	1.25116e-77	-1.57726	0.316	0.798	3.88523e-73
Basp1	1.05371e-76	-1.37896	0.394	0.833	3.27207e-72
Hnrnpd	1.18083e-76	-1.11989	0.54	0.899	3.66684e-72
Gm47283	5.6034e-75	-1.24565	0.417	0.86	1.74003e-70
Gm42418	1.00313e-70	0.385678	1	0.997	3.11501e-66
Eid2	2.9284e-58	-2.09238	0.065	0.486	9.09356e-54
Marcks	1.28155e-52	-0.571715	0.887	0.985	3.97959e-48
Ube2m	3.10257e-50	-1.26842	0.243	0.648	9.63441e-46
Gnas	6.35125e-47	-0.382906	0.988	0.998	1.97225e-42
Ybx3	3.11659e-43	-1.48996	0.12	0.491	9.67794e-39
Alyref	2.2548e-40	-1.07342	0.309	0.653	7.00183e-36
Cdk2ap1	3.15364e-39	-1.15922	0.274	0.619	9.79299e-35
Wtip	1.80197e-38	-1.68645	0.065	0.388	5.59566e-34
Mbd2	8.98511e-38	-1.63932	0.068	0.39	2.79015e-33
Cul3	1.86933e-36	-0.931182	0.287	0.654	5.80483e-32
Hspa8	4.33981e-35	-0.410101	0.963	0.99	1.34764e-30
Rpl13	1.81565e-34	0.210462	1	1	5.63814e-30
Akirin2	1.13666e-33	-1.06603	0.236	0.583	3.52967e-29
Ryk	1.22708e-33	-1.04068	0.226	0.578	3.81044e-29
Arglu1	1.68515e-33	-0.632257	0.643	0.867	5.23289e-29
Rcc2	2.35638e-32	-0.826446	0.349	0.683	7.31726e-28
Cenpb	2.27153e-31	-1.0441	0.229	0.562	7.05378e-27
Aes	2.00224e-30	-0.56416	0.698	0.885	6.21754e-26
Phc2	7.97543e-30	-1.14909	0.145	0.459	2.47661e-25
Sfpq	8.8807e-30	-0.447423	0.86	0.958	2.75772e-25
Brd1	1.8219e-29	-0.98327	0.256	0.585	5.65754e-25
Map4k4	2.59884e-29	-0.612751	0.583	0.841	8.07018e-25
Ptms	4.35453e-29	-0.518498	0.762	0.922	1.35221e-24
Mtch1	6.02038e-29	-0.619088	0.576	0.841	1.86951e-24
Twist1	1.12175e-28	-1.03313	0.296	0.602	3.48338e-24
Tnrc6c	1.90306e-28	-0.778979	0.359	0.686	5.90956e-24
Akt1	1.92871e-28	-0.904579	0.257	0.575	5.98921e-24
Ier5l	3.32884e-28	-0.999471	0.214	0.53	1.0337e-23
Evl	6.93121e-28	-0.782837	0.334	0.651	2.15235e-23
Hdgf	7.05697e-28	-0.61538	0.6	0.825	2.1914e-23
Kif2a	1.60001e-27	-0.980518	0.201	0.513	4.96852e-23
Qk	4.5659e-27	-0.675004	0.488	0.782	1.41785e-22
Ppp2cb	7.5716e-27	-2.28412	0.02	0.224	2.35121e-22
Dapk3	1.91905e-26	-1.54137	0.068	0.312	5.95922e-22
Csnk2a2	9.55743e-26	-1.03359	0.153	0.442	2.96787e-21
Pcbp1	1.19688e-25	-0.535848	0.638	0.85	3.71668e-21
Efna2	2.51968e-25	-0.938035	0.196	0.496	7.82436e-21
Rps29	2.21463e-24	-0.246241	1	0.998	6.87708e-20
Adnp	2.49008e-24	-2.07233	0.023	0.216	7.73245e-20
Hoxa13	7.52169e-24	-0.954062	0.216	0.503	2.33571e-19
Srsf2	1.23805e-23	-0.559984	0.608	0.813	3.8445e-19
Ckap4	2.40072e-22	-0.67814	0.362	0.661	7.45494e-18
Smap1	4.86429e-22	-0.780365	0.276	0.56	1.51051e-17
Khdrbs3	1.98439e-21	-1.27562	0.108	0.339	6.16213e-17
Purb	3.2529e-21	-0.80084	0.241	0.518	1.01012e-16
Zfp91	3.93238e-21	-0.748581	0.339	0.624	1.22112e-16
Atxn7l3b	5.66937e-21	0.274543	0.992	0.971	1.76051e-16
Tmed7	6.34234e-21	-0.818627	0.173	0.438	1.96949e-16
Rab21	6.65894e-21	-1.29145	0.068	0.278	2.0678e-16
Sppl3	1.4418e-20	-0.845063	0.191	0.459	4.47723e-16
Smad4	2.99492e-20	-0.745651	0.274	0.55	9.30012e-16
Rpl39	3.2152e-20	-0.230675	0.998	0.997	9.98417e-16
Sap30l	4.54692e-20	-1.12014	0.083	0.298	1.41196e-15
Egln1	1.18276e-19	-1.11772	0.105	0.324	3.67282e-15
Ppp2ca	3.34884e-19	-0.453486	0.61	0.823	1.03991e-14
Mprip	5.26963e-19	-0.684649	0.284	0.556	1.63638e-14
Csnk1g2	9.97523e-19	-0.647337	0.281	0.556	3.09761e-14
Kdm1a	1.43694e-18	-0.574182	0.427	0.691	4.46214e-14
Cdk8	2.43894e-18	-0.771268	0.184	0.437	7.57364e-14
Mex3d	3.10293e-18	-1.03174	0.1	0.31	9.63552e-14
Tnks2	3.62135e-18	-0.553801	0.369	0.651	1.12454e-13
Ankrd11	3.82166e-18	-0.4309	0.658	0.875	1.18674e-13
Trim28	4.72244e-18	-0.501489	0.477	0.723	1.46646e-13
Crebzf	7.09415e-18	-0.773563	0.174	0.418	2.20295e-13
Rpl38	7.30032e-18	-0.237018	0.992	0.992	2.26697e-13
Rps21	1.54806e-17	-0.204309	0.993	0.998	4.8072e-13
Ythdf1	1.74206e-17	-0.843852	0.161	0.39	5.40962e-13
Fancf	2.42646e-17	-1.78588	0.023	0.169	7.53489e-13
Smarca5	2.95629e-17	-0.486912	0.601	0.803	9.18016e-13
Rac1	7.68094e-17	-0.547526	0.389	0.651	2.38516e-12
Cop1	1.8367e-16	-0.720107	0.221	0.464	5.70351e-12
Smim19	1.92673e-16	-0.922334	0.1	0.3	5.98309e-12
Maz	2.19348e-16	-0.550019	0.402	0.654	6.81141e-12
Rab12	2.63522e-16	-0.818977	0.131	0.349	8.18314e-12
Tlk1	2.85691e-16	-0.686128	0.291	0.531	8.87155e-12
Tmeff1	5.52915e-16	-0.709069	0.218	0.455	1.71697e-11
Cacna1a	5.71156e-16	-1.1334	0.07	0.245	1.77361e-11
Mex3c	9.94339e-16	-0.749379	0.158	0.383	3.08772e-11
Cdyl	1.55999e-15	-1.04621	0.086	0.268	4.84425e-11
Cenpv	1.70229e-15	-0.861748	0.12	0.32	5.28612e-11
Jun	3.27933e-15	0.41139	0.934	0.887	1.01833e-10
Dpy19l1	8.13665e-15	-1.02624	0.06	0.223	2.52667e-10
Crls1	9.2989e-15	-1.0051	0.07	0.236	2.88759e-10
Marcksl1	1.06125e-14	-0.235711	0.945	0.985	3.2955e-10
Cited2	1.08514e-14	-0.444291	0.601	0.786	3.36967e-10
Chn1	1.46641e-14	-1.09569	0.083	0.25	4.55363e-10
Erbin	1.64841e-14	-0.602194	0.332	0.58	5.11882e-10
2009-03-01	2.14589e-14	-1.41797	0.028	0.159	6.66364e-10
2700081O15Rik	3.21638e-14	-0.659189	0.256	0.484	9.98783e-10
Fos	4.19031e-14	1.20418	0.392	0.229	1.30122e-09
Grk6	4.33345e-14	-0.828912	0.11	0.293	1.34567e-09
Clptm1l	5.67036e-14	-0.755568	0.166	0.371	1.76082e-09
Rtn4	8.8119e-14	-0.381888	0.55	0.781	2.73636e-09
Gas1	9.5822e-14	-0.439631	0.771	0.884	2.97556e-09
Mxi1	9.99235e-14	-0.793501	0.156	0.352	3.10293e-09
Fosb	1.20242e-13	1.8522	0.184	0.051	3.73388e-09
Calr	1.56596e-13	-0.343377	0.781	0.89	4.86278e-09
P3h3	1.63437e-13	-0.623887	0.233	0.454	5.07522e-09
Usp7	2.85458e-13	-0.629309	0.211	0.42	8.86433e-09
Ppp4r2	3.6088e-13	-0.492248	0.422	0.634	1.12064e-08
Kctd2	4.14744e-13	-1.01589	0.066	0.218	1.2879e-08
Nectin3	4.21554e-13	-0.824793	0.105	0.278	1.30905e-08
Gm21887	4.52559e-13	-2.19393	0.012	0.113	1.40533e-08
Mcl1	4.66161e-13	-0.467311	0.39	0.622	1.44757e-08
Ptp4a2	5.72912e-13	-0.409935	0.525	0.734	1.77906e-08
Srsf9	6.86418e-13	-0.344419	0.623	0.811	2.13153e-08
Sirt1	7.11777e-13	-0.887626	0.09	0.253	2.21028e-08
Selenon	8.79238e-13	-0.783517	0.135	0.32	2.7303e-08
Rnf130	8.87451e-13	-0.601801	0.249	0.465	2.7558e-08
Tead1	1.574e-12	-0.616332	0.174	0.368	4.88773e-08
Rps28	1.6953e-12	-0.202873	0.997	0.998	5.26442e-08
Egr1	1.7027e-12	0.915162	0.449	0.295	5.2874e-08
Ctbp1	2.24718e-12	-0.393203	0.468	0.71	6.97818e-08
Osbp	2.32364e-12	-0.924212	0.088	0.246	7.2156e-08
Ptov1	3.06366e-12	-0.2559	0.867	0.933	9.51359e-08
Pdcd7	3.66359e-12	-0.691335	0.121	0.295	1.13766e-07
Spast	4.67713e-12	-0.572285	0.226	0.44	1.45239e-07
Acvr2b	5.34365e-12	-0.6399	0.179	0.374	1.65936e-07
Axin1	5.40752e-12	-0.870117	0.095	0.251	1.6792e-07
Cdc34	7.30372e-12	-0.71889	0.111	0.277	2.26802e-07
Mapkapk2	7.30422e-12	-0.567886	0.199	0.398	2.26818e-07
Trim44	8.2792e-12	-0.522571	0.314	0.524	2.57094e-07
Ppp1r12c	8.61854e-12	-0.871429	0.078	0.226	2.67631e-07
Hoxd11	8.68577e-12	-1.03064	0.201	0.359	2.69719e-07
Ctdspl	1.00365e-11	-0.626577	0.226	0.43	3.11665e-07
Rcor1	1.03084e-11	-0.682859	0.161	0.341	3.20108e-07
Ppp2r2d	1.17429e-11	-0.533006	0.189	0.39	3.64651e-07
AY036118	1.3023e-11	0.359738	0.708	0.585	4.04404e-07
Sav1	1.50664e-11	-0.780098	0.13	0.298	4.67857e-07
Dact3	1.57919e-11	-0.781873	0.136	0.305	4.90385e-07
Lamp1	1.72152e-11	-0.403104	0.462	0.698	5.34585e-07
Uty	1.75378e-11	2.50287	0.111	0.017	5.44602e-07
Rock2	2.19106e-11	-0.540199	0.271	0.479	6.8039e-07
Hand2	3.04236e-11	-0.570795	0.306	0.508	9.44745e-07
Fscn1	3.60008e-11	-0.402977	0.52	0.7	1.11793e-06
Dnajc21	4.47298e-11	-0.692007	0.158	0.329	1.389e-06
Rhou	4.67744e-11	-0.800742	0.115	0.273	1.45249e-06
Ctnnb1	5.25186e-11	-0.251436	0.821	0.919	1.63086e-06
Ubr5	5.93439e-11	-0.459892	0.269	0.479	1.84281e-06
Zfp704	6.16222e-11	-0.626563	0.181	0.361	1.91355e-06
Nr2f6	6.52246e-11	-0.608866	0.191	0.379	2.02542e-06
Vegfb	6.86716e-11	-0.519985	0.211	0.408	2.13246e-06
Lemd2	7.06141e-11	-0.913617	0.076	0.212	2.19278e-06
Ppm1a	8.72609e-11	-0.477706	0.321	0.524	2.70971e-06
Pdxp	8.86831e-11	-0.917133	0.058	0.185	2.75388e-06
mt-Nd3	1.13828e-10	-0.226202	0.947	0.978	3.53469e-06
Fbxo45	1.17409e-10	-0.970832	0.056	0.179	3.64591e-06
Yaf2	1.21163e-10	-0.573801	0.159	0.337	3.76249e-06
Heca	1.3683e-10	-0.993582	0.056	0.179	4.249e-06
Dcakd	1.39568e-10	-0.386147	0.551	0.735	4.33399e-06
Arih1	1.60612e-10	-0.496556	0.259	0.46	4.98749e-06
Fam171a2	1.68648e-10	-0.588703	0.173	0.352	5.23702e-06
Melk	1.68769e-10	-1.19686	0.043	0.153	5.24078e-06
2010107E04Rik	1.78316e-10	-0.299715	0.691	0.841	5.53723e-06
Zfp362	2.05404e-10	-0.660815	0.143	0.309	6.3784e-06
Rbm26	2.33073e-10	-0.418567	0.341	0.56	7.23762e-06
Ccdc71l	2.37582e-10	-0.94629	0.045	0.159	7.37764e-06
Slit3	2.73128e-10	-0.837373	0.086	0.224	8.48146e-06
Ssbp3	3.50087e-10	-0.285438	0.706	0.848	1.08713e-05
Plekho1	3.50535e-10	-0.426366	0.266	0.467	1.08851e-05
Ncor1	3.77735e-10	-0.371457	0.593	0.769	1.17298e-05
Mtss1l	3.84515e-10	-0.971649	0.048	0.162	1.19404e-05
Rnpepl1	4.00718e-10	-0.709461	0.078	0.212	1.24435e-05
Atp5k	4.21554e-10	-0.332758	0.595	0.791	1.30905e-05
Spred1	5.75346e-10	-0.764585	0.128	0.277	1.78662e-05
Fbxl17	5.92211e-10	-0.922857	0.055	0.172	1.83899e-05
Kmt5a	6.09094e-10	-0.53499	0.241	0.423	1.89142e-05
Bptf	6.31593e-10	-0.342571	0.625	0.798	1.96128e-05
Gls	6.6056e-10	-0.556757	0.219	0.395	2.05124e-05
Zfp746	8.88619e-10	-0.619364	0.113	0.26	2.75943e-05
Larp1	1.47922e-09	-0.478306	0.186	0.366	4.59344e-05
Suds3	1.49087e-09	-0.445291	0.296	0.499	4.62961e-05
Btbd2	1.98616e-09	-0.57309	0.168	0.329	6.16762e-05
Fgfrl1	2.12606e-09	-0.453576	0.234	0.425	6.60204e-05
Lsm14b	2.44387e-09	-0.51879	0.161	0.324	7.58895e-05
Hist1h1e	2.81471e-09	0.487526	0.575	0.428	8.7405e-05
Rmnd5a	2.98796e-09	-0.592975	0.154	0.31	9.2785e-05
Fbxl14	2.99692e-09	-0.688363	0.095	0.226	9.30633e-05
Marveld1	3.36728e-09	-0.757685	0.085	0.211	0.000104564
Prkaca	3.77003e-09	-0.542606	0.169	0.329	0.000117071
Cd24a	3.9634e-09	-0.269511	0.874	0.961	0.000123075
Pmepa1	4.02886e-09	-0.583563	0.126	0.27	0.000125108
Kcmf1	4.46613e-09	-0.448106	0.224	0.396	0.000138687
Carm1	5.20587e-09	-0.511238	0.199	0.363	0.000161658
Rap2a	5.27331e-09	-0.797392	0.088	0.212	0.000163752
Nsmce4a	5.42734e-09	-0.319716	0.48	0.683	0.000168535
Galnt1	5.69065e-09	-0.378074	0.304	0.511	0.000176712
Csrp2	6.68671e-09	0.279519	0.957	0.939	0.000207643
C330027C09Rik	7.83529e-09	-0.957332	0.05	0.152	0.000243309
Cox6a1	7.93116e-09	-0.328591	0.54	0.718	0.000246286
Sfr1	8.41294e-09	0.253853	0.874	0.852	0.000261247
Incenp	8.50537e-09	-0.801064	0.101	0.224	0.000264117
Gkap1	8.62742e-09	-0.524469	0.234	0.406	0.000267907
Ccnyl1	9.50101e-09	-0.911045	0.06	0.169	0.000295035
Mki67	1.10516e-08	-0.894584	0.098	0.218	0.000343184
Trim59	1.19413e-08	-0.577358	0.194	0.344	0.000370813
Srsf5	1.36464e-08	0.289971	0.847	0.813	0.000423762
Reps1	1.50754e-08	-0.511793	0.123	0.263	0.000468137
Rrm1	1.5103e-08	-0.472015	0.266	0.428	0.000468994
Slk	1.77429e-08	-0.523333	0.161	0.31	0.000550972
Rhobtb3	2.03397e-08	-0.344318	0.452	0.631	0.000631608
Cdc42bpa	2.2954e-08	-0.453629	0.174	0.331	0.00071279
Cse1l	2.33325e-08	-0.581732	0.154	0.295	0.000724545
H2afx	2.66654e-08	-0.491135	0.465	0.619	0.00082804
Ankrd13a	3.32771e-08	-0.50865	0.095	0.219	0.00103335
Paxbp1	3.54317e-08	-0.534732	0.174	0.325	0.00110026
Ing1	3.73676e-08	-0.404889	0.334	0.523	0.00116038
Tmem119	3.85743e-08	-0.314412	0.349	0.541	0.00119785
Arl5a	3.95148e-08	-0.4745	0.168	0.315	0.00122705
Ppp2r5a	4.19541e-08	-0.553701	0.085	0.202	0.0013028
Gatad2a	4.28182e-08	-0.595955	0.168	0.31	0.00132963
Mark3	4.55906e-08	-0.338442	0.311	0.509	0.00141572
Grk2	5.12575e-08	-0.651785	0.063	0.169	0.0015917
Abhd17c	6.09717e-08	-0.865292	0.065	0.167	0.00189336
Pwwp2a	6.87894e-08	-0.488036	0.228	0.39	0.00213612
Chpt1	7.04005e-08	-0.516693	0.14	0.275	0.00218615
Pde7a	7.47227e-08	-0.440343	0.233	0.401	0.00232036
Mapk3	7.98236e-08	-0.49088	0.135	0.273	0.00247876
Itgb5	9.35415e-08	-0.684371	0.128	0.255	0.00290474
Col9a3	9.5325e-08	0.48832	0.611	0.533	0.00296013
Zic2	9.69723e-08	-0.806507	0.113	0.231	0.00301128
Nudt4	9.81237e-08	-0.423084	0.218	0.379	0.00304704
Fam193b	9.85031e-08	-0.509278	0.194	0.342	0.00305882
Lrrn1	9.85499e-08	-0.641352	0.105	0.223	0.00306027
Eif4a2	1.01304e-07	-0.277941	0.628	0.803	0.00314578
Fam8a1	1.23599e-07	-0.612791	0.106	0.228	0.00383813
Arl8a	1.2863e-07	-0.534205	0.173	0.315	0.00399433
1190002N15Rik	1.42344e-07	-0.749353	0.13	0.248	0.0044202
Eif4ebp2	1.52338e-07	-0.396572	0.259	0.427	0.00473056
Hspa5	1.75565e-07	-0.252275	0.832	0.909	0.00545182
Ptbp1	1.85031e-07	-0.276539	0.503	0.676	0.00574577
Mogs	1.88276e-07	-0.71806	0.06	0.157	0.00584653
Tlk2	2.06257e-07	-0.347186	0.301	0.477	0.00640489
Esco2	2.07053e-07	-0.815943	0.056	0.148	0.00642961
Nckap1	2.18082e-07	-0.446561	0.246	0.395	0.00677209
Nxn	2.18439e-07	-0.479482	0.178	0.32	0.0067832
Cdca3	2.25709e-07	-0.647054	0.08	0.184	0.00700894
Nfyb	2.25958e-07	-0.365492	0.286	0.465	0.00701668
Plekha3	2.31841e-07	-0.726707	0.04	0.125	0.00719936
Zfp652	2.92415e-07	-0.446729	0.186	0.334	0.00908037
Pbx2	3.00993e-07	-0.303243	0.462	0.654	0.00934675
Pclaf	3.18185e-07	-0.905892	0.163	0.275	0.0098806
Sgo1	3.35631e-07	-0.723333	0.063	0.159	0.0104223
Kif15	3.45978e-07	-0.813378	0.086	0.187	0.0107437
Fbxo5	3.66031e-07	-0.571198	0.12	0.236	0.0113664
Tesk1	3.80238e-07	-0.512404	0.146	0.277	0.0118075
Ogfrl1	4.09448e-07	-0.583002	0.108	0.224	0.0127146
R3hdm2	4.20236e-07	-0.407496	0.321	0.482	0.0130496
Kcnmb4os2	4.20813e-07	-0.521808	0.146	0.273	0.0130675
Nuf2	4.25408e-07	-0.871114	0.053	0.14	0.0132102
Pfn2	4.25598e-07	-0.319142	0.425	0.597	0.0132161
Large1	4.57488e-07	-0.389931	0.135	0.263	0.0142064
Usp25	4.69542e-07	-0.70826	0.07	0.167	0.0145807
Selenop	4.69692e-07	-0.457246	0.163	0.304	0.0145853
Ints11	4.99009e-07	-0.524175	0.115	0.233	0.0154957
Med13	4.99107e-07	-0.356238	0.243	0.4	0.0154988
Usp5	5.21458e-07	-0.447501	0.166	0.304	0.0161928
Mgat4b	5.34747e-07	-0.478702	0.1	0.214	0.0166055
Cenpe	5.71268e-07	-0.572206	0.113	0.224	0.0177396
Ncapd2	5.76913e-07	-0.612907	0.14	0.258	0.0179149
Spc25	5.94349e-07	-0.739957	0.101	0.206	0.0184563
Cask	5.99738e-07	-0.56632	0.145	0.27	0.0186237
Kif11	6.06984e-07	-0.699848	0.096	0.199	0.0188487
Cyhr1	6.64024e-07	-0.367684	0.286	0.447	0.0206199
Litaf	6.82423e-07	-0.413037	0.151	0.282	0.0211913
Rnf139	7.26029e-07	-0.471853	0.095	0.204	0.0225454
Nusap1	7.73125e-07	-0.596306	0.091	0.194	0.0240079
Foxk2	7.74443e-07	-0.62513	0.07	0.167	0.0240488
Anln	7.91519e-07	-0.75926	0.066	0.159	0.024579
Fbxl3	8.28362e-07	-0.578949	0.103	0.211	0.0257231
Ckap2l	8.28393e-07	-0.843187	0.076	0.17	0.0257241
Ppp2r5c	8.52784e-07	-0.37606	0.243	0.396	0.0264815
Birc5	8.84422e-07	-0.552276	0.123	0.233	0.027464
Knl1	8.85364e-07	-0.754697	0.075	0.169	0.0274932
Tedc2	9.0008e-07	-0.911329	0.04	0.118	0.0279502
Rnf26	9.09607e-07	-0.444408	0.133	0.256	0.028246
Gnb1	9.3816e-07	-0.251082	0.633	0.772	0.0291327
Asphd2	9.50018e-07	-0.818515	0.04	0.118	0.0295009
Arf6	1.02443e-06	-0.551781	0.101	0.207	0.0318117
Purg	1.02974e-06	-0.55779	0.09	0.192	0.0319764
Isy1	1.03297e-06	-0.514503	0.126	0.241	0.0320768
Tmx2	1.08542e-06	-0.543192	0.118	0.231	0.0337054
Rnf5	1.12124e-06	-0.345527	0.251	0.406	0.0348177
Kif23	1.12509e-06	-0.606438	0.075	0.169	0.0349374
Wee1	1.13185e-06	-0.575905	0.113	0.223	0.0351472
Jpt2	1.16388e-06	-0.466246	0.148	0.272	0.036142
Gpr27	1.18217e-06	-0.81208	0.045	0.125	0.0367098
Rad51ap1	1.19528e-06	-0.667794	0.073	0.167	0.037117
Hbb-y	1.26736e-06	-0.437082	0.166	0.304	0.0393555
Hras	1.28379e-06	-0.33376	0.262	0.42	0.0398657
Haspin	1.30966e-06	-1.09646	0.033	0.105	0.0406689
Neil3	1.36888e-06	-1.16641	0.033	0.105	0.0425077
Ube2e2	1.36888e-06	-0.39613	0.216	0.363	0.0425079
Bub1b	1.37769e-06	-0.863574	0.071	0.16	0.0427814
Papd5	1.41558e-06	-0.946222	0.038	0.113	0.0439581
Map4k3	1.46261e-06	-0.434142	0.095	0.201	0.0454185
2310022B05Rik	1.47584e-06	-0.409572	0.115	0.228	0.0458293
Csnk1e	1.48243e-06	-0.278205	0.485	0.666	0.0460338
Bmi1	1.48963e-06	-0.452904	0.138	0.258	0.0462576
Ccnb2	1.52394e-06	-0.61929	0.081	0.177	0.047323
Aspm	1.54911e-06	-0.463928	0.063	0.152	0.0481046
Ccna2	1.57721e-06	-0.752372	0.091	0.187	0.0489771
Ppfia1	1.59518e-06	-0.312718	0.271	0.437	0.0495351

## Sheet: TP
	p_val	avg_logFC	pct.1	pct.2	p_val_adj
Hnrnpd	0	-1.12224	0.734	0.971	0
Basp1	0	-1.22369	0.723	0.969	0
Ppp1r14b	0	-1.67138	0.504	0.957	0
Hnrnpa0	0	-1.92578	0.548	0.981	0
Nnat	0	-7.27607	0.006	0.981	0
Gm47283	6.68395e-273	-1.39643	0.464	0.903	2.07557e-268
H1fx	4.0466e-262	-1.65742	0.366	0.837	1.25659e-257
H19	5.00761e-247	-3.3052	0.017	0.518	1.55501e-242
Gm42418	1.08263e-224	0.47086	0.998	0.996	3.36188e-220
Ube2m	3.34531e-220	-1.26761	0.381	0.829	1.03882e-215
Eid2	2.21623e-210	-2.01656	0.098	0.596	6.88206e-206
Cdk2ap1	8.10514e-202	-1.368	0.317	0.777	2.51689e-197
Alyref	1.18486e-173	-1.09722	0.42	0.816	3.67934e-169
Marcks	2.02857e-141	-0.491629	0.96	0.991	6.29931e-137
Ybx3	5.51808e-136	-1.43055	0.199	0.592	1.71353e-131
Ryk	2.42392e-134	-1.08928	0.311	0.714	7.527e-130
Gnas	1.71171e-130	-0.346345	0.995	0.994	5.31536e-126
Arglu1	1.8826e-130	-0.707991	0.656	0.894	5.84603e-126
Wtip	5.2297e-123	-1.77507	0.083	0.432	1.62398e-118
Srsf2	2.15327e-112	-0.597972	0.791	0.927	6.68655e-108
Hdgf	3.70988e-112	-0.728749	0.624	0.87	1.15203e-107
Pcbp1	3.46391e-107	-0.573683	0.751	0.921	1.07565e-102
Csnk2a2	4.28937e-107	-1.28583	0.164	0.521	1.33198e-102
Mbd2	8.59894e-103	-1.84428	0.05	0.336	2.67023e-98
Cenpb	6.34755e-101	-1.06217	0.247	0.599	1.97111e-96
Smap1	6.39269e-94	-0.967646	0.288	0.639	1.98512e-89
Akirin2	2.42564e-91	-1.02694	0.242	0.584	7.53233e-87
Hspa8	3.51129e-91	-0.354092	0.994	0.998	1.09036e-86
Adnp	8.72973e-91	-2.83069	0.015	0.237	2.71084e-86
Cul3	5.27384e-87	-0.939503	0.325	0.648	1.63769e-82
Ptms	1.12211e-85	-0.520197	0.81	0.936	3.48449e-81
Mtch1	5.93486e-85	-0.587289	0.682	0.889	1.84295e-80
Ier5l	2.44491e-83	-1.24755	0.152	0.455	7.59219e-79
Rab21	4.34407e-83	-1.55685	0.072	0.337	1.34896e-78
Egln1	5.05526e-83	-1.30783	0.142	0.437	1.56981e-78
Atxn7l3b	3.47435e-81	0.319028	0.991	0.975	1.07889e-76
Rcc2	9.94963e-81	-0.760254	0.442	0.719	3.08966e-76
Map4k4	1.01462e-80	-0.671351	0.545	0.803	3.1507e-76
Phc2	2.12579e-80	-1.13085	0.167	0.472	6.6012e-76
Kif2a	4.20382e-79	-0.940534	0.261	0.577	1.30541e-74
Ppp2ca	1.35617e-78	-0.497363	0.716	0.891	4.21132e-74
Dapk3	4.17128e-77	-1.29537	0.103	0.374	1.29531e-72
Ppp2cb	4.14557e-76	-1.98896	0.03	0.243	1.28732e-71
Zfp91	1.68031e-75	-0.79786	0.37	0.669	5.21786e-71
Csnk1g2	2.75488e-74	-0.726693	0.378	0.68	8.55472e-70
Aes	4.66536e-72	-0.465524	0.815	0.929	1.44873e-67
Tnrc6c	1.96382e-70	-0.74655	0.394	0.683	6.09825e-66
Brd1	5.30773e-69	-0.890325	0.274	0.569	1.64821e-64
Qk	8.23411e-67	-0.705336	0.429	0.709	2.55694e-62
Mprip	1.44894e-66	-0.791565	0.326	0.614	4.49939e-62
Efna2	2.84095e-66	-0.820073	0.262	0.562	8.82201e-62
Purb	8.81924e-66	-0.800906	0.297	0.591	2.73864e-61
Akt1	1.4742e-64	-0.817911	0.294	0.58	4.57783e-60
Ptov1	6.78514e-64	-0.352917	0.907	0.967	2.10699e-59
Kdm1a	8.93009e-64	-0.684952	0.428	0.696	2.77306e-59
Rps21	1.55087e-63	-0.208436	0.998	0.998	4.81593e-59
Rtn4	5.31014e-61	-0.540803	0.584	0.813	1.64896e-56
Rpl39	6.35473e-61	-0.214067	0.999	0.998	1.97333e-56
Tmed7	1.2326e-60	-0.860779	0.202	0.481	3.8276e-56
Ankrd11	2.20647e-60	-0.488033	0.658	0.858	6.85176e-56
Twist1	4.01237e-59	-0.838832	0.435	0.691	1.24596e-54
Cop1	1.23216e-58	-0.763153	0.271	0.553	3.82624e-54
Sppl3	4.1195e-58	-0.79477	0.223	0.499	1.27923e-53
Cdk8	8.51344e-57	-0.854355	0.191	0.456	2.64368e-52
Evl	1.12069e-56	-0.612716	0.426	0.687	3.48009e-52
Crls1	1.16421e-56	-1.21468	0.089	0.307	3.61521e-52
Ythdf1	1.02205e-55	-0.878667	0.213	0.476	3.17377e-51
Kmt5a	1.21554e-55	-0.821386	0.254	0.513	3.77461e-51
Cenpv	9.10671e-55	-0.82205	0.272	0.529	2.82791e-50
Khdrbs3	1.75075e-54	-1.44257	0.055	0.242	5.43661e-50
Mcl1	3.23017e-54	-0.650118	0.435	0.698	1.00307e-49
Ptp4a2	3.25083e-54	-0.515271	0.593	0.814	1.00948e-49
Tnks2	5.4322e-54	-0.607213	0.454	0.708	1.68686e-49
Sav1	2.5919e-53	-0.994293	0.138	0.37	8.04864e-49
Smad4	3.24134e-53	-0.732553	0.293	0.563	1.00653e-48
Tmeff1	2.10758e-52	-0.760303	0.251	0.51	6.54466e-48
Gas1	7.75341e-51	-0.493973	0.833	0.921	2.40767e-46
Rps28	1.17365e-50	-0.224532	0.998	0.996	3.64453e-46
Rac1	8.49442e-48	-0.500304	0.563	0.781	2.63777e-43
Cdc34	1.26013e-47	-0.854773	0.196	0.429	3.91307e-43
Trim28	7.66533e-47	-0.440341	0.645	0.824	2.38032e-42
Crebzf	4.03358e-46	-0.857389	0.18	0.408	1.25255e-41
Sfpq	5.40561e-46	-0.290284	0.943	0.972	1.6786e-41
Sap30l	1.0128e-45	-0.838013	0.185	0.413	3.14505e-41
2700081O15Rik	6.21689e-44	-0.692599	0.263	0.507	1.93053e-39
Ncor1	8.88074e-44	-0.43296	0.629	0.814	2.75774e-39
Mex3d	1.53607e-43	-0.900348	0.142	0.349	4.76997e-39
Prkaca	3.82128e-43	-0.709636	0.219	0.453	1.18662e-38
Kctd2	5.89062e-43	-1.01869	0.088	0.27	1.82922e-38
Vegfb	5.18772e-42	-0.648649	0.316	0.549	1.61094e-37
Eef2	4.43896e-41	-0.235202	0.982	0.989	1.37843e-36
Ckap4	6.51868e-41	-0.527507	0.452	0.686	2.02425e-36
Smim19	7.19023e-41	-0.90636	0.129	0.323	2.23278e-36
Cacna1a	1.25527e-40	-1.20921	0.069	0.232	3.89798e-36
Mapkapk2	2.82673e-39	-0.719377	0.189	0.406	8.77785e-35
Erbin	7.8548e-38	-0.564033	0.318	0.548	2.43915e-33
Mex3c	8.92908e-38	-0.746994	0.186	0.394	2.77275e-33
Smarca5	1.02183e-37	-0.359484	0.738	0.876	3.17308e-33
Cd24a	5.30525e-37	-0.35598	0.832	0.941	1.64744e-32
Fancf	5.4325e-37	-1.4934	0.032	0.158	1.68695e-32
Maz	5.53798e-37	-0.479385	0.472	0.688	1.71971e-32
Cdyl	2.19696e-36	-1.06254	0.093	0.257	6.82222e-32
Ppp2r2d	3.77615e-36	-0.684097	0.23	0.447	1.17261e-31
Ppm1a	1.92545e-35	-0.537276	0.362	0.586	5.97911e-31
Dnajc21	5.24305e-35	-0.742021	0.17	0.365	1.62812e-30
Ubr5	6.76894e-35	-0.595943	0.275	0.488	2.10196e-30
Acvr2b	1.24271e-34	-0.739087	0.138	0.322	3.85899e-30
2009-03-01	1.53504e-34	-1.10439	0.059	0.199	4.76676e-30
Ube2r2	1.8186e-34	-0.280303	0.844	0.933	5.64728e-30
Fscn1	1.93661e-34	-0.338523	0.746	0.865	6.01374e-30
Suds3	2.66627e-34	-0.549311	0.327	0.544	8.27956e-30
Nectin3	3.98221e-34	-0.796069	0.113	0.286	1.2366e-29
Tesk1	3.24852e-33	-0.726858	0.155	0.342	1.00876e-28
Srsf9	4.12786e-33	-0.306451	0.788	0.892	1.28182e-28
Gpr27	5.41458e-33	-0.985564	0.077	0.223	1.68139e-28
Zfp746	6.15932e-33	-0.79065	0.125	0.297	1.91265e-28
Purg	1.35209e-32	-0.779396	0.115	0.284	4.19863e-28
Rab12	8.74229e-32	-0.779185	0.158	0.336	2.71474e-27
Gm21887	9.97162e-32	-1.72343	0.022	0.122	3.09649e-27
Osbp	1.65625e-31	-0.787779	0.112	0.272	5.14316e-27
Plekho1	1.7708e-31	-0.533149	0.316	0.526	5.49888e-27
Sirt1	5.75493e-31	-0.929935	0.08	0.224	1.78708e-26
Chn1	5.9325e-31	-0.721804	0.147	0.321	1.84222e-26
Ssbp3	6.1633e-31	-0.301048	0.803	0.899	1.91389e-26
AY036118	6.76803e-31	0.253932	0.708	0.553	2.10167e-26
Selenon	8.3896e-31	-0.658878	0.16	0.343	2.60522e-26
Gnb1	8.64187e-31	-0.313271	0.754	0.882	2.68356e-26
Tlk1	9.41501e-31	-0.502442	0.309	0.526	2.92364e-26
Lamp1	2.80465e-30	-0.406868	0.521	0.733	8.70929e-26
Fbxo45	2.94845e-30	-1.05468	0.06	0.19	9.15583e-26
Axin1	1.16515e-29	-0.778429	0.108	0.265	3.61814e-25
Lemd2	1.37122e-29	-0.878048	0.086	0.23	4.25804e-25
Tead1	2.11433e-29	-0.584653	0.261	0.455	6.56562e-25
C1galt1	4.01672e-29	-1.09234	0.075	0.209	1.24731e-24
Rnf130	4.5468e-29	-0.566351	0.24	0.438	1.41192e-24
Mgat4b	4.00824e-28	-0.809671	0.106	0.255	1.24468e-23
Fbxl17	1.22531e-27	-0.868239	0.072	0.202	3.80495e-23
Usp7	1.56512e-27	-0.611089	0.236	0.419	4.86017e-23
Ctdspl	2.65425e-27	-0.735184	0.138	0.295	8.24225e-23
Spred1	3.76163e-27	-0.609405	0.196	0.373	1.1681e-22
Cyhr1	5.02038e-27	-0.479944	0.294	0.497	1.55898e-22
Spast	5.56766e-27	-0.54514	0.248	0.441	1.72893e-22
Ankrd40	7.15437e-27	-0.700479	0.147	0.305	2.22165e-22
Enah	1.0885e-26	-0.374184	0.547	0.719	3.38011e-22
Larp1	2.33287e-26	-0.549228	0.228	0.408	7.24426e-22
Ccdc71l	3.42671e-26	-0.938425	0.058	0.176	1.0641e-21
Hspa5	3.93068e-26	-0.252407	0.925	0.959	1.22059e-21
Sertad4	3.9368e-26	-0.557743	0.237	0.415	1.22249e-21
Hras	7.54897e-26	-0.465659	0.39	0.575	2.34418e-21
Pdxp	9.01215e-26	-0.886638	0.088	0.218	2.79854e-21
Ctnnb1	9.43706e-26	-0.219182	0.896	0.946	2.93049e-21
Ppp4r2	9.72471e-26	-0.380777	0.506	0.69	3.01982e-21
Rhou	1.04788e-25	-0.738951	0.116	0.26	3.25399e-21
Sfr1	1.58433e-25	0.233005	0.935	0.918	4.91982e-21
Gatad2a	1.90053e-25	-0.600795	0.215	0.386	5.90172e-21
Mark3	2.11967e-25	-0.450731	0.358	0.558	6.58221e-21
Hoxa13	2.1593e-25	-0.95597	0.084	0.207	6.70527e-21
Asphd2	2.34438e-25	-0.841807	0.065	0.184	7.27999e-21
Trim44	3.36046e-25	-0.468328	0.352	0.545	1.04352e-20
Zmynd19	5.32993e-25	-0.638767	0.158	0.314	1.6551e-20
Manf	5.58309e-25	-0.349925	0.689	0.821	1.73372e-20
Calr	1.33085e-24	-0.212581	0.948	0.964	4.13269e-20
mt-Nd3	1.38983e-24	-0.202785	0.979	0.985	4.31585e-20
Mxi1	1.69275e-24	-0.702508	0.145	0.295	5.2565e-20
Fbxl14	3.7532e-24	-0.691484	0.11	0.249	1.16548e-19
Nckap1	5.50977e-24	-0.453497	0.318	0.508	1.71095e-19
Rcor1	5.69047e-24	-0.565249	0.19	0.356	1.76706e-19
Pwwp2a	9.53372e-24	-0.537294	0.235	0.403	2.96051e-19
Ppp1r12c	9.93244e-24	-0.702964	0.102	0.234	3.08432e-19
Ing1	1.02103e-23	-0.419104	0.365	0.55	3.17059e-19
Fam171a2	2.21126e-23	-0.506749	0.22	0.391	6.86664e-19
Dpy19l1	2.4984e-23	-0.690516	0.113	0.248	7.75828e-19
Rbm26	2.64858e-23	-0.389897	0.432	0.626	8.22465e-19
Cited2	2.84629e-23	-0.497495	0.411	0.579	8.8386e-19
Ndufb9	2.99513e-23	0.220804	0.928	0.909	9.30077e-19
Pdcd7	4.30808e-23	-0.617358	0.165	0.318	1.33779e-18
Ctbp1	7.3525e-23	-0.308215	0.595	0.75	2.28317e-18
Paxbp1	8.12308e-23	-0.569769	0.192	0.348	2.52246e-18
Dact3	8.74211e-23	-0.476857	0.245	0.419	2.71469e-18
Dmwd	1.59151e-22	-0.568147	0.155	0.306	4.94212e-18
Ppfia1	1.91216e-22	-0.443163	0.278	0.458	5.93784e-18
Agap3	2.01346e-22	-0.700336	0.109	0.239	6.25241e-18
Foxk2	4.03167e-22	-0.667049	0.117	0.249	1.25195e-17
Ubn1	5.4588e-22	-0.377201	0.418	0.599	1.69512e-17
Clptm1l	6.31422e-22	-0.547202	0.224	0.387	1.96075e-17
Pitx1	6.54315e-22	-0.306286	0.705	0.82	2.03184e-17
Yaf2	7.95456e-22	-0.50388	0.22	0.384	2.47013e-17
Grk6	1.06063e-21	-0.500277	0.179	0.335	3.29357e-17
Zfp704	1.63545e-21	-0.522639	0.213	0.375	5.07855e-17
Plekha3	2.04822e-21	-1.10848	0.037	0.124	6.36033e-17
Rhobtb3	2.32624e-21	-0.350448	0.453	0.635	7.22368e-17
Pde7a	2.54138e-21	-0.531954	0.231	0.387	7.89176e-17
Gna12	3.74455e-21	-0.731422	0.107	0.231	1.16279e-16
Six2	6.63625e-21	-1.01367	0.103	0.216	2.06075e-16
Chpt1	8.9851e-21	-0.611083	0.143	0.279	2.79014e-16
Kcmf1	1.10526e-20	-0.432671	0.309	0.486	3.43218e-16
Trim33	1.12884e-20	-0.415525	0.36	0.536	3.50538e-16
Zic2	1.31165e-20	-1.10263	0.046	0.136	4.07308e-16
Mid1	1.35251e-20	-0.412241	0.366	0.541	4.19995e-16
Pkdcc	1.80331e-20	-1.07404	0.136	0.254	5.59981e-16
Otulin	2.88773e-20	-0.613533	0.11	0.233	8.96726e-16
Mta1	3.11985e-20	-0.407968	0.321	0.495	9.68808e-16
Rbm15b	3.53083e-20	-0.512087	0.206	0.362	1.09643e-15
Spire1	4.27182e-20	-0.757912	0.082	0.194	1.32653e-15
Ppp2r5c	4.34581e-20	-0.407799	0.281	0.455	1.3495e-15
Siah1a	8.78604e-20	-0.455012	0.231	0.389	2.72833e-15
Wsb2	1.12996e-19	-0.641403	0.112	0.233	3.50887e-15
Gkap1	1.20064e-19	-0.432578	0.289	0.455	3.72836e-15
Galnt1	1.28249e-19	-0.396806	0.33	0.502	3.9825e-15
Ubald2	1.3162e-19	-0.405721	0.296	0.463	4.08719e-15
Spry1	1.38887e-19	-0.80419	0.082	0.189	4.31285e-15
Reps1	1.87565e-19	-0.552888	0.149	0.284	5.82444e-15
Med13	1.91054e-19	-0.501055	0.259	0.417	5.93279e-15
Olfm1	2.28835e-19	-0.731191	0.106	0.223	7.10602e-15
Nudt4	3.27865e-19	-0.371085	0.386	0.556	1.01812e-14
Shb	3.32714e-19	-1.07171	0.036	0.116	1.03318e-14
Bptf	3.72142e-19	-0.291867	0.638	0.8	1.15561e-14
Pmepa1	3.91786e-19	-0.516738	0.18	0.323	1.21661e-14
Atp2a2	6.95319e-19	-0.402484	0.298	0.466	2.15917e-14
Lsm14b	8.37432e-19	-0.445212	0.2	0.349	2.60048e-14
Smarcd2	9.2311e-19	-0.484953	0.178	0.318	2.86653e-14
Hist1h1e	9.38271e-19	0.484179	0.459	0.332	2.91361e-14
Abhd17c	9.90223e-19	-0.7566	0.078	0.179	3.07494e-14
Marveld1	1.04304e-18	-0.555827	0.116	0.238	3.23894e-14
Pdcd5	1.08886e-18	0.204836	0.92	0.908	3.38125e-14
P3h3	1.52693e-18	-0.437048	0.282	0.438	4.74158e-14
Mpc2	1.54089e-18	0.300524	0.759	0.708	4.78493e-14
Dexi	1.56559e-18	-0.50018	0.165	0.302	4.86164e-14
Kcnmb4os2	2.04545e-18	-1.0605	0.043	0.124	6.35173e-14
Rrbp1	3.66103e-18	0.259954	0.856	0.826	1.13686e-13
Abhd17b	4.40064e-18	-0.540557	0.142	0.267	1.36653e-13
Rnf126	5.09848e-18	-0.434039	0.27	0.426	1.58323e-13
Gls	5.09881e-18	-0.453908	0.196	0.34	1.58333e-13
Hand2	8.06276e-18	-0.436069	0.373	0.522	2.50373e-13
Cmip	9.19668e-18	-0.549633	0.109	0.224	2.85584e-13
Mosmo	9.84783e-18	-0.501272	0.162	0.293	3.05805e-13
Slit3	1.42639e-17	-0.694533	0.137	0.253	4.42938e-13
Ube2q2	1.45151e-17	-0.441201	0.196	0.34	4.50737e-13
Csnk1e	1.59233e-17	-0.296548	0.483	0.657	4.94465e-13
Trim59	1.64031e-17	-0.527059	0.235	0.371	5.09364e-13
Nfyb	1.91126e-17	-0.341294	0.369	0.547	5.93503e-13
Slk	2.1939e-17	-0.4945	0.173	0.306	6.81271e-13
Fam19a5	2.60782e-17	-0.975999	0.037	0.112	8.09807e-13
Ogfrl1	3.03737e-17	-0.526418	0.113	0.227	9.43194e-13
Mogs	6.13187e-17	-0.657269	0.089	0.192	1.90413e-12
E2f1	6.20958e-17	-0.79885	0.066	0.155	1.92826e-12
Fkbp4	7.60307e-17	-0.200354	0.842	0.917	2.36098e-12
Arfgef1	1.21705e-16	-0.472546	0.249	0.396	3.7793e-12
Grsf1	1.36949e-16	-0.432232	0.218	0.359	4.25266e-12
Ap2m1	1.46001e-16	-0.265706	0.602	0.735	4.53378e-12
Rcor2	1.61031e-16	-0.41255	0.171	0.302	5.00051e-12
Arf6	2.99903e-16	-0.571146	0.13	0.244	9.3129e-12
Fbxo11	3.03632e-16	-0.408598	0.274	0.424	9.42868e-12
Hoxd11	3.14135e-16	-0.690236	0.252	0.376	9.75484e-12
Cask	3.97211e-16	-0.498081	0.207	0.34	1.23346e-11
Ppp2r5a	4.25926e-16	-0.605656	0.097	0.2	1.32263e-11
Jun	4.44555e-16	0.457427	0.55	0.45	1.38048e-11
Chtf8	4.73388e-16	-0.394011	0.297	0.452	1.47001e-11
Tbx4	6.13001e-16	-0.396062	0.216	0.356	1.90355e-11
Btbd2	7.4933e-16	-0.362793	0.226	0.37	2.32689e-11
Mafg	1.22674e-15	-0.515541	0.138	0.253	3.80941e-11
Ptpra	1.30364e-15	-0.314623	0.346	0.51	4.04819e-11
Carm1	1.49405e-15	-0.385654	0.299	0.448	4.63948e-11
Samd1	1.55378e-15	-0.642602	0.115	0.218	4.82497e-11
Dhx9	1.79001e-15	0.219346	0.817	0.8	5.55853e-11
Pafah1b1	1.95209e-15	0.210491	0.86	0.839	6.06183e-11
Pi4k2a	3.22241e-15	-0.673496	0.088	0.182	1.00065e-10
Neo1	3.24068e-15	-0.312319	0.338	0.499	1.00633e-10
Atxn2	3.623e-15	-0.342918	0.332	0.486	1.12505e-10
Nr2f6	3.70763e-15	-0.345127	0.277	0.432	1.15133e-10
Gm10036	5.02643e-15	0.292193	0.665	0.627	1.56086e-10
Aprt	5.09126e-15	0.202634	0.888	0.872	1.58099e-10
Grk2	5.36708e-15	-0.555182	0.105	0.205	1.66664e-10
R3hdm2	5.58362e-15	-0.406736	0.284	0.429	1.73388e-10
Asxl1	9.18008e-15	-0.501938	0.163	0.28	2.85069e-10
Eno1	9.43216e-15	-0.241916	0.703	0.805	2.92897e-10
Ube3c	1.53513e-14	-0.440473	0.154	0.27	4.76704e-10
Mtdh	1.80426e-14	0.2088	0.848	0.837	5.60276e-10
Ptn	2.17684e-14	0.398674	0.918	0.901	6.75974e-10
Elavl1	2.81637e-14	-0.225454	0.625	0.755	8.74568e-10
Brd7	3.02775e-14	-0.257536	0.541	0.685	9.40207e-10
Tmsb4x	3.9419e-14	0.256623	0.928	0.908	1.22408e-09
Atp13a3	4.87776e-14	-0.611401	0.092	0.182	1.51469e-09
Rybp	5.42515e-14	-0.516633	0.149	0.257	1.68467e-09
Fgfrl1	5.5901e-14	-0.487417	0.133	0.239	1.7359e-09
Taf15	5.69072e-14	0.28494	0.654	0.597	1.76714e-09
Zfp652	5.91812e-14	-0.351541	0.234	0.37	1.83775e-09
Chst2	6.15968e-14	-0.518079	0.152	0.259	1.91277e-09
Zfp219	7.09795e-14	-0.481103	0.162	0.276	2.20413e-09
Bmt2	7.46997e-14	-0.5327	0.103	0.198	2.31965e-09
Bmi1	1.12677e-13	-0.410974	0.159	0.271	3.49896e-09
Oaf	1.20657e-13	-0.307602	0.331	0.479	3.74677e-09
Ccnyl1	1.32524e-13	-0.882157	0.043	0.111	4.11527e-09
Itgb5	1.57694e-13	-0.423576	0.169	0.285	4.89687e-09
Slc12a2	2.00445e-13	-0.36025	0.218	0.343	6.22442e-09
Ubp1	2.38967e-13	-0.343313	0.226	0.357	7.42065e-09
Sestd1	2.46591e-13	-0.380467	0.187	0.31	7.65739e-09
Tk1	2.63147e-13	-0.561391	0.109	0.201	8.17152e-09
Fam8a1	2.91445e-13	-0.498489	0.115	0.211	9.05024e-09
Prkag1	3.0361e-13	-0.364708	0.148	0.259	9.428e-09
Pa2g4	3.22598e-13	-0.237811	0.654	0.757	1.00176e-08
Dcakd	4.14745e-13	-0.208715	0.705	0.797	1.28791e-08
Fam104a	4.20768e-13	0.279496	0.689	0.66	1.30661e-08
Lrrc47	4.64263e-13	-0.457273	0.147	0.252	1.44168e-08
Uqcrc1	6.38243e-13	-0.229174	0.545	0.686	1.98194e-08
Nck2	6.51482e-13	-0.561121	0.1	0.19	2.02305e-08
Sox4	7.14437e-13	-0.222833	0.883	0.921	2.21854e-08
Sdf2l1	7.39251e-13	-0.522594	0.13	0.231	2.2956e-08
Meis2	7.64494e-13	0.684399	0.304	0.208	2.37398e-08
Kcnmb4	8.48454e-13	-0.441815	0.148	0.253	2.6347e-08
Rrm1	8.66341e-13	-0.320487	0.341	0.471	2.69025e-08
Slc35e1	9.28636e-13	-0.569838	0.06	0.134	2.88369e-08
Fibin	1.19894e-12	0.76364	0.328	0.236	3.72308e-08
Setbp1	1.4791e-12	-0.257488	0.384	0.532	4.59304e-08
Gsk3a	1.54716e-12	-0.330356	0.231	0.358	4.8044e-08
Tubg1	1.59911e-12	-0.38227	0.199	0.317	4.96573e-08
Sos1	1.86182e-12	-0.364627	0.159	0.268	5.78151e-08
Tusc1	2.08882e-12	-0.571193	0.059	0.132	6.48642e-08
H1f0	2.43872e-12	-0.268889	0.706	0.8	7.57297e-08
Aff3	2.86965e-12	-0.416636	0.284	0.406	8.91111e-08
Magi2	3.41128e-12	-0.79999	0.052	0.118	1.0593e-07
Hsph1	3.56258e-12	-0.334112	0.314	0.445	1.10629e-07
Erlec1	3.64129e-12	0.459769	0.401	0.317	1.13073e-07
Aurkb	3.67175e-12	-0.745953	0.073	0.147	1.14019e-07
Csnk1g3	4.44582e-12	-0.276875	0.358	0.506	1.38056e-07
Fam117b	4.95634e-12	-0.42939	0.127	0.225	1.53909e-07
Trp53	5.79434e-12	-0.214748	0.571	0.7	1.79931e-07
Tti2	6.04856e-12	-0.614089	0.046	0.11	1.87826e-07
Hmgn3	6.7558e-12	0.261728	0.678	0.644	2.09788e-07
Rnf187	6.98033e-12	-0.205783	0.691	0.804	2.1676e-07
Lrrc75a	7.43169e-12	-0.495939	0.079	0.158	2.30776e-07
Mtss1l	9.93148e-12	-0.664669	0.055	0.122	3.08402e-07
2003-09-01	1.10366e-11	-0.351009	0.186	0.297	3.42719e-07
Tpm1	1.11936e-11	0.228661	0.905	0.886	3.47594e-07
Ncapd2	1.21026e-11	-0.45625	0.2	0.304	3.75823e-07
Nt5dc2	1.22763e-11	-0.205537	0.651	0.752	3.81215e-07
Btbd1	1.46762e-11	-0.270669	0.373	0.519	4.55739e-07
B630019K06Rik	1.48935e-11	-0.486774	0.072	0.146	4.62487e-07
Pgk1	1.59231e-11	-0.218231	0.737	0.831	4.9446e-07
Ppp4c	1.66573e-11	-0.237626	0.471	0.612	5.1726e-07
Rock2	1.69987e-11	-0.331323	0.298	0.424	5.27861e-07
Cdc73	1.98857e-11	-0.382036	0.174	0.281	6.1751e-07
Rap2a	2.38272e-11	-0.493612	0.1	0.183	7.39906e-07
Fgf18	2.55866e-11	-0.608036	0.134	0.223	7.94542e-07
Sbk1	2.60398e-11	-0.305694	0.268	0.398	8.08613e-07
Arih1	2.61463e-11	-0.353571	0.301	0.427	8.1192e-07
Map4k3	2.69578e-11	-0.479957	0.12	0.208	8.37121e-07
Zdhhc18	2.87352e-11	-0.570298	0.056	0.122	8.92313e-07
0610012G03Rik	2.92078e-11	0.226245	0.698	0.691	9.06989e-07
Fbln1	2.95633e-11	-0.22245	0.6	0.712	9.1803e-07
Clstn1	3.09652e-11	-0.378054	0.163	0.265	9.61562e-07
Fndc5	3.44546e-11	-0.80661	0.048	0.109	1.06992e-06
Ddx23	4.13575e-11	0.364601	0.473	0.416	1.28427e-06
Sox12	4.45688e-11	-0.291735	0.322	0.458	1.38399e-06
Tmem259	4.50048e-11	-0.356804	0.171	0.275	1.39753e-06
Sema3f	4.57392e-11	-0.322188	0.169	0.274	1.42034e-06
Msantd3	4.58101e-11	-0.339836	0.184	0.295	1.42254e-06
Xbp1	4.73552e-11	-0.291429	0.337	0.469	1.47052e-06
Cnot6l	5.38449e-11	-0.328162	0.219	0.338	1.67205e-06
Mcm2	5.57817e-11	-0.255427	0.358	0.494	1.73219e-06
Lsm12	6.1905e-11	0.245245	0.675	0.651	1.92234e-06
Tbc1d10b	7.69151e-11	-0.378497	0.15	0.247	2.38845e-06
Pde3b	8.29236e-11	-0.505287	0.06	0.126	2.57503e-06
Zfp362	1.0023e-10	-0.303003	0.204	0.318	3.11245e-06
Melk	1.09959e-10	-0.554477	0.084	0.156	3.41456e-06
Fam168b	1.1079e-10	-0.251446	0.338	0.474	3.44037e-06
Thop1	1.13606e-10	-0.294281	0.224	0.338	3.52781e-06
Ubqln2	1.20121e-10	-0.242239	0.479	0.612	3.73011e-06
Phf10	1.2047e-10	-0.319253	0.224	0.335	3.74095e-06
Znrf1	1.24927e-10	-0.277526	0.342	0.474	3.87935e-06
Cirbp	1.52316e-10	0.266426	0.647	0.615	4.72988e-06
Nup155	1.56682e-10	-0.427493	0.138	0.229	4.86544e-06
Rhoq	1.57978e-10	-0.367743	0.211	0.322	4.90569e-06
Slc30a5	1.65334e-10	-0.343943	0.143	0.241	5.13412e-06
4833439L19Rik	1.78519e-10	-0.306625	0.244	0.357	5.54354e-06
Heca	1.78639e-10	-0.662732	0.058	0.121	5.54729e-06
Rnf139	1.89595e-10	-0.461328	0.113	0.195	5.88749e-06
Jpt2	1.98315e-10	-0.304884	0.237	0.352	6.15826e-06
Adgra3	1.99345e-10	-0.283791	0.29	0.414	6.19026e-06
Rassf8	2.01951e-10	-0.502062	0.105	0.182	6.27118e-06
Creld2	2.11148e-10	-0.303683	0.218	0.329	6.55677e-06
Ccna2	2.63875e-10	-0.464215	0.165	0.252	8.19412e-06
Actr1a	3.00541e-10	-0.269493	0.193	0.301	9.3327e-06
Rmnd5a	3.07735e-10	-0.354425	0.155	0.25	9.5561e-06
Pank1	3.16847e-10	-0.558495	0.088	0.161	9.83904e-06
Nadk2	3.34721e-10	-0.40556	0.097	0.175	1.03941e-05
Gdf11	3.37046e-10	-0.330124	0.166	0.262	1.04663e-05
Tbx2	3.3985e-10	-0.567026	0.094	0.167	1.05533e-05
Ptp4a1	3.57089e-10	-0.217642	0.515	0.646	1.10887e-05
Hbb-y	3.95008e-10	0.276719	0.21	0.319	1.22662e-05
Ppm1l	3.9874e-10	-0.343699	0.168	0.264	1.23821e-05
Fos	4.01879e-10	0.461723	0.333	0.253	1.24795e-05
Kmt2b	4.06032e-10	-0.326205	0.189	0.293	1.26085e-05
Inpp5a	4.30412e-10	-0.620406	0.05	0.108	1.33656e-05
Mxd3	4.35575e-10	-0.667323	0.054	0.113	1.35259e-05
Mphosph8	4.4267e-10	0.301486	0.562	0.526	1.37462e-05
Traip	4.61374e-10	-0.771502	0.046	0.102	1.43271e-05
Sf3b4	4.63189e-10	-0.246319	0.416	0.539	1.43834e-05
Samd4b	4.6344e-10	-0.280956	0.241	0.357	1.43912e-05
Zranb1	4.76797e-10	-0.265562	0.309	0.435	1.4806e-05
Rnf11	4.76833e-10	-0.258089	0.317	0.448	1.48071e-05
Rab35	5.01657e-10	-0.340218	0.162	0.261	1.5578e-05
Ttc19	5.54709e-10	-0.252794	0.273	0.396	1.72254e-05
Casc4	5.59807e-10	0.385706	0.433	0.372	1.73837e-05
Khsrp	5.61103e-10	-0.281273	0.275	0.396	1.74239e-05
Afdn	5.67131e-10	-0.360029	0.184	0.281	1.76111e-05
Nefm	6.39028e-10	-0.452389	0.057	0.116	1.98437e-05
Farp1	6.51965e-10	-0.236731	0.31	0.432	2.02455e-05
Mrpl43	6.70854e-10	0.222318	0.651	0.63	2.0832e-05
Ddx42	7.16657e-10	0.225164	0.596	0.558	2.22543e-05
Tox3	8.13345e-10	-0.461142	0.13	0.21	2.52568e-05
Hdgfl3	8.55589e-10	-0.217357	0.512	0.644	2.65686e-05
Rhno1	9.17195e-10	-0.261117	0.295	0.421	2.84817e-05
Gja1	9.1772e-10	-0.272053	0.422	0.545	2.8498e-05
Dnajc19	9.62576e-10	0.277465	0.57	0.524	2.98909e-05
Myo5a	1.08149e-09	-0.38282	0.127	0.21	3.35836e-05
Cdca2	1.11866e-09	-0.596145	0.073	0.137	3.47378e-05
Ube2e2	1.1375e-09	-0.300119	0.212	0.318	3.53229e-05
Arl8a	1.1658e-09	-0.318306	0.205	0.309	3.62017e-05
Csrp1	1.2517e-09	-0.296466	0.193	0.293	3.88689e-05
Stk39	1.3666e-09	-0.409536	0.102	0.178	4.2437e-05
Gnaq	1.38691e-09	-0.275939	0.279	0.399	4.30676e-05
Cmtm4	1.41033e-09	-0.430479	0.098	0.173	4.3795e-05
Prrx2	1.44897e-09	-0.256225	0.53	0.642	4.49949e-05
Rrm2	1.51022e-09	-0.479001	0.272	0.365	4.68969e-05
Sephs1	1.56628e-09	-0.296399	0.293	0.413	4.86376e-05
Pik3ca	1.60315e-09	-0.278241	0.206	0.31	4.97827e-05
Top2a	1.79293e-09	-0.621138	0.251	0.337	5.56758e-05
Ipo5	1.8041e-09	-0.240711	0.337	0.468	5.60228e-05
Hist1h2ap	2.07045e-09	-0.667702	0.092	0.158	6.42935e-05
Actr5	2.08265e-09	-0.527485	0.065	0.126	6.46726e-05
N4bp1	2.2052e-09	-0.27319	0.296	0.419	6.84779e-05
Kif23	2.22564e-09	-0.441741	0.1	0.171	6.91129e-05
Irf2bp2	2.38197e-09	-0.321922	0.199	0.299	7.39672e-05
Aven	2.44439e-09	-0.285691	0.144	0.233	7.59056e-05
Nrm	2.46346e-09	-0.422031	0.091	0.162	7.64977e-05
Pdgfc	2.85575e-09	-0.308663	0.213	0.314	8.86795e-05
Ext1	2.88251e-09	-0.345232	0.195	0.291	8.95106e-05
Cadm1	2.91933e-09	-0.343582	0.191	0.283	9.06541e-05
Camk2n1	2.92054e-09	-0.70128	0.05	0.103	9.06916e-05
Tatdn2	2.92315e-09	-0.528857	0.055	0.113	9.07725e-05
Ccng2	2.93599e-09	-0.394568	0.214	0.315	9.11713e-05
Ppp5c	2.97516e-09	-0.245973	0.26	0.371	9.23876e-05
Rpa1	3.03465e-09	-0.299655	0.179	0.275	9.42349e-05
Pex6	3.06602e-09	-0.377312	0.146	0.232	9.52092e-05
Smurf2	3.07433e-09	-0.373513	0.155	0.245	9.54671e-05
D17Wsu92e	3.16183e-09	-0.388119	0.141	0.224	9.81842e-05
Tlnrd1	3.22878e-09	-0.297368	0.193	0.291	0.000100263
Ythdc1	3.44333e-09	-0.211591	0.492	0.636	0.000106926
Cse1l	3.6846e-09	-0.286288	0.231	0.336	0.000114418
Stard10	3.79632e-09	-0.44173	0.102	0.174	0.000117887
Spc25	3.90448e-09	-0.506782	0.124	0.198	0.000121246
Hdac3	3.99572e-09	-0.23601	0.387	0.512	0.000124079
Nfix	4.22055e-09	-0.309349	0.262	0.37	0.000131061
Wdhd1	4.28971e-09	-0.410746	0.119	0.197	0.000133208
Rsrc1	4.36264e-09	0.261741	0.604	0.579	0.000135473
Skp2	4.37048e-09	-0.29349	0.301	0.41	0.000135717
Kif20a	4.61444e-09	-0.649158	0.09	0.155	0.000143292
Jak2	4.97123e-09	-0.471768	0.07	0.132	0.000154372
Dyrk1a	5.06099e-09	-0.273129	0.18	0.278	0.000157159
Faf1	5.21522e-09	-0.285604	0.247	0.355	0.000161948
Fosb	5.25385e-09	0.7968	0.121	0.064	0.000163148
Plekhm2	5.56914e-09	-0.463614	0.087	0.155	0.000172939
Hdac1	5.60139e-09	-0.216124	0.463	0.588	0.00017394
1190002N15Rik	5.63205e-09	-0.503791	0.084	0.149	0.000174892
Notch3	6.01035e-09	-0.296282	0.163	0.255	0.00018664
Copz1	6.06054e-09	-0.204763	0.46	0.584	0.000188198
Slc35a4	6.28261e-09	-0.251131	0.217	0.321	0.000195094
Exo1	6.30967e-09	-0.532802	0.093	0.16	0.000195934
Rnf5	6.9078e-09	-0.214156	0.287	0.404	0.000214508
Cyb5b	7.19449e-09	-0.262787	0.224	0.328	0.000223411
Rpl9-ps6	7.57286e-09	0.361909	0.443	0.39	0.00023516
Cadm4	7.80516e-09	-0.613201	0.049	0.101	0.000242374
Wac	7.81609e-09	-0.229688	0.518	0.636	0.000242713
Slc20a1	7.96271e-09	-0.37981	0.089	0.156	0.000247266
Vps54	7.97287e-09	-0.417864	0.097	0.168	0.000247581
Tspan6	8.27179e-09	-0.206614	0.368	0.497	0.000256864
Gsr	8.42249e-09	-0.314129	0.188	0.281	0.000261544
Sys1	8.51679e-09	0.25019	0.603	0.577	0.000264472
Ckap2l	8.80049e-09	-0.495772	0.092	0.156	0.000273282
Bmpr1a	9.19676e-09	-0.234554	0.377	0.504	0.000285587
Ranbp9	9.62245e-09	-0.415708	0.128	0.204	0.000298806
Pbk	1.03618e-08	-0.65534	0.08	0.14	0.000321766
Mrpl10	1.08499e-08	-0.266769	0.191	0.288	0.000336923
Lrp3	1.09838e-08	-0.457731	0.079	0.142	0.000341079
Polr2l	1.10571e-08	-0.280187	0.152	0.239	0.000343356
Eme1	1.1436e-08	-0.471237	0.064	0.121	0.000355123
Ubn2	1.16255e-08	-0.24018	0.378	0.497	0.000361006
Tlk2	1.16458e-08	-0.26498	0.337	0.449	0.000361636
B3gnt5	1.24988e-08	-0.285259	0.219	0.318	0.000388126
Kif11	1.28356e-08	-0.506151	0.108	0.176	0.000398585
Gm9493	1.36565e-08	0.228922	0.657	0.659	0.000424075
Xrn2	1.37524e-08	0.218079	0.672	0.668	0.000427052
Suz12	1.41286e-08	-0.275519	0.364	0.486	0.000438735
Prmt5	1.46804e-08	-0.249901	0.24	0.348	0.000455872
Tsc22d3	1.48844e-08	-0.229873	0.3	0.415	0.000462205
Dennd2a	1.57339e-08	-0.273663	0.233	0.334	0.000488586
Acvr1	1.61394e-08	-0.424929	0.098	0.166	0.000501176
Kat6a	1.67358e-08	-0.270984	0.308	0.423	0.000519696
Fignl1	1.67694e-08	-0.355625	0.137	0.216	0.000520741
Pip4k2a	1.68869e-08	-0.509403	0.062	0.118	0.000524388
Wdr26	1.75743e-08	-0.202144	0.432	0.551	0.000545735
Incenp	1.76787e-08	-0.471172	0.128	0.198	0.000548975
Phactr2	1.77292e-08	-0.348334	0.196	0.286	0.000550545
Mb21d2	1.78024e-08	-0.516404	0.066	0.123	0.000552817
Prim1	1.80178e-08	-0.248345	0.319	0.429	0.000559506
Orc5	1.87529e-08	-0.55185	0.052	0.104	0.000582334
Nab1	1.93802e-08	-0.335197	0.064	0.122	0.000601814
Tysnd1	1.94843e-08	-0.292604	0.13	0.211	0.000605045
Agpat3	1.99693e-08	-0.296805	0.169	0.257	0.000620107
Shisa2	2.22012e-08	-0.384837	0.246	0.337	0.000689413
Fam212a	2.22152e-08	0.288415	0.564	0.537	0.000689849
Mfsd14a	2.37484e-08	-0.241354	0.227	0.33	0.000737458
Add1	2.40258e-08	0.257769	0.525	0.485	0.000746072
Flywch2	2.40716e-08	0.390332	0.401	0.349	0.000747495
Mark1	2.49158e-08	-0.501005	0.068	0.126	0.000773712
Cdk1	2.59234e-08	-0.432382	0.215	0.296	0.000805
Ube2t	2.66554e-08	-0.576513	0.061	0.115	0.000827732
Med25	2.67947e-08	-0.250944	0.284	0.393	0.000832054
Magt1	2.70276e-08	-0.21196	0.439	0.557	0.000839287
Ccdc6	2.73711e-08	-0.317248	0.17	0.257	0.000849956
Fst	2.75737e-08	-0.670125	0.102	0.165	0.000856247
Nkd1	3.048e-08	-0.22787	0.194	0.286	0.000946497
Lrwd1	3.05972e-08	-0.354466	0.157	0.239	0.000950135
Slc7a6	3.2358e-08	-0.377579	0.077	0.137	0.00100481
Podxl2	3.2922e-08	-0.249341	0.324	0.442	0.00102233
Shmt1	3.6712e-08	-0.435271	0.082	0.143	0.00114002
Anln	3.7099e-08	-0.583345	0.077	0.135	0.00115204
Acly	3.78764e-08	-0.233503	0.273	0.383	0.00117618
Meg3	3.89474e-08	0.2001	0.918	0.904	0.00120943
Nup93	3.91608e-08	-0.282832	0.195	0.284	0.00121606
Trim8	4.03633e-08	-0.332097	0.106	0.175	0.0012534
Mis18a	4.08949e-08	-0.336074	0.108	0.178	0.00126991
Lix1l	4.25284e-08	-0.275457	0.199	0.294	0.00132063
Gm26523	4.81799e-08	-0.264524	0.261	0.36	0.00149613
Mad2l2	4.8939e-08	-0.228792	0.183	0.274	0.0015197
Arl5a	5.09729e-08	-0.252217	0.246	0.349	0.00158286
Pura	5.26096e-08	-0.227654	0.235	0.336	0.00163369
Eva1b	5.43815e-08	0.219051	0.64	0.627	0.00168871
Mcm3	5.91853e-08	-0.24758	0.416	0.513	0.00183788
Chrac1	6.02676e-08	0.268035	0.52	0.49	0.00187149
Esco2	6.43152e-08	-0.572994	0.057	0.108	0.00199718
Ctdnep1	7.24428e-08	-0.218889	0.323	0.44	0.00224957
Fdps	7.34522e-08	-0.212667	0.435	0.55	0.00228091
Klhdc3	7.45534e-08	-0.313338	0.162	0.242	0.00231511
Tufm	7.67908e-08	-0.238062	0.253	0.354	0.00238458
Ivns1abp	7.73248e-08	-0.228741	0.376	0.484	0.00240117
Mknk2	7.73754e-08	-0.227399	0.225	0.323	0.00240274
Taf6l	7.81518e-08	-0.228837	0.241	0.343	0.00242685
Isg20l2	7.82138e-08	-0.275378	0.185	0.273	0.00242877
Srf	8.28338e-08	-0.373482	0.113	0.182	0.00257224
Mki67	8.85589e-08	-0.510194	0.213	0.286	0.00275002
Gm20604	9.18623e-08	-0.305557	0.129	0.203	0.0028526
Ankrd13a	9.54645e-08	-0.322481	0.15	0.229	0.00296446
Cdk16	9.68815e-08	-0.21507	0.284	0.395	0.00300846
Mtmr4	9.77333e-08	-0.505591	0.1	0.164	0.00303491
Ccnf	9.84501e-08	-0.580329	0.07	0.124	0.00305717
Spindoc	9.99124e-08	-0.294634	0.121	0.194	0.00310258
Cnot6	1.05854e-07	-0.224979	0.397	0.515	0.00328707
Heg1	1.06151e-07	-0.493683	0.057	0.108	0.00329632
Glul	1.16019e-07	-0.210221	0.274	0.373	0.00360274
Cinp	1.19715e-07	-0.278125	0.155	0.234	0.00371753
Serinc3	1.20212e-07	-0.278485	0.188	0.276	0.00373295
Zfp608	1.2136e-07	-0.250634	0.309	0.412	0.0037686
Hmga1	1.21953e-07	-0.467935	0.069	0.124	0.003787
Gpc1	1.3025e-07	-0.277231	0.161	0.243	0.00404466
Cdc42bpa	1.30735e-07	-0.282393	0.23	0.324	0.00405972
Dhcr7	1.31384e-07	-0.319989	0.127	0.2	0.00407985
Gm11361	1.3182e-07	0.582907	0.197	0.139	0.00409342
Ncapg	1.37572e-07	-0.510268	0.084	0.141	0.00427203
Wdr5	1.38711e-07	-0.23624	0.17	0.255	0.00430741
Rad51	1.3904e-07	-0.36305	0.117	0.184	0.00431762
Map3k1	1.46227e-07	-0.478512	0.066	0.12	0.0045408
Trim32	1.55258e-07	-0.240444	0.173	0.26	0.00482123
Knl1	1.58398e-07	-0.404535	0.102	0.165	0.00491873
Mms22l	1.58634e-07	-0.351352	0.092	0.154	0.00492607
Tapt1	1.5978e-07	-0.271734	0.077	0.136	0.00496165
Crlf1	1.69418e-07	-0.340689	0.249	0.331	0.00526093
Tmem50b	1.70216e-07	-0.57637	0.061	0.111	0.00528573
Selenom	1.72466e-07	0.335738	0.488	0.456	0.0053556
Spcs3	1.79199e-07	-0.231001	0.248	0.349	0.00556466
Fbxl3	1.80014e-07	-0.427299	0.112	0.177	0.00558998
Nuf2	1.83029e-07	-0.667112	0.1	0.16	0.00568361
Cenph	1.91288e-07	-0.336799	0.153	0.229	0.00594008
Rbm10	1.93699e-07	-0.235731	0.334	0.445	0.00601492
Lrp12	1.97134e-07	-0.444642	0.092	0.153	0.00612161
Smoc1	1.98356e-07	-0.500157	0.072	0.126	0.00615954
Mettl3	2.01024e-07	-0.237447	0.162	0.244	0.00624241
Reep4	2.02369e-07	-0.371114	0.112	0.176	0.00628417
Tln1	2.05175e-07	0.245386	0.578	0.566	0.00637129
Lemd3	2.09345e-07	-0.381415	0.079	0.135	0.00650079
Chp1	2.09778e-07	-0.258886	0.148	0.225	0.00651423
Egr1	2.13084e-07	0.297123	0.402	0.334	0.00661691
Hist1h2ae	2.13559e-07	-0.681694	0.176	0.241	0.00663165
Sirt6	2.17047e-07	-0.255196	0.146	0.224	0.00673996
Sp1	2.21202e-07	-0.278521	0.179	0.263	0.00686899
Prpf3	2.35782e-07	-0.248607	0.164	0.246	0.00732173
S100a11	2.40039e-07	0.222774	0.678	0.66	0.00745393
Tmem98	2.45974e-07	-0.274876	0.222	0.316	0.00763824
Pclaf	2.51282e-07	-0.383835	0.4	0.477	0.00780305
Atp13a2	2.80445e-07	-0.266957	0.154	0.231	0.00870866
Utp4	2.86051e-07	-0.311292	0.109	0.176	0.00888274
Pgpep1	2.93451e-07	-0.278879	0.186	0.271	0.00911254
Rnf157	3.08846e-07	-0.287358	0.109	0.176	0.00959061
Kif15	3.40019e-07	-0.346467	0.157	0.229	0.0105586
Ttll12	3.50612e-07	-0.299658	0.116	0.183	0.0108875
Pdia4	3.52842e-07	-0.200435	0.487	0.597	0.0109568
Nup85	3.58455e-07	-0.335124	0.134	0.204	0.0111311
Irs1	3.62014e-07	-0.411481	0.085	0.142	0.0112416
Cdk7	3.63415e-07	0.316716	0.433	0.387	0.0112851
Ube2j1	3.64063e-07	-0.245734	0.147	0.223	0.0113052
Pygo1	3.6563e-07	-0.260424	0.23	0.322	0.0113539
Pias2	3.71512e-07	-0.274688	0.223	0.313	0.0115366
Zdhhc8	4.08746e-07	-0.292302	0.131	0.203	0.0126928
Fbxo5	4.11344e-07	-0.456859	0.128	0.19	0.0127735
Tshz2	4.1247e-07	0.256151	0.601	0.538	0.0128084
Tmem158	4.15475e-07	-0.440983	0.095	0.155	0.0129017
Cs	4.40586e-07	-0.204219	0.322	0.429	0.0136815
Qser1	4.58082e-07	-0.256504	0.284	0.383	0.0142248
Lypla1	4.61628e-07	-0.239791	0.163	0.245	0.0143349
Edem1	4.66441e-07	-0.49291	0.064	0.114	0.0144844
Zfp414	4.86761e-07	-0.224568	0.147	0.223	0.0151154
Patz1	4.89762e-07	-0.259908	0.207	0.294	0.0152086
Nfkb1	4.905e-07	-0.36164	0.12	0.186	0.0152315
Rnf149	4.92689e-07	-0.209356	0.256	0.358	0.0152995
Zfp385a	4.93917e-07	-0.309777	0.103	0.166	0.0153376
Cables2	5.00667e-07	-0.416662	0.072	0.125	0.0155472
Tbccd1	5.07666e-07	-0.290045	0.085	0.143	0.0157646
Cenpf	5.11564e-07	-0.22223	0.198	0.275	0.0158856
Zc4h2	5.17712e-07	-0.313475	0.091	0.151	0.0160765
Meis1	5.2612e-07	0.525841	0.202	0.141	0.0163376
Mrpl37	5.3109e-07	-0.230495	0.149	0.226	0.0164919
Nr2c2	5.40573e-07	-0.222192	0.182	0.265	0.0167864
Kpna2	5.45069e-07	-0.490961	0.078	0.131	0.016926
Dhfr	5.58863e-07	-0.253329	0.249	0.336	0.0173544
Klf13	5.65355e-07	-0.315459	0.132	0.202	0.017556
Slc1a5	5.77958e-07	-0.392138	0.07	0.122	0.0179473
Msmo1	5.78635e-07	-0.290335	0.308	0.397	0.0179683
Vegfa	5.97056e-07	-0.325194	0.151	0.223	0.0185404
Bak1	6.00906e-07	-0.205281	0.191	0.278	0.0186599
Slc16a3	6.10024e-07	-0.42913	0.088	0.145	0.0189431
Drosha	6.36444e-07	-0.227476	0.244	0.337	0.0197635
Usp24	6.76408e-07	-0.339967	0.122	0.186	0.0210045
Fam102b	6.96954e-07	-0.432954	0.076	0.129	0.0216425
Hoxd13	7.04934e-07	-0.385571	0.124	0.188	0.0218903
Plod2	7.12032e-07	-0.236974	0.234	0.325	0.0221107
Vkorc1l1	7.15067e-07	-0.234662	0.152	0.23	0.022205
Hypk	7.86946e-07	0.230771	0.577	0.561	0.024437
Ect2	7.97216e-07	-0.512389	0.086	0.14	0.0247559
Setd1a	7.97437e-07	-0.292151	0.098	0.159	0.0247628
Epn1	8.36015e-07	-0.231361	0.372	0.484	0.0259608
Birc2	8.38418e-07	-0.223302	0.225	0.312	0.0260354
Dnajb14	8.4331e-07	-0.253185	0.203	0.286	0.0261873
Hs6st1	8.47625e-07	-0.421173	0.082	0.136	0.0263213
Pola2	8.97022e-07	-0.276763	0.126	0.192	0.0278552
Dusp9	9.01307e-07	-0.314383	0.115	0.179	0.0279883
Sgo1	9.05055e-07	-0.436674	0.077	0.127	0.0281047
Kat2a	9.3457e-07	-0.285518	0.099	0.159	0.0290212
Rnf169	9.42079e-07	-0.434736	0.085	0.139	0.0292544
Uggt1	9.54341e-07	-0.293757	0.145	0.218	0.0296351
Dach1	9.59178e-07	-0.279173	0.147	0.216	0.0297854
Ncaph	9.61818e-07	-0.298009	0.116	0.179	0.0298673
Ncstn	1.00326e-06	-0.327078	0.107	0.168	0.0311543
Cited1	1.0376e-06	-0.262198	0.181	0.259	0.0322207
Cyp26b1	1.09664e-06	-0.210218	0.185	0.26	0.0340541
Tgif1	1.13659e-06	-0.208092	0.3	0.403	0.0352946
Tubgcp4	1.14349e-06	-0.224917	0.152	0.226	0.0355089
Bub1b	1.17745e-06	-0.285024	0.134	0.199	0.0365634
Mon2	1.18413e-06	-0.236394	0.178	0.26	0.0367709
Abhd8	1.22594e-06	-0.217573	0.3	0.398	0.0380691
Dcbld2	1.23575e-06	-0.321524	0.1	0.158	0.0383739
Trap1	1.23876e-06	-0.236669	0.195	0.275	0.0384671
Snx9	1.27775e-06	-0.25889	0.154	0.226	0.0396781
Nfe2l1	1.28153e-06	0.340085	0.403	0.361	0.0397953
Large1	1.35392e-06	-0.337423	0.121	0.186	0.0420433
Zfp651	1.41665e-06	-0.371527	0.096	0.152	0.0439911
Mta3	1.43347e-06	-0.236923	0.176	0.254	0.0445134
Rnpepl1	1.45521e-06	-0.298689	0.122	0.186	0.0451887
Taf7	1.45528e-06	0.246297	0.516	0.482	0.0451907
Ppp6r1	1.48274e-06	-0.325881	0.088	0.143	0.0460436
Rnf26	1.48356e-06	-0.266305	0.209	0.29	0.046069
Psat1	1.51604e-06	-0.323778	0.119	0.182	0.0470774
Fzd8	1.51825e-06	-0.306319	0.161	0.23	0.0471462
Pdcd4	1.54307e-06	0.223198	0.566	0.536	0.0479169
Sgo2a	1.54541e-06	-0.429697	0.099	0.155	0.0479896
Mfsd14b	1.54633e-06	-0.275364	0.118	0.182	0.0480183

## Sheet: LDC
	p_val	avg_logFC	pct.1	pct.2	p_val_adj
Nnat	9.27483e-65	=-Inf	0	0.963	2.88011e-60
Hnrnpa0	1.99741e-53	-1.74228	0.54	0.995	6.20254e-49
Ppp1r14b	9.6155e-37	-1.7383	0.301	0.883	2.9859e-32
Gm42418	5.85999e-32	0.298559	1	0.989	1.8197e-27
Hnrnpd	3.82122e-31	-1.00884	0.699	0.936	1.1866e-26
Eid2	1.42648e-26	-2.89503	0.04	0.569	4.42964e-22
H1fx	2.6162e-26	-1.49389	0.335	0.846	8.12409e-22
Gnas	1.77847e-22	-0.393774	1	1	5.52269e-18
Cdk2ap1	3.98039e-22	-1.30905	0.301	0.803	1.23603e-17
Basp1	3.9003e-20	-1.24207	0.381	0.793	1.21116e-15
Ube2m	5.86666e-19	-1.31581	0.25	0.713	1.82177e-14
Eef2	2.55813e-18	-0.46195	0.994	1	7.94376e-14
Aes	8.53131e-17	-0.800893	0.642	0.883	2.64923e-12
Alyref	9.93137e-16	-1.01468	0.358	0.771	3.08399e-11
Hspa8	1.12101e-14	-0.390222	0.989	1	3.48108e-10
Wtip	1.69518e-14	-2.02681	0.051	0.399	5.26406e-10
Phc2	2.82234e-14	-1.38386	0.182	0.585	8.76421e-10
Gm47283	1.02371e-13	-0.861995	0.46	0.83	3.17893e-09
Ybx3	3.09756e-13	-1.4101	0.114	0.479	9.61885e-09
Mtch1	4.15046e-13	-0.697151	0.614	0.899	1.28884e-08
Qk	5.77924e-13	-0.692011	0.659	0.931	1.79463e-08
Sppl3	7.92174e-13	-1.21172	0.188	0.574	2.45994e-08
Marcks	1.02291e-12	-0.542014	0.83	0.963	3.17645e-08
Pcbp1	1.15729e-12	-0.640411	0.608	0.867	3.59373e-08
Sox4	1.72721e-12	-0.510593	0.955	1	5.36349e-08
Atxn7l3b	3.67344e-12	0.365606	0.989	0.995	1.14071e-07
Hdgf	4.83348e-12	-0.78559	0.494	0.819	1.50094e-07
mt-Co1	1.29869e-11	-0.200868	1	1	4.03282e-07
Smad4	1.62935e-11	-0.85726	0.29	0.686	5.05963e-07
Cdk8	2.52925e-11	-1.27226	0.153	0.495	7.85408e-07
Smap1	3.19115e-11	-0.999523	0.267	0.628	9.90949e-07
Mxi1	3.85403e-11	-1.09305	0.153	0.505	1.19679e-06
Map4k4	5.15396e-11	-0.625742	0.659	0.904	1.60046e-06
Evl	8.60339e-11	-0.869338	0.307	0.681	2.67161e-06
H19	1.03527e-10	#NAME?	0	0.213	3.21484e-06
Cenpb	1.04605e-10	-1.02033	0.222	0.574	3.24829e-06
Ptov1	1.24146e-10	-0.374069	0.881	0.968	3.85512e-06
Akirin2	1.9806e-10	-1.00238	0.273	0.622	6.15034e-06
Mex3d	2.28369e-10	-1.45853	0.085	0.378	7.09154e-06
Ptms	2.77304e-10	-0.462331	0.773	0.941	8.61112e-06
Tnks2	2.86617e-10	-0.776071	0.403	0.729	8.90032e-06
Tpi1	3.13644e-10	-0.332245	0.943	1	9.73958e-06
Brd1	7.57975e-10	-0.985495	0.256	0.574	2.35374e-05
Akt1	8.21952e-10	-0.795772	0.301	0.66	2.55241e-05
Dapk3	8.64763e-10	-1.48836	0.057	0.324	2.68535e-05
Hoxa13	9.79211e-10	-1.24555	0.153	0.468	3.04074e-05
Mbd2	1.00219e-09	-1.28548	0.074	0.351	3.1121e-05
Mprip	1.36256e-09	-0.911675	0.216	0.543	4.23115e-05
Efna2	1.62651e-09	-1.11088	0.165	0.479	5.05079e-05
Rtn4	1.95158e-09	-0.511056	0.676	0.878	6.06025e-05
Ckap4	2.76193e-09	-0.618457	0.591	0.814	8.57662e-05
Irx1	2.78636e-09	-0.655032	0.625	0.824	8.65247e-05
Csnk1g2	3.83891e-09	-0.739653	0.278	0.633	0.00011921
Egln1	4.52437e-09	-1.33534	0.119	0.399	0.000140495
Kdm1a	5.24851e-09	-0.599653	0.534	0.787	0.000162982
Hnrnpk	7.47142e-09	-0.300535	0.966	1	0.00023201
Ube2r2	8.09151e-09	-0.443609	0.761	0.926	0.000251266
Ryk	8.78631e-09	-0.861225	0.261	0.574	0.000272841
Rab21	9.19895e-09	-1.40958	0.074	0.324	0.000285655
Ythdf1	9.30698e-09	-0.928482	0.153	0.463	0.00028901
Chchd2	1.01547e-08	0.228412	1	0.995	0.000315333
Arglu1	1.02986e-08	-0.486501	0.58	0.878	0.000319803
P3h3	1.08897e-08	-0.847434	0.267	0.58	0.000338158
Crls1	1.11305e-08	-1.8571	0.034	0.25	0.000345634
Maz	1.18578e-08	-0.664996	0.392	0.723	0.00036822
Adnp	1.56159e-08	-2.44789	0.017	0.207	0.00048492
Malat1	1.68672e-08	0.249511	1	1	0.000523776
Ier5l	1.80036e-08	-0.992651	0.17	0.473	0.000559067
Ankrd11	2.12053e-08	-0.461992	0.619	0.888	0.000658487
Marveld1	2.30361e-08	-1.30001	0.074	0.324	0.000715341
Gapdh	2.82922e-08	-0.211132	1	1	0.000878559
Rcor1	2.91245e-08	-0.96918	0.148	0.441	0.000904402
Cd24a	3.0122e-08	-0.278349	0.994	1	0.000935379
Kif2a	3.34239e-08	-1.04177	0.193	0.473	0.00103791
Tmed7	3.36237e-08	-0.828476	0.227	0.543	0.00104412
Pkm	3.62e-08	-0.364872	0.932	0.995	0.00112412
Kctd2	4.21563e-08	-1.70647	0.051	0.266	0.00130908
AY036118	4.47664e-08	0.796647	0.665	0.452	0.00139013
Serpinh1	5.05828e-08	-0.362956	0.92	0.989	0.00157075
Selenon	6.20971e-08	-0.992293	0.148	0.436	0.0019283
Sap30l	6.82205e-08	-1.22109	0.091	0.335	0.00211845
mt-Nd1	7.35675e-08	-0.208725	1	1	0.00228449
Hist1h1e	7.38443e-08	0.702078	0.585	0.351	0.00229309
Tnrc6c	7.69632e-08	-0.708821	0.352	0.67	0.00238994
Cul3	7.86419e-08	-0.873856	0.284	0.601	0.00244207
Tesk1	8.00513e-08	-1.1172	0.085	0.33	0.00248583
Adgra3	8.53233e-08	-0.651408	0.483	0.777	0.00264955
Pafah1b1	9.72569e-08	0.481103	0.841	0.771	0.00302012
H1f0	9.99799e-08	-0.510562	0.699	0.872	0.00310468
Ppp2r2d	1.02512e-07	-0.9368	0.165	0.452	0.00318331
Acvr2b	1.04661e-07	-0.842296	0.199	0.5	0.00325005
Csnk2a2	1.06919e-07	-1.04205	0.148	0.415	0.00332014
Ppp2ca	1.21457e-07	-0.470241	0.716	0.867	0.00377162
Rcc2	1.34424e-07	-0.529776	0.625	0.872	0.00417427
Sfpq	1.37126e-07	-0.350677	0.869	0.984	0.00425817
Calr	1.43341e-07	-0.397897	0.875	0.947	0.00445117
Smim19	1.47754e-07	-1.10041	0.108	0.356	0.0045882
Gas1	1.48069e-07	-0.956064	0.222	0.5	0.00459799
Hmgb1	1.64357e-07	0.250866	1	0.995	0.00510377
Ppp2cb	2.15235e-07	-2.02595	0.023	0.197	0.0066837
Gm10036	2.18434e-07	0.643606	0.67	0.532	0.00678304
Junb	2.74605e-07	1.44323	0.312	0.106	0.00852732
Sav1	3.12532e-07	-1.18611	0.091	0.324	0.00970505
Abhd17c	4.18534e-07	-1.61261	0.034	0.213	0.0129967
Timm8b	4.32687e-07	0.551398	0.773	0.697	0.0134362
Med13	5.78955e-07	-0.686375	0.188	0.484	0.0179783
Mogs	7.63401e-07	-1.44883	0.051	0.239	0.0237059
Crebzf	7.90945e-07	-0.912627	0.153	0.415	0.0245612
Rac1	7.97505e-07	-0.560603	0.455	0.723	0.0247649
Arih1	7.97626e-07	-0.699721	0.227	0.511	0.0247687
Ubr5	1.12112e-06	-0.650753	0.256	0.548	0.0348141
Sfr1	1.36095e-06	0.278872	0.977	0.947	0.0422616
Prkaca	1.36814e-06	-0.828041	0.199	0.441	0.042485
Slc12a2	1.38497e-06	-0.890344	0.114	0.34	0.0430076
Cdc42ep3	1.41613e-06	0.32616	0.949	0.92	0.0439752

## Sheet: DPP
	p_val	avg_logFC	pct.1	pct.2	p_val_adj
Nnat	5.13521e-237	-7.80298	0.003	0.991	1.59464e-232
Hnrnpa0	1.17641e-179	-1.87698	0.829	0.994	3.65311e-175
Hnrnpd	6.83868e-160	-1.09997	0.964	0.998	2.12361e-155
Gm47283	1.26888e-156	-1.60034	0.798	0.996	3.94025e-152
Ppp1r14b	9.17012e-153	-1.56258	0.747	0.989	2.8476e-148
Basp1	1.29554e-147	-1.21566	0.871	0.996	4.02304e-143
H1fx	8.66166e-135	-1.47267	0.718	0.981	2.6897e-130
Hist1h1e	3.42402e-125	0.942704	0.999	0.978	1.06326e-120
Alyref	1.94261e-116	-1.03968	0.795	0.991	6.03238e-112
Ybx3	1.46314e-109	-1.46082	0.506	0.909	4.54349e-105
Cdk2ap1	1.30936e-108	-1.20622	0.66	0.959	4.06597e-104
Ube2m	1.77223e-107	-1.29578	0.579	0.935	5.50331e-103
Gm42418	1.2709e-105	0.659014	1	0.998	3.94652e-101
Eid2	3.50546e-87	-2.11866	0.113	0.657	1.08855e-82
Twist1	2.66406e-83	-0.933519	0.901	0.974	8.27269e-79
Hist1h4d	9.66557e-79	0.921863	0.979	0.836	3.00145e-74
Rcc2	1.94865e-76	-0.795392	0.807	0.972	6.05113e-72
Pcbp1	1.50794e-74	-0.658299	0.934	0.985	4.68261e-70
Wtip	1.60047e-73	-2.02026	0.109	0.596	4.96995e-69
Gnas	3.18294e-72	-0.385018	0.997	0.998	9.88398e-68
Marcks	2.69198e-70	-0.519802	0.99	0.994	8.3594e-66
Hdgf	2.81266e-70	-0.712817	0.872	0.97	8.73417e-66
Arglu1	9.88089e-70	-0.738578	0.825	0.974	3.06831e-65
Ryk	2.97803e-68	-1.11357	0.444	0.851	9.24768e-64
Srsf2	9.91762e-68	-0.499077	0.985	0.994	3.07972e-63
Hist1h1b	2.27025e-61	0.477037	0.997	0.998	7.04981e-57
Mtch1	1.29363e-58	-0.647699	0.842	0.972	4.0171e-54
Mbd2	1.64163e-58	-1.77648	0.123	0.553	5.09776e-54
Csnk2a2	1.13024e-56	-1.27471	0.284	0.717	3.50974e-52
Aes	3.34673e-56	-0.606159	0.89	0.987	1.03926e-51
H19	1.78139e-55	-4.2664	0.008	0.324	5.53175e-51
Smap1	1.15728e-51	-1.0499	0.435	0.812	3.59369e-47
Cenpb	1.54844e-49	-1.13179	0.335	0.737	4.80836e-45
Ppp2cb	2.06657e-49	-1.86276	0.065	0.425	6.41732e-45
Ier5l	4.57076e-49	-1.401	0.219	0.626	1.41936e-44
Csnk1g2	1.08946e-48	-0.907771	0.508	0.832	3.3831e-44
Kif2a	1.87783e-48	-1.00041	0.435	0.79	5.83123e-44
Zfp91	1.7552e-47	-0.744133	0.653	0.905	5.45042e-43
Akt1	8.36671e-47	-0.982848	0.409	0.782	2.59811e-42
Cul3	5.76995e-46	-0.928249	0.488	0.827	1.79174e-41
Rab21	4.67023e-44	-1.55606	0.11	0.477	1.45025e-39
Ppp2ca	4.70876e-44	-0.467603	0.917	0.976	1.46221e-39
Kdm1a	5.40637e-44	-0.773806	0.62	0.892	1.67884e-39
Efna2	1.83188e-43	-1.03558	0.344	0.708	5.68855e-39
Map4k4	4.68982e-43	-0.702106	0.715	0.924	1.45633e-38
Hspa8	2.04888e-42	-0.266977	0.999	0.998	6.36239e-38
Egln1	3.11584e-42	-1.20276	0.255	0.637	9.67561e-38
Hoxa13	2.83261e-41	-0.938662	0.463	0.799	8.79611e-37
Phc2	3.24609e-41	-1.22159	0.216	0.596	1.00801e-36
Hist1h3e	2.0976e-40	1.03605	0.715	0.393	6.51367e-36
Rpl39	6.97707e-39	-0.256858	0.999	1	2.16659e-34
Purb	4.28843e-38	-0.88795	0.506	0.814	1.33169e-33
Akirin2	1.79862e-37	-0.905213	0.399	0.737	5.58524e-33
Sap30l	2.22325e-37	-1.048	0.282	0.648	6.90385e-33
Rtn4	1.55039e-36	-0.592172	0.712	0.922	4.81442e-32
Cdk8	3.12585e-36	-0.976113	0.282	0.641	9.70671e-32
Brd1	2.13958e-35	-0.894036	0.405	0.726	6.64403e-31
Crls1	2.58337e-35	-1.41298	0.106	0.421	8.02215e-31
Qk	2.78137e-35	-0.63834	0.639	0.875	8.637e-31
Adnp	3.93081e-35	-2.05618	0.043	0.3	1.22064e-30
Sppl3	4.88193e-35	-1.01673	0.284	0.618	1.51598e-30
Hist2h2ac	1.53431e-34	0.666222	0.88	0.678	4.76448e-30
Evl	1.30977e-33	-0.713744	0.547	0.812	4.06724e-29
Tmeff1	9.8571e-33	-0.875967	0.373	0.713	3.06092e-28
Cenpv	2.95288e-32	-0.968729	0.346	0.665	9.16957e-28
Mcl1	5.46486e-32	-0.704945	0.556	0.853	1.697e-27
Smad4	1.18411e-31	-0.734307	0.448	0.771	3.67701e-27
Tnrc6c	1.54039e-31	-0.7473	0.488	0.775	4.78336e-27
Hist1h1c	2.50832e-31	0.707109	0.818	0.663	7.78908e-27
Trim28	4.26724e-31	-0.404635	0.923	0.978	1.32511e-26
Dnajc21	7.82445e-31	-0.837385	0.342	0.683	2.42973e-26
Mprip	1.21113e-30	-0.788073	0.47	0.784	3.76093e-26
Kmt5a	1.22394e-30	-0.602718	0.609	0.84	3.8007e-26
Rpl38	2.31164e-30	-0.262841	0.997	1	7.17834e-26
Cdc34	3.731e-30	-0.806502	0.375	0.693	1.15859e-25
Ptp4a2	6.46896e-30	-0.478167	0.814	0.952	2.00881e-25
Khdrbs3	6.79166e-30	-1.36407	0.16	0.456	2.10901e-25
Mid1	9.81047e-30	-0.595945	0.685	0.898	3.04645e-25
Hist1h3c	1.84822e-28	0.633568	0.835	0.665	5.73927e-24
Rac1	2.59137e-28	-0.504917	0.774	0.905	8.04699e-24
Sav1	1.00739e-27	-1.14781	0.178	0.475	3.12824e-23
Gm21887	1.20596e-27	-1.37611	0.084	0.341	3.74487e-23
Hist1h1a	1.68021e-27	0.455151	0.977	0.931	5.21755e-23
Hist1h2ak	4.15538e-27	0.912718	0.603	0.339	1.29037e-22
Smarca5	4.46311e-27	-0.346003	0.966	0.978	1.38593e-22
Ythdf1	1.8294e-26	-0.804392	0.36	0.659	5.68082e-22
Ankrd11	2.03826e-26	-0.394841	0.868	0.965	6.32941e-22
Tnks2	2.68022e-26	-0.676548	0.534	0.799	8.32288e-22
Plekho1	4.29081e-26	-0.695066	0.459	0.745	1.33243e-21
Acvr2b	5.51129e-26	-0.857744	0.328	0.635	1.71142e-21
Ubr5	1.2444e-25	-0.722464	0.441	0.732	3.86422e-21
Ptms	3.4802e-25	-0.452954	0.842	0.961	1.08071e-20
Maz	1.20971e-24	-0.461935	0.729	0.883	3.75651e-20
Mex3d	2.21747e-24	-1.04276	0.194	0.473	6.8859e-20
Ppp2r2d	3.40963e-24	-0.727741	0.362	0.663	1.05879e-19
Hist2h2bb	1.26478e-23	0.826394	0.591	0.337	3.92751e-19
Fancf	1.68224e-23	-1.66363	0.055	0.259	5.22385e-19
Cop1	2.59226e-23	-0.689193	0.377	0.689	8.04974e-19
Cacna1a	2.65146e-23	-1.57091	0.065	0.276	8.23357e-19
Dpy19l1	8.46968e-23	-0.879714	0.169	0.449	2.63009e-18
Hras	1.00472e-22	-0.598109	0.563	0.799	3.11997e-18
Ppp4r2	1.30863e-22	-0.501507	0.718	0.886	4.0637e-18
Purg	1.62988e-22	-1.14845	0.11	0.35	5.06125e-18
Ptov1	1.67972e-22	-0.302952	0.968	0.991	5.21602e-18
Eef2	2.07481e-22	-0.229036	0.999	0.998	6.4429e-18
Ncor1	3.06607e-22	-0.399757	0.835	0.933	9.52108e-18
Ccdc71l	6.60175e-22	-1.51382	0.055	0.251	2.05004e-17
AY036118	8.56359e-22	0.596694	0.789	0.592	2.65925e-17
Nucks1	1.01529e-21	0.250997	0.996	0.991	3.15277e-17
Rps28	1.30074e-21	-0.208713	0.999	0.998	4.0392e-17
Ckap4	1.69047e-21	-0.593814	0.501	0.756	5.24943e-17
Tmed7	2.46982e-21	-0.775841	0.309	0.594	7.66953e-17
Dapk3	2.69412e-21	-1.13192	0.136	0.371	8.36606e-17
Gnb1	3.01766e-21	-0.32226	0.917	0.968	9.37074e-17
Vegfb	3.87993e-21	-0.662561	0.434	0.704	1.20484e-16
Pde7a	5.44362e-21	-0.718608	0.332	0.624	1.69041e-16
Cd24a	5.66251e-21	-0.291994	0.977	0.989	1.75838e-16
Srsf9	8.39445e-21	-0.293725	0.945	0.981	2.60673e-16
Mex3c	8.5435e-21	-0.809648	0.281	0.555	2.65301e-16
Ssbp3	8.99404e-21	-0.340669	0.888	0.97	2.79292e-16
Marcksl1	9.04962e-21	-0.206628	0.997	1	2.81018e-16
Sertad4	1.52459e-20	-0.859739	0.251	0.514	4.73431e-16
Ctdspl	1.71721e-20	-0.985552	0.153	0.397	5.33246e-16
Prkaca	1.80796e-20	-0.670454	0.386	0.663	5.61425e-16
2700081O15Rik	4.21027e-20	-0.715226	0.322	0.587	1.30741e-15
Hist1h1d	1.23852e-19	0.608283	0.795	0.652	3.84597e-15
Mxi1	1.2646e-19	-0.888362	0.202	0.458	3.92696e-15
Crebzf	1.7646e-19	-0.873139	0.229	0.486	5.47962e-15
Pdxp	1.8621e-19	-0.907102	0.163	0.41	5.78239e-15
Kctd2	2.18361e-19	-1.10991	0.103	0.32	6.78077e-15
Calr	2.42593e-19	-0.302948	0.979	0.996	7.53325e-15
Fbxo45	4.3655e-19	-0.923436	0.131	0.369	1.35562e-14
Ndufb9	4.88792e-19	0.274481	0.981	0.974	1.51785e-14
Kcmf1	7.94283e-19	-0.596679	0.482	0.728	2.46649e-14
Sfpq	8.34415e-19	-0.220404	0.996	0.996	2.59111e-14
Sirt1	1.24975e-18	-0.971233	0.169	0.406	3.88084e-14
Enah	1.69865e-18	-0.42464	0.709	0.875	5.27483e-14
Cox6a1	4.82648e-18	-0.31943	0.923	0.963	1.49877e-13
Ppm1a	5.13961e-18	-0.554498	0.499	0.73	1.596e-13
mt-Nd3	6.31028e-18	-0.233458	0.992	0.998	1.95953e-13
Hoxd11	9.38015e-18	-0.648049	0.547	0.732	2.91282e-13
Axin1	2.09001e-17	-0.92658	0.172	0.402	6.49011e-13
Dmwd	2.83804e-17	-0.735007	0.269	0.521	8.81296e-13
Zfp704	6.12373e-17	-0.634141	0.346	0.59	1.9016e-12
Zic2	8.51242e-17	-1.17669	0.116	0.311	2.64336e-12
Yaf2	8.53352e-17	-0.598953	0.402	0.665	2.64991e-12
Foxk2	8.932e-17	-0.691668	0.2	0.441	2.77366e-12
Trim44	1.32519e-16	-0.569197	0.438	0.67	4.11511e-12
Hist1h2af	1.40269e-16	1.11104	0.382	0.171	4.35577e-12
Chpt1	1.50062e-16	-0.87562	0.194	0.419	4.65988e-12
Suds3	1.88295e-16	-0.513082	0.514	0.724	5.84713e-12
Ube2r2	2.99123e-16	-0.280928	0.934	0.968	9.28868e-12
Smim19	3.12924e-16	-0.933105	0.15	0.356	9.71722e-12
Erbin	3.52418e-16	-0.58895	0.452	0.693	1.09436e-11
Slk	3.54121e-16	-0.721897	0.284	0.518	1.09965e-11
Arih1	3.89712e-16	-0.598219	0.384	0.637	1.21017e-11
Ctnnb1	5.66647e-16	-0.244656	0.977	0.989	1.75961e-11
Gatad2a	8.67311e-16	-0.586708	0.412	0.657	2.69326e-11
Hspa5	1.17464e-15	-0.301568	0.959	0.987	3.64761e-11
Park7	1.21177e-15	0.210866	0.992	0.985	3.76292e-11
Usp7	1.65647e-15	-0.593068	0.409	0.637	5.14383e-11
Abhd17c	1.71023e-15	-0.881364	0.164	0.376	5.31078e-11
Bptf	1.72701e-15	-0.325861	0.809	0.92	5.36288e-11
Ppfia1	2.47883e-15	-0.568972	0.428	0.67	7.6975e-11
Ppp1r12c	2.60878e-15	-0.924563	0.147	0.348	8.10104e-11
Lamp1	3.4803e-15	-0.341731	0.712	0.879	1.08074e-10
Nckap1	3.97289e-15	-0.540754	0.461	0.67	1.2337e-10
Paxbp1	4.69193e-15	-0.662699	0.292	0.521	1.45699e-10
Cyhr1	1.00217e-14	-0.485083	0.398	0.635	3.11205e-10
Gas1	1.0987e-14	-0.502383	0.796	0.89	3.41178e-10
Shb	1.18805e-14	-1.33047	0.047	0.188	3.68925e-10
Ing1	1.25464e-14	-0.423346	0.605	0.803	3.89603e-10
Rab12	1.39498e-14	-0.848378	0.16	0.359	4.33184e-10
Osbp	2.11513e-14	-0.868799	0.131	0.326	6.56813e-10
Hist1h2ap	2.25143e-14	0.284464	0.982	0.978	6.99137e-10
Wsb2	2.32575e-14	-1.04385	0.128	0.311	7.22214e-10
Fgfrl1	3.57503e-14	-0.774155	0.197	0.408	1.11015e-09
Slc35e1	3.58568e-14	-1.01564	0.088	0.255	1.11346e-09
Spred1	6.45316e-14	-0.641144	0.303	0.525	2.0039e-09
Zfp746	6.79472e-14	-0.770332	0.156	0.352	2.10997e-09
Mark3	9.34406e-14	-0.487572	0.471	0.672	2.90161e-09
Cited2	1.20918e-13	-0.536662	0.559	0.756	3.75486e-09
Kctd6	1.2877e-13	-1.01909	0.095	0.261	3.99871e-09
Agap3	1.45314e-13	-0.818652	0.19	0.395	4.51242e-09
Rcor1	1.90003e-13	-0.62576	0.266	0.479	5.90016e-09
Med13	2.49979e-13	-0.598116	0.358	0.585	7.7626e-09
Atxn2	2.64958e-13	-0.533067	0.439	0.639	8.22773e-09
Pbx3	2.91505e-13	-0.701154	0.212	0.419	9.0521e-09
5031439G07Rik	3.04998e-13	-0.899313	0.12	0.302	9.47109e-09
Rnf187	4.2403e-13	-0.300671	0.861	0.942	1.31674e-08
Sfr1	6.38976e-13	0.223032	0.985	0.974	1.98421e-08
Rhou	7.35715e-13	-0.971432	0.113	0.281	2.28462e-08
Kcnmb4os2	7.87075e-13	-1.02001	0.076	0.225	2.4441e-08
Hist1h4h	9.50105e-13	0.393334	0.539	0.328	2.95036e-08
Hand2	9.6775e-13	-0.450764	0.636	0.775	3.00516e-08
Mtdh	1.02911e-12	0.263046	0.972	0.952	3.19571e-08
Nectin3	1.08451e-12	-0.67116	0.205	0.415	3.36773e-08
R3hdm2	1.12395e-12	-0.592834	0.357	0.583	3.49021e-08
Grsf1	1.31646e-12	-0.545241	0.326	0.542	4.08801e-08
Cdyl	1.70555e-12	-0.804185	0.153	0.333	5.29625e-08
Mapkapk2	1.75896e-12	-0.613133	0.288	0.503	5.4621e-08
Csnk1e	1.92319e-12	-0.369313	0.726	0.844	5.9721e-08
Asphd2	2.44334e-12	-1.03117	0.084	0.233	7.58732e-08
Slit3	2.5383e-12	-0.815118	0.175	0.361	7.8822e-08
Selenon	2.96739e-12	-0.744919	0.175	0.365	9.21464e-08
Chst2	3.03988e-12	-0.600605	0.296	0.516	9.43975e-08
Chn1	3.36513e-12	-0.618045	0.285	0.497	1.04497e-07
2009-03-01	4.38102e-12	-1.39594	0.029	0.136	1.36044e-07
Pi4k2a	4.78348e-12	-0.679084	0.127	0.307	1.48541e-07
Mark1	5.32348e-12	-0.93261	0.101	0.255	1.6531e-07
Gna12	5.53708e-12	-0.71095	0.114	0.276	1.71943e-07
Fbxl17	6.54475e-12	-0.841549	0.117	0.283	2.03234e-07
Atp5k	9.36878e-12	-0.240072	0.949	0.978	2.90929e-07
Ctbp1	1.02286e-11	-0.279973	0.8	0.898	3.17628e-07
Btbd2	1.04212e-11	-0.442846	0.295	0.527	3.23611e-07
Lemd2	1.0647e-11	-0.83284	0.135	0.305	3.3062e-07
Nadk2	1.25125e-11	-0.818617	0.14	0.313	3.8855e-07
Rock2	1.27675e-11	-0.464155	0.493	0.683	3.96469e-07
Zmynd19	1.42156e-11	-0.535778	0.267	0.484	4.41436e-07
Grk6	1.69258e-11	-0.621096	0.271	0.475	5.25597e-07
Tesk1	1.78856e-11	-0.728773	0.172	0.354	5.55401e-07
Galnt1	1.99598e-11	-0.435044	0.47	0.674	6.19811e-07
Ccdc34	2.01206e-11	0.233945	0.977	0.968	6.24806e-07
Mta1	2.06134e-11	-0.422039	0.548	0.719	6.40107e-07
Sestd1	2.69003e-11	-0.575882	0.249	0.458	8.35335e-07
Tlk1	2.93877e-11	-0.494647	0.466	0.654	9.12575e-07
Marveld1	3.06431e-11	-1.00779	0.081	0.218	9.5156e-07
Rhobtb3	3.82906e-11	-0.34465	0.736	0.838	1.18904e-06
Hist1h2bj	3.98584e-11	0.708151	0.434	0.281	1.23772e-06
Hist1h2bm	4.22876e-11	0.635851	0.455	0.294	1.31316e-06
Kcnmb4	4.26644e-11	-0.533562	0.331	0.536	1.32486e-06
Faf1	4.84284e-11	-0.4034	0.464	0.661	1.50385e-06
Larp1	5.33572e-11	-0.517654	0.397	0.607	1.6569e-06
Pdia3	5.49876e-11	-0.207964	0.968	0.994	1.70753e-06
Pfn2	5.83681e-11	-0.342075	0.592	0.749	1.81251e-06
Gpr27	6.14872e-11	-1.49005	0.023	0.117	1.90936e-06
Cnot6	6.2622e-11	-0.356322	0.683	0.816	1.9446e-06
Fscn1	7.12967e-11	-0.256083	0.891	0.942	2.21398e-06
Spast	7.18123e-11	-0.48138	0.358	0.572	2.22999e-06
Tead1	9.60961e-11	-0.493912	0.412	0.611	2.98407e-06
Clptm1l	1.063e-10	-0.494908	0.299	0.512	3.30092e-06
Evx1	1.1668e-10	-1.01915	0.045	0.158	3.62325e-06
Rnf130	1.52697e-10	-0.563828	0.32	0.512	4.74171e-06
Ogfrl1	1.6834e-10	-0.71186	0.226	0.408	5.22746e-06
Sox4	1.6841e-10	-0.348735	0.839	0.924	5.22962e-06
Ccnyl1	1.72094e-10	-0.925888	0.073	0.201	5.34404e-06
Nudt4	1.87679e-10	-0.416553	0.57	0.756	5.82799e-06
Otulin	1.89034e-10	-0.583069	0.219	0.408	5.87008e-06
Ubn1	1.93087e-10	-0.360683	0.577	0.762	5.99594e-06
Gm17092	2.35797e-10	-1.03135	0.054	0.171	7.32221e-06
Itgb5	2.36176e-10	-0.792159	0.11	0.257	7.33396e-06
Arf6	2.40381e-10	-0.58345	0.237	0.419	7.46456e-06
Trim33	2.73163e-10	-0.396294	0.496	0.691	8.48252e-06
Six2	3.35678e-10	-1.48808	0.043	0.145	1.04238e-05
Ankrd40	3.41227e-10	-0.601275	0.289	0.475	1.05961e-05
Chtf8	3.72486e-10	-0.438234	0.493	0.648	1.15668e-05
Gls	3.91311e-10	-0.517226	0.354	0.553	1.21514e-05
Reps1	3.95441e-10	-0.496783	0.229	0.425	1.22796e-05
Prc1	4.14831e-10	0.428772	0.821	0.782	1.28817e-05
Man1a2	4.47714e-10	-0.393874	0.501	0.678	1.39029e-05
Ptbp1	4.67892e-10	-0.257138	0.916	0.942	1.45294e-05
Nr2f6	5.0333e-10	-0.413452	0.413	0.62	1.56299e-05
Ube2q2	5.28392e-10	-0.473036	0.263	0.451	1.64082e-05
Mgat4b	6.85503e-10	-0.598969	0.152	0.315	2.12869e-05
Ppp2r5a	7.19155e-10	-0.684182	0.128	0.281	2.23319e-05
Pdcd7	8.21501e-10	-0.554605	0.259	0.438	2.55101e-05
Mtss1l	8.90785e-10	-0.638921	0.118	0.268	2.76616e-05
Trp53	1.10254e-09	-0.246715	0.89	0.933	3.42373e-05
Tusc1	1.14533e-09	-1.11077	0.045	0.149	3.55658e-05
Rnf149	1.61023e-09	-0.451922	0.36	0.546	5.00024e-05
Rbm26	1.74546e-09	-0.342163	0.606	0.778	5.42018e-05
Nsd2	1.82469e-09	-0.29421	0.8	0.883	5.66621e-05
Samd1	1.83038e-09	-0.582077	0.266	0.436	5.68389e-05
Tbx4	1.89694e-09	-0.510371	0.285	0.479	5.89056e-05
Fam171a2	1.97265e-09	-0.483437	0.252	0.447	6.12566e-05
Canx	2.40803e-09	-0.233438	0.879	0.94	7.47767e-05
Scd2	2.41724e-09	-0.258328	0.837	0.896	7.50624e-05
Acvr1	2.66727e-09	-0.765595	0.076	0.199	8.28269e-05
Fbxl14	2.75099e-09	-0.540194	0.213	0.387	8.54265e-05
C1galt1	3.09277e-09	-0.914578	0.066	0.179	9.60398e-05
Cxxc4	3.34633e-09	-0.681441	0.125	0.268	0.000103914
Lsm14b	3.64311e-09	-0.454021	0.371	0.551	0.00011313
Tox3	3.71453e-09	-0.862835	0.085	0.205	0.000115347
Pwwp2a	3.93597e-09	-0.445787	0.41	0.592	0.000122224
Csnk1g3	4.77268e-09	-0.393541	0.511	0.685	0.000148206
Gkap1	5.38958e-09	-0.492788	0.355	0.536	0.000167363
1810058I24Rik	5.56722e-09	0.247329	0.916	0.877	0.000172879
Siah1a	5.89516e-09	-0.423619	0.424	0.618	0.000183062
Plekha3	6.84597e-09	-0.839477	0.076	0.192	0.000212588
Ost4	7.04358e-09	-0.25516	0.857	0.929	0.000218724
Oaf	7.05662e-09	-0.497032	0.377	0.549	0.000219129
Klhl2	8.82969e-09	-0.797981	0.074	0.19	0.000274188
Tmem158	8.91005e-09	-0.781659	0.067	0.179	0.000276684
Nfyb	9.15269e-09	-0.286499	0.658	0.793	0.000284218
Mogs	9.19331e-09	-0.630177	0.194	0.35	0.00028548
Ube2o	1.02801e-08	-0.547076	0.22	0.389	0.000319227
Dnaaf5	1.07519e-08	-1.06685	0.044	0.138	0.000333879
Ranbp9	1.15834e-08	-0.587986	0.178	0.328	0.0003597
Spire1	1.17417e-08	-0.727793	0.167	0.311	0.000364614
Ccdc59	1.19056e-08	0.28761	0.809	0.78	0.000369704
Atp2a2	1.19195e-08	-0.319053	0.539	0.708	0.000370136
Pde3b	1.31153e-08	-0.535195	0.178	0.333	0.000407271
Pitx1	1.43384e-08	-0.377703	0.649	0.76	0.000445249
Rhobtb1	1.44219e-08	-0.937758	0.059	0.162	0.000447843
Bmi1	1.48623e-08	-0.500491	0.277	0.46	0.000461518
Dlk1	1.50358e-08	-0.957108	0.047	0.143	0.000466908
Tmem259	1.53132e-08	-0.495815	0.248	0.419	0.000475522
Necab2	1.58264e-08	-0.885818	0.051	0.149	0.000491457
Gsk3a	1.87842e-08	-0.391737	0.368	0.54	0.000583307
Slc20a1	2.096e-08	-0.463283	0.229	0.402	0.00065087
Suz12	2.37653e-08	-0.29209	0.731	0.87	0.000737983
Asxl1	2.44143e-08	-0.418724	0.375	0.562	0.000758137
Coa3	2.52354e-08	0.268664	0.882	0.819	0.000783633
Arl8a	2.87389e-08	-0.559981	0.187	0.341	0.00089243
Mosmo	3.34692e-08	-0.418623	0.266	0.438	0.00103932
Ano8	3.40426e-08	-0.928773	0.051	0.147	0.00105712
E2f1	4.70602e-08	-0.529654	0.213	0.369	0.00146136
Arfgef1	4.85601e-08	-0.44443	0.373	0.555	0.00150794
Ipo5	5.00748e-08	-0.308654	0.762	0.847	0.00155497
Cask	5.1284e-08	-0.594414	0.182	0.326	0.00159252
Tbx2	5.13004e-08	-0.846918	0.175	0.307	0.00159303
Vezf1	5.99624e-08	-0.248851	0.734	0.821	0.00186201
Zranb1	6.36133e-08	-0.435077	0.452	0.631	0.00197538
Dexi	6.36979e-08	-0.543	0.186	0.339	0.00197801
Dcbld2	6.52067e-08	-0.552375	0.158	0.298	0.00202486
Atp13a3	6.70837e-08	-0.523973	0.205	0.359	0.00208315
Wac	7.184e-08	-0.313907	0.639	0.773	0.00223085
Cmip	7.19851e-08	-0.522433	0.172	0.32	0.00223535
Hmga2	7.23183e-08	-0.266458	0.789	0.905	0.0022457
P3h3	7.97814e-08	-0.576728	0.197	0.352	0.00247745
Carm1	8.31716e-08	-0.39477	0.412	0.585	0.00258273
Ap2m1	8.42202e-08	-0.23485	0.792	0.894	0.00261529
Ppp6r1	8.6847e-08	-0.720769	0.112	0.235	0.00269686
Afdn	9.39145e-08	-0.460628	0.262	0.434	0.00291633
Setd1a	9.48159e-08	-0.556405	0.183	0.324	0.00294432
Hddc2	9.50881e-08	0.339459	0.693	0.624	0.00295277
Col23a1	1.01975e-07	-0.910024	0.084	0.19	0.00316662
Abhd17b	1.03784e-07	-0.464519	0.216	0.376	0.00322281
Fam8a1	1.13375e-07	-0.647325	0.128	0.257	0.00352064
Peg3	1.24643e-07	-0.306032	0.769	0.877	0.00387053
Rassf8	1.26409e-07	-0.902274	0.099	0.216	0.00392539
Snai1	1.35971e-07	-0.566768	0.186	0.326	0.0042223
Zfp651	1.39699e-07	-0.762557	0.094	0.205	0.00433806
Rbm15b	1.40231e-07	-0.471082	0.331	0.484	0.00435461
Tatdn2	1.55551e-07	-0.761066	0.084	0.192	0.00483033
Brd7	1.89571e-07	-0.234375	0.809	0.875	0.00588673
Plekhm2	1.95846e-07	-0.773699	0.092	0.201	0.00608161
Stk39	2.46819e-07	-0.527785	0.187	0.33	0.00766448
Jund	2.53629e-07	-0.214446	0.865	0.935	0.00787594
Rap2a	2.6044e-07	-0.605702	0.152	0.281	0.00808745
Inpp5a	2.67486e-07	-0.829496	0.077	0.179	0.00830624
Usp25	2.68131e-07	-0.574087	0.143	0.27	0.00832628
Tln1	2.75414e-07	0.390107	0.661	0.6	0.00855242
Ahcyl1	2.82517e-07	-0.374598	0.489	0.629	0.00877301
Spry1	2.82557e-07	-0.762628	0.15	0.268	0.00877424
Hist1h2ab	2.97478e-07	0.418367	0.533	0.449	0.0092376
Id4	2.98613e-07	-1.13234	0.037	0.114	0.00927282
Slc12a2	3.04424e-07	-0.506679	0.211	0.354	0.00945328
Csk	3.05978e-07	-0.3548	0.368	0.54	0.00950154
Cdca8	3.18688e-07	0.272087	0.898	0.888	0.00989623
Nup37	3.24888e-07	0.356208	0.595	0.501	0.0100887
Ppm1l	3.31864e-07	-0.528318	0.205	0.35	0.0103054
Hypk	3.32611e-07	0.293899	0.81	0.784	0.0103286
Fos	3.44387e-07	0.525265	0.46	0.326	0.0106943
Pkn1	3.55563e-07	-0.602141	0.131	0.257	0.0110413
Ncs1	3.89439e-07	-0.496824	0.247	0.4	0.0120932
Sarnp	3.89939e-07	0.228136	0.899	0.881	0.0121088
Grk2	4.0255e-07	-0.653796	0.187	0.324	0.0125004
Ddb1	4.37982e-07	-0.202849	0.796	0.875	0.0136007
Skp2	4.41502e-07	-0.292415	0.618	0.793	0.01371
Lsm12	4.88949e-07	0.216267	0.901	0.868	0.0151833
Fam171a1	5.11386e-07	-0.544973	0.198	0.337	0.0158801
Ube3c	5.25462e-07	-0.422502	0.241	0.395	0.0163172
Nptn	5.6412e-07	-0.379452	0.295	0.464	0.0175176
Rnf11	6.43458e-07	-0.36815	0.344	0.514	0.0199813
Mafg	7.05497e-07	-0.399244	0.258	0.417	0.0219078
Fbxo11	7.19132e-07	-0.34508	0.344	0.516	0.0223312
Col3a1	7.29194e-07	-0.275251	0.738	0.838	0.0226437
Rnaseh2c	7.37404e-07	0.206751	0.942	0.935	0.0228986
Tmem64	7.41337e-07	-0.584391	0.128	0.251	0.0230207
Gm11361	7.48277e-07	0.698727	0.299	0.194	0.0232363
Ubqln1	8.90756e-07	-0.299905	0.477	0.659	0.0276607
Pex6	9.06556e-07	-0.38415	0.165	0.298	0.0281513
Olfm1	9.17771e-07	-0.653607	0.136	0.253	0.0284995
Map4k3	9.389e-07	-0.496452	0.194	0.335	0.0291557
Ier3ip1	1.01756e-06	0.244103	0.824	0.799	0.0315982
Zfp362	1.10739e-06	-0.449902	0.287	0.441	0.0343879
Cacng4	1.11763e-06	-0.561236	0.134	0.248	0.0347058
Zdhhc18	1.25003e-06	-0.681742	0.077	0.173	0.0388173
Arl5a	1.25473e-06	-0.343582	0.393	0.559	0.0389631
Setbp1	1.26754e-06	-0.374662	0.369	0.533	0.0393608
Ppp4c	1.32666e-06	-0.257954	0.738	0.857	0.0411967
Psme4	1.40734e-06	-0.315198	0.496	0.667	0.043702
Rb1	1.48945e-06	-0.812391	0.051	0.132	0.046252
3110021N24Rik	1.5166e-06	-1.02885	0.047	0.123	0.0470949

## Sheet: DP
	p_val	avg_logFC	pct.1	pct.2	p_val_adj
Nnat	7.65452e-306	-7.46038	0.004	0.984	2.37696e-301
Hnrnpa0	5.48227e-272	-1.77441	0.773	0.995	1.70241e-267
Ppp1r14b	2.12191e-261	-1.63227	0.778	0.991	6.58917e-257
Basp1	2.61972e-220	-1.29846	0.79	0.984	8.13502e-216
Hnrnpd	2.24245e-210	-1.09253	0.894	0.984	6.9635e-206
Gm47283	3.56751e-190	-1.4242	0.716	0.973	1.10782e-185
H1fx	8.08403e-190	-1.59074	0.578	0.958	2.51033e-185
Twist1	1.12431e-144	-1.02218	0.876	0.978	3.49132e-140
Alyref	3.55023e-143	-1.02352	0.72	0.95	1.10245e-138
Cdk2ap1	9.08091e-142	-1.11592	0.652	0.938	2.81989e-137
Ube2m	1.15811e-139	-1.21583	0.526	0.923	3.59629e-135
Gm42418	9.35934e-136	0.412386	1	0.995	2.90636e-131
Ybx3	4.32286e-132	-1.46745	0.39	0.861	1.34238e-127
Hdgf	3.78161e-115	-0.714386	0.874	0.979	1.1743e-110
Gnas	4.65134e-113	-0.435329	0.996	0.995	1.44438e-108
Pcbp1	2.89924e-102	-0.665904	0.868	0.971	9.00302e-98
Eid2	5.75206e-97	-1.93961	0.11	0.604	1.78619e-92
Arglu1	2.17199e-96	-0.779824	0.753	0.965	6.74468e-92
Srsf2	3.02987e-96	-0.554345	0.951	0.985	9.40866e-92
Marcks	1.47977e-93	-0.519902	0.97	0.989	4.59512e-89
Mbd2	3.88795e-88	-2.18018	0.073	0.525	1.20732e-83
Ryk	6.60745e-88	-1.0528	0.415	0.827	2.05181e-83
Rcc2	2.05834e-83	-0.704944	0.789	0.942	6.39175e-79
Wtip	7.35618e-78	-1.9304	0.089	0.517	2.28431e-73
Csnk2a2	9.13013e-76	-1.31451	0.231	0.666	2.83518e-71
Hmgb1	1.05493e-73	0.227608	0.999	0.995	3.27587e-69
Akt1	1.15585e-71	-0.952874	0.396	0.788	3.58926e-67
Aes	8.775e-68	-0.620742	0.824	0.944	2.7249e-63
Kif2a	7.74918e-67	-1.08264	0.335	0.721	2.40635e-62
Ppp2ca	2.91784e-66	-0.508584	0.859	0.964	9.06075e-62
Akirin2	1.49643e-62	-1.09848	0.32	0.696	4.64685e-58
Smap1	3.51448e-61	-0.956547	0.346	0.731	1.09135e-56
Csnk1g2	3.82216e-61	-0.799887	0.478	0.821	1.1869e-56
Cul3	2.34971e-60	-0.958725	0.408	0.764	7.29656e-56
Hoxa13	3.36956e-60	-0.98793	0.348	0.732	1.04635e-55
Efna2	1.44441e-57	-0.91101	0.343	0.74	4.48532e-53
Mtch1	1.06605e-56	-0.573503	0.788	0.94	3.31039e-52
Rab21	1.78033e-56	-1.64058	0.082	0.429	5.52846e-52
Kmt5a	2.06114e-55	-0.790665	0.531	0.825	6.40045e-51
Kdm1a	3.13677e-55	-0.734733	0.582	0.848	9.7406e-51
Phc2	5.01157e-54	-1.16393	0.224	0.597	1.55624e-49
Cenpb	7.21366e-54	-0.939159	0.356	0.717	2.24006e-49
Egln1	3.75909e-53	-1.25975	0.181	0.547	1.16731e-48
Ier5l	4.62035e-53	-1.26773	0.183	0.544	1.43476e-48
Zfp91	2.78741e-52	-0.725613	0.552	0.838	8.65573e-48
Ptms	4.51742e-52	-0.454814	0.913	0.972	1.4028e-47
Map4k4	7.01582e-52	-0.623761	0.676	0.884	2.17862e-47
Ppp2cb	8.21988e-52	-1.82373	0.054	0.365	2.55252e-47
Brd1	1.60372e-51	-1.00979	0.311	0.663	4.98004e-47
H19	9.67803e-51	-3.77296	0.004	0.26	3.00532e-46
Crls1	2.13735e-50	-1.48074	0.109	0.441	6.6371e-46
Sap30l	7.34051e-49	-1.09642	0.234	0.587	2.27945e-44
Tnrc6c	1.36486e-48	-0.828881	0.4	0.735	4.23829e-44
Evl	3.51381e-48	-0.772225	0.425	0.753	1.09114e-43
Sppl3	4.54389e-47	-0.993805	0.241	0.595	1.41102e-42
mt-Co1	5.01716e-47	-0.204012	0.999	1	1.55798e-42
Purb	2.09372e-45	-0.790605	0.385	0.73	6.50164e-41
Cacna1a	2.63325e-45	-1.9292	0.048	0.323	8.17705e-41
Sav1	6.42815e-45	-1.19604	0.149	0.476	1.99613e-40
Cdk8	8.61966e-45	-0.960094	0.255	0.602	2.67666e-40
Ythdf1	2.29257e-44	-0.832541	0.308	0.646	7.11913e-40
Ankrd11	3.16322e-43	-0.506314	0.781	0.917	9.82276e-39
Qk	2.29987e-42	-0.66372	0.556	0.819	7.14178e-38
Smad4	4.29625e-41	-0.734266	0.413	0.721	1.33411e-36
Adnp	4.56974e-41	-2.58326	0.017	0.246	1.41904e-36
Ptov1	5.79484e-41	-0.356217	0.94	0.977	1.79947e-36
Cop1	1.17868e-40	-0.773779	0.385	0.696	3.66015e-36
Mex3d	1.33815e-39	-1.01524	0.194	0.51	4.15536e-35
Mprip	1.40108e-39	-0.790088	0.396	0.705	4.35076e-35
Maz	5.66784e-38	-0.547278	0.659	0.868	1.76003e-33
Tnks2	6.36108e-38	-0.656103	0.484	0.783	1.97531e-33
Dapk3	6.54313e-38	-1.26673	0.114	0.395	2.03184e-33
Cenpv	9.83407e-38	-0.92042	0.307	0.61	3.05378e-33
Srsf9	1.34007e-37	-0.360712	0.912	0.967	4.16132e-33
Rpl39	3.38469e-37	-0.204862	0.996	0.998	1.05105e-32
Purg	3.4242e-37	-1.27257	0.088	0.36	1.06332e-32
Trim28	5.62982e-37	-0.380513	0.872	0.945	1.74823e-32
Ptp4a2	9.78236e-37	-0.441098	0.784	0.926	3.03772e-32
Eef2	1.35881e-36	-0.264832	0.992	0.993	4.2195e-32
Rtn4	2.66437e-36	-0.473633	0.747	0.906	8.27366e-32
Tmeff1	1.13956e-35	-0.786561	0.347	0.647	3.53868e-31
Ncor1	1.37472e-34	-0.477546	0.745	0.889	4.2689e-30
Rac1	1.6856e-34	-0.445538	0.74	0.887	5.23428e-30
Tmed7	8.13118e-34	-0.800828	0.273	0.578	2.52497e-29
AY036118	3.74539e-33	0.534835	0.753	0.561	1.16306e-28
Mcl1	5.8285e-33	-0.546438	0.549	0.814	1.80993e-28
Gas1	2.41647e-32	-0.522015	0.731	0.882	7.50388e-28
Dnajc21	3.13241e-32	-0.690168	0.282	0.584	9.72706e-28
Sfpq	7.49951e-32	-0.254805	0.982	0.988	2.32882e-27
Ssbp3	1.36958e-31	-0.388371	0.867	0.958	4.25295e-27
Cdc34	3.02949e-31	-0.664944	0.358	0.651	9.40748e-27
Kctd2	7.54427e-31	-1.37049	0.07	0.294	2.34272e-26
Hspa8	8.57296e-30	-0.265416	1	0.996	2.66216e-25
Hras	1.78749e-28	-0.492937	0.552	0.788	5.5507e-24
Acvr2b	1.98376e-28	-0.786609	0.29	0.552	6.16016e-24
Mxi1	2.51473e-28	-0.859709	0.188	0.45	7.80898e-24
Rpl38	2.85491e-28	-0.200823	0.999	0.995	8.86537e-24
Ckap4	3.08983e-28	-0.573277	0.472	0.736	9.59484e-24
Kcmf1	3.90527e-28	-0.647322	0.417	0.686	1.2127e-23
Cyhr1	6.24647e-28	-0.706312	0.319	0.591	1.93972e-23
Zmynd19	7.13916e-28	-0.743151	0.238	0.517	2.21692e-23
Hoxd11	1.22331e-27	-0.706249	0.505	0.697	3.79874e-23
Pdxp	1.37879e-27	-0.908494	0.171	0.423	4.28156e-23
Gatad2a	3.11535e-27	-0.674522	0.347	0.622	9.67409e-23
Ube2r2	4.04352e-27	-0.316134	0.907	0.961	1.25564e-22
Plekha3	5.56461e-27	-1.36011	0.049	0.242	1.72798e-22
Pabpc1	9.23266e-27	-0.235426	0.983	0.998	2.86702e-22
Vegfb	9.48671e-27	-0.615446	0.416	0.676	2.94591e-22
Suds3	1.10875e-26	-0.5137	0.442	0.704	3.44301e-22
Zic2	1.1598e-26	-1.36902	0.078	0.281	3.60153e-22
Pdcd7	2.0132e-26	-0.84495	0.187	0.44	6.2516e-22
Cd24a	2.69662e-26	-0.269755	0.975	0.986	8.37383e-22
Khdrbs3	3.22431e-26	-1.28792	0.1	0.311	1.00124e-21
Slk	4.62357e-26	-0.782877	0.219	0.481	1.43576e-21
Ankrd40	4.89695e-26	-0.743006	0.219	0.481	1.52065e-21
Sirt1	6.2367e-26	-1.00477	0.119	0.345	1.93668e-21
Fbxo45	7.27806e-26	-1.14859	0.092	0.303	2.26006e-21
Ndufb9	9.46045e-26	0.267372	0.974	0.963	2.93775e-21
Ppm1a	1.40307e-25	-0.545058	0.455	0.707	4.35694e-21
Mark3	3.18939e-25	-0.566991	0.43	0.695	9.904e-21
Erbin	4.2075e-25	-0.616964	0.392	0.65	1.30656e-20
Oaf	7.85644e-25	-0.694095	0.308	0.557	2.43966e-20
Crebzf	9.41869e-25	-0.857816	0.196	0.437	2.92479e-20
Atxn7l3b	9.70335e-25	0.230475	0.986	0.982	3.01318e-20
Nucks1	1.41085e-24	0.261335	0.986	0.979	4.38112e-20
Mgat4b	1.52513e-24	-0.845169	0.136	0.363	4.73599e-20
Mex3c	2.58709e-24	-0.768069	0.245	0.494	8.0337e-20
Gm21887	1.21807e-23	-1.30579	0.062	0.244	3.78246e-19
Rhobtb3	2.57898e-23	-0.422798	0.601	0.805	8.00851e-19
Ctnnb1	4.53604e-23	-0.214455	0.947	0.976	1.40857e-18
Lemd2	4.78693e-23	-1.10101	0.084	0.276	1.48649e-18
Enah	5.16253e-23	-0.437154	0.613	0.804	1.60312e-18
Smim19	5.41385e-23	-0.987207	0.114	0.319	1.68116e-18
Plekho1	8.81694e-23	-0.50429	0.442	0.681	2.73792e-18
Spred1	1.07238e-22	-0.698567	0.255	0.498	3.33005e-18
2009-03-01	1.46433e-22	-1.45624	0.04	0.2	4.54719e-18
Ppp2r2d	1.52385e-22	-0.619118	0.286	0.535	4.732e-18
Gkap1	1.70879e-22	-0.785663	0.234	0.475	5.30631e-18
Clptm1l	1.76813e-22	-0.565966	0.246	0.51	5.49056e-18
Trim44	3.44726e-22	-0.618411	0.376	0.609	1.07048e-17
Prkaca	3.69329e-22	-0.635559	0.307	0.552	1.14688e-17
Ccdc71l	4.40703e-22	-1.18685	0.058	0.231	1.36852e-17
Ing1	5.01909e-22	-0.527573	0.455	0.697	1.55858e-17
Yaf2	5.75023e-22	-0.566094	0.37	0.615	1.78562e-17
Rab12	6.68559e-22	-0.739818	0.153	0.373	2.07607e-17
Rhou	7.50899e-22	-0.838973	0.141	0.353	2.33177e-17
Agap3	9.50039e-22	-0.82648	0.142	0.358	2.95016e-17
Ctdspl	1.93026e-21	-0.985934	0.1	0.29	5.99404e-17
Ap2m1	2.08002e-21	-0.355999	0.723	0.872	6.45907e-17
Cdyl	2.13689e-21	-0.993231	0.104	0.295	6.6357e-17
Fscn1	2.22309e-21	-0.285292	0.882	0.949	6.90335e-17
Axin1	2.26856e-21	-0.775166	0.167	0.387	7.04455e-17
Chn1	2.78969e-21	-0.654344	0.266	0.507	8.66282e-17
Ubr5	3.08102e-21	-0.627867	0.352	0.589	9.56749e-17
Pitx1	6.47089e-21	-0.48453	0.554	0.76	2.0094e-16
2700081O15Rik	8.1749e-21	-0.589279	0.332	0.565	2.53855e-16
Ppfia1	1.53865e-20	-0.535943	0.342	0.585	4.77798e-16
Pwwp2a	1.67186e-20	-0.582803	0.289	0.541	5.19163e-16
Mapkapk2	2.58965e-20	-0.602093	0.293	0.541	8.04165e-16
Tesk1	2.86829e-20	-0.77494	0.185	0.405	8.9069e-16
Paxbp1	3.90671e-20	-0.624614	0.251	0.484	1.21315e-15
Slit3	4.09663e-20	-0.880073	0.158	0.357	1.27213e-15
Usp7	5.75513e-20	-0.541117	0.35	0.581	1.78714e-15
Rbm15b	6.01532e-20	-0.624897	0.267	0.499	1.86794e-15
Fgfrl1	6.51033e-20	-0.879195	0.13	0.325	2.02165e-15
Ubn1	1.95034e-19	-0.439258	0.448	0.683	6.0564e-15
Kctd6	4.00517e-19	-0.977019	0.093	0.266	1.24372e-14
Gnb1	4.08986e-19	-0.251394	0.89	0.943	1.27002e-14
Sertad4	4.38361e-19	-0.720935	0.225	0.436	1.36124e-14
Csnk1e	4.47895e-19	-0.346454	0.648	0.836	1.39085e-14
Smarca5	4.51402e-19	-0.247476	0.917	0.966	1.40174e-14
Atxn2	5.69434e-19	-0.503852	0.35	0.592	1.76826e-14
Spast	1.34553e-18	-0.557647	0.302	0.54	4.17826e-14
Selenon	1.40245e-18	-0.699691	0.201	0.41	4.35503e-14
Reps1	1.65345e-18	-0.732705	0.162	0.36	5.13447e-14
Mid1	1.92823e-18	-0.410835	0.602	0.779	5.98773e-14
Calr	1.97481e-18	-0.230586	0.964	0.98	6.13238e-14
Shb	1.99995e-18	-1.35771	0.043	0.182	6.21043e-14
Nckap1	2.14007e-18	-0.540133	0.363	0.594	6.64556e-14
Cited2	2.93823e-18	-0.495781	0.53	0.739	9.12407e-14
Chst2	3.91907e-18	-0.641449	0.251	0.457	1.21699e-13
Larp1	8.60906e-18	-0.522223	0.345	0.563	2.67337e-13
Ppp1r12c	1.02913e-17	-0.813122	0.126	0.306	3.19576e-13
Fbln1	1.15945e-17	-0.272306	0.833	0.913	3.60045e-13
Ctbp1	1.18863e-17	-0.291466	0.788	0.898	3.69106e-13
Tlk1	1.26594e-17	-0.486271	0.391	0.613	3.93111e-13
Fam171a2	2.14146e-17	-0.572963	0.244	0.465	6.64986e-13
Pde7a	2.20032e-17	-0.544812	0.307	0.538	6.83265e-13
Rnf187	5.61771e-17	-0.280853	0.789	0.912	1.74447e-12
Rnf130	6.03235e-17	-0.593557	0.281	0.489	1.87322e-12
Asphd2	1.08054e-16	-0.940293	0.073	0.22	3.35541e-12
Mrpl34	1.33589e-16	0.24308	0.948	0.921	4.14835e-12
Fancf	1.4484e-16	-1.24125	0.048	0.179	4.49771e-12
Dexi	1.53571e-16	-0.664303	0.172	0.362	4.76885e-12
Grk6	2.69677e-16	-0.516794	0.286	0.506	8.37429e-12
Mogs	2.81808e-16	-0.750864	0.132	0.309	8.75097e-12
Ppp4r2	3.24588e-16	-0.356819	0.623	0.8	1.00794e-11
Bptf	3.36175e-16	-0.318714	0.737	0.853	1.04392e-11
Rpl36al	4.21103e-16	0.246997	0.926	0.919	1.30765e-11
Ppp2r5c	5.04013e-16	-0.447679	0.383	0.608	1.56511e-11
Dpy19l1	5.65637e-16	-0.830746	0.127	0.295	1.75647e-11
Otulin	5.74977e-16	-0.638454	0.189	0.381	1.78548e-11
Foxk2	5.89054e-16	-0.649506	0.172	0.361	1.82919e-11
Spry1	8.43516e-16	-0.819831	0.183	0.359	2.61937e-11
Elavl1	9.38079e-16	-0.25119	0.851	0.913	2.91302e-11
Nudt4	1.58299e-15	-0.526838	0.551	0.721	4.91565e-11
Dact3	1.9135e-15	-0.651036	0.172	0.354	5.942e-11
P3h3	1.97668e-15	-0.667648	0.146	0.322	6.1382e-11
Ube2q2	2.08431e-15	-0.614056	0.264	0.461	6.47242e-11
Chpt1	3.2728e-15	-0.718931	0.187	0.365	1.0163e-10
Dmwd	3.99602e-15	-0.583733	0.224	0.414	1.24088e-10
Ogfrl1	4.15616e-15	-0.669058	0.166	0.349	1.29061e-10
Sf3b4	4.73636e-15	-0.351083	0.558	0.764	1.47078e-10
Kcnmb4os2	5.14411e-15	-0.900668	0.083	0.226	1.5974e-10
Btbd1	6.01254e-15	-0.420759	0.439	0.653	1.86707e-10
Pmepa1	7.41013e-15	-0.718766	0.127	0.29	2.30107e-10
Ube2e2	1.04657e-14	-0.641205	0.197	0.375	3.24991e-10
Ppp2r5a	1.31703e-14	-0.727818	0.11	0.265	4.08977e-10
Btbd2	1.39284e-14	-0.460939	0.284	0.488	4.3252e-10
Gm12184	1.53394e-14	-1.56589	0.025	0.126	4.76336e-10
Lamp1	1.59226e-14	-0.310077	0.64	0.798	4.94444e-10
Spire1	1.64459e-14	-0.743888	0.149	0.317	5.10694e-10
Klhl2	1.75232e-14	-1.1915	0.043	0.158	5.44149e-10
Dcakd	1.7597e-14	-0.234	0.863	0.921	5.4644e-10
Osbp	1.88112e-14	-0.681685	0.137	0.301	5.84143e-10
Skp2	1.92245e-14	-0.405425	0.409	0.621	5.96979e-10
Fbxl14	1.93624e-14	-0.685909	0.162	0.331	6.01262e-10
Ubn2	2.00271e-14	-0.462965	0.422	0.626	6.21902e-10
Gna12	2.12435e-14	-0.638906	0.148	0.317	6.59675e-10
Abhd17b	2.65569e-14	-0.54991	0.159	0.333	8.24671e-10
Trim33	3.33266e-14	-0.429939	0.442	0.645	1.03489e-09
Hand2	3.65147e-14	-0.515587	0.523	0.669	1.13389e-09
Nectin3	3.88233e-14	-0.649731	0.166	0.338	1.20558e-09
Itgb5	4.14072e-14	-0.701223	0.119	0.273	1.28582e-09
Zfp704	4.36479e-14	-0.504291	0.259	0.454	1.3554e-09
Pbx3	5.16935e-14	-0.730508	0.146	0.305	1.60524e-09
Rock2	5.65386e-14	-0.437216	0.381	0.579	1.75569e-09
Timm8b	5.67399e-14	0.229426	0.959	0.948	1.76195e-09
Cmip	6.26032e-14	-0.684996	0.131	0.288	1.94402e-09
Ano8	8.22988e-14	-1.10189	0.044	0.157	2.55562e-09
Fam193b	9.61715e-14	-0.460821	0.256	0.45	2.98641e-09
Fbxl17	1.06538e-13	-0.941252	0.087	0.219	3.30832e-09
Dvl1	1.09702e-13	-1.2827	0.027	0.127	3.40658e-09
Evx1	1.15064e-13	-0.952114	0.051	0.167	3.57307e-09
Rnf126	1.49039e-13	-0.407257	0.439	0.63	4.62811e-09
Mafg	1.57396e-13	-0.476941	0.22	0.41	4.88761e-09
Asxl1	1.61809e-13	-0.487419	0.282	0.47	5.02465e-09
Rcor1	1.63035e-13	-0.540341	0.244	0.429	5.06273e-09
Raly	1.67837e-13	-0.212001	0.93	0.958	5.21186e-09
Tatdn2	1.72385e-13	-0.475359	0.091	0.23	5.35306e-09
Tpi1	1.77158e-13	-0.215981	0.929	0.953	5.50128e-09
E2f1	1.8638e-13	-0.608575	0.193	0.363	5.78767e-09
Kcnmb4	1.89879e-13	-0.501841	0.277	0.466	5.89633e-09
Mtdh	2.0925e-13	0.218371	0.953	0.931	6.49784e-09
Mosmo	2.6158e-13	-0.510456	0.228	0.417	8.12283e-09
Pfn2	2.64828e-13	-0.352703	0.496	0.678	8.22371e-09
Mrpl21	2.85552e-13	0.278097	0.856	0.85	8.86725e-09
Zfp746	4.31995e-13	-0.51405	0.209	0.389	1.34147e-08
Gls	4.62869e-13	-0.501231	0.255	0.44	1.43735e-08
Ext1	6.01135e-13	-0.389883	0.271	0.45	1.8667e-08
Ipo5	6.08662e-13	-0.33755	0.596	0.728	1.89008e-08
Gpr27	6.77653e-13	-1.29133	0.034	0.133	2.10432e-08
Atp13a3	6.7776e-13	-0.565322	0.174	0.336	2.10465e-08
Grk2	7.00012e-13	-0.675281	0.148	0.302	2.17375e-08
Heca	7.00095e-13	-1.05187	0.045	0.153	2.174e-08
Sox4	9.03287e-13	-0.33033	0.808	0.878	2.80498e-08
Hist1h2ae	9.99591e-13	-0.779989	0.302	0.458	3.10403e-08
Mknk2	1.02862e-12	-0.437592	0.286	0.483	3.19418e-08
Pgk1	1.08723e-12	-0.213366	0.921	0.951	3.37619e-08
Nol7	1.26355e-12	0.251563	0.882	0.863	3.92371e-08
Wsb2	1.5243e-12	-0.630169	0.135	0.283	4.73342e-08
Ppp4c	2.2137e-12	-0.295414	0.632	0.801	6.87422e-08
Fbxo11	2.30428e-12	-0.411075	0.323	0.517	7.15548e-08
Ttc19	3.58299e-12	-0.416095	0.244	0.433	1.11263e-07
Zranb1	4.00632e-12	-0.365854	0.396	0.586	1.24408e-07
Mta1	4.14007e-12	-0.348329	0.466	0.667	1.28562e-07
Tmem185b	4.24409e-12	-0.812127	0.087	0.212	1.31792e-07
Arl8a	4.32857e-12	-0.505472	0.183	0.35	1.34415e-07
Mtss1l	4.41143e-12	-0.749237	0.087	0.212	1.36988e-07
Tmem259	4.54065e-12	-0.57341	0.212	0.373	1.41001e-07
Slc12a2	4.8892e-12	-0.662261	0.142	0.288	1.51824e-07
Abhd17c	5.24034e-12	-0.515679	0.159	0.318	1.62728e-07
Stk39	5.57894e-12	-0.64381	0.137	0.28	1.73243e-07
Cnot6l	6.62562e-12	-0.504333	0.266	0.438	2.05745e-07
Tmem158	7.0143e-12	-1.08298	0.041	0.141	2.17815e-07
Hspa5	7.4474e-12	-0.221675	0.948	0.982	2.31264e-07
Pi4k2a	7.79384e-12	-0.685202	0.124	0.261	2.42022e-07
C1galt1	9.03915e-12	-0.849612	0.06	0.17	2.80693e-07
Gsk3a	9.77349e-12	-0.418213	0.323	0.51	3.03496e-07
Adgra3	1.11935e-11	-0.408894	0.372	0.556	3.47592e-07
Ube3c	1.22319e-11	-0.42866	0.185	0.344	3.79838e-07
Trp53	1.23467e-11	-0.202462	0.834	0.907	3.83403e-07
Eml4	1.86725e-11	0.306893	0.835	0.794	5.79837e-07
Gm10036	1.98855e-11	0.308929	0.79	0.791	6.17503e-07
Tead1	2.23258e-11	-0.445238	0.355	0.528	6.93283e-07
Scd2	2.48668e-11	-0.232139	0.826	0.906	7.72188e-07
Ranbp9	2.53275e-11	-0.566377	0.127	0.268	7.86496e-07
Eno1	2.55121e-11	-0.205944	0.922	0.951	7.92227e-07
Wdr26	2.69609e-11	-0.324772	0.475	0.668	8.37217e-07
Ndufb7	2.97442e-11	0.20633	0.942	0.933	9.23647e-07
Zcchc3	3.03743e-11	-0.300856	0.561	0.727	9.43212e-07
Slc44a1	3.05734e-11	-0.628267	0.104	0.231	9.49397e-07
Mark1	3.0629e-11	-0.906732	0.062	0.169	9.51123e-07
Gm17092	3.2622e-11	-1.55307	0.025	0.107	1.01301e-06
Actr5	4.37241e-11	-0.917371	0.071	0.181	1.35777e-06
Slc35e1	4.61123e-11	-0.761606	0.087	0.204	1.43193e-06
Camsap1	4.62171e-11	-0.489648	0.251	0.424	1.43518e-06
Rcor2	4.82354e-11	-0.373363	0.339	0.511	1.49785e-06
Rnf11	5.62736e-11	-0.45766	0.316	0.49	1.74746e-06
Marveld1	5.7832e-11	-0.675793	0.096	0.219	1.79586e-06
Lsm12	6.22592e-11	0.249021	0.848	0.846	1.93333e-06
Mis18a	7.67116e-11	-0.462936	0.219	0.378	2.38212e-06
Zranb2	8.11632e-11	0.217707	0.933	0.901	2.52036e-06
Zfp36l2	8.35713e-11	-0.270284	0.494	0.672	2.59514e-06
Rpa1	9.08952e-11	-0.389108	0.293	0.469	2.82257e-06
1190002N15Rik	9.39352e-11	-0.523227	0.241	0.396	2.91697e-06
Samd4b	1.02889e-10	-0.401843	0.276	0.451	3.19501e-06
Tusc1	1.03307e-10	-0.968555	0.049	0.144	3.20799e-06
Tfdp1	1.06842e-10	-0.326174	0.53	0.69	3.31776e-06
Txndc17	1.13161e-10	0.202565	0.92	0.924	3.51398e-06
Necab2	1.38952e-10	-1.09392	0.03	0.113	4.31488e-06
Nfyb	1.46042e-10	-0.324256	0.522	0.694	4.53505e-06
Carm1	1.47049e-10	-0.370739	0.42	0.592	4.5663e-06
Cox7a2l	1.74026e-10	0.244722	0.894	0.879	5.40402e-06
Lix1l	1.74587e-10	-0.500419	0.219	0.375	5.42146e-06
Fam8a1	1.87718e-10	-0.614488	0.101	0.224	5.8292e-06
Cask	1.99374e-10	-0.589769	0.145	0.278	6.19115e-06
Lsm14b	2.25204e-10	-0.363953	0.338	0.503	6.99327e-06
Ccnyl1	2.46061e-10	-0.652435	0.07	0.178	7.64093e-06
Rap2a	2.61904e-10	-0.655519	0.104	0.222	8.13289e-06
Arih1	3.21446e-10	-0.400248	0.376	0.548	9.98187e-06
Gsr	3.3827e-10	-0.341307	0.275	0.452	1.05043e-05
Map4k3	3.39535e-10	-0.490282	0.174	0.317	1.05436e-05
Manf	3.46018e-10	-0.239083	0.832	0.9	1.07449e-05
Rmnd5a	3.6709e-10	-0.477989	0.172	0.323	1.13992e-05
Rsrc2	3.84533e-10	0.204291	0.898	0.897	1.19409e-05
Ubald2	4.67821e-10	-0.342168	0.541	0.692	1.45273e-05
Rbm26	5.58548e-10	-0.335705	0.549	0.71	1.73446e-05
Txndc5	6.73239e-10	-0.323677	0.368	0.543	2.09061e-05
Man1a2	7.8712e-10	-0.391995	0.457	0.612	2.44424e-05
Smarcd3	1.08574e-09	-0.487457	0.155	0.288	3.37154e-05
Rnf149	1.09339e-09	-0.42865	0.329	0.489	3.3953e-05
Prdm4	1.16452e-09	-0.428742	0.201	0.35	3.61618e-05
Nfix	1.21058e-09	-0.445004	0.18	0.32	3.75922e-05
Afdn	1.35891e-09	-0.472479	0.166	0.303	4.21981e-05
Adpgk	1.36952e-09	-0.490333	0.153	0.287	4.25277e-05
Nab1	1.38056e-09	-0.620171	0.085	0.193	4.28704e-05
Slc2a1	1.61868e-09	-0.387941	0.224	0.377	5.02648e-05
Gspt1	1.78973e-09	0.205173	0.905	0.9	5.55764e-05
Arfgef1	1.871e-09	-0.402818	0.333	0.5	5.81002e-05
Podxl2	1.95676e-09	-0.420103	0.236	0.387	6.07632e-05
5031439G07Rik	1.96803e-09	-0.485895	0.133	0.262	6.11132e-05
Bicc1	2.05385e-09	-0.663461	0.104	0.214	6.37782e-05
Gna11	2.1418e-09	-0.239797	0.534	0.701	6.65092e-05
Ptpn12	2.26923e-09	-0.416811	0.174	0.313	7.04663e-05
Irf2bp2	2.35098e-09	-0.474285	0.198	0.338	7.30051e-05
Gpaa1	2.46061e-09	-0.393076	0.234	0.387	7.64092e-05
Gpi1	2.77835e-09	-0.229354	0.775	0.861	8.6276e-05
Nxn	2.9865e-09	-0.32156	0.474	0.635	9.27398e-05
Trim71	3.05726e-09	-0.803352	0.078	0.176	9.49372e-05
Scarf2	3.13347e-09	-0.457711	0.181	0.317	9.73035e-05
Nadk2	3.27302e-09	-0.559776	0.177	0.308	0.000101637
Map7d1	3.42922e-09	-0.29177	0.399	0.58	0.000106488
Paip1	3.45985e-09	-0.283492	0.575	0.729	0.000107439
Hypk	3.48279e-09	0.27418	0.791	0.767	0.000108151
Mta3	4.03542e-09	-0.405635	0.175	0.313	0.000125312
Chtf8	4.11777e-09	-0.323569	0.469	0.634	0.000127869
Timm10b	4.36963e-09	0.302729	0.685	0.651	0.00013569
Mrpl54	4.47411e-09	0.207658	0.887	0.882	0.000138934
Ost4	4.48177e-09	-0.200757	0.832	0.908	0.000139172
Grsf1	4.58916e-09	-0.369818	0.355	0.517	0.000142507
Nudt11	4.89572e-09	-0.806474	0.062	0.153	0.000152027
Fam208b	5.32108e-09	-0.320518	0.377	0.552	0.000165236
Zdhhc18	6.12901e-09	-0.714951	0.065	0.156	0.000190324
Brd7	6.3442e-09	-0.228205	0.707	0.845	0.000197007
Zfp326	6.8223e-09	0.236386	0.824	0.817	0.000211853
Phactr2	7.10782e-09	-0.728603	0.114	0.22	0.000220719
Trim32	7.45687e-09	-0.410293	0.177	0.312	0.000231558
Bmt2	7.94273e-09	-0.470851	0.109	0.222	0.000246646
Maf1	8.23705e-09	-0.36528	0.321	0.485	0.000255785
Gxylt2	9.73063e-09	-0.87604	0.043	0.122	0.000302165
Mex3a	1.00294e-08	-0.257575	0.635	0.777	0.000311443
Traf4	1.01878e-08	-0.298165	0.475	0.656	0.000316361
Rybp	1.06261e-08	-0.544176	0.162	0.283	0.000329972
Ucp2	1.08312e-08	-0.325736	0.25	0.4	0.000336343
Ppp2r1a	1.10705e-08	-0.246986	0.556	0.709	0.000343772
Zfp385a	1.11796e-08	-0.553374	0.128	0.243	0.00034716
Tmem123	1.12959e-08	-0.37026	0.229	0.377	0.000350772
Cdc73	1.1533e-08	-0.366789	0.272	0.427	0.000358134
Cnot6	1.26019e-08	-0.256535	0.567	0.721	0.000391326
Olfm1	1.56187e-08	-0.655406	0.113	0.221	0.000485008
Rassf8	1.61898e-08	-0.798377	0.085	0.181	0.000502741
Ctxn1	1.68902e-08	-0.261079	0.618	0.764	0.000524491
Zfp362	1.69516e-08	-0.345154	0.271	0.425	0.000526397
Samd1	1.93142e-08	-0.527299	0.177	0.298	0.000599763
Hmga2	1.94973e-08	-0.205353	0.747	0.85	0.000605449
Fxr2	2.02516e-08	-0.311584	0.312	0.474	0.000628873
Nob1	2.09281e-08	-0.289206	0.412	0.579	0.000649881
Hsph1	2.25763e-08	-0.328674	0.622	0.757	0.000701063
Rnf26	2.31229e-08	-0.339036	0.303	0.453	0.000718037
Zdhhc5	2.32917e-08	-0.475175	0.154	0.278	0.000723276
Celf2	2.33384e-08	-0.723846	0.082	0.175	0.000724728
Col23a1	2.37149e-08	-0.774538	0.057	0.141	0.000736419
Ppil2	2.57713e-08	-0.318204	0.387	0.546	0.000800277
R3hdm2	2.87303e-08	-0.334775	0.315	0.47	0.000892164
Ppp3cb	3.06016e-08	-0.300564	0.416	0.585	0.000950271
Sbk1	3.31171e-08	-0.308941	0.35	0.507	0.00102839
Farp1	3.38484e-08	-0.288969	0.354	0.519	0.00105109
H1f0	3.79716e-08	-0.284742	0.786	0.863	0.00117913
Csnk1g3	3.94253e-08	-0.25534	0.452	0.617	0.00122428
Megf9	4.06885e-08	-0.624213	0.088	0.183	0.0012635
Rnpepl1	4.56999e-08	-0.450307	0.15	0.269	0.00141912
Gfm1	4.59049e-08	-0.434475	0.155	0.274	0.00142548
Utp4	4.68277e-08	-0.410482	0.198	0.334	0.00145414
Usp24	5.04709e-08	-0.448356	0.174	0.295	0.00156727
Wac	5.24121e-08	-0.241645	0.57	0.719	0.00162755
Hbb-y	5.46442e-08	-0.501887	0.291	0.446	0.00169687
Pura	5.51161e-08	-0.37091	0.259	0.399	0.00171152
Galnt1	5.786e-08	-0.275696	0.412	0.573	0.00179673
Samd14	5.80433e-08	-0.356408	0.247	0.39	0.00180242
Mest	5.84306e-08	-0.218426	0.867	0.932	0.00181445
Hddc2	6.44553e-08	0.296368	0.676	0.624	0.00200153
Gm9493	6.59161e-08	0.255685	0.78	0.755	0.00204689
Msantd3	6.62084e-08	-0.288111	0.224	0.362	0.00205597
Copg1	6.97362e-08	-0.327952	0.334	0.493	0.00216552
Ddx23	6.98497e-08	0.334324	0.587	0.514	0.00216904
Fyttd1	7.78507e-08	0.280737	0.674	0.651	0.0024175
Hoxd10	8.00529e-08	-0.384988	0.238	0.372	0.00248588
Pafah1b1	8.08323e-08	0.202552	0.905	0.891	0.00251009
Pde3b	8.09001e-08	-0.535419	0.12	0.226	0.00251219
Khsrp	8.61065e-08	-0.307528	0.417	0.572	0.00267387
Ubl3	8.90476e-08	-0.444447	0.212	0.34	0.0027652
Psme3	9.23686e-08	-0.275591	0.365	0.535	0.00286832
Tbc1d10b	9.27635e-08	-0.449225	0.185	0.307	0.00288059
Sh3gl1	9.57237e-08	-0.32577	0.28	0.43	0.00297251
Klhl23	9.71663e-08	-0.344827	0.234	0.38	0.0030173
Dcbld2	9.73276e-08	-0.456898	0.104	0.204	0.00302232
Arl5a	9.86275e-08	-0.277844	0.343	0.503	0.00306268
Sec61a2	1.01291e-07	-0.359062	0.258	0.401	0.00314539
Mmd	1.01963e-07	-0.425757	0.149	0.268	0.00316626
Pgam5	1.0256e-07	-0.376366	0.209	0.339	0.00318479
Col5a1	1.07716e-07	-0.395901	0.166	0.284	0.00334491
Amfr	1.08215e-07	-0.392777	0.172	0.294	0.0033604
Mphosph8	1.18455e-07	0.245137	0.756	0.753	0.00367839
Gm49336	1.2612e-07	-0.431063	0.152	0.27	0.00391641
Plod2	1.27564e-07	-0.36098	0.299	0.442	0.00396125
Mbtps2	1.29933e-07	-0.415261	0.111	0.214	0.0040348
Tmem109	1.38956e-07	-0.337116	0.218	0.354	0.00431499
Mrps24	1.41543e-07	0.206645	0.845	0.826	0.00439533
Lamc1	1.47152e-07	-0.529957	0.095	0.189	0.00456953
Nr2f6	1.52733e-07	-0.308489	0.391	0.548	0.00474281
2003-09-01	1.59257e-07	-0.343816	0.32	0.461	0.00494542
Stard10	1.62415e-07	-0.469858	0.13	0.235	0.00504348
Tmx2	1.70799e-07	-0.350792	0.258	0.395	0.00530381
Tbx4	1.71385e-07	-0.348915	0.237	0.369	0.00532203
Tbx2	2.05251e-07	-0.591293	0.163	0.267	0.00637365
Coq7	2.13277e-07	0.244203	0.697	0.676	0.0066229
Serinc3	2.17763e-07	-0.398505	0.232	0.364	0.00676219
Hist1h2ap	2.40882e-07	-0.58226	0.211	0.317	0.00748011
2900097C17Rik	2.42522e-07	-0.206333	0.646	0.759	0.00753104
Ugcg	2.59615e-07	-0.411645	0.172	0.286	0.00806181
Smurf2	2.63909e-07	-0.444781	0.202	0.324	0.00819516
Bmi1	2.66878e-07	-0.364224	0.228	0.369	0.00828735
Hmgn3	2.68129e-07	0.282753	0.655	0.606	0.00832622
Suz12	2.72014e-07	-0.241043	0.583	0.723	0.00844685
Prkar2a	2.72611e-07	-0.29304	0.332	0.482	0.0084654
Pfkl	2.73734e-07	-0.236797	0.628	0.745	0.00850025
Bak1	2.77587e-07	-0.277406	0.306	0.465	0.0086199
Sestd1	2.89965e-07	-0.37492	0.211	0.337	0.00900428
Dgat1	2.9005e-07	-0.510612	0.102	0.196	0.00900691
Pank1	2.93908e-07	-0.437472	0.137	0.241	0.00912672
Txndc11	3.07756e-07	-0.509669	0.113	0.211	0.00955675
Scmh1	3.08808e-07	-0.35107	0.157	0.27	0.00958941
Igfbp2	3.09913e-07	-0.243995	0.566	0.689	0.00962374
Setbp1	3.11347e-07	-0.321182	0.31	0.454	0.00966826
Fam117b	3.16654e-07	-0.420413	0.168	0.281	0.00983304
Mospd3	3.23172e-07	-0.451229	0.096	0.189	0.0100354
Zfp652	3.40564e-07	-0.393639	0.249	0.371	0.0105755
Psme4	3.60386e-07	-0.307528	0.434	0.592	0.0111911
Ago2	3.73987e-07	-0.254023	0.504	0.644	0.0116134
Scpep1	4.13117e-07	-0.33141	0.281	0.419	0.0128285
Ifrd1	4.32981e-07	-0.278026	0.295	0.43	0.0134454
Psat1	4.44032e-07	-0.221689	0.409	0.57	0.0137885
Nr1h2	4.55843e-07	-0.391948	0.174	0.288	0.0141553
Xbp1	4.63875e-07	-0.304325	0.308	0.45	0.0144047
Bnip3	4.83688e-07	-0.342573	0.263	0.395	0.01502
Kctd10	4.89714e-07	-0.362008	0.158	0.269	0.0152071
Trim59	4.93408e-07	-0.266981	0.544	0.682	0.0153218
Tlk2	4.95678e-07	-0.246908	0.415	0.572	0.0153923
Ubp1	5.08862e-07	-0.314899	0.352	0.497	0.0158017
Rnf113a2	5.31631e-07	-0.374818	0.153	0.264	0.0165087
Sox12	5.43807e-07	-0.246966	0.447	0.596	0.0168868
Gdi1	5.67205e-07	-0.318182	0.216	0.341	0.0176134
Mrpl44	5.68765e-07	-0.291944	0.231	0.369	0.0176619
Nck2	5.72787e-07	-0.505831	0.131	0.229	0.0177868
Nfkb1	5.73214e-07	-0.50959	0.093	0.182	0.0178
Rbm10	5.73755e-07	-0.222414	0.497	0.665	0.0178168
Isyna1	5.76179e-07	-0.243651	0.587	0.717	0.0178921
Uchl1	5.78513e-07	-0.333471	0.264	0.396	0.0179646
Csnk1d	5.89252e-07	-0.257357	0.394	0.552	0.018298
Ssr4	6.13203e-07	0.233141	0.784	0.763	0.0190418
Actn1	6.14077e-07	-0.210935	0.509	0.654	0.0190689
Ier3ip1	6.25669e-07	0.209386	0.817	0.8	0.0194289
Akap7	6.63638e-07	-0.718788	0.056	0.127	0.0206079
Golph3	6.64517e-07	-0.298611	0.289	0.438	0.0206352
Tpst1	6.73758e-07	-0.333191	0.266	0.398	0.0209222
Crtap	6.8198e-07	-0.350655	0.171	0.286	0.0211775
Fnbp1l	6.92979e-07	0.20438	0.817	0.804	0.0215191
Ddx17	6.9849e-07	0.219434	0.825	0.829	0.0216902
Lypla1	7.1157e-07	-0.338722	0.247	0.379	0.0220964
Spen	7.30611e-07	-0.272794	0.329	0.47	0.0226877
Clptm1	7.63467e-07	-0.307936	0.251	0.384	0.0237079
Atxn7l3	7.72146e-07	-0.273325	0.273	0.412	0.0239775
Mon2	7.76934e-07	-0.373284	0.163	0.277	0.0241261
Prr7	7.89815e-07	-0.390216	0.175	0.287	0.0245261
Map3k7	7.93672e-07	-0.298093	0.262	0.394	0.0246459
Fastk	8.01929e-07	-0.312251	0.245	0.377	0.0249023
Inpp5a	8.1009e-07	-0.549844	0.052	0.123	0.0251557
Mcm2	8.10625e-07	-0.274092	0.57	0.699	0.0251723
Ttc7b	8.12405e-07	-0.682885	0.062	0.136	0.0252276
Tenm4	8.39019e-07	-0.409864	0.127	0.223	0.0260541
Rnf169	8.39491e-07	-0.434786	0.089	0.177	0.0260687
Lonp1	8.40762e-07	-0.305945	0.348	0.49	0.0261082
Shmt2	8.64352e-07	-0.35633	0.232	0.36	0.0268407
Araf	8.64356e-07	-0.227382	0.227	0.357	0.0268409
Bckdk	8.81158e-07	-0.325607	0.281	0.413	0.0273626
Gpc1	8.87076e-07	-0.298036	0.227	0.356	0.0275464
Mrpl37	9.10676e-07	-0.289979	0.237	0.366	0.0282792
Cs	9.27645e-07	-0.250828	0.544	0.7	0.0288062
Oip5	9.68269e-07	-0.428773	0.093	0.178	0.0300677
Srm	9.72866e-07	-0.2128	0.623	0.762	0.0302104
Psap	9.95173e-07	-0.24107	0.338	0.485	0.0309031
Prkag1	1.00674e-06	-0.325973	0.223	0.352	0.0312622
Pigs	1.03318e-06	-0.312156	0.167	0.281	0.0320833
Timp2	1.04405e-06	-0.216399	0.477	0.635	0.0324208
Tmem18	1.04979e-06	-0.533862	0.074	0.152	0.0325992
Ube2z	1.05045e-06	-0.250362	0.286	0.434	0.0326198
Lrfn4	1.05565e-06	-0.422279	0.155	0.261	0.0327811
Bmpr1a	1.06308e-06	-0.261258	0.435	0.579	0.0330119
Kat2a	1.0789e-06	-0.300929	0.222	0.349	0.0335032
Peg12	1.11484e-06	-0.30625	0.193	0.315	0.0346193
Ticrr	1.1302e-06	-0.415855	0.135	0.235	0.035096
Slc16a3	1.1443e-06	-0.305488	0.267	0.398	0.035534
Fnbp4	1.20986e-06	0.303648	0.541	0.482	0.0375697
Tbccd1	1.21435e-06	-0.381652	0.105	0.197	0.0377093
Bmp1	1.24871e-06	-0.299766	0.299	0.441	0.0387761
Sh3gl3	1.25111e-06	-0.522754	0.095	0.181	0.0388508
Csk	1.267e-06	-0.243299	0.356	0.505	0.039344
Unc50	1.28984e-06	-0.259879	0.404	0.556	0.0400535
Scrib	1.31583e-06	-0.267373	0.214	0.34	0.0408604
Plekhm2	1.33599e-06	-0.511856	0.102	0.19	0.0414865
Fam171a1	1.3829e-06	-0.347568	0.17	0.281	0.0429433
Ptpra	1.39414e-06	-0.251656	0.409	0.556	0.0432922
Prkab1	1.42475e-06	-0.327563	0.172	0.283	0.0442428
Gclm	1.44467e-06	-0.345881	0.253	0.378	0.0448612
Lrp3	1.45229e-06	-0.506364	0.105	0.193	0.0450979
Bop1	1.49711e-06	-0.253969	0.284	0.428	0.0464896
Ppp4r1	1.50761e-06	-0.282309	0.246	0.374	0.0468158
Atn1	1.53051e-06	-0.259661	0.244	0.371	0.0475269
Pdk1	1.53783e-06	-0.416042	0.144	0.247	0.0477543
Vps54	1.60515e-06	-0.36274	0.131	0.229	0.0498448

## Sheet: PC
	p_val	avg_logFC	pct.1	pct.2	p_val_adj
Nnat	8.04456e-268	-6.06572	0.011	0.91	2.49808e-263
Hnrnpa0	1.08517e-235	-1.97821	0.559	0.99	3.36977e-231
Ppp1r14b	2.16927e-157	-1.5437	0.523	0.931	6.73623e-153
Hnrnpd	3.60567e-135	-1.03022	0.746	0.956	1.11967e-130
Gm47283	4.58027e-121	-1.29534	0.554	0.922	1.42231e-116
H19	1.73067e-120	-3.13451	0.036	0.558	5.37423e-116
H1fx	4.99697e-110	-1.61712	0.384	0.822	1.55171e-105
Eid2	1.80581e-97	-1.97021	0.11	0.606	5.60757e-93
Basp1	2.64071e-93	-1.28614	0.472	0.85	8.20019e-89
Cdk2ap1	1.33415e-91	-1.22092	0.428	0.819	4.14293e-87
Alyref	9.15457e-85	-1.06026	0.491	0.846	2.84277e-80
Ube2m	2.69507e-84	-1.17171	0.415	0.799	8.36902e-80
Gm42418	3.05353e-80	0.317066	0.999	0.997	9.48214e-76
Wtip	3.0577e-80	-1.95746	0.088	0.521	9.49507e-76
Ybx3	3.05936e-80	-1.47089	0.27	0.696	9.50022e-76
Ryk	2.01199e-66	-1.10125	0.389	0.75	6.24785e-62
Mbd2	2.05376e-66	-2.10847	0.064	0.424	6.37755e-62
Gnas	3.91372e-65	-0.349331	0.997	0.999	1.21533e-60
Pcbp1	6.84547e-65	-0.621568	0.768	0.931	2.12572e-60
Egln1	5.46277e-60	-1.49416	0.163	0.537	1.69635e-55
Marcks	1.65792e-52	-0.622472	0.831	0.953	5.14833e-48
Hdgf	5.12482e-52	-0.679205	0.664	0.88	1.59141e-47
Mtch1	3.63403e-49	-0.620947	0.695	0.891	1.12847e-44
Srsf2	1.30345e-48	-0.557456	0.817	0.93	4.04761e-44
Pkdcc	3.9193e-47	-1.24507	0.288	0.606	1.21706e-42
Arglu1	1.15144e-45	-0.643533	0.7	0.869	3.57556e-41
Rab21	7.35575e-43	-1.69345	0.075	0.349	2.28418e-38
Smap1	5.55843e-41	-0.933648	0.338	0.645	1.72606e-36
Phc2	4.25597e-40	-1.13539	0.188	0.499	1.32161e-35
Akirin2	5.13855e-40	-0.98419	0.285	0.599	1.59567e-35
Cenpb	6.68861e-40	-1.00485	0.268	0.587	2.07701e-35
Cdk8	1.80444e-39	-1.03521	0.231	0.545	5.60332e-35
Csnk2a2	7.51006e-39	-1.1169	0.2	0.508	2.3321e-34
Cul3	1.06561e-38	-0.950016	0.317	0.627	3.30903e-34
Akt1	1.81159e-38	-0.76009	0.394	0.689	5.62554e-34
Tnrc6c	5.15082e-38	-0.74079	0.404	0.709	1.59948e-33
Csnk1g2	1.55426e-37	-0.881251	0.352	0.659	4.82644e-33
Cop1	2.57211e-37	-0.838436	0.281	0.601	7.98719e-33
Ptms	4.34176e-37	-0.474104	0.817	0.95	1.34825e-32
Zfp91	4.34432e-37	-0.741615	0.439	0.718	1.34904e-32
Map4k4	5.4466e-37	-0.611029	0.602	0.828	1.69133e-32
Ppp2ca	5.61029e-37	-0.521494	0.729	0.902	1.74216e-32
Ppp2cb	6.0299e-37	-2.07954	0.036	0.253	1.87247e-32
Dapk3	1.10485e-35	-1.26202	0.127	0.396	3.43088e-31
Rcc2	1.52635e-35	-0.70584	0.497	0.761	4.73978e-31
Qk	4.8547e-35	-0.691309	0.594	0.808	1.50753e-30
Brd1	1.00833e-34	-0.921651	0.273	0.573	3.13116e-30
Kdm1a	4.16407e-34	-0.741448	0.482	0.736	1.29307e-29
Tmeff1	4.72384e-34	-0.868187	0.333	0.621	1.4669e-29
Aes	5.5259e-34	-0.565414	0.729	0.868	1.71596e-29
Ckap4	6.12881e-34	-0.604494	0.653	0.834	1.90318e-29
Kif2a	9.72228e-34	-0.85511	0.288	0.574	3.01906e-29
Ier5l	1.32713e-33	-1.20122	0.146	0.413	4.12114e-29
Tnks2	3.11481e-33	-0.745825	0.412	0.687	9.67243e-29
Adnp	3.42039e-33	-2.06079	0.032	0.229	1.06213e-28
Sap30l	6.70632e-32	-1.02518	0.171	0.443	2.08251e-27
Atxn7l3b	3.18734e-31	0.301003	0.988	0.982	9.89765e-27
Ptov1	2.02277e-30	-0.337871	0.915	0.95	6.28131e-26
Efna2	1.07788e-29	-0.796457	0.283	0.568	3.34714e-25
Evl	1.08491e-29	-0.66372	0.433	0.7	3.36898e-25
Sppl3	4.93784e-29	-0.807662	0.242	0.517	1.53335e-24
Ythdf1	1.36806e-28	-0.849065	0.272	0.54	4.24823e-24
Smad4	3.38321e-27	-0.751417	0.339	0.606	1.05059e-22
Rac1	1.58863e-26	-0.49131	0.616	0.812	4.93318e-22
Rtn4	1.68079e-26	-0.560413	0.589	0.797	5.21937e-22
Ankrd11	2.18206e-26	-0.448875	0.727	0.897	6.77594e-22
Tmed7	2.99491e-26	-0.758069	0.283	0.54	9.30009e-22
Rpl39	9.52564e-26	-0.219617	0.997	1	2.958e-21
Rps21	1.30881e-25	-0.202679	0.998	0.997	4.06426e-21
Rab12	1.55848e-25	-0.762647	0.225	0.48	4.83955e-21
Trim28	3.70305e-25	-0.45169	0.633	0.818	1.14991e-20
Sav1	7.0927e-25	-0.945939	0.149	0.377	2.2025e-20
P3h3	2.48008e-24	-0.643175	0.352	0.608	7.70139e-20
Purb	2.59257e-24	-0.649959	0.368	0.624	8.05072e-20
Ctdspl	2.81393e-24	-0.682756	0.302	0.557	8.73811e-20
Cacna1a	2.84794e-24	-1.19885	0.081	0.276	8.84371e-20
Mex3c	3.02065e-24	-0.956636	0.136	0.355	9.38002e-20
Khdrbs3	1.32613e-23	-1.40581	0.071	0.254	4.11804e-19
Srsf9	1.45248e-23	-0.349312	0.803	0.896	4.51038e-19
Crls1	3.47978e-23	-1.14635	0.087	0.28	1.08058e-18
Ppp2r2d	9.47809e-23	-0.826387	0.196	0.429	2.94323e-18
Mcl1	4.29064e-22	-0.599738	0.43	0.671	1.33237e-17
Smim19	5.78884e-22	-0.86695	0.147	0.363	1.79761e-17
Pmepa1	2.71834e-21	-0.85548	0.223	0.442	8.44125e-17
Twist1	3.14283e-21	-0.96852	0.234	0.449	9.75942e-17
Mprip	4.71158e-21	-0.678649	0.33	0.548	1.46309e-16
Crebzf	4.80527e-21	-0.728119	0.21	0.443	1.49218e-16
Acvr2b	1.21703e-20	-0.743302	0.151	0.361	3.77924e-16
Fgfrl1	1.42438e-20	-0.582068	0.39	0.62	4.42313e-16
Mapkapk2	3.50257e-20	-0.728904	0.26	0.493	1.08765e-15
Grk6	5.04238e-20	-0.79303	0.164	0.373	1.56581e-15
Zfp746	5.89527e-20	-0.878843	0.122	0.313	1.83066e-15
C1galt1	8.3365e-20	-1.06114	0.105	0.288	2.58873e-15
Pdxp	1.10162e-19	-0.858336	0.103	0.285	3.42087e-15
Kctd2	1.48798e-19	-1.15791	0.087	0.256	4.62061e-15
Trim44	2.08731e-19	-0.560558	0.386	0.623	6.48172e-15
Hspa8	4.52845e-19	-0.219344	0.992	0.996	1.40622e-14
Eef2	9.42182e-19	-0.220974	0.988	0.99	2.92576e-14
Spred1	1.17985e-18	-0.6371	0.261	0.477	3.66379e-14
Ptp4a2	1.21055e-18	-0.388845	0.686	0.831	3.75913e-14
Nectin3	1.93326e-18	-0.906452	0.149	0.347	6.00335e-14
Axin1	2.78691e-18	-0.976955	0.127	0.308	8.65418e-14
Spast	2.79334e-18	-0.66969	0.237	0.452	8.67417e-14
Enah	6.35365e-18	-0.489197	0.574	0.733	1.973e-13
Btbd2	6.54361e-18	-0.760394	0.201	0.399	2.03199e-13
Purg	7.82719e-18	-1.04282	0.082	0.241	2.43058e-13
Ppp4r2	8.86187e-18	-0.452471	0.522	0.705	2.75188e-13
Ctnnb1	9.00558e-18	-0.240884	0.953	0.969	2.7965e-13
Hras	9.44311e-18	-0.585376	0.362	0.574	2.93237e-13
Fancf	1.08969e-17	-1.10972	0.042	0.175	3.38381e-13
Sfpq	1.21601e-17	-0.264297	0.921	0.968	3.77607e-13
Barx1	1.97647e-17	-1.4352	0.105	0.263	6.13752e-13
Gm21887	2.73349e-17	-1.53479	0.037	0.16	8.48829e-13
Gpr27	3.2859e-17	-1.29088	0.066	0.209	1.02037e-12
2009-03-01	4.77798e-17	-1.36603	0.037	0.16	1.48371e-12
Dmwd	6.41459e-17	-0.715808	0.164	0.354	1.99192e-12
Prkaca	7.29619e-17	-0.714838	0.205	0.399	2.26569e-12
Maz	7.75139e-17	-0.477769	0.52	0.703	2.40704e-12
Rps28	8.32672e-17	-0.203726	0.999	0.996	2.5857e-12
Calr	8.73025e-17	-0.251515	0.933	0.968	2.71101e-12
Ccdc71l	1.23617e-16	-1.12536	0.055	0.191	3.83868e-12
Tesk1	1.79602e-16	-0.736705	0.165	0.347	5.57717e-12
Vegfb	1.84084e-16	-0.538318	0.397	0.593	5.71637e-12
Dnajc21	1.88454e-16	-0.688644	0.233	0.426	5.85205e-12
Smarca5	2.9738e-16	-0.343504	0.769	0.868	9.23455e-12
Ubr5	3.43357e-16	-0.580961	0.346	0.548	1.06623e-11
Cdc34	4.09831e-16	-0.610851	0.236	0.43	1.27265e-11
Cenpv	4.59241e-16	-0.805077	0.157	0.333	1.42608e-11
Oaf	4.99945e-16	-0.534973	0.338	0.533	1.55248e-11
2700081O15Rik	6.13739e-16	-0.594074	0.295	0.496	1.90584e-11
Tlk1	6.70819e-16	-0.536687	0.318	0.529	2.08309e-11
Mex3d	8.30542e-16	-0.952255	0.109	0.266	2.57908e-11
Ube2r2	8.78762e-16	-0.306788	0.81	0.909	2.72882e-11
Gnb1	1.05423e-15	-0.325212	0.755	0.88	3.27369e-11
Lamp1	2.72652e-15	-0.379939	0.556	0.724	8.46667e-11
Gatad2a	3.6384e-15	-0.595859	0.271	0.47	1.12983e-10
Rnf130	4.36824e-15	-0.569123	0.305	0.512	1.35647e-10
Rnf187	4.40011e-15	-0.351367	0.677	0.822	1.36637e-10
mt-Nd3	5.77041e-15	-0.241079	0.965	0.982	1.79189e-10
Pitx1	5.98333e-15	-0.355862	0.693	0.83	1.858e-10
Fam171a2	6.78193e-15	-0.607691	0.193	0.373	2.10599e-10
Mxi1	8.32869e-15	-0.640757	0.145	0.317	2.58631e-10
Cited2	1.05957e-14	-0.649321	0.289	0.473	3.29027e-10
Osbp	1.24198e-14	-0.764434	0.148	0.316	3.85673e-10
Ubn1	1.40027e-14	-0.466221	0.421	0.615	4.34827e-10
Gm17092	2.60519e-14	-1.49862	0.025	0.122	8.08991e-10
Kcmf1	3.99788e-14	-0.448033	0.365	0.57	1.24146e-09
Arf6	4.40308e-14	-0.800146	0.147	0.305	1.36729e-09
Dact3	5.46649e-14	-0.527214	0.263	0.46	1.69751e-09
Ppp1r12c	9.19364e-14	-0.667614	0.129	0.283	2.8549e-09
Itgb5	9.25521e-14	-0.616846	0.19	0.363	2.87402e-09
Selenon	1.15812e-13	-0.648893	0.182	0.355	3.5963e-09
Mark3	1.25907e-13	-0.501927	0.356	0.546	3.9098e-09
Mgat4b	1.87169e-13	-0.819385	0.09	0.226	5.81215e-09
Zfp704	2.24515e-13	-0.549194	0.305	0.489	6.97188e-09
Nckap1	2.88793e-13	-0.520002	0.315	0.504	8.96788e-09
Cdyl	3.85484e-13	-0.710151	0.125	0.275	1.19704e-08
Chpt1	3.9169e-13	-0.66685	0.163	0.325	1.21631e-08
Ap2m1	4.02585e-13	-0.376942	0.581	0.742	1.25015e-08
Hspa5	4.0283e-13	-0.252202	0.931	0.959	1.25091e-08
Usp7	4.15329e-13	-0.556397	0.294	0.477	1.28972e-08
Cmip	4.64368e-13	-0.725348	0.107	0.248	1.442e-08
Sfr1	6.98203e-13	0.227555	0.954	0.947	2.16813e-08
R3hdm2	7.46099e-13	-0.52321	0.29	0.477	2.31686e-08
Erbin	8.28161e-13	-0.466274	0.344	0.536	2.57169e-08
Sirt1	8.74269e-13	-0.841193	0.096	0.229	2.71487e-08
Kmt5a	9.52607e-13	-0.497909	0.35	0.527	2.95813e-08
Cd24a	9.89012e-13	-0.275503	0.95	0.966	3.07118e-08
Plekho1	9.97723e-13	-0.473748	0.321	0.502	3.09823e-08
Sox4	1.31274e-12	-0.330215	0.935	0.95	4.07644e-08
Fbxo45	1.80894e-12	-0.761305	0.09	0.222	5.61731e-08
Id4	2.06881e-12	-0.857106	0.115	0.251	6.42427e-08
Pde7a	2.29265e-12	-0.532866	0.253	0.429	7.11935e-08
Marveld1	2.41846e-12	-0.727487	0.149	0.298	7.51005e-08
Otulin	2.78938e-12	-0.740728	0.127	0.27	8.66188e-08
Gna12	3.495e-12	-0.823296	0.105	0.236	1.0853e-07
Mtdh	3.51026e-12	0.262313	0.867	0.833	1.09004e-07
Rhobtb3	3.678e-12	-0.405782	0.6	0.73	1.14213e-07
Dpy19l1	3.68853e-12	-0.68244	0.177	0.329	1.1454e-07
Rnf11	4.1687e-12	-0.494254	0.367	0.551	1.29451e-07
Gfm1	4.5337e-12	-0.873491	0.095	0.22	1.40785e-07
Gas1	5.1005e-12	-0.69067	0.595	0.703	1.58386e-07
Snx25	5.64859e-12	-0.875303	0.026	0.112	1.75406e-07
Ncor1	6.15487e-12	-0.296876	0.648	0.794	1.91127e-07
AY036118	7.40016e-12	0.29611	0.701	0.555	2.29797e-07
Agap3	7.56924e-12	-0.564381	0.146	0.297	2.35048e-07
Ppfia1	9.06758e-12	-0.517408	0.309	0.47	2.81575e-07
Dcakd	1.02992e-11	-0.242282	0.765	0.847	3.19822e-07
Zmynd19	1.41498e-11	-0.602343	0.182	0.336	4.39394e-07
Yaf2	1.74474e-11	-0.536738	0.281	0.455	5.41795e-07
Ppm1a	1.77801e-11	-0.392856	0.359	0.539	5.52127e-07
Tusc1	1.92355e-11	-0.810474	0.082	0.203	5.97321e-07
Mogs	2.06746e-11	-0.707273	0.123	0.256	6.42009e-07
Podxl2	2.08608e-11	-0.520238	0.261	0.429	6.4779e-07
Pwwp2a	2.60736e-11	-0.471781	0.255	0.417	8.09664e-07
Trim33	3.57559e-11	-0.436766	0.356	0.529	1.11033e-06
Csnk1e	3.59802e-11	-0.329394	0.498	0.674	1.11729e-06
Fscn1	3.66717e-11	-0.304769	0.651	0.797	1.13877e-06
Csrp1	4.03547e-11	-0.522789	0.217	0.385	1.25313e-06
Fbxl14	4.41854e-11	-0.601432	0.118	0.251	1.37209e-06
Suds3	4.56975e-11	-0.424678	0.358	0.53	1.41904e-06
Fzd8	5.82732e-11	-0.544475	0.182	0.335	1.80956e-06
Ccnyl1	6.53588e-11	-1.08045	0.043	0.137	2.02959e-06
Nfyb	7.38951e-11	-0.442245	0.351	0.518	2.29467e-06
Ankrd40	7.80342e-11	-0.512928	0.158	0.304	2.4232e-06
Mtss1l	7.88829e-11	-0.60872	0.149	0.285	2.44955e-06
Clptm1l	9.91192e-11	-0.46122	0.263	0.427	3.07795e-06
Pdcd7	1.22997e-10	-0.633251	0.177	0.319	3.81943e-06
Ube2q2	1.24254e-10	-0.505207	0.25	0.41	3.85846e-06
Kctd6	1.34923e-10	-1.1273	0.033	0.117	4.18976e-06
Lemd2	1.40702e-10	-0.700444	0.097	0.214	4.36923e-06
Bmt2	1.42734e-10	-0.779906	0.11	0.231	4.4323e-06
Nudt4	1.42929e-10	-0.46994	0.3	0.46	4.43838e-06
Rap2a	1.66012e-10	-0.818753	0.118	0.242	5.15518e-06
Lpgat1	1.84479e-10	-0.440586	0.323	0.486	5.72862e-06
Pbx3	1.85274e-10	-0.448151	0.32	0.493	5.75332e-06
Nr2f6	1.94433e-10	-0.492249	0.237	0.394	6.03772e-06
Ssbp3	2.49589e-10	-0.277986	0.741	0.833	7.7505e-06
Paxbp1	3.30364e-10	-0.521854	0.225	0.377	1.02588e-05
Chn1	3.31252e-10	-0.660591	0.115	0.239	1.02864e-05
Ing1	3.52038e-10	-0.413776	0.404	0.577	1.09318e-05
Med13	3.76389e-10	-0.434793	0.284	0.445	1.1688e-05
Skp2	4.15654e-10	-0.434194	0.357	0.518	1.29073e-05
Mid1	4.30911e-10	-0.367681	0.45	0.62	1.33811e-05
Neo1	4.40822e-10	-0.449338	0.305	0.465	1.36888e-05
Chtf8	5.28806e-10	-0.410257	0.305	0.471	1.6421e-05
Zranb1	5.61652e-10	-0.44384	0.307	0.473	1.7441e-05
Zfp362	5.71626e-10	-0.587758	0.233	0.376	1.77507e-05
Kcnmb4os2	6.30942e-10	-1.09482	0.033	0.113	1.95926e-05
Zranb2	6.69858e-10	0.269361	0.844	0.824	2.08011e-05
Larp1	7.74257e-10	-0.545191	0.293	0.446	2.4043e-05
Galnt1	7.76341e-10	-0.368155	0.401	0.561	2.41077e-05
Ppp2r5a	8.02465e-10	-0.699793	0.099	0.213	2.49189e-05
Lsm12	9.10543e-10	0.33466	0.708	0.634	2.82751e-05
Samd1	1.54294e-09	-0.629403	0.147	0.27	4.79129e-05
Slk	1.62804e-09	-0.661699	0.193	0.323	5.05556e-05
Atp13a3	1.65157e-09	-0.584761	0.117	0.232	5.12861e-05
Nsmce4a	1.7744e-09	-0.285223	0.647	0.752	5.51005e-05
Prkd1	1.8044e-09	-0.735762	0.062	0.157	5.60319e-05
Rnpepl1	1.85683e-09	-0.755622	0.097	0.206	5.76601e-05
Manf	2.00389e-09	-0.273548	0.764	0.844	6.22269e-05
Adgra3	2.16094e-09	-0.320005	0.6	0.739	6.71036e-05
Plekhm2	2.23398e-09	-0.755656	0.089	0.195	6.93717e-05
Dvl1	2.31981e-09	-1.12646	0.03	0.104	7.2037e-05
Reps1	2.5693e-09	-0.467539	0.14	0.266	7.97846e-05
Psme3	3.12409e-09	-0.52762	0.222	0.364	9.70122e-05
Plekha3	3.4966e-09	-0.713679	0.057	0.145	0.00010858
Brd7	3.64179e-09	-0.315327	0.55	0.703	0.000113089
Atp5k	5.1678e-09	-0.227309	0.808	0.897	0.000160476
Ext1	5.31993e-09	-0.453735	0.269	0.416	0.0001652
E2f1	5.53077e-09	-0.668867	0.126	0.242	0.000171747
Gxylt2	5.78404e-09	-0.634116	0.155	0.275	0.000179612
Edf1	6.33666e-09	0.253622	0.826	0.816	0.000196772
Ube2e2	7.66979e-09	-0.42735	0.225	0.373	0.00023817
Paip1	8.42049e-09	-0.306201	0.459	0.617	0.000261482
Hist1h1e	8.69522e-09	0.740323	0.552	0.445	0.000270013
Lsm14b	8.81547e-09	-0.373176	0.226	0.366	0.000273747
Asphd2	9.38225e-09	-0.898574	0.054	0.138	0.000291347
Fbxl17	9.53654e-09	-0.683119	0.101	0.207	0.000296138
Klhl2	9.6681e-09	-0.654055	0.077	0.173	0.000300223
Atxn2	1.0673e-08	-0.353476	0.359	0.507	0.000331429
Cacng4	1.12258e-08	-0.870359	0.074	0.166	0.000348596
Rbm26	1.17683e-08	-0.282372	0.454	0.628	0.00036544
Tmem184b	1.18059e-08	-0.686487	0.119	0.231	0.000366608
Rab2a	1.2337e-08	0.223726	0.893	0.875	0.000383101
Cacybp	1.31855e-08	0.228389	0.853	0.828	0.00040945
Fbxo11	1.34729e-08	-0.419728	0.272	0.42	0.000418375
Mknk2	1.36618e-08	-0.443482	0.232	0.374	0.000424239
Pde3b	1.50458e-08	-0.784645	0.087	0.184	0.000467217
Pafah1b1	1.50837e-08	0.229121	0.857	0.816	0.000468394
Cox6a1	1.58212e-08	-0.258237	0.716	0.824	0.000491294
Btbd1	1.91738e-08	-0.332327	0.411	0.554	0.000595404
Ctbp1	1.93382e-08	-0.2544	0.612	0.752	0.000600508
Htra1	2.0684e-08	-1.10523	0.06	0.144	0.0006423
Foxk2	2.10135e-08	-0.592103	0.136	0.25	0.000652533
Rhou	2.19026e-08	-0.709585	0.11	0.214	0.000680142
Pfn2	2.27429e-08	-0.392883	0.516	0.655	0.000706235
Rcor2	2.49981e-08	-0.49983	0.186	0.31	0.000776265
Cask	2.66931e-08	-0.57904	0.174	0.294	0.000828902
Tmem64	2.791e-08	-0.755384	0.103	0.204	0.00086669
Csk	3.00369e-08	-0.351313	0.333	0.496	0.000932735
Tmem158	3.34932e-08	-0.671832	0.085	0.181	0.00104006
Stk39	3.35202e-08	-0.550498	0.159	0.278	0.0010409
Dexi	3.60114e-08	-0.474472	0.181	0.302	0.00111826
Slit3	3.68627e-08	-0.637257	0.128	0.236	0.0011447
Lix1l	3.9207e-08	-0.446194	0.23	0.367	0.00121749
Nab1	4.46243e-08	-0.620311	0.064	0.148	0.00138572
Tead1	4.61287e-08	-0.488144	0.208	0.335	0.00143243
Raly	4.70518e-08	-0.210849	0.785	0.862	0.0014611
Tbx5	5.54954e-08	-0.816263	0.06	0.142	0.0017233
Psme4	5.64487e-08	-0.3884	0.339	0.49	0.0017529
Grk2	5.86175e-08	-0.811185	0.096	0.189	0.00182025
Tlk2	5.93419e-08	-0.345712	0.361	0.507	0.00184274
Spire1	6.53216e-08	-0.530669	0.22	0.338	0.00202843
Dcbld2	6.73671e-08	-0.728028	0.087	0.178	0.00209195
Scarf2	7.11247e-08	-0.41431	0.299	0.436	0.00220863
Abhd17c	7.31759e-08	-0.582447	0.119	0.225	0.00227233
Pdia4	7.62821e-08	-0.267721	0.56	0.708	0.00236879
Znrf1	7.86242e-08	-0.339823	0.33	0.473	0.00244152
Gpx7	7.98842e-08	-0.365769	0.307	0.451	0.00248064
Gkap1	8.39129e-08	-0.373758	0.244	0.379	0.00260575
Ubald2	8.62963e-08	-0.404551	0.319	0.454	0.00267976
Cnmd	8.98463e-08	-0.450394	0.202	0.325	0.00279
Jdp2	9.10385e-08	-1.126	0.103	0.194	0.00282702
Clstn1	9.82621e-08	-0.589646	0.157	0.269	0.00305133
Rpa1	1.00765e-07	-0.438439	0.223	0.351	0.00312904
Atp9a	1.01864e-07	-0.548601	0.097	0.194	0.00316319
Chsy1	1.05196e-07	-0.43012	0.27	0.407	0.00326665
Fam8a1	1.11262e-07	-0.417322	0.137	0.25	0.00345501
Fzd2	1.15021e-07	-0.218973	0.816	0.865	0.00357174
Rock2	1.15513e-07	-0.36478	0.378	0.515	0.00358701
Mta3	1.17883e-07	-0.382613	0.193	0.32	0.00366064
Ism1	1.20779e-07	-0.646962	0.11	0.209	0.00375055
Rnf217	1.28975e-07	-0.554166	0.086	0.176	0.00400506
Cdc73	1.3607e-07	-0.448642	0.194	0.319	0.00422538
Wnt4	1.39445e-07	-1.48411	0.061	0.138	0.00433019
Mgp	1.39534e-07	0.588501	0.474	0.367	0.00433294
Nadk2	1.69194e-07	-0.48647	0.125	0.231	0.00525397
Cyhr1	1.78632e-07	-0.330745	0.317	0.47	0.00554704
Mab21l2	2.13425e-07	-0.258464	0.623	0.758	0.00662748
Xbp1	2.25014e-07	-0.293615	0.408	0.545	0.00698737
Scamp3	2.26571e-07	-0.297801	0.315	0.458	0.00703572
Plekha5	2.27536e-07	-0.375601	0.224	0.349	0.00706569
Grsf1	2.37805e-07	-0.243885	0.291	0.438	0.00738457
Ap1s2	2.80445e-07	-0.431327	0.145	0.254	0.00870866
Olfm1	2.93933e-07	-0.828603	0.081	0.166	0.00912751
Ddx23	3.99947e-07	0.424635	0.488	0.404	0.0124196
Mafg	4.28424e-07	-0.552866	0.185	0.294	0.0133039
Heca	4.29447e-07	-0.585036	0.062	0.14	0.0133356
Smad6	4.3171e-07	-0.709126	0.056	0.129	0.0134059
Rbm15b	4.64216e-07	-0.366812	0.216	0.332	0.0144153
Msantd3	4.8758e-07	-0.40659	0.191	0.307	0.0151408
Cnot6l	5.55316e-07	-0.387084	0.256	0.38	0.0172442
Sephs1	5.73452e-07	-0.325835	0.31	0.451	0.0178074
Tcf7l2	5.86892e-07	-0.26568	0.678	0.771	0.0182247
Vps54	6.05416e-07	-0.567954	0.103	0.194	0.0188
Ccny	6.17994e-07	-0.259287	0.323	0.468	0.0191906
Armc10	6.20985e-07	-0.382893	0.202	0.322	0.0192834
Faf1	6.33372e-07	-0.335884	0.292	0.421	0.0196681
Rnf126	6.38216e-07	-0.290747	0.381	0.523	0.0198185
Ogfrl1	6.44749e-07	-0.542514	0.125	0.222	0.0200214
Tmem259	6.59059e-07	-0.403419	0.188	0.304	0.0204657
Birc2	6.70421e-07	-0.338924	0.236	0.358	0.0208186
Acp1	6.77201e-07	0.202142	0.802	0.759	0.0210291
Sestd1	7.25427e-07	-0.39422	0.245	0.367	0.0225267
Fam193b	7.62472e-07	-0.304239	0.242	0.37	0.023677
Nfkb1	8.00669e-07	-0.42531	0.117	0.213	0.0248632
Ephb4	8.53081e-07	-0.312225	0.254	0.38	0.0264907
Hbb-y	8.5345e-07	-0.401844	0.222	0.344	0.0265022
Grik5	8.84514e-07	-0.536057	0.101	0.191	0.0274668
Cmtm4	8.94153e-07	-0.472888	0.122	0.22	0.0277661
Gls	9.16411e-07	-0.380371	0.288	0.419	0.0284573
Ipo5	9.18377e-07	-0.295253	0.455	0.576	0.0285184
Arih1	9.25145e-07	-0.288698	0.35	0.495	0.0287285
F2r	9.51463e-07	-0.368432	0.234	0.354	0.0295458
Asb4	9.74213e-07	-0.336953	0.486	0.612	0.0302522
Slc12a2	1.00302e-06	-0.402446	0.231	0.348	0.0311469
Zbtb10	1.0085e-06	-0.670246	0.061	0.135	0.031317
Afdn	1.0657e-06	-0.421769	0.132	0.232	0.0330932
Lrrc75a	1.0998e-06	-0.471797	0.069	0.148	0.0341521
Smarcd2	1.14799e-06	-0.461111	0.168	0.273	0.0356485
Hand2	1.31652e-06	-0.42076	0.244	0.361	0.0408819
Ttc19	1.38278e-06	-0.238715	0.263	0.392	0.0429394
Fbrsl1	1.46709e-06	-0.399587	0.188	0.301	0.0455576
Nfix	1.52926e-06	-0.312637	0.376	0.504	0.047488
Mib1	1.54982e-06	-0.337248	0.273	0.401	0.0481265
Prpf4b	1.59278e-06	0.212381	0.805	0.762	0.0494606

## Sheet: EDC
	p_val	avg_logFC	pct.1	pct.2	p_val_adj
Hnrnpa0	0	-1.85452	0.605	0.993	0
Nnat	0	-7.23349	0.004	0.977	0
Ppp1r14b	1.97966e-266	-1.61216	0.478	0.941	6.14745e-262
Basp1	3.1224e-205	-1.22605	0.622	0.931	9.69599e-201
Gm47283	1.03633e-202	-1.36969	0.548	0.931	3.2181e-198
H1fx	2.83857e-194	-1.65119	0.418	0.875	8.81462e-190
Hnrnpd	8.90345e-187	-1.00586	0.751	0.946	2.76479e-182
Gm42418	2.29116e-165	0.506157	1	0.998	7.11473e-161
Ube2m	1.69035e-142	-1.30206	0.332	0.792	5.24905e-138
Cdk2ap1	3.84276e-139	-1.22495	0.37	0.811	1.19329e-134
Alyref	2.39656e-118	-1.07989	0.428	0.811	7.44202e-114
Eid2	5.06741e-113	-1.94003	0.083	0.513	1.57358e-108
Hdgf	3.98784e-112	-0.791784	0.652	0.914	1.23834e-107
Gnas	2.60324e-101	-0.342187	0.996	0.993	8.08384e-97
Marcks	6.26527e-100	-0.512633	0.939	0.991	1.94555e-95
H19	6.68141e-97	-3.66259	0.014	0.353	2.07478e-92
Mbd2	7.70915e-95	-2.02143	0.049	0.419	2.39392e-90
Twist1	4.64405e-94	-1.0021	0.619	0.841	1.44212e-89
Pcbp1	4.89933e-94	-0.663133	0.706	0.914	1.52139e-89
Ybx3	1.01132e-93	-1.37592	0.202	0.599	3.14044e-89
Map4k4	1.04325e-85	-0.748827	0.592	0.869	3.23959e-81
Wtip	1.24374e-85	-1.83437	0.077	0.434	3.86217e-81
Ryk	1.20952e-84	-1.03407	0.303	0.691	3.75592e-80
Arglu1	1.05374e-83	-0.66516	0.667	0.899	3.27218e-79
Rcc2	3.52895e-82	-0.745311	0.548	0.851	1.09585e-77
Cul3	4.35079e-79	-1.02438	0.331	0.692	1.35105e-74
Mtch1	7.47299e-79	-0.642752	0.673	0.886	2.32059e-74
Csnk2a2	1.2714e-76	-1.29982	0.147	0.51	3.94809e-72
Srsf2	2.15632e-74	-0.552694	0.793	0.929	6.69602e-70
Aes	1.83821e-73	-0.55606	0.783	0.933	5.70818e-69
Hoxa13	2.87449e-72	-0.984634	0.297	0.659	8.92614e-68
Ier5l	5.48933e-72	-1.30716	0.183	0.53	1.7046e-67
Akirin2	2.80145e-70	-1.02989	0.287	0.634	8.69934e-66
Qk	1.92887e-69	-0.723319	0.529	0.835	5.98972e-65
Cenpb	3.76227e-68	-1.03352	0.253	0.61	1.1683e-63
Rab21	1.64236e-67	-1.86872	0.057	0.349	5.10002e-63
Ptms	4.90045e-65	-0.49352	0.859	0.958	1.52174e-60
Tnrc6c	2.76574e-63	-0.827628	0.345	0.694	8.58844e-59
Smap1	1.88582e-59	-0.870609	0.314	0.636	5.85602e-55
Phc2	3.50825e-59	-1.21545	0.159	0.47	1.08942e-54
Rpl39	6.25995e-59	-0.251841	0.999	0.999	1.9439e-54
Sppl3	5.72864e-57	-1.01055	0.211	0.533	1.77891e-52
Kif2a	1.02268e-55	-0.95494	0.243	0.56	3.17573e-51
Smad4	1.79018e-54	-0.810255	0.335	0.656	5.55905e-50
Kdm1a	8.67734e-54	-0.671764	0.465	0.763	2.69458e-49
Efna2	2.59732e-52	-0.859755	0.268	0.584	8.06546e-48
Zfp91	5.50569e-52	-0.710593	0.422	0.715	1.70968e-47
Egln1	3.38681e-51	-1.2648	0.123	0.4	1.05171e-46
Brd1	9.85793e-51	-0.808521	0.298	0.615	3.06118e-46
Ppp2ca	2.26052e-50	-0.45889	0.734	0.891	7.01961e-46
Akt1	4.85729e-50	-0.813898	0.305	0.613	1.50834e-45
Ppp2cb	5.3187e-50	-2.07883	0.031	0.245	1.65162e-45
Csnk1g2	7.80124e-50	-0.784833	0.344	0.636	2.42252e-45
Adnp	9.65382e-50	-2.51917	0.02	0.221	2.9978e-45
Rps21	7.32574e-49	-0.21148	0.996	0.999	2.27486e-44
Atxn7l3b	4.85828e-48	0.296086	0.988	0.981	1.50864e-43
Ptp4a2	8.75976e-48	-0.525653	0.623	0.836	2.72017e-43
Ankrd11	1.45887e-47	-0.486673	0.683	0.868	4.53024e-43
Tnks2	7.67157e-47	-0.638228	0.437	0.725	2.38225e-42
Hspa8	3.50177e-46	-0.325593	0.984	0.991	1.08741e-41
Khdrbs3	1.86783e-45	-1.3191	0.094	0.337	5.80018e-41
Tmed7	1.36289e-44	-0.837948	0.212	0.497	4.23217e-40
Cacna1a	4.21695e-44	-1.60434	0.047	0.258	1.30949e-39
Rtn4	5.91795e-44	-0.537727	0.63	0.838	1.8377e-39
Dapk3	9.86859e-44	-1.2079	0.093	0.332	3.06449e-39
Cdk8	3.93546e-43	-0.912732	0.197	0.472	1.22208e-38
Purb	9.50919e-43	-0.767573	0.319	0.596	2.95289e-38
Trim28	9.59976e-43	-0.440178	0.685	0.862	2.98101e-38
Rps28	2.36145e-42	-0.231437	0.997	0.999	7.333e-38
Evl	2.87078e-42	-0.651706	0.411	0.687	8.91463e-38
Crls1	1.51696e-41	-1.23039	0.086	0.316	4.71063e-37
Mex3d	1.99793e-41	-1.08169	0.144	0.395	6.20417e-37
Mprip	3.7621e-41	-0.749063	0.327	0.596	1.16824e-36
Tmeff1	1.65302e-40	-0.869935	0.223	0.489	5.13314e-36
Ckap4	7.75894e-38	-0.553082	0.467	0.717	2.40938e-33
Sav1	9.74061e-38	-1.02105	0.13	0.365	3.02475e-33
Sfpq	1.16714e-37	-0.292476	0.959	0.983	3.62431e-33
Rac1	1.35278e-37	-0.483366	0.558	0.783	4.20079e-33
Rpl38	3.67142e-37	-0.222037	0.996	0.996	1.14009e-32
Kmt5a	1.51652e-36	-0.731245	0.311	0.559	4.70925e-32
Ythdf1	2.65761e-36	-0.775543	0.235	0.497	8.25267e-32
Ptov1	6.34084e-36	-0.292777	0.905	0.963	1.96902e-31
Srsf9	2.2098e-35	-0.357294	0.795	0.917	6.8621e-31
Cop1	2.54152e-35	-0.733708	0.265	0.521	7.89217e-31
Cited2	7.92345e-35	-0.508372	0.629	0.825	2.46047e-30
Cenpv	1.26442e-34	-0.83013	0.199	0.442	3.92641e-30
2700081O15Rik	6.56975e-34	-0.720421	0.276	0.535	2.0401e-29
Maz	8.78888e-34	-0.503915	0.51	0.73	2.72921e-29
Sap30l	1.03477e-33	-0.827298	0.178	0.418	3.21326e-29
Fancf	1.04664e-33	-1.69752	0.033	0.193	3.25015e-29
Crebzf	4.35416e-32	-0.804597	0.187	0.422	1.3521e-27
Acvr2b	5.79294e-32	-0.745088	0.209	0.448	1.79888e-27
Mcl1	1.78166e-31	-0.519801	0.475	0.705	5.5326e-27
Ppp2r2d	8.65151e-31	-0.720704	0.223	0.459	2.68655e-26
Axin1	1.55555e-30	-0.955772	0.098	0.293	4.83044e-26
Bptf	1.64163e-30	-0.380377	0.66	0.838	5.09776e-26
Cdc34	1.79827e-30	-0.731805	0.194	0.421	5.58415e-26
Mex3c	1.93069e-30	-0.787224	0.195	0.422	5.99536e-26
Ctdspl	2.76045e-30	-0.762405	0.155	0.378	8.57203e-26
Ncor1	4.76819e-30	-0.395661	0.671	0.825	1.48067e-25
Hoxd11	1.45553e-28	-0.677202	0.453	0.612	4.51986e-24
Trim44	1.62553e-28	-0.59016	0.318	0.547	5.04777e-24
Suds3	2.15871e-28	-0.597288	0.307	0.545	6.70343e-24
Eef2	9.33301e-28	-0.229422	0.99	0.993	2.89818e-23
Tlk1	1.09701e-27	-0.577518	0.312	0.553	3.40655e-23
Ppp1r12c	5.73679e-27	-0.960275	0.085	0.257	1.78145e-22
Gatad2a	9.91451e-27	-0.727127	0.212	0.421	3.07875e-22
Gas1	1.05763e-26	-0.463036	0.672	0.82	3.28424e-22
Pdcd7	1.4272e-26	-0.838368	0.127	0.316	4.43189e-22
Rhou	5.04812e-26	-0.762537	0.114	0.3	1.56759e-21
Cyhr1	6.74056e-26	-0.599623	0.274	0.499	2.09315e-21
Rab12	1.12795e-25	-0.788917	0.143	0.332	3.50261e-21
Ing1	1.49419e-25	-0.533764	0.369	0.583	4.63991e-21
Smarca5	2.05692e-25	-0.322932	0.776	0.883	6.38734e-21
Kcnmb4os2	2.59151e-25	-0.803761	0.143	0.333	8.0474e-21
Prkaca	5.74787e-25	-0.634247	0.237	0.45	1.78489e-20
mt-Nd3	9.28498e-25	-0.244162	0.973	0.991	2.88326e-20
Slit3	1.51555e-24	-0.874941	0.11	0.281	4.70622e-20
Mark3	1.60043e-24	-0.532254	0.355	0.576	4.96983e-20
Osbp	2.09269e-24	-0.856159	0.097	0.266	6.49844e-20
Sfr1	2.27441e-24	0.258319	0.95	0.924	7.06272e-20
Ssbp3	2.70911e-24	-0.306337	0.804	0.914	8.41259e-20
Vegfb	3.50024e-24	-0.542309	0.276	0.492	1.08693e-19
Cd24a	3.65486e-24	-0.2516	0.958	0.983	1.13494e-19
Smim19	4.54231e-24	-0.800184	0.123	0.298	1.41052e-19
Purg	5.68637e-24	-1.05321	0.079	0.234	1.76579e-19
Dnajc21	6.29343e-24	-0.614559	0.194	0.394	1.9543e-19
Clptm1l	8.13894e-24	-0.627592	0.197	0.4	2.52739e-19
Kctd2	1.09367e-23	-0.973271	0.094	0.253	3.39618e-19
Ppp4r2	1.15082e-23	-0.461413	0.524	0.708	3.57364e-19
Pde7a	1.39995e-23	-0.669094	0.239	0.438	4.34728e-19
Hras	1.41163e-23	-0.526956	0.348	0.563	4.38355e-19
Sirt1	1.8634e-23	-0.895488	0.094	0.256	5.78643e-19
AY036118	1.91908e-23	0.42324	0.727	0.568	5.95931e-19
Larp1	1.99889e-23	-0.663885	0.207	0.404	6.20714e-19
Oaf	2.6785e-23	-0.703566	0.181	0.376	8.31755e-19
Ndufb9	4.10077e-23	0.263266	0.932	0.915	1.27341e-18
Calr	5.42234e-23	-0.259899	0.887	0.951	1.6838e-18
Gkap1	8.62974e-23	-0.630915	0.225	0.423	2.67979e-18
Csnk1e	2.08317e-22	-0.381664	0.552	0.736	6.46888e-18
Dmwd	2.51307e-22	-0.701861	0.16	0.341	7.80383e-18
P3h3	3.24289e-22	-0.641097	0.194	0.387	1.00701e-17
Ppm1a	3.24443e-22	-0.456211	0.373	0.6	1.00749e-17
Mid1	5.39528e-22	-0.514588	0.362	0.577	1.6754e-17
Ankrd40	5.51093e-22	-0.698285	0.176	0.358	1.71131e-17
Rnf130	6.2633e-22	-0.524055	0.263	0.469	1.94494e-17
Park7	6.96046e-22	0.234416	0.939	0.915	2.16143e-17
Grk6	7.7445e-22	-0.708507	0.168	0.348	2.4049e-17
Ctbp1	1.03224e-21	-0.336237	0.645	0.806	3.20542e-17
Plekha3	1.06545e-21	-1.3773	0.039	0.158	3.30854e-17
Kcnmb4	1.50021e-21	-0.575693	0.4	0.597	4.6586e-17
Dexi	2.22186e-21	-0.724153	0.154	0.329	6.89953e-17
Ubr5	2.5085e-21	-0.518105	0.301	0.507	7.78964e-17
Usp7	4.06609e-21	-0.586948	0.255	0.451	1.26264e-16
2009-03-01	4.83881e-21	-1.24029	0.04	0.158	1.50259e-16
Ppfia1	5.51048e-21	-0.55231	0.279	0.471	1.71117e-16
Plekho1	6.05695e-21	-0.472878	0.359	0.566	1.88086e-16
Selenon	8.15105e-21	-0.664088	0.152	0.326	2.53115e-16
Rhobtb3	9.48636e-21	-0.414506	0.52	0.706	2.9458e-16
Tesk1	1.11018e-20	-0.688233	0.135	0.303	3.44745e-16
Mxi1	1.23147e-20	-0.665793	0.195	0.372	3.82407e-16
Paxbp1	1.43097e-20	-0.574251	0.21	0.4	4.44359e-16
Ube2r2	1.84489e-20	-0.25264	0.855	0.931	5.72893e-16
Zic2	2.05463e-20	-1.05718	0.07	0.202	6.38024e-16
Enah	2.33386e-20	-0.378109	0.594	0.774	7.24735e-16
Ccdc71l	3.03509e-20	-0.92812	0.06	0.189	9.42485e-16
Sox4	3.58244e-20	-0.275964	0.946	0.976	1.11246e-15
Agap3	3.6565e-20	-0.7737	0.105	0.257	1.13545e-15
Tead1	3.89305e-20	-0.563221	0.276	0.471	1.20891e-15
Erbin	4.23508e-20	-0.427282	0.374	0.578	1.31512e-15
Chn1	5.12574e-20	-0.604465	0.158	0.333	1.5917e-15
Gnb1	8.44136e-20	-0.273205	0.755	0.868	2.6213e-15
Fam193b	9.0769e-20	-0.557659	0.205	0.39	2.81865e-15
Reps1	9.4859e-20	-0.690137	0.123	0.284	2.94566e-15
Spred1	1.65897e-19	-0.597491	0.199	0.379	5.15159e-15
Pwwp2a	3.19548e-19	-0.52492	0.234	0.427	9.92292e-15
Hand2	4.03059e-19	-0.542399	0.384	0.563	1.25162e-14
Chpt1	4.21558e-19	-0.609642	0.16	0.326	1.30906e-14
Rcor1	5.26949e-19	-0.580035	0.211	0.391	1.63633e-14
Rbm15b	1.01415e-18	-0.551321	0.213	0.391	3.14925e-14
Ext1	1.40891e-18	-0.524356	0.283	0.476	4.3751e-14
Nckap1	1.83413e-18	-0.48583	0.315	0.503	5.69552e-14
Hsph1	2.33947e-18	-0.496368	0.265	0.456	7.26475e-14
Ppp4c	4.82595e-18	-0.338347	0.473	0.669	1.4986e-13
Kcmf1	8.91074e-18	-0.485746	0.306	0.491	2.76705e-13
Nr2f6	9.1123e-18	-0.454079	0.281	0.474	2.82964e-13
Fbxl14	1.04588e-17	-0.761231	0.105	0.243	3.24777e-13
Lamp1	1.05039e-17	-0.345119	0.542	0.726	3.26179e-13
Nectin3	1.85841e-17	-0.604012	0.138	0.293	5.77093e-13
Fgfrl1	2.4411e-17	-0.555307	0.208	0.38	7.58036e-13
Kctd6	2.46805e-17	-1.26028	0.037	0.137	7.66405e-13
Slk	2.80957e-17	-0.564257	0.19	0.356	8.72456e-13
Ccnyl1	3.26967e-17	-1.28523	0.034	0.13	1.01533e-12
Irf2bp2	4.30203e-17	-0.603991	0.188	0.349	1.33591e-12
Ubn1	9.5736e-17	-0.413673	0.396	0.587	2.97289e-12
Mapkapk2	1.21818e-16	-0.464828	0.243	0.422	3.7828e-12
Fscn1	1.31429e-16	-0.270892	0.718	0.836	4.08127e-12
C1galt1	1.38637e-16	-0.907382	0.056	0.166	4.30509e-12
Zfp746	1.44646e-16	-0.598974	0.132	0.277	4.49169e-12
Mogs	1.7784e-16	-0.626934	0.088	0.216	5.52247e-12
Mtdh	1.83347e-16	0.272476	0.846	0.821	5.69347e-12
Ppp2r5a	1.92391e-16	-0.783358	0.079	0.201	5.97431e-12
Mark1	1.95861e-16	-1.0173	0.052	0.157	6.08208e-12
Dact3	2.0097e-16	-0.53852	0.202	0.369	6.24071e-12
Otulin	2.06556e-16	-0.607041	0.141	0.286	6.41419e-12
Gna12	2.06773e-16	-0.664474	0.104	0.238	6.42093e-12
Gpr27	2.50231e-16	-1.13913	0.035	0.129	7.77044e-12
R3hdm2	2.68005e-16	-0.401464	0.316	0.503	8.32236e-12
Trim59	2.68223e-16	-0.521342	0.309	0.473	8.32914e-12
Srsf5	2.70489e-16	0.228073	0.92	0.906	8.3995e-12
Aprt	3.01132e-16	0.268912	0.888	0.856	9.35104e-12
Rbm26	3.49291e-16	-0.390436	0.431	0.617	1.08465e-11
Nfyb	9.02999e-16	-0.438646	0.388	0.555	2.80408e-11
Elavl1	9.82111e-16	-0.294601	0.657	0.777	3.04975e-11
Gm10036	1.34984e-15	0.363541	0.694	0.643	4.19165e-11
Raly	1.53957e-15	-0.213468	0.803	0.886	4.78082e-11
Pmepa1	1.59591e-15	-0.62367	0.152	0.297	4.95579e-11
Asphd2	1.69283e-15	-0.94376	0.044	0.141	5.25675e-11
Mtss1l	1.81623e-15	-0.752868	0.081	0.197	5.63992e-11
Skp2	2.01664e-15	-0.439907	0.287	0.454	6.26227e-11
Atp13a3	2.64226e-15	-0.714219	0.098	0.222	8.20501e-11
Lsm14b	2.84434e-15	-0.467673	0.234	0.4	8.83252e-11
Spast	3.33937e-15	-0.495375	0.25	0.42	1.03697e-10
Spire1	3.98631e-15	-0.610131	0.144	0.284	1.23787e-10
Nsd2	6.46272e-15	-0.382283	0.41	0.583	2.00687e-10
Trim33	7.72895e-15	-0.38872	0.373	0.555	2.40007e-10
Fbxl17	9.32082e-15	-0.743922	0.079	0.193	2.8944e-10
Cdyl	1.04405e-14	-0.673182	0.108	0.232	3.24208e-10
Arf6	1.76664e-14	-0.559053	0.124	0.256	5.48596e-10
Rmnd5a	1.81057e-14	-0.489591	0.167	0.317	5.62236e-10
Gm21887	2.10542e-14	-1.07078	0.037	0.125	6.53796e-10
Yaf2	2.2452e-14	-0.434712	0.25	0.411	6.97201e-10
Mta1	2.276e-14	-0.350127	0.353	0.541	7.06767e-10
Zmynd19	2.42295e-14	-0.605252	0.139	0.269	7.52399e-10
Ubald2	2.789e-14	-0.405394	0.406	0.565	8.66067e-10
Afdn	2.88991e-14	-0.630977	0.123	0.251	8.97403e-10
Lemd2	3.60906e-14	-0.62111	0.102	0.223	1.12072e-09
Btbd1	3.61878e-14	-0.389313	0.343	0.509	1.12374e-09
Shb	4.05041e-14	-1.06983	0.044	0.133	1.25777e-09
Mrpl34	4.30267e-14	0.250875	0.842	0.821	1.33611e-09
Btbd2	4.49063e-14	-0.378151	0.218	0.379	1.39447e-09
Rock2	4.49246e-14	-0.337292	0.316	0.487	1.39504e-09
Nudt4	5.16435e-14	-0.341365	0.346	0.516	1.60369e-09
Zfp219	6.11994e-14	-0.498581	0.206	0.356	1.90043e-09
Dpy19l1	8.61498e-14	-0.702489	0.115	0.233	2.67521e-09
Rnf126	9.17806e-14	-0.417998	0.282	0.45	2.85006e-09
1190002N15Rik	1.11922e-13	-0.567763	0.244	0.385	3.47553e-09
Heca	1.12542e-13	-0.79644	0.057	0.152	3.49476e-09
Dcakd	1.14957e-13	-0.254123	0.723	0.81	3.56976e-09
Ap2m1	1.20344e-13	-0.274948	0.602	0.752	3.73703e-09
Rap2a	1.29729e-13	-0.613096	0.134	0.261	4.02846e-09
Fam171a2	1.68289e-13	-0.499405	0.212	0.361	5.22588e-09
Psme4	2.11303e-13	-0.348021	0.307	0.475	6.5616e-09
Pdxp	2.26125e-13	-0.631795	0.11	0.226	7.02187e-09
Jak2	2.32258e-13	-0.696722	0.073	0.177	7.2123e-09
Camsap1	2.4279e-13	-0.467994	0.193	0.339	7.53936e-09
Cdc73	3.22382e-13	-0.495423	0.176	0.316	1.00109e-08
Zfp652	3.52241e-13	-0.441698	0.219	0.369	1.09382e-08
Rnf187	4.46146e-13	-0.265583	0.659	0.789	1.38542e-08
Med13	4.90691e-13	-0.391047	0.261	0.416	1.52374e-08
Faf1	6.25893e-13	-0.414547	0.231	0.382	1.94358e-08
Pafah1b1	6.3423e-13	0.225643	0.871	0.837	1.96947e-08
Arih1	6.73461e-13	-0.372757	0.297	0.46	2.0913e-08
Brd7	7.06623e-13	-0.282091	0.534	0.71	2.19428e-08
Atxn2	7.36939e-13	-0.364141	0.32	0.487	2.28842e-08
Tusc1	8.93761e-13	-0.922302	0.043	0.126	2.77539e-08
Serinc2	9.09748e-13	-0.383993	0.363	0.526	2.82504e-08
Foxk2	1.10492e-12	-0.585341	0.121	0.238	3.43111e-08
Asxl1	1.19088e-12	-0.426683	0.226	0.374	3.69803e-08
Man1a2	1.86402e-12	-0.387262	0.331	0.492	5.78834e-08
Suz12	2.13492e-12	-0.32449	0.402	0.571	6.62958e-08
Slc12a2	2.17239e-12	-0.450495	0.139	0.264	6.74593e-08
Sestd1	2.19363e-12	-0.436377	0.16	0.293	6.81188e-08
Ube3c	2.32219e-12	-0.532126	0.127	0.245	7.21111e-08
Zranb1	2.50686e-12	-0.343678	0.34	0.512	7.78456e-08
Fbxo45	2.5306e-12	-0.638518	0.086	0.189	7.85827e-08
Fbxo11	2.71616e-12	-0.378438	0.286	0.45	8.43448e-08
Pura	3.31276e-12	-0.464056	0.206	0.346	1.02871e-07
Pitx1	3.38159e-12	-0.267724	0.478	0.647	1.05008e-07
Cask	3.58214e-12	-0.468578	0.128	0.249	1.11236e-07
Col23a1	3.59944e-12	-0.604985	0.098	0.203	1.11773e-07
Ogfrl1	4.05425e-12	-0.595625	0.119	0.232	1.25897e-07
Ube2e2	4.17724e-12	-0.367801	0.218	0.366	1.29716e-07
Grsf1	4.82081e-12	-0.415367	0.237	0.385	1.49701e-07
Rnf11	5.75686e-12	-0.360546	0.291	0.447	1.78768e-07
Laptm4b	5.9426e-12	-0.353684	0.28	0.44	1.84536e-07
Klhl5	7.70332e-12	-0.806879	0.062	0.151	2.39211e-07
Tbx2	7.99359e-12	-0.914612	0.062	0.149	2.48225e-07
Actr5	8.07976e-12	-0.737492	0.056	0.143	2.50901e-07
Olfm1	1.00462e-11	-0.70092	0.074	0.168	3.11966e-07
Csnk1g3	1.55812e-11	-0.313717	0.348	0.505	4.83842e-07
Cnot6l	1.64932e-11	-0.421069	0.228	0.369	5.12164e-07
Cse1l	1.65002e-11	-0.417345	0.236	0.371	5.1238e-07
Mgat4b	1.85491e-11	-0.509403	0.118	0.231	5.76006e-07
Tufm	2.04631e-11	-0.370154	0.241	0.388	6.35439e-07
Adgra3	2.15967e-11	-0.353606	0.33	0.48	6.70642e-07
Tmem158	2.32627e-11	-0.732356	0.059	0.143	7.22377e-07
Wsb2	2.37422e-11	-0.517824	0.111	0.221	7.37268e-07
1810058I24Rik	2.37466e-11	0.225302	0.853	0.846	7.37403e-07
Hbb-y	2.70799e-11	1.14123	0.219	0.359	8.40914e-07
Nuf2	2.73127e-11	-0.640907	0.121	0.224	8.48142e-07
Ubn2	2.74402e-11	-0.22466	0.414	0.586	8.52099e-07
Mboat7	2.77484e-11	-0.474959	0.131	0.245	8.61671e-07
Manf	2.84657e-11	-0.256123	0.605	0.755	8.83944e-07
Galnt1	3.0877e-11	-0.365494	0.348	0.502	9.58822e-07
Rassf8	3.1038e-11	-0.483324	0.148	0.267	9.63824e-07
Ano8	3.54355e-11	-0.903676	0.037	0.109	1.10038e-06
Fam8a1	3.68859e-11	-0.499218	0.117	0.227	1.14542e-06
Cxxc5	3.96981e-11	-0.364797	0.244	0.382	1.23275e-06
Ranbp9	4.2549e-11	-0.503852	0.131	0.241	1.32127e-06
Ppm1l	4.83175e-11	-0.463446	0.148	0.264	1.5004e-06
Crk	5.07915e-11	-0.393514	0.282	0.428	1.57723e-06
Abhd17c	5.75968e-11	-0.497382	0.1	0.202	1.78855e-06
Pkn1	5.87683e-11	-0.598739	0.106	0.208	1.82493e-06
Pbk	6.37498e-11	-0.533577	0.123	0.225	1.97962e-06
Hypk	7.60296e-11	0.301045	0.621	0.58	2.36095e-06
Itgb5	8.20355e-11	-0.520766	0.158	0.276	2.54745e-06
Rybp	8.5281e-11	-0.457293	0.141	0.253	2.64823e-06
Ncaph	9.61191e-11	-0.460976	0.176	0.292	2.98479e-06
Fosb	9.81649e-11	1.15304	0.115	0.047	3.04832e-06
Znrf1	1.02216e-10	-0.280739	0.317	0.478	3.17412e-06
Zfp618	1.07075e-10	-0.279032	0.371	0.526	3.325e-06
Rpl9-ps6	1.35079e-10	0.415778	0.479	0.402	4.19462e-06
Hist1h1e	1.40252e-10	0.344481	0.544	0.432	4.35525e-06
Arfgef1	1.43519e-10	-0.36179	0.275	0.418	4.45668e-06
Ppp2r5c	1.47331e-10	-0.346349	0.325	0.469	4.57508e-06
Agfg1	1.53131e-10	-0.353473	0.258	0.397	4.75517e-06
Chtf8	1.88487e-10	-0.358391	0.31	0.458	5.85309e-06
Atp6ap1	1.94561e-10	-0.422058	0.163	0.283	6.0417e-06
Pbrm1	2.02029e-10	-0.205603	0.79	0.857	6.27362e-06
Cnot6	2.1305e-10	-0.281107	0.418	0.578	6.61584e-06
Flii	2.38466e-10	-0.369461	0.173	0.294	7.40509e-06
Cab39	2.39585e-10	-0.327412	0.274	0.419	7.43982e-06
Rftn2	2.48465e-10	-0.360364	0.197	0.324	7.7156e-06
Lmo1	2.61795e-10	-0.674163	0.092	0.183	8.12951e-06
Top2a	3.22629e-10	-0.513729	0.303	0.416	1.00186e-05
Carm1	3.38214e-10	-0.347988	0.308	0.45	1.05026e-05
Gls	3.45366e-10	-0.390962	0.276	0.413	1.07246e-05
Frzb	3.45567e-10	-0.63677	0.118	0.214	1.07309e-05
Kmt2b	3.67801e-10	-0.355798	0.2	0.329	1.14213e-05
Stk39	3.74823e-10	-0.479399	0.083	0.173	1.16394e-05
Ncapd2	5.57975e-10	-0.380986	0.266	0.389	1.73268e-05
Wdr26	5.93691e-10	-0.329104	0.428	0.576	1.84359e-05
Smurf2	6.31677e-10	-0.405136	0.155	0.269	1.96155e-05
Lsm12	6.65121e-10	0.240425	0.702	0.673	2.0654e-05
Atxn7l3	6.77535e-10	-0.344075	0.241	0.372	2.10395e-05
Cdk14	6.9819e-10	-0.4194	0.174	0.29	2.16809e-05
Zfp704	7.19576e-10	-0.438667	0.234	0.362	2.2345e-05
Edf1	7.3257e-10	0.220354	0.824	0.821	2.27485e-05
Cmip	7.58526e-10	-0.475345	0.119	0.219	2.35545e-05
Fbxl3	8.65799e-10	-0.39779	0.115	0.215	2.68857e-05
H1f0	8.95445e-10	-0.274589	0.732	0.829	2.78062e-05
Abhd17b	1.07462e-09	-0.448798	0.149	0.257	3.33703e-05
Tatdn2	1.10518e-09	-0.655157	0.046	0.117	3.43192e-05
Plod2	1.17066e-09	-0.37133	0.297	0.44	3.63525e-05
Rab2a	1.20463e-09	0.209348	0.839	0.807	3.74073e-05
Tbx4	1.33129e-09	-0.416807	0.187	0.306	4.13405e-05
Mthfd2	1.47181e-09	-0.457777	0.113	0.209	4.57041e-05
Snx1	1.5601e-09	-0.349084	0.217	0.343	4.84456e-05
Lix1l	1.60117e-09	-0.372377	0.195	0.316	4.97211e-05
Nxn	1.67473e-09	-0.306083	0.254	0.39	5.20054e-05
Siah1a	1.7469e-09	-0.305837	0.277	0.42	5.42464e-05
Alg8	1.92671e-09	-0.727087	0.041	0.107	5.98301e-05
Nob1	1.95346e-09	-0.317051	0.242	0.375	6.06609e-05
Fbln1	2.15028e-09	-0.246774	0.566	0.7	6.67726e-05
Aurka	2.20387e-09	-0.410141	0.139	0.239	6.84369e-05
Esco2	2.22303e-09	-0.772443	0.098	0.181	6.90317e-05
Ube2q2	2.33472e-09	-0.360994	0.229	0.358	7.25e-05
Marveld1	2.37822e-09	-0.528179	0.103	0.197	7.3851e-05
Bves	2.48052e-09	-0.428927	0.123	0.222	7.70276e-05
Cdh24	2.6831e-09	-0.596868	0.078	0.159	8.33182e-05
Cs	2.73055e-09	-0.286791	0.353	0.495	8.47919e-05
Nsmce4a	2.82326e-09	-0.261302	0.64	0.739	8.76707e-05
Rrm2	2.86317e-09	-0.403355	0.307	0.427	8.891e-05
Pbx3	2.95949e-09	-0.3941	0.148	0.255	9.19009e-05
Tmem64	3.03052e-09	-0.561793	0.09	0.177	9.41068e-05
Cdca5	3.21697e-09	-0.731736	0.059	0.131	9.98967e-05
Samd1	3.24388e-09	-0.465143	0.131	0.23	0.000100732
Tmem129	3.48247e-09	-0.781567	0.042	0.106	0.000108141
Nab1	3.68086e-09	-0.710657	0.06	0.132	0.000114302
Nup93	3.81269e-09	-0.3554	0.196	0.311	0.000118395
Rab35	4.46932e-09	-0.368382	0.166	0.278	0.000138786
Oip5	4.60393e-09	-0.902792	0.048	0.114	0.000142966
Rest	5.25784e-09	0.214428	0.793	0.77	0.000163272
Plekhm2	5.2592e-09	-0.557776	0.086	0.169	0.000163314
Ttc19	5.28711e-09	-0.307358	0.242	0.377	0.000164181
Usp24	5.41079e-09	-0.39211	0.114	0.209	0.000168021
Raf1	5.83059e-09	-0.280212	0.367	0.515	0.000181057
Ost4	5.93162e-09	-0.207985	0.728	0.828	0.000184195
Fbxo33	6.2089e-09	-0.572063	0.052	0.122	0.000192805
Pde6d	6.57302e-09	-0.301342	0.296	0.43	0.000204112
Pdcl	6.9902e-09	-0.31657	0.232	0.355	0.000217067
Tmem209	7.00525e-09	-0.485047	0.119	0.213	0.000217534
Lrrc75a	7.07409e-09	-0.439124	0.074	0.154	0.000219672
Pan2	7.22648e-09	-0.449802	0.109	0.2	0.000224404
Nudt11	7.37046e-09	-0.764335	0.051	0.118	0.000228875
Copg1	8.13172e-09	-0.293213	0.275	0.411	0.000252514
Hnrnpll	8.22477e-09	-0.267802	0.403	0.543	0.000255404
Tmem259	8.60204e-09	-0.309806	0.162	0.272	0.000267119
Pclaf	8.62308e-09	-0.398783	0.422	0.529	0.000267773
Ints14	8.92729e-09	-0.37788	0.186	0.295	0.000277219
Sdf2l1	9.23275e-09	-0.468709	0.112	0.204	0.000286705
Map4k3	1.09201e-08	-0.380345	0.141	0.24	0.000339101
Grik5	1.11075e-08	-0.32671	0.116	0.209	0.000344922
Ebf3	1.1497e-08	-0.309017	0.374	0.495	0.000357017
Lrrc47	1.18729e-08	-0.34405	0.169	0.281	0.000368688
Efnb2	1.21382e-08	-0.587956	0.107	0.192	0.000376929
Inpp5a	1.28108e-08	-0.648145	0.047	0.112	0.000397812
Cdca4	1.29681e-08	-0.364406	0.179	0.288	0.000402698
Kif20b	1.33521e-08	-0.332325	0.192	0.298	0.000414623
Ncs1	1.41303e-08	-0.385555	0.169	0.271	0.000438789
Evx2	1.47279e-08	-0.459815	0.137	0.232	0.000457347
Hist1h2ap	1.49885e-08	-0.592178	0.122	0.206	0.000465439
Map3k10	1.50142e-08	-0.347284	0.149	0.25	0.000466237
Rcor2	1.51238e-08	-0.30725	0.193	0.304	0.000469638
Eif4enif1	1.63393e-08	-0.301814	0.273	0.4	0.000507384
Lmo4	1.69712e-08	-0.262119	0.78	0.841	0.000527008
Ncaph2	1.76217e-08	-0.312679	0.256	0.378	0.000547207
Irx1	1.8277e-08	-0.503406	0.304	0.406	0.000567554
Stxbp4	1.95262e-08	-0.283292	0.225	0.341	0.000606346
Ankrd13a	2.02225e-08	-0.317485	0.135	0.235	0.00062797
Snai1	2.10931e-08	-0.500233	0.119	0.207	0.000655003
Nid2	2.19561e-08	-0.291657	0.204	0.321	0.000681804
Max	2.20727e-08	-0.286584	0.187	0.301	0.000685423
Tmem43	2.21332e-08	-0.687312	0.067	0.137	0.000687301
Anln	2.22118e-08	-0.458587	0.127	0.215	0.000689743
Timp2	2.30231e-08	-0.220386	0.413	0.563	0.000714935
Zfp318	2.33379e-08	-0.28912	0.308	0.439	0.000724713
Ubqln1	2.38795e-08	-0.286579	0.298	0.432	0.000741529
Ttk	2.47845e-08	-0.584929	0.096	0.175	0.000769634
Rrm1	2.48498e-08	-0.278721	0.365	0.495	0.000771662
Spry1	2.54516e-08	-0.769001	0.052	0.116	0.000790349
Clstn1	2.55095e-08	-0.35864	0.178	0.285	0.000792145
Eri3	2.59007e-08	-0.234029	0.304	0.44	0.000804293
Acvr1	2.61202e-08	-0.602772	0.053	0.119	0.000811111
Rnf26	2.79362e-08	-0.376574	0.193	0.298	0.000867503
M6pr	2.92623e-08	-0.316138	0.182	0.293	0.000908682
Ckap2l	3.05216e-08	-0.490387	0.141	0.23	0.000947787
Cdk1	3.24421e-08	-0.375241	0.274	0.38	0.00100742
Polr2l	3.27801e-08	-0.406383	0.127	0.219	0.00101792
Ptpra	3.294e-08	-0.273286	0.377	0.514	0.00102289
Mosmo	3.59459e-08	-0.380539	0.193	0.303	0.00111623
Rhoq	3.70748e-08	-0.312408	0.2	0.308	0.00115128
Gm11361	3.7122e-08	0.692509	0.217	0.144	0.00115275
Cep192	3.78242e-08	-0.333717	0.167	0.267	0.00117455
B630019K06Rik	3.97169e-08	-0.560052	0.079	0.154	0.00123333
Gm9493	4.05032e-08	0.220199	0.703	0.692	0.00125775
Rnpepl1	4.14236e-08	-0.322881	0.108	0.196	0.00128633
Trim32	4.21651e-08	-0.336288	0.167	0.269	0.00130935
Gm20604	4.23546e-08	-0.359485	0.127	0.219	0.00131524
Cirbp	4.60503e-08	0.276322	0.652	0.614	0.00143
E2f1	4.61196e-08	-0.566393	0.089	0.166	0.00143215
Ube2q1	4.61367e-08	-0.216084	0.431	0.581	0.00143268
2510039O18Rik	4.64655e-08	-0.547152	0.085	0.16	0.00144289
Egr1	4.69864e-08	0.379288	0.506	0.431	0.00145907
Zfp384	4.91456e-08	-0.621482	0.076	0.148	0.00152612
Mta3	4.93559e-08	-0.323468	0.167	0.272	0.00153265
Wnt5a	5.08282e-08	-0.21395	0.734	0.829	0.00157837
Tubg1	5.09221e-08	-0.288689	0.239	0.356	0.00158128
4833439L19Rik	5.39986e-08	-0.272782	0.259	0.382	0.00167682
Nck2	5.77148e-08	-0.442189	0.105	0.187	0.00179222
Eftud2	6.0151e-08	-0.21323	0.349	0.492	0.00186787
Incenp	6.27999e-08	-0.479209	0.202	0.295	0.00195012
Arl8a	6.3655e-08	-0.303258	0.214	0.326	0.00197668
Grk2	6.38403e-08	-0.396608	0.11	0.197	0.00198243
Ube2t	6.59734e-08	-0.546602	0.112	0.193	0.00204867
Rhno1	6.60658e-08	-0.272648	0.323	0.452	0.00205154
Zdhhc8	6.82356e-08	-0.442315	0.099	0.18	0.00211892
Sox12	7.1868e-08	-0.299346	0.378	0.505	0.00223172
Maea	7.20983e-08	-0.227812	0.388	0.527	0.00223887
Arl5a	7.92667e-08	-0.292141	0.28	0.403	0.00246147
Hist1h2ae	7.96486e-08	-0.650968	0.208	0.293	0.00247333
Cdca2	8.42344e-08	-0.47101	0.125	0.209	0.00261573
N4bp1	8.90677e-08	-0.262126	0.286	0.414	0.00276582
Arrdc3	8.94074e-08	-0.268081	0.274	0.401	0.00277637
Pdia4	9.01914e-08	-0.240204	0.432	0.576	0.00280071
Cadm1	9.55584e-08	-0.283367	0.299	0.423	0.00296737
Cdc42bpa	9.90223e-08	-0.250091	0.216	0.328	0.00307494
Mad2l1	1.07328e-07	-0.385015	0.169	0.264	0.00333286
Fam168b	1.08861e-07	-0.212781	0.37	0.505	0.00338046
Nup188	1.10712e-07	-0.293168	0.14	0.233	0.00343793
Bmt2	1.135e-07	-0.404932	0.1	0.18	0.0035245
Arhgap17	1.19551e-07	-0.27007	0.186	0.293	0.00371242
Fen1	1.2154e-07	-0.322531	0.223	0.328	0.00377419
Tlk2	1.28138e-07	-0.208912	0.351	0.484	0.00397907
Zfp362	1.3044e-07	-0.305829	0.235	0.345	0.00405054
Rnf5	1.30854e-07	-0.253294	0.338	0.469	0.0040634
C1d	1.30915e-07	0.241856	0.753	0.748	0.0040653
Arid2	1.37291e-07	-0.237053	0.384	0.524	0.00426331
Klhl2	1.38195e-07	-0.606202	0.045	0.102	0.00429137
Rfng	1.4409e-07	-0.619978	0.069	0.136	0.00447444
Rnf169	1.47151e-07	-0.394511	0.099	0.179	0.00456947
Pdgfc	1.47833e-07	-0.348157	0.166	0.261	0.00459065
Ppp4r1	1.47857e-07	-0.31444	0.166	0.267	0.0045914
Magi2	1.5065e-07	-0.647221	0.047	0.106	0.00467813
Ipo5	1.58532e-07	-0.251274	0.354	0.475	0.00492289
Mad2l1bp	1.61488e-07	-0.435608	0.105	0.185	0.0050147
Birc2	1.6855e-07	-0.325899	0.225	0.337	0.005234
Rab5b	1.6885e-07	-0.256688	0.16	0.261	0.00524329
Csad	1.75511e-07	-0.329256	0.209	0.316	0.00545014
Khsrp	1.77649e-07	-0.229479	0.306	0.433	0.00551653
Dck	1.77895e-07	-0.401401	0.149	0.239	0.00552418
Sbk1	1.79644e-07	-0.260268	0.298	0.429	0.00557847
Prkag1	1.9231e-07	-0.333563	0.163	0.259	0.00597179
Fndc5	1.99532e-07	-0.724431	0.045	0.102	0.00619607
Kif11	2.09542e-07	-0.406035	0.162	0.248	0.0065069
Trappc13	2.26797e-07	-0.247748	0.25	0.368	0.00704272
H2-T22	2.2697e-07	-0.561828	0.076	0.144	0.00704811
Rala	2.28319e-07	0.221196	0.668	0.667	0.00709
Mib1	2.29494e-07	-0.295932	0.259	0.373	0.00712648
Ackr3	2.31513e-07	-0.471446	0.096	0.172	0.00718919
Cxxc4	2.35691e-07	-0.36225	0.096	0.172	0.00731892
Mcat	2.4268e-07	-0.364092	0.16	0.256	0.00753595
Nr2c2	2.44587e-07	-0.314431	0.187	0.29	0.00759515
Nup85	2.49151e-07	-0.325244	0.148	0.24	0.00773689
Spc25	2.5822e-07	-0.458153	0.184	0.268	0.00801852
Got2	2.58578e-07	-0.208582	0.383	0.516	0.00802961
Syt11	2.62431e-07	-0.250779	0.266	0.387	0.00814928
Ctxn1	2.63479e-07	-0.206212	0.502	0.642	0.00818181
Mki67	2.67488e-07	-0.426092	0.275	0.363	0.00830632
Gfm1	2.68571e-07	-0.339948	0.102	0.182	0.00833992
Impad1	2.82651e-07	-0.25645	0.368	0.497	0.00877717
Ncoa1	2.85272e-07	-0.358792	0.106	0.185	0.00885854
Sertad4	2.88415e-07	-0.452115	0.123	0.205	0.00895615
Atp2a2	3.00129e-07	-0.221937	0.316	0.448	0.00931989
Cpd	3.00589e-07	-0.372239	0.165	0.259	0.00933419
Zfp36l2	3.02847e-07	-0.23526	0.439	0.566	0.0094043
2610035D17Rik	3.04896e-07	-0.318416	0.143	0.233	0.00946793
Prim1	3.34516e-07	-0.266677	0.298	0.417	0.0103877
2009-09-01	3.35557e-07	-0.238863	0.406	0.538	0.0104201
Rnf139	3.41365e-07	-0.424356	0.095	0.17	0.0106004
Larp4b	3.48507e-07	-0.295974	0.264	0.377	0.0108222
Ubqln2	3.50395e-07	-0.223322	0.467	0.594	0.0108808
Spns1	3.62662e-07	-0.279693	0.183	0.282	0.0112617
Brip1os	3.64128e-07	-0.301448	0.158	0.252	0.0113073
Msantd3	3.73315e-07	-0.289444	0.143	0.234	0.0115925
Pgam5	3.77992e-07	-0.408051	0.141	0.227	0.0117378
Itsn1	3.81402e-07	-0.335772	0.193	0.295	0.0118437
Atp6v1f	3.84587e-07	0.204034	0.759	0.758	0.0119426
Map2k1	3.94921e-07	-0.272614	0.138	0.228	0.0122635
Ndc80	3.99631e-07	-0.418561	0.13	0.21	0.0124097
Fbxo5	4.01418e-07	-0.338301	0.198	0.29	0.0124652
Ago2	4.06182e-07	-0.245483	0.422	0.553	0.0126132
Tspan7	4.11772e-07	-0.481262	0.068	0.133	0.0127867
Klf13	4.12464e-07	-0.345224	0.197	0.295	0.0128083
Tk1	4.13777e-07	-0.369563	0.164	0.252	0.012849
Bcl7c	4.18723e-07	0.217071	0.699	0.681	0.0130026
Ralgapb	4.37085e-07	-0.589421	0.058	0.118	0.0135728
Wdr5	4.39136e-07	-0.29692	0.173	0.269	0.0136365
Ccnf	4.40166e-07	-0.503766	0.099	0.171	0.0136685
Peg10	4.42939e-07	-0.375639	0.113	0.19	0.0137546
Mafg	4.44552e-07	-0.323714	0.179	0.275	0.0138047
Pank3	4.49112e-07	-0.334416	0.187	0.284	0.0139463
Agpat3	4.51133e-07	-0.290841	0.147	0.237	0.014009
Rnf181	4.85858e-07	-0.335116	0.118	0.2	0.0150873
Dnajc19	4.86566e-07	0.277621	0.583	0.564	0.0151093
Trappc10	4.94361e-07	-0.351158	0.117	0.198	0.0153514
Mis18bp1	5.07573e-07	-0.344179	0.182	0.271	0.0157617
Isg20l2	5.37802e-07	-0.292721	0.194	0.296	0.0167004
Ephb2	5.52902e-07	-0.263404	0.124	0.207	0.0171693
Sephs1	5.74633e-07	-0.232873	0.326	0.453	0.0178441
Bcl2l13	5.75568e-07	-0.300504	0.149	0.239	0.0178731
Cacna1g	5.90796e-07	-0.279963	0.173	0.274	0.018346
Gnaq	5.94021e-07	-0.236646	0.291	0.413	0.0184461
Fignl1	5.98598e-07	-0.228546	0.186	0.287	0.0185883
Gsr	5.99913e-07	-0.353612	0.203	0.298	0.0186291
Strn4	6.15126e-07	-0.215499	0.258	0.374	0.0191015
Ip6k1	6.1784e-07	-0.280763	0.214	0.319	0.0191858
Tmem30b	6.33796e-07	-0.490608	0.083	0.151	0.0196813
Fos	6.46086e-07	0.584764	0.362	0.293	0.0200629
Ski	6.46451e-07	-0.230944	0.331	0.454	0.0200742
Cenpl	6.57871e-07	-0.409033	0.097	0.169	0.0204289
Kif18a	6.66908e-07	-0.444588	0.103	0.175	0.0207095
Hsd11b2	6.71057e-07	-0.360284	0.142	0.225	0.0208383
Amfr	6.84296e-07	-0.424162	0.124	0.203	0.0212494
Foxm1	6.86601e-07	-0.658079	0.075	0.138	0.021321
Reep4	6.90354e-07	-0.414089	0.123	0.201	0.0214376
Kmt2a	7.19493e-07	-0.21208	0.42	0.548	0.0223424
Stil	7.26664e-07	-0.506928	0.061	0.122	0.0225651
Tle4	7.2779e-07	-0.241867	0.275	0.393	0.0226001
Rpa2	7.29311e-07	-0.271277	0.283	0.393	0.0226473
Pank1	7.30499e-07	-0.454492	0.092	0.163	0.0226842
Kpnb1	7.38684e-07	-0.211168	0.533	0.656	0.0229383
Ticrr	7.48503e-07	-0.474489	0.069	0.133	0.0232433
Mpc1	7.51295e-07	0.249598	0.568	0.526	0.02333
Fam120a	7.58426e-07	-0.27454	0.168	0.26	0.0235514
Usp39	7.69337e-07	-0.228413	0.243	0.357	0.0238902
Msl2	7.73162e-07	-0.287924	0.189	0.287	0.024009
Fam83d	8.02913e-07	-0.525737	0.077	0.14	0.0249329
Lpgat1	8.15302e-07	-0.263332	0.291	0.406	0.0253176
Psat1	8.41898e-07	-0.337513	0.157	0.245	0.0261435
Ncln	8.52873e-07	-0.281633	0.141	0.227	0.0264843
Nadk2	8.56688e-07	-0.349215	0.122	0.202	0.0266027
Ccna2	8.88064e-07	-0.367817	0.215	0.301	0.0275771
Ddx56	8.90776e-07	-0.312213	0.127	0.211	0.0276613
Cstf2	8.92267e-07	-0.300529	0.141	0.229	0.0277076
Prkar2a	9.07061e-07	-0.263255	0.226	0.334	0.028167
Cotl1	9.85183e-07	-0.234588	0.242	0.354	0.0305929
Rnf149	1.02229e-06	-0.256628	0.259	0.372	0.0317452
Sbf2	1.02406e-06	-0.216258	0.207	0.307	0.0318
Ncapg	1.03687e-06	-0.435995	0.13	0.206	0.032198
Kmt5c	1.03856e-06	-0.319133	0.112	0.188	0.0322504
Alg9	1.05407e-06	-0.679809	0.048	0.101	0.0327321
Slc35a4	1.06341e-06	-0.249605	0.216	0.323	0.0330221
Chst2	1.0772e-06	-0.322747	0.158	0.245	0.0334502
Vps54	1.07942e-06	-0.38703	0.112	0.188	0.0335193
Tdp1	1.08528e-06	-0.324298	0.151	0.235	0.0337011
Tbc1d10b	1.09923e-06	-0.307373	0.152	0.238	0.0341345
Tpm1	1.10649e-06	0.244777	0.741	0.739	0.0343598
Kif20a	1.12788e-06	-0.542472	0.141	0.214	0.0350241
Fzr1	1.13408e-06	-0.251157	0.211	0.314	0.0352167
Aurkb	1.14014e-06	-0.526103	0.142	0.216	0.0354047
Tfdp1	1.22477e-06	-0.221132	0.328	0.439	0.0380329
Grasp	1.29318e-06	-0.303965	0.166	0.258	0.0401571
Akap7	1.31642e-06	-0.544307	0.061	0.119	0.0408789
Nif3l1	1.33052e-06	-0.280765	0.168	0.259	0.0413167
Mcm5	1.33201e-06	-0.225147	0.399	0.518	0.0413628
Plk4	1.35758e-06	-0.288705	0.203	0.295	0.0421569
Edem1	1.38066e-06	-0.318952	0.07	0.133	0.0428738
Rmi1	1.40007e-06	-0.262735	0.152	0.241	0.0434763
Srp68	1.4186e-06	-0.219294	0.262	0.377	0.0440517
Spindoc	1.43092e-06	-0.272456	0.13	0.213	0.0444343
Thap12	1.43622e-06	-0.217787	0.449	0.579	0.0445989
Jpt2	1.46576e-06	-0.294319	0.238	0.34	0.0455161
Got1	1.47641e-06	-0.246151	0.172	0.265	0.0458468
Mpc2	1.49209e-06	0.231266	0.675	0.655	0.0463339
Prkd3	1.55976e-06	-0.259716	0.295	0.409	0.0484353
Smad2	1.56074e-06	-0.268789	0.265	0.374	0.0484657
Slc30a4	1.57658e-06	-0.478606	0.059	0.117	0.0489575
Ncor2	1.59071e-06	-0.241195	0.253	0.364	0.0493963

## Sheet: PPP
	p_val	avg_logFC	pct.1	pct.2	p_val_adj
Nnat	8.78744e-269	-6.84739	0.012	0.989	2.72876e-264
Hnrnpa0	8.19682e-167	-1.97622	0.683	0.997	2.54536e-162
Hnrnpd	4.20669e-140	-1.01614	0.951	0.994	1.3063e-135
Gm47283	7.8985e-131	-1.49753	0.737	0.994	2.45272e-126
Ppp1r14b	4.31453e-122	-1.57312	0.561	0.955	1.33979e-117
H1fx	3.47203e-118	-1.54874	0.625	0.98	1.07817e-113
Basp1	6.0147e-105	-1.32412	0.795	0.972	1.86774e-100
H19	2.75892e-101	-3.31634	0.031	0.517	8.56727e-97
Cdk2ap1	7.49977e-98	-1.34695	0.48	0.927	2.3289e-93
Hist1h1e	1.21023e-94	0.831312	0.996	0.997	3.75814e-90
Alyref	1.74062e-86	-1.01623	0.696	0.961	5.40516e-82
Ube2m	3.82432e-85	-1.21515	0.508	0.919	1.18757e-80
Gm42418	3.95092e-85	0.686252	1	1	1.22688e-80
Ybx3	5.00297e-79	-1.37873	0.388	0.846	1.55357e-74
Eid2	2.1005e-76	-1.85805	0.126	0.617	6.5227e-72
Mbd2	1.2425e-75	-2.26025	0.075	0.522	3.85835e-71
Wtip	6.05201e-74	-2.02284	0.107	0.57	1.87933e-69
Hist1h4d	1.67158e-68	0.866139	0.977	0.849	5.19075e-64
Gnas	4.08341e-60	-0.372238	1	0.997	1.26802e-55
Srsf2	9.37948e-60	-0.565798	0.972	0.98	2.91261e-55
Pcbp1	4.73291e-59	-0.666135	0.858	0.98	1.46971e-54
Marcks	2.1646e-58	-0.59537	0.976	0.992	6.72174e-54
Adnp	8.93613e-55	-2.60929	0.023	0.318	2.77494e-50
Arglu1	8.00808e-52	-0.685783	0.817	0.955	2.48675e-47
Qk	3.47186e-49	-0.813606	0.641	0.922	1.07812e-44
Cenpb	5.2711e-48	-1.1659	0.32	0.721	1.63683e-43
Csnk2a2	3.17115e-47	-1.27665	0.241	0.631	9.84736e-43
Ppp2cb	2.17296e-46	-2.08085	0.044	0.335	6.7477e-42
Hist1h1b	4.0005e-46	0.396014	0.996	0.997	1.24227e-41
Rab21	1.96509e-44	-1.53178	0.105	0.45	6.10218e-40
Smap1	2.23662e-44	-1.00185	0.414	0.76	6.94536e-40
Egln1	4.14368e-44	-1.28883	0.211	0.598	1.28674e-39
Ryk	9.94711e-43	-0.910959	0.438	0.796	3.08888e-38
Ppp2ca	2.09606e-41	-0.545712	0.862	0.961	6.50888e-37
Kif2a	6.76527e-40	-0.929305	0.451	0.791	2.10082e-35
Rcc2	1.37204e-39	-0.78137	0.605	0.874	4.2606e-35
Crls1	1.04203e-38	-1.48124	0.095	0.408	3.23582e-34
Kdm1a	1.74316e-38	-0.783294	0.547	0.832	5.41303e-34
Sap30l	5.45371e-38	-1.12158	0.219	0.587	1.69354e-33
Purb	9.1093e-38	-0.983206	0.434	0.763	2.82871e-33
Mtch1	3.50048e-37	-0.518858	0.866	0.969	1.087e-32
Rpl39	8.42919e-37	-0.28455	1	1	2.61752e-32
Zfp91	2.43126e-36	-0.752492	0.602	0.846	7.54979e-32
Map4k4	1.54976e-35	-0.67651	0.684	0.902	4.81246e-31
Cul3	2.72572e-35	-0.8971	0.47	0.804	8.46419e-31
Akirin2	3.05785e-35	-1.02283	0.36	0.698	9.49554e-31
Aes	6.51084e-35	-0.494115	0.905	0.969	2.02181e-30
Hdgf	1.16157e-34	-0.662846	0.747	0.919	3.60702e-30
Tnrc6c	1.98617e-34	-0.801794	0.46	0.802	6.16767e-30
Phc2	1.65235e-33	-1.03859	0.249	0.589	5.13104e-29
Kctd2	2.28088e-33	-1.54976	0.089	0.366	7.08281e-29
Evl	2.50951e-33	-0.708288	0.583	0.827	7.79277e-29
Trim28	6.89104e-33	-0.514	0.807	0.941	2.13987e-28
Ier5l	5.77008e-32	-1.31859	0.21	0.525	1.79178e-27
Hspa8	1.50875e-31	-0.265563	0.999	1	4.68511e-27
Khdrbs3	2.02493e-31	-1.41788	0.144	0.436	6.28801e-27
Efna2	2.09521e-31	-0.927113	0.288	0.628	6.50626e-27
Mprip	9.81769e-31	-0.755278	0.496	0.791	3.04869e-26
Hist1h1c	1.33119e-29	0.722542	0.846	0.642	4.13374e-25
Smad4	1.0003e-28	-0.818016	0.405	0.726	3.10623e-24
Ankrd11	1.32006e-28	-0.453865	0.836	0.947	4.0992e-24
Sfpq	2.94251e-28	-0.358648	0.977	0.994	9.13737e-24
Rac1	4.45053e-28	-0.524479	0.722	0.908	1.38202e-23
Csnk1g2	5.17094e-27	-0.714561	0.489	0.774	1.60573e-22
Dapk3	1.47289e-26	-1.17928	0.13	0.394	4.57378e-22
Sppl3	2.20453e-26	-0.903443	0.324	0.634	6.84573e-22
Hist1h3e	7.4802e-26	0.869103	0.659	0.391	2.32283e-21
Akt1	9.58488e-26	-0.704425	0.42	0.721	2.97639e-21
Ythdf1	1.48771e-25	-0.850613	0.304	0.609	4.61979e-21
Brd1	3.01026e-25	-0.812974	0.351	0.651	9.34777e-21
Atxn7l3b	3.55035e-25	0.292405	0.996	0.986	1.10249e-20
Rps27	5.67587e-25	-0.240344	0.999	1	1.76253e-20
Hist2h2ac	1.61337e-24	0.639042	0.812	0.598	5.00999e-20
Fancf	2.8854e-24	-1.32859	0.082	0.302	8.96004e-20
Twist1	3.28557e-24	-0.991917	0.646	0.818	1.02027e-19
Ptov1	3.47768e-24	-0.308936	0.964	0.986	1.07992e-19
Cop1	5.60134e-24	-0.777122	0.362	0.645	1.73938e-19
Rps21	1.62502e-23	-0.217091	0.998	0.997	5.04616e-19
Cacna1a	3.29425e-23	-1.51956	0.077	0.285	1.02296e-18
Gm21887	4.51124e-23	-1.49292	0.053	0.243	1.40088e-18
Cdk8	6.59233e-23	-0.833986	0.275	0.553	2.04712e-18
Mex3d	1.52116e-22	-1.1081	0.133	0.374	4.72367e-18
Srsf9	3.66244e-22	-0.38253	0.891	0.961	1.1373e-17
Sav1	9.47234e-22	-0.909418	0.186	0.447	2.94145e-17
Smarca5	1.38704e-21	-0.361981	0.937	0.98	4.30716e-17
Purg	1.39712e-21	-1.21316	0.1	0.318	4.33849e-17
Erbin	1.98814e-21	-0.723364	0.436	0.69	6.17376e-17
Mcl1	2.84969e-21	-0.611691	0.543	0.796	8.84915e-17
Hist1h1d	3.09259e-21	0.686562	0.815	0.673	9.60342e-17
Marcksl1	4.20452e-21	-0.225665	0.992	0.994	1.30563e-16
Ppp2r2d	5.22197e-21	-0.698529	0.408	0.679	1.62158e-16
Ptp4a2	5.41039e-21	-0.515396	0.749	0.874	1.68009e-16
Rtn4	6.85369e-21	-0.511924	0.703	0.902	2.12828e-16
2700081O15Rik	1.33502e-20	-0.723024	0.341	0.606	4.14563e-16
Tmeff1	1.88897e-20	-0.722695	0.371	0.631	5.86583e-16
Ctdspl	2.05285e-20	-0.858672	0.205	0.469	6.37471e-16
Hist1h2ak	7.66156e-20	0.909628	0.54	0.293	2.37914e-15
Tnks2	1.53177e-19	-0.677509	0.535	0.76	4.75662e-15
Kmt5a	1.97452e-19	-0.663807	0.439	0.704	6.13147e-15
Ncor1	2.36031e-19	-0.445684	0.798	0.916	7.32946e-15
Ppp4r2	2.48803e-19	-0.496043	0.683	0.846	7.72608e-15
Clec2l	2.7982e-19	-1.64557	0.027	0.165	8.68926e-15
Gas1	3.58656e-19	-0.554603	0.864	0.922	1.11373e-14
Rps29	3.58781e-19	-0.200849	1	1	1.11412e-14
Agap3	4.07825e-19	-0.956066	0.145	0.372	1.26642e-14
Hist2h2bb	4.95927e-19	0.999344	0.509	0.268	1.54e-14
Rps28	5.82848e-19	-0.246076	0.999	1	1.80992e-14
Prkaca	7.78233e-19	-0.772532	0.329	0.584	2.41665e-14
Dnajc21	1.08775e-18	-0.718853	0.298	0.561	3.37777e-14
Pwwp2a	1.24628e-18	-0.703873	0.318	0.578	3.87006e-14
Cdyl	3.86877e-18	-0.928342	0.151	0.374	1.20137e-13
Tmed7	4.69558e-18	-0.743513	0.353	0.606	1.45812e-13
Mex3c	5.31301e-18	-0.819415	0.241	0.483	1.64985e-13
Ube2r2	6.96725e-18	-0.318413	0.906	0.953	2.16354e-13
Ckap4	7.13187e-18	-0.560673	0.563	0.765	2.21466e-13
Smim19	8.65475e-18	-0.877281	0.189	0.416	2.68756e-13
Fbxo45	8.79669e-17	-0.958713	0.118	0.316	2.73164e-12
Ptms	1.06815e-16	-0.397183	0.822	0.916	3.31691e-12
Cenpv	1.30876e-16	-0.716773	0.371	0.603	4.06409e-12
Larp1	2.38707e-16	-0.703794	0.294	0.534	7.41258e-12
Paxbp1	2.42961e-16	-0.785876	0.238	0.475	7.54466e-12
Ogfrl1	3.28927e-16	-0.775022	0.205	0.436	1.02142e-11
AY036118	3.9238e-16	0.499033	0.768	0.598	1.21846e-11
Rhobtb3	9.6854e-16	-0.461385	0.636	0.818	3.00761e-11
Eef2	1.06184e-15	-0.218926	0.995	0.997	3.29734e-11
Suds3	1.16563e-15	-0.53352	0.46	0.698	3.61964e-11
Axin1	1.40074e-15	-0.90618	0.154	0.358	4.3497e-11
Cdc34	2.01851e-15	-0.658744	0.306	0.542	6.26809e-11
Pitx1	3.40876e-15	-0.45665	0.789	0.891	1.05852e-10
mt-Nd3	3.6771e-15	-0.243442	0.992	0.994	1.14185e-10
Ubr5	4.11568e-15	-0.550481	0.422	0.648	1.27804e-10
Spred1	5.47518e-15	-0.627314	0.281	0.514	1.70021e-10
Vegfb	5.6702e-15	-0.518439	0.431	0.662	1.76077e-10
Usp7	6.91947e-15	-0.670107	0.343	0.556	2.1487e-10
Tead1	7.19019e-15	-0.666966	0.388	0.615	2.23277e-10
Fbxl14	9.087e-15	-0.832827	0.165	0.374	2.82178e-10
Ccdc71l	1.52257e-14	-1.23712	0.059	0.201	4.72803e-10
Rab12	1.63983e-14	-0.795237	0.243	0.453	5.09218e-10
Enah	1.88636e-14	-0.425472	0.69	0.844	5.85772e-10
Mid1	1.97666e-14	-0.457694	0.61	0.791	6.13814e-10
Arih1	3.57463e-14	-0.516869	0.41	0.648	1.11003e-09
Fbxl17	3.97462e-14	-0.970137	0.107	0.279	1.23424e-09
Lemd2	6.33876e-14	-0.80333	0.128	0.313	1.96838e-09
Nectin3	7.60021e-14	-0.73545	0.204	0.411	2.36009e-09
Tusc1	9.08966e-14	-1.05263	0.073	0.221	2.82261e-09
Foxk2	1.57307e-13	-0.743695	0.198	0.408	4.88485e-09
Hist1h1a	2.24388e-13	0.347582	0.938	0.933	6.96792e-09
Marveld1	2.3194e-13	-0.937386	0.116	0.285	7.20244e-09
Tlk1	2.53559e-13	-0.529064	0.453	0.696	7.87376e-09
Pdxp	2.58645e-13	-1.00182	0.094	0.251	8.03171e-09
Trim44	3.1746e-13	-0.497773	0.477	0.67	9.85809e-09
Spast	3.42005e-13	-0.619607	0.337	0.556	1.06203e-08
Dmwd	3.56176e-13	-0.707669	0.257	0.466	1.10603e-08
Hras	4.00465e-13	-0.512619	0.476	0.665	1.24357e-08
Osbp	4.07724e-13	-0.809023	0.137	0.316	1.26611e-08
Pmepa1	4.81405e-13	-0.695543	0.272	0.48	1.49491e-08
Mta1	5.42915e-13	-0.458509	0.496	0.696	1.68591e-08
Ankrd40	5.70872e-13	-0.741735	0.212	0.402	1.77273e-08
Fam19a5	7.46781e-13	-0.856632	0.081	0.232	2.31898e-08
Ubn1	8.05555e-13	-0.418322	0.564	0.76	2.50149e-08
Nfyb	8.51626e-13	-0.420419	0.591	0.779	2.64455e-08
Mxi1	8.8765e-13	-0.841117	0.148	0.324	2.75642e-08
Hist1h3c	9.58676e-13	0.475534	0.758	0.654	2.97698e-08
Ctnnb1	9.71784e-13	-0.238672	0.969	0.986	3.01768e-08
Med13	1.03369e-12	-0.577007	0.365	0.592	3.2099e-08
Cyhr1	1.06954e-12	-0.538839	0.41	0.626	3.32123e-08
Dcakd	1.20445e-12	-0.269411	0.913	0.947	3.74018e-08
Maz	1.25044e-12	-0.437476	0.644	0.793	3.883e-08
Mark3	1.31323e-12	-0.44652	0.478	0.69	4.07798e-08
Slk	1.3527e-12	-0.693973	0.28	0.48	4.20054e-08
Tbx4	1.44751e-12	-0.727674	0.252	0.464	4.49494e-08
Gnb1	2.06318e-12	-0.279507	0.897	0.941	6.40678e-08
Csnk1e	2.2754e-12	-0.388016	0.65	0.81	7.0658e-08
Zranb1	3.90512e-12	-0.512129	0.413	0.623	1.21266e-07
Dpy19l1	4.31823e-12	-0.752445	0.201	0.385	1.34094e-07
Hist1h2ap	5.86013e-12	0.283129	0.968	0.972	1.81975e-07
Zfp704	8.50319e-12	-0.597671	0.32	0.528	2.6405e-07
Ppp1r12c	9.37537e-12	-0.854193	0.15	0.318	2.91133e-07
Cd24a	1.07808e-11	-0.298437	0.922	0.955	3.34776e-07
Acvr2b	1.39149e-11	-0.669401	0.223	0.408	4.32099e-07
Sfr1	1.6272e-11	0.241988	0.984	0.958	5.05295e-07
C1galt1	1.7179e-11	-0.86002	0.119	0.274	5.33459e-07
Pbx3	1.73736e-11	-0.669147	0.313	0.494	5.39503e-07
Calr	1.83799e-11	-0.220628	0.959	0.992	5.70751e-07
Mknk2	2.26752e-11	-0.61079	0.262	0.458	7.04134e-07
Tesk1	2.73307e-11	-0.640563	0.223	0.408	8.48701e-07
Ssbp3	3.74053e-11	-0.280293	0.881	0.936	1.16155e-06
Pi4k2a	4.56867e-11	-0.805799	0.108	0.257	1.41871e-06
Brd3	4.76681e-11	-0.235216	0.912	0.961	1.48024e-06
P3h3	4.97604e-11	-0.55088	0.3	0.5	1.54521e-06
Srsf5	6.77589e-11	0.258551	0.956	0.911	2.10412e-06
2009-03-01	7.97474e-11	-1.23709	0.035	0.134	2.4764e-06
Hist1h4h	8.27476e-11	0.587316	0.453	0.26	2.56956e-06
Crebzf	1.40033e-10	-0.665308	0.228	0.402	4.34845e-06
Spire1	1.40534e-10	-0.792664	0.108	0.251	4.36401e-06
Rnf130	1.52816e-10	-0.546862	0.311	0.494	4.74539e-06
Kcmf1	1.574e-10	-0.468412	0.391	0.578	4.88776e-06
Grk6	1.90802e-10	-0.557791	0.247	0.441	5.92496e-06
Rcor1	2.16798e-10	-0.513834	0.265	0.466	6.73222e-06
Gatad2a	2.22491e-10	-0.562845	0.322	0.511	6.90901e-06
Sirt1	2.29471e-10	-0.683652	0.14	0.302	7.12575e-06
Kcnmb4os2	2.40363e-10	-1.00211	0.072	0.193	7.46399e-06
Lamp1	2.43642e-10	-0.358073	0.647	0.796	7.56581e-06
Pbrm1	2.60565e-10	-0.229669	0.927	0.95	8.09131e-06
Hspa5	3.11303e-10	-0.238294	0.97	0.989	9.66688e-06
Dvl1	3.13238e-10	-1.06052	0.05	0.156	9.72696e-06
Gna12	3.54381e-10	-0.766683	0.129	0.279	1.10046e-05
Rnf11	3.81019e-10	-0.511858	0.392	0.584	1.18318e-05
Rnf187	4.68936e-10	-0.281633	0.753	0.863	1.45619e-05
Lsm14b	4.95926e-10	-0.552788	0.268	0.461	1.54e-05
Siah1a	5.21361e-10	-0.451783	0.373	0.573	1.61898e-05
Fscn1	5.69935e-10	-0.287873	0.813	0.908	1.76982e-05
Sertad4	6.0345e-10	-0.602828	0.264	0.441	1.87389e-05
Arfgef1	6.10096e-10	-0.495063	0.353	0.536	1.89453e-05
Pdcd5	6.66803e-10	0.21774	0.96	0.93	2.07062e-05
Pkdcc	6.94329e-10	-1.19387	0.194	0.335	2.1561e-05
Pfn2	8.88263e-10	-0.315507	0.696	0.824	2.75832e-05
Nckap1	9.00679e-10	-0.458307	0.452	0.628	2.79688e-05
Chpt1	9.34528e-10	-0.539848	0.256	0.436	2.90199e-05
Skp2	1.11102e-09	-0.336838	0.618	0.774	3.45006e-05
Rnf126	1.14477e-09	-0.417878	0.452	0.64	3.55484e-05
Galnt1	1.58222e-09	-0.419627	0.521	0.69	4.91327e-05
Plekho1	1.701e-09	-0.457662	0.467	0.628	5.28211e-05
Aff3	1.76539e-09	-0.45264	0.342	0.542	5.48207e-05
Mogs	1.88031e-09	-0.613737	0.162	0.318	5.83893e-05
Prc1	2.03903e-09	0.432686	0.834	0.788	6.33179e-05
Ift20	2.27195e-09	0.389966	0.744	0.615	7.05509e-05
Chn1	2.28322e-09	-0.642109	0.189	0.355	7.09008e-05
Cask	2.51934e-09	-0.536679	0.311	0.492	7.82331e-05
Btbd2	2.53009e-09	-0.545826	0.292	0.466	7.85669e-05
Rap2a	3.00822e-09	-0.672825	0.14	0.285	9.34143e-05
Rbm15b	4.20771e-09	-0.504936	0.255	0.433	0.000130662
E2f1	5.88624e-09	-0.554157	0.202	0.366	0.000182785
Reps1	6.38464e-09	-0.529851	0.23	0.402	0.000198262
Nucks1	7.41368e-09	0.201333	0.989	0.989	0.000230217
Plekha3	7.83146e-09	-1.00714	0.048	0.142	0.00024319
Bptf	8.17385e-09	-0.300432	0.768	0.877	0.000253823
Cnot6	8.33984e-09	-0.303556	0.624	0.768	0.000258977
Pdcd7	8.56e-09	-0.559218	0.216	0.385	0.000265814
Hist1h2bm	1.08256e-08	0.649656	0.426	0.277	0.000336167
Ext1	1.12669e-08	-0.600838	0.299	0.466	0.00034987
Rrbp1	1.27285e-08	0.285112	0.906	0.894	0.000395259
Ppm1a	1.32268e-08	-0.433589	0.472	0.634	0.000410732
Jun	1.34448e-08	0.663795	0.637	0.536	0.000417501
Nudt11	1.37513e-08	-1.02057	0.068	0.17	0.00042702
Cmip	1.48831e-08	-0.621071	0.163	0.307	0.000462166
Hand2	1.60743e-08	-0.63173	0.389	0.525	0.000499156
Asphd2	1.65474e-08	-0.767167	0.091	0.209	0.000513848
Chst2	1.94927e-08	-0.606257	0.176	0.324	0.000605307
Fibin	2.02408e-08	0.811102	0.416	0.265	0.000628538
Fndc5	2.11734e-08	-1.30654	0.036	0.117	0.000657497
Rhou	2.36433e-08	-0.838215	0.125	0.251	0.000734195
Olfm1	2.43047e-08	-0.698808	0.155	0.296	0.000754733
Afdn	2.44194e-08	-0.585314	0.251	0.413	0.000758296
Btbd1	2.64205e-08	-0.399394	0.509	0.656	0.000820436
Cnot6l	2.69424e-08	-0.452659	0.324	0.506	0.000836642
Hist1h2bj	2.79168e-08	0.725497	0.375	0.232	0.000866899
Nck2	2.98076e-08	-0.658548	0.149	0.285	0.000925614
Mapkapk2	3.02449e-08	-0.427498	0.302	0.475	0.000939193
Paip1	3.12434e-08	-0.366719	0.573	0.737	0.0009702
Shb	3.24619e-08	-1.25679	0.039	0.12	0.00100804
Zmynd19	3.40643e-08	-0.617439	0.225	0.377	0.0010578
Ano8	3.59834e-08	-1.13349	0.045	0.131	0.00111739
Tlk2	4.06575e-08	-0.47058	0.43	0.584	0.00126254
Zfp746	4.12852e-08	-0.594435	0.172	0.313	0.00128203
Add1	4.13103e-08	0.368956	0.669	0.561	0.00128281
Suz12	4.41301e-08	-0.297957	0.648	0.799	0.00137037
Cdk14	4.51596e-08	-0.444816	0.34	0.511	0.00140234
Oaf	4.90987e-08	-0.425627	0.395	0.55	0.00152466
Tbx2	5.91623e-08	-0.875386	0.109	0.223	0.00183717
Lsm12	6.74474e-08	0.264461	0.843	0.763	0.00209444
Timm8b	7.55829e-08	0.219484	0.934	0.902	0.00234708
Slit3	7.57644e-08	-0.67146	0.174	0.307	0.00235271
Mtdh	7.60519e-08	0.222922	0.938	0.913	0.00236164
Chp1	7.83582e-08	-0.521282	0.194	0.344	0.00243326
Atp13a3	8.11257e-08	-0.639761	0.152	0.282	0.0025192
Atp2a2	1.09894e-07	-0.406694	0.414	0.573	0.00341253
Fgfrl1	1.15085e-07	-0.577475	0.242	0.391	0.00357372
Nadk2	1.15541e-07	-0.604596	0.142	0.274	0.00358791
Selenon	1.15948e-07	-0.569075	0.184	0.324	0.00360055
Vezf1	1.19503e-07	-0.332566	0.64	0.782	0.00371094
Ube2q2	1.20335e-07	-0.469423	0.256	0.413	0.00373677
2003-09-01	1.20848e-07	-0.416798	0.281	0.444	0.00375271
Chtf8	1.28138e-07	-0.411212	0.448	0.603	0.00397906
Gm10036	1.44698e-07	0.311432	0.764	0.701	0.00449332
Mpc2	1.46638e-07	0.243345	0.845	0.821	0.00455356
Pafah1b1	1.47653e-07	0.204172	0.952	0.922	0.00458507
Lpcat4	1.50187e-07	-1.13706	0.036	0.112	0.00466377
Snx25	1.53856e-07	-1.05493	0.037	0.115	0.0047777
Zfp652	1.56509e-07	-0.468084	0.255	0.419	0.00486009
Nsd2	1.59267e-07	-0.246375	0.772	0.874	0.00494571
Coq7	1.67857e-07	0.393278	0.648	0.547	0.00521245
Zdhhc2	1.68222e-07	-0.729745	0.077	0.179	0.0052238
Elavl1	1.78734e-07	-0.246184	0.786	0.883	0.00555023
Siah2	1.80022e-07	-0.937348	0.053	0.14	0.00559022
Brd7	1.84132e-07	-0.284682	0.717	0.835	0.00571785
Mrpl34	1.8906e-07	0.253028	0.834	0.768	0.00587088
Fosb	1.93176e-07	1.08123	0.224	0.101	0.00599868
Mtss1l	1.94613e-07	-0.756956	0.087	0.193	0.0060433
Cox6a1	1.95483e-07	-0.250662	0.847	0.916	0.00607034
Rcor2	2.10962e-07	-0.619528	0.196	0.341	0.006551
Camk2n1	2.26796e-07	-0.803868	0.052	0.14	0.00704268
Mex3a	2.4997e-07	-0.28592	0.669	0.802	0.0077623
Tubg1	2.61499e-07	-0.391124	0.427	0.609	0.00812032
Kctd6	2.84855e-07	-0.926332	0.042	0.12	0.00884562
Cacybp	2.86074e-07	0.215593	0.944	0.922	0.00888344
2010107E04Rik	2.87468e-07	-0.205026	0.904	0.955	0.00892673
Zfp219	2.89754e-07	-0.551248	0.172	0.304	0.00899773
Nbl1	3.02265e-07	-0.463	0.32	0.472	0.00938623
Ppp4c	3.14203e-07	-0.282984	0.672	0.81	0.00975694
Pura	3.29726e-07	-0.404798	0.305	0.472	0.010239
Egr1	3.4544e-07	0.44902	0.54	0.399	0.010727
Zic2	3.80066e-07	-0.910377	0.055	0.14	0.0118022
Rcn3	3.83748e-07	0.373333	0.663	0.567	0.0119165
Fam102b	4.01834e-07	-0.712028	0.093	0.198	0.0124781
Atxn2	4.1547e-07	-0.360304	0.45	0.603	0.0129016
Ranbp9	4.46831e-07	-0.591185	0.178	0.307	0.0138754
Ppfia1	5.18948e-07	-0.394332	0.418	0.564	0.0161149
Ube3c	5.28732e-07	-0.585951	0.205	0.338	0.0164187
Stk39	5.39754e-07	-0.628639	0.168	0.293	0.016761
Fbln1	5.62459e-07	-0.236357	0.797	0.894	0.017466
Fbxo5	5.88921e-07	0.231556	0.888	0.897	0.0182878
Abhd17b	6.06446e-07	-0.515328	0.232	0.372	0.018832
Sox12	6.69881e-07	-0.430248	0.331	0.492	0.0208018
Hmga1	6.70439e-07	-0.649412	0.105	0.215	0.0208192
Ptbp1	6.8419e-07	-0.209005	0.826	0.902	0.0212462
Fos	6.94657e-07	0.455437	0.507	0.363	0.0215712
Rbm26	7.74592e-07	-0.321339	0.597	0.721	0.0240534
Yaf2	7.86118e-07	-0.412889	0.364	0.531	0.0244113
Clptm1l	8.14903e-07	-0.392216	0.302	0.458	0.0253052
Gm17092	8.70836e-07	-0.850239	0.07	0.159	0.0270421
Lrrn1	9.18098e-07	-0.519821	0.133	0.251	0.0285097
Grsf1	9.21762e-07	-0.506721	0.291	0.436	0.0286235
Casc4	1.00354e-06	0.407447	0.589	0.478	0.0311631
Copz1	1.01312e-06	-0.32128	0.516	0.673	0.0314606
Homer2	1.03422e-06	-0.401667	0.393	0.545	0.0321156
Hist1h2an	1.1402e-06	0.644973	0.279	0.148	0.0354066
Natd1	1.16256e-06	-0.690616	0.095	0.196	0.0361009
Nfkb1	1.17755e-06	-0.595304	0.175	0.304	0.0365665
Ctbp1	1.20657e-06	-0.248612	0.717	0.832	0.0374675
Fbxl3	1.23491e-06	-0.567281	0.146	0.268	0.0383477
Ankrd13a	1.24113e-06	-0.461775	0.166	0.299	0.0385408
Trim33	1.33932e-06	-0.329232	0.469	0.626	0.0415899
Dact3	1.40224e-06	-0.396752	0.313	0.472	0.0435438
Hmmr	1.48594e-06	0.432412	0.697	0.651	0.046143
