# Supplementary material for: Cell-specific alterations in Pitx1 regulatory landscape activation caused by the loss of a single enhancer
Source: Nat Commun. 2021 Dec 13;12:7235. doi: 10.1038/s41467-021-27492-1 (PMC8668926; doi:10.1038/s41467-021-27492-1)
Supplement: Supplementary file 9 — Supplementary Dataset S6 [file 41467_2021_27492_MOESM9_ESM.csv]

	baseMean	log2FoldChange	lfcSE	stat	pvalue	padj
0610005C13Rik	0	NA	NA	NA	NA	NA
0610007P08Rik	0	NA	NA	NA	NA	NA
0610007P14Rik	1247.63868184731	-0.207290263601658	0.110521906806397	-1.8755581548622	0.0607159769121199	0.158231777869103
0610007P22Rik	66.909294574221	-0.522230728928097	0.398505177532859	-1.31047413777964	0.190035487660039	0.360687255533748
0610008F07Rik	0	NA	NA	NA	NA	NA
0610009B22Rik	575.446429248155	-0.173785225117131	0.146473657606972	-1.18646060975308	0.235440448346799	0.418035792367544
0610009L18Rik	0	NA	NA	NA	NA	NA
0610009O20Rik	423.474644042347	0.330288455475215	0.169198694268745	1.9520744938528	0.0509293609548287	0.13878539575389
0610010B08Rik	2.32100531640187	-1.31697577660064	2.1722512754871	-0.606272299831115	0.544333949515462	NA
0610010B08Rik_copy2	0	NA	NA	NA	NA	NA
0610010B08Rik_copy3	0	NA	NA	NA	NA	NA
0610010B08Rik_copy4	0	NA	NA	NA	NA	NA
0610010B08Rik_copy5	0	NA	NA	NA	NA	NA
0610010F05Rik	1.37699296929313	-0.220623978568691	2.71337808860046	-0.0813097074438628	0.935195654130331	NA
0610010K06Rik	0	NA	NA	NA	NA	NA
0610010K14Rik	1184.03241932621	0.0206625769102369	0.115917727256906	0.178252087917863	0.858525004432828	0.92615118857913
0610010O12Rik	11.2009817175307	0.187335528806764	0.944253963988897	0.198395279184623	0.842735810703084	NA
0610011F06Rik	481.208397213271	-0.0713666481148747	0.155793672622246	-0.458084381179704	0.646891819640834	0.78677801560601
0610012G03Rik	1134.59110500609	0.207447363844586	0.112569749690601	1.84283401548601	0.0653532487250209	0.167369774438559
0610030E20Rik	766.378750130944	0.436733326541207	0.131505309296479	3.32103189504379	0.000896852875677456	0.00533560863042268
0610031O16Rik	0	NA	NA	NA	NA	NA
0610037D15Rik	0	NA	NA	NA	NA	NA
0610037L13Rik	1172.10211153783	-0.124360789251428	0.111012498328591	-1.12024133429847	0.262610934197864	0.449936115250968
0610037P05Rik	0	NA	NA	NA	NA	NA
0610038B21Rik	14.4991981392665	-0.83301390670021	0.873016231449079	-0.954179174100268	0.339992954553419	0.532685572777304
0610038F07Rik	0	NA	NA	NA	NA	NA
0610039H22Rik	0.189822906586505	-0.626409511999341	4.99432295714653	-0.125424310236684	0.90018764329271	NA
0610039K10Rik	2.02310812706458	-0.93700700707179	2.38757897455731	-0.392450686262859	0.694725241360154	NA
0610040B10Rik	21.5291159598442	-0.405922159560157	0.690047453061482	-0.588252529241624	0.556362803584512	0.719063272135889
0610040F04Rik	0.189822906586505	-0.626409511999341	4.99432295714653	-0.125424310236684	0.90018764329271	NA
0610040J01Rik	222.039955302005	-0.0663550844620784	0.220228404997078	-0.301301208002477	0.76318481984499	0.866332516292869
0610043K17Rik	2.98705112562336	-0.3171016285445	1.86855342411198	-0.169704341579209	0.865242659515792	NA
100039707	0	NA	NA	NA	NA	NA
100042579	0	NA	NA	NA	NA	NA
1010001N08Rik	0.84918788429572	1.84255426866699	3.45606209095045	0.533136911368474	0.593938809499065	NA
1110001A07Rik	0	NA	NA	NA	NA	NA
1110001J03Rik	374.204517358613	-0.00171650387579955	0.177527339121044	-0.00966895512712652	0.992285410189644	0.99576598682769
1110002L01Rik	192.681513487787	-0.0410792504185799	0.234385965475427	-0.175263268580331	0.860872772427678	0.927781649441711
1110002N22Rik	0.183142075074235	-0.600323444295679	4.99617235868216	-0.120156672187752	0.904359039619389	NA
1110004E09Rik	515.017010731774	-0.348098691810241	0.151940044210099	-2.29102665870557	0.021961871857146	0.0729919691292698
1110004F10Rik	4749.32845916065	-0.145828205808504	0.0792294155565057	-1.84058161712048	0.0656828936797074	0.167927492153912
1110005A03Rik	34.1351433680331	-1.2902361833057	0.567850756839823	-2.27213958555953	0.0230780808444991	0.0758713729011684
1110005A23Rik	4.99094629335092	-1.01758133307014	1.43312037458238	-0.710045960630954	0.477675635512354	NA
1110006O24Rik	36.6032460981532	0.240172062108559	0.526844815376196	0.455868701938469	0.648484397052485	0.788050348857663
1110007A13Rik	0	NA	NA	NA	NA	NA
1110007C09Rik	319.328775380762	-0.111696759050148	0.195961805155646	-0.569992499106809	0.568682785574027	0.729688980404222
1110008F13Rik	999.584719870062	0.0812566960305531	0.116352838519627	0.698364535531692	0.484949249279371	0.662510089933968
1110008L16Rik	686.390295487906	-0.0576575234316554	0.137019467955661	-0.420798039080935	0.673902563674207	0.808383718644876
1110008P14Rik	233.664676769508	0.531383821677428	0.227599601840975	2.33473089310898	0.0195574833401734	0.0666442502950473
1110012D08Rik	5.92773409779484	-0.233272898119346	1.34282830199605	-0.173717591275516	0.862087411891365	NA
1110012J17Rik	17.0841841946675	-0.505601329083031	0.811823623162913	-0.622797014840708	0.53341792025353	0.702055291409706
1110012L19Rik	401.701899110301	-0.693893582088393	0.173020280602791	-4.01047541751126	6.05966095278558e-05	0.000512229604924507
1110013L07Rik	0	NA	NA	NA	NA	NA
1110014N23Rik	14.2128916994674	-0.207377723220497	0.843481072067157	-0.245859367907649	0.805791098216399	NA
1110015O18Rik	0	NA	NA	NA	NA	NA
1110017D15Rik	10.9778482096322	1.43849047552304	1.02147130390854	1.40825343797601	0.159056037793729	NA
1110018G07Rik	2.20039890582633	-2.51583776329669	2.45829374384628	-1.02340811369449	0.306114924738746	NA
1110018H23Rik	0	NA	NA	NA	NA	NA
1110018J18Rik	0	NA	NA	NA	NA	NA
1110019D14Rik	0	NA	NA	NA	NA	NA
1110020A21Rik	23.5404410695727	-0.441610234339312	0.671811516798566	-0.657342458854755	0.510960741360195	0.684016073019695
1110020G09Rik	0	NA	NA	NA	NA	NA
1110021J02Rik	0	NA	NA	NA	NA	NA
1110021L09Rik	0	NA	NA	NA	NA	NA
1110025L11Rik	0	NA	NA	NA	NA	NA
1110028C15Rik	20.8156984810106	-0.75242826012933	0.725245283405174	-1.03748108032709	0.299511708622724	0.49155096734361
1110028F11Rik	2.01473680677705	0.763273688522184	2.34094675276471	0.326053417328156	0.744383940285311	NA
1110028F18Rik	0.189822906586505	-0.626409511999341	4.99432295714653	-0.125424310236684	0.90018764329271	NA
1110032A03Rik	295.550830115929	-0.521404548009462	0.195148318665582	-2.6718372547343	0.00754372249215104	0.030896910553624
1110032F04Rik	58.1742749431319	0.604828078253474	0.419715982606674	1.44104133108572	0.149573006581929	0.304649670839522
1110034A24Rik	0	NA	NA	NA	NA	NA
1110034B05Rik	6.88155314941713	-0.690598427264109	1.24476141878566	-0.554803849831583	0.57902883359135	NA
1110034G24Rik	208.456422289318	-0.0687766551539953	0.239398542843565	-0.287289364158484	0.77389076574285	0.872783196432129
1110036E04Rik	0	NA	NA	NA	NA	NA
1110037F02Rik	2253.71975308377	0.430314725524064	0.0870855155231223	4.94128929408255	7.76076562468554e-07	1.06083413339896e-05
1110038B12Rik	429.539751024691	0.803616651273895	0.170354863244064	4.71730971438468	2.38983743067119e-06	2.96590753766861e-05
1110038D17Rik	1.81992355745354	-0.698064961240583	2.41797741084218	-0.288697883657005	0.772812582373406	NA
1110038F14Rik	1109.03751981814	0.0461941203204362	0.11626652954708	0.397312283254579	0.691137190548421	0.819699622476323
1110046J04Rik	11.9935656583513	0.275486866613285	0.933548493985009	0.295096471568738	0.767920185053254	NA
1110049B09Rik	0	NA	NA	NA	NA	NA
1110051M20Rik	778.488234248891	-0.108170132951646	0.12999876556778	-0.832085846963272	0.405360489913642	0.594015204252071
1110054O05Rik	0	NA	NA	NA	NA	NA
1110057K04Rik	51.3848901846385	-2.30877203234646	0.500401763755102	-4.61383671996084	3.95303014628038e-06	4.59731030157334e-05
1110058D11Rik	0	NA	NA	NA	NA	NA
1110059E24Rik	809.572665131527	-0.216728769226326	0.135756851634617	-1.59644811010822	0.110388782155379	0.244708711563598
1110059G10Rik	46.1249093123064	-0.271133914764875	0.476866949063997	-0.568573509439188	0.569645606477552	0.730577067700253
1110065P20Rik	158.977428590751	-0.0140832340901213	0.280109881836812	-0.0502775339369355	0.959901226444343	0.979254073751688
1190002F15Rik	8.26533879330931	-1.07317758627863	1.12010336031784	-0.958105853708095	0.338009384012796	NA
1190002N15Rik	3294.08336914745	0.16986519679781	0.0831042239519915	2.04400196187307	0.0409533533357919	0.117971834516813
1190003K10Rik	0.189822906586505	-0.626409511999341	4.99432295714653	-0.125424310236684	0.90018764329271	NA
1190005F20Rik	12.9451197905478	-0.0316360602082056	0.88827551045072	-0.035615143990802	0.971589232824297	NA
1190005I06Rik	1.77825992269144	-0.742327143107533	2.3161268116649	-0.320503669906539	0.74858654879768	NA
1190007F08Rik	5.34469831567463	-1.66553118882137	1.53852390179833	-1.08255139024788	0.279007593374285	NA
1190007I07Rik	142.13151915561	0.179185569605082	0.275097199238504	0.651353667362245	0.514818212164092	0.687107213106744
1200002N14Rik	0	NA	NA	NA	NA	NA
1200009I06Rik	2.19529672000255	-2.44947502485252	2.4553502954279	-0.997607155856205	0.318469889776389	NA
1200014J11Rik	1426.64098030278	0.227984603476106	0.120251238826151	1.89590232667546	0.0579729612348723	0.153062627969259
1200016B10Rik	0	NA	NA	NA	NA	NA
1300001I01Rik	0.8716385597208	-0.761743084247512	3.36999980095661	-0.22603653686605	0.821173003306924	NA
1300002E11Rik	0	NA	NA	NA	NA	NA
1300002K09Rik	0	NA	NA	NA	NA	NA
1300014I06Rik	1.48693172177964	2.79400317673384	2.81886212015236	0.991181213426226	0.321597102276239	NA
1300017J02Rik	8.40346767444661	-0.164565871553744	1.10837279903541	-0.148475198684921	0.88196775758463	NA
1300018I17Rik	30.7155041320603	-0.345917602812948	0.61004110656	-0.567039825830041	0.570687123998654	0.731206456300791
1500001A10Rik	0.183142075074235	-0.600323444295679	4.99617235868216	-0.120156672187752	0.904359039619389	NA
1500001M20Rik	3.67648898855648	-2.17681113431837	1.82434727349335	-1.19319998223261	0.232791061634023	NA
1500002O20Rik	20.0849010942	-1.09865752197936	0.755862242001623	-1.45351554943394	0.146080665582946	0.299492362577718
1500003O03Rik	0	NA	NA	NA	NA	NA
1500004A13Rik	122.995041825799	-0.142133707104069	0.290500535752933	-0.489271755508747	0.624649314563686	0.77057893629794
1500009C09Rik	0.315531502985824	2.25555762993057	4.99365157615726	0.451685023580735	0.651495908808202	NA
1500009L16Rik	244.093415957956	0.245323846679016	0.218701105832354	1.12173116704343	0.261976760603611	0.449009610727914
1500010J02Rik	0	NA	NA	NA	NA	NA
1500011B03Rik	373.483035798932	-0.526279946436375	0.175041463268502	-3.00660161660724	0.00264185738520592	0.0131147075222219
1500011K16Rik	180.168264814354	-0.264045806173821	0.243876982510056	-1.08270080864615	0.278941244988957	0.468185444806341
1500012F01Rik	453.750706239527	0.244589903298608	0.175108294880455	1.39679221630014	0.162476063642415	0.323315484171004
1500012K07Rik	0.189822906586505	-0.626409511999341	4.99432295714653	-0.125424310236684	0.90018764329271	NA
1500015A07Rik	113.878267816728	-0.153005307094429	0.316862840456159	-0.482875514447076	0.629184128434217	0.773394503592724
1500015L24Rik	0.37296498166074	-1.60803079832084	4.8922740313923	-0.328687802032874	0.742391675096493	NA
1500015O10Rik	3.39434335629461	2.99906626948322	1.9414368883371	1.54476629526289	0.122402802622988	NA
1500017E21Rik	0	NA	NA	NA	NA	NA
1500026H17Rik	0	NA	NA	NA	NA	NA
1500032L24Rik	1.56681587587963	-0.545240500688378	2.57313720307843	-0.211897173627612	0.83218725564975	NA
1600002D24Rik	3.4059523926702	0.0138040618587062	1.72379491555604	0.00800794905132516	0.993610649376903	NA
1600002H07Rik	349.124011387087	0.162145231661626	0.182157301765333	0.890138523628948	0.373391509731484	0.564490927962861
1600002K03Rik	72.6722796711834	-0.0270910654975793	0.394121920550269	-0.0687377790602335	0.945198345965399	0.972163565164184
1600010M07Rik	0	NA	NA	NA	NA	NA
1600012H06Rik	798.281874473736	-0.047079428312518	0.126422649749669	-0.372397101355972	0.709597211769456	0.831345089198357
1600012P17Rik	0.366284150148471	-1.58437889901737	4.89403152189529	-0.323736962446821	0.746137184579077	NA
1600014C10Rik	618.322475301888	-0.0168442713296327	0.145739067296539	-0.115578284135435	0.907986774295907	0.953128349986991
1600014C23Rik	1.88234737886546	0.0359414597171739	2.36547810499573	0.0151941629226109	0.987877278438663	NA
1600014K23Rik	0	NA	NA	NA	NA	NA
1600015I10Rik	0.379645813173009	-1.6313701304376	4.89056717707274	-0.333574833218846	0.738700411689144	NA
1600016N20Rik	1.03901079088222	0.835709063549538	2.91332618925739	0.286857361400565	0.774221539640967	NA
1600019K03Rik	0	NA	NA	NA	NA	NA
1600020E01Rik	0	NA	NA	NA	NA	NA
1600023N17Rik	6.73181523190424	-0.637045061622933	1.21947028828394	-0.522394901904003	0.601395404867052	NA
1600025M17Rik	0	NA	NA	NA	NA	NA
1600027J07Rik	1.79747288202846	0.478666646783161	2.42894998104143	0.197067313250283	0.843774862062906	NA
1600027N09Rik	19.8534584038877	0.286415464527421	0.707051358979601	0.405084384450895	0.685415484414408	0.816383442030951
1600029I14Rik	0	NA	NA	NA	NA	NA
1600029O15Rik	5.85934713698366	-0.234543101477712	1.30047203434686	-0.180352283850154	0.856876011968018	NA
1700001C02Rik	0	NA	NA	NA	NA	NA
1700001C19Rik	5.18756187453647	-2.00705890910069	1.61315828433808	-1.24417977366941	0.213433406141513	NA
1700001D01Rik	1.45446894250485	-1.79149422887616	3.04752864058204	-0.587851482351947	0.55663198469185	NA
1700001F09Rik	0	NA	NA	NA	NA	NA
1700001G01Rik	0.183142075074235	-0.600323444295679	4.99617235868216	-0.120156672187752	0.904359039619389	NA
1700001G11Rik	0	NA	NA	NA	NA	NA
1700001G17Rik	15.8040227205078	-0.116411679874603	0.805034029548018	-0.144604669618701	0.885023010167479	0.941016365958046
1700001J03Rik	0	NA	NA	NA	NA	NA
1700001J11Rik	6.63773987957993	0.311107965911472	1.24350278687446	0.250186786226221	0.80244290345089	NA
1700001K19Rik	6.33399139393015	0.149593367014929	1.25617284710524	0.119086610859052	0.905206738241462	NA
1700001K23Rik	0.913302194482905	-0.71940171204164	3.31622981451033	-0.216933612047591	0.828260082651068	NA
1700001L05Rik	45.979220359244	-0.0666278211848632	0.478692420577642	-0.139187123757804	0.889302283213207	0.943447724664566
1700001L19Rik	6.11985334218284	-0.0765821400008119	1.29897400514377	-0.0589558680139529	0.952987259155871	NA
1700001O22Rik	46.8141863258174	-0.197969476155287	0.478881097535724	-0.41340006355235	0.679313528076783	0.812425223932797
1700001P01Rik	1.0830826065326	-1.10266504087324	3.36816394929703	-0.327378672022	0.743381495744483	NA
1700003C15Rik	0	NA	NA	NA	NA	NA
1700003D09Rik	0	NA	NA	NA	NA	NA
1700003E16Rik	32.0370026629485	1.00880355869851	0.574151251965379	1.75703450135356	0.0789119286385668	0.192195393159394
1700003E24Rik	0	NA	NA	NA	NA	NA
1700003E24Rik_copy2	0	NA	NA	NA	NA	NA
1700003F12Rik	1.77825992269144	-0.742327143107533	2.3161268116649	-0.320503669906539	0.74858654879768	NA
1700003G13Rik	1.23468499378122	2.49075233131132	3.23396466575729	0.770185388135051	0.441189930237635	NA
1700003G18Rik	4.46899250466599	-0.230841100121092	1.56371246071671	-0.147623751757588	0.882639709285324	NA
1700003H04Rik	0	NA	NA	NA	NA	NA
1700003I22Rik	0	NA	NA	NA	NA	NA
1700003L19Rik	0	NA	NA	NA	NA	NA
1700003M02Rik	6.55945265800582	-1.51437427620902	1.32067328402638	-1.14666836569306	0.251518709490779	NA
1700003M07Rik	0.981577312207309	3.8418457860096	3.43695754520279	1.11780426015793	0.26365060164169	NA
1700003P14Rik	0	NA	NA	NA	NA	NA
1700006A11Rik	0.315531502985824	2.25555762993057	4.99365157615726	0.451685023580735	0.651495908808202	NA
1700006E09Rik	0	NA	NA	NA	NA	NA
1700006F04Rik	0.366284150148471	-1.58437889901737	4.89403152189529	-0.323736962446821	0.746137184579077	NA
1700006H21Rik	0	NA	NA	NA	NA	NA
1700007B14Rik	0.549426225222706	-2.16867962833008	4.72782380102527	-0.458705679314823	0.646445535119756	NA
1700007F19Rik	0.315531502985824	2.25555762993057	4.99365157615726	0.451685023580735	0.651495908808202	NA
1700007G11Rik	4.57067177995174	0.524069582607979	1.45818887924351	0.359397599356168	0.719297670366488	NA
1700007J10Rik	3.05867580252259	-1.91034638533533	1.98715739512401	-0.961346287930106	0.336378081330411	NA
1700007K09Rik	0	NA	NA	NA	NA	NA
1700007K13Rik	48.0482112705538	-1.28937842301169	0.47673828016592	-2.70458336713164	0.00683901063768083	0.0285509375642294
1700007L15Rik	0	NA	NA	NA	NA	NA
1700007P06Rik	0	NA	NA	NA	NA	NA
1700008C04Rik	0	NA	NA	NA	NA	NA
1700008F21Rik	0	NA	NA	NA	NA	NA
1700008J07Rik	74.3211362589358	-0.212568257001146	0.402702703105952	-0.527854060480985	0.597600631999001	0.750435276389551
1700008K24Rik	0	NA	NA	NA	NA	NA
1700008O03Rik	7.97734186473495	0.467196522873618	1.10353368056129	0.423364081317382	0.672029646994976	NA
1700008P02Rik	0	NA	NA	NA	NA	NA
1700009C05Rik	0	NA	NA	NA	NA	NA
1700009J07Rik	0	NA	NA	NA	NA	NA
1700009N14Rik	0.379645813173009	-1.6313701304376	4.89056717707274	-0.333574833218846	0.738700411689144	NA
1700010B08Rik	0.315531502985824	2.25555762993057	4.99365157615726	0.451685023580735	0.651495908808202	NA
1700010D01Rik	0.189822906586505	-0.626409511999341	4.99432295714653	-0.125424310236684	0.90018764329271	NA
1700010H22Rik	0	NA	NA	NA	NA	NA
1700010I02Rik	0	NA	NA	NA	NA	NA
1700010I14Rik	34.1935130696955	-0.512037565894572	0.570781170852441	-0.897082090374253	0.369675114647494	0.561344090589818
1700010J16Rik	0	NA	NA	NA	NA	NA
1700010K23Rik	0	NA	NA	NA	NA	NA
1700011A15Rik	1.75663878246614	-0.809768909600181	2.46343622760371	-0.328715190808036	0.742370971248543	NA
1700011B04Rik	0	NA	NA	NA	NA	NA
1700011C11Rik	0	NA	NA	NA	NA	NA
1700011E24Rik	0.183142075074235	-0.600323444295679	4.99617235868216	-0.120156672187752	0.904359039619389	NA
1700011F03Rik	0	NA	NA	NA	NA	NA
1700011F14Rik	0	NA	NA	NA	NA	NA
1700011H14Rik	0.37296498166074	-1.60803079832084	4.8922740313923	-0.328687802032874	0.742391675096493	NA
1700011I03Rik	1.46032023881734	-0.128889050145314	2.90940825012984	-0.0443007783935313	0.964664651217041	NA
1700011L22Rik	0.183142075074235	-0.600323444295679	4.99617235868216	-0.120156672187752	0.904359039619389	NA
1700011M02Rik	0	NA	NA	NA	NA	NA
1700012A03Rik	0	NA	NA	NA	NA	NA
1700012B07Rik	0.350514306235661	2.33213246533749	4.98840677143502	0.467510484247579	0.64013469284739	NA
1700012B09Rik	0	NA	NA	NA	NA	NA
1700012B15Rik	190.273370114494	-0.564974281989831	0.24648836448652	-2.29209311022358	0.0219002708897633	0.0729216824062055
1700012C14Rik	4.5955306362651	-0.380662484120762	1.46110955521672	-0.260529734243166	0.794455182378693	NA
1700012D01Rik	1.45363940730507	-0.120247063293729	2.68644385465691	-0.0447606835651089	0.964298063633704	NA
1700012D14Rik	1.96567464838967	0.0963522599551689	2.3876449975513	0.0403545167116489	0.967810491093707	NA
1700012D16Rik	0	NA	NA	NA	NA	NA
1700012H19Rik	0	NA	NA	NA	NA	NA
1700012I11Rik	0.315531502985824	2.25555762993057	4.99365157615726	0.451685023580735	0.651495908808202	NA
1700012L04Rik	0	NA	NA	NA	NA	NA
1700012P22Rik	0	NA	NA	NA	NA	NA
1700013B16Rik	0	NA	NA	NA	NA	NA
1700013D24Rik	0	NA	NA	NA	NA	NA
1700013F07Rik	1.25045483769403	0.332141889683423	3.08962316249959	0.107502395021764	0.914390425382578	NA
1700013G24Rik	3.17687403220986	-0.47317238990502	1.78148298576779	-0.265605898953389	0.790542742035138	NA
1700013H16Rik	0.350514306235661	2.33213246533749	4.98840677143502	0.467510484247579	0.64013469284739	NA
1700015E13Rik	2.17367557977725	-2.497032542743	2.42756451809201	-1.02861634536724	0.303659994003062	NA
1700015F17Rik	1.57765751492912	4.53164981117204	3.12745825501716	1.4489881052456	0.147340904402503	NA
1700015G11Rik	0	NA	NA	NA	NA	NA
1700016C15Rik	2.10047225718953	-0.182475506565327	2.10557448043226	-0.0866630500422224	0.930939347669046	NA
1700016D06Rik	0	NA	NA	NA	NA	NA
1700016G22Rik	0	NA	NA	NA	NA	NA
1700016H13Rik	2.93389029757244	1.09499238783848	1.79957638113105	0.608472304548844	0.54287426917314	NA
1700016K19Rik	17.6801708411399	-1.10315645307619	0.785141006258999	-1.4050424627959	0.16000865181198	0.319729079642588
1700016L04Rik	1.2621260119433	4.20986989820616	3.39364874935979	1.24051432812554	0.214785217917934	NA
1700016L21Rik	0	NA	NA	NA	NA	NA
1700016M24Rik	0	NA	NA	NA	NA	NA
1700016P04Rik	0	NA	NA	NA	NA	NA
1700017B05Rik	894.461794501708	0.26905996403337	0.119725333079239	2.24731021508452	0.0246202084983962	0.0798578557704388
1700017D01Rik	0	NA	NA	NA	NA	NA
1700017G19Rik	0	NA	NA	NA	NA	NA
1700017J07Rik	0	NA	NA	NA	NA	NA
1700017L05Rik	0	NA	NA	NA	NA	NA
1700017N19Rik	0	NA	NA	NA	NA	NA
1700018A04Rik	1.27049733223084	0.288123304084556	3.07262329265964	0.0937711123823315	0.925290979526573	NA
1700018A14Rik	0	NA	NA	NA	NA	NA
1700018B08Rik	0	NA	NA	NA	NA	NA
1700018B24Rik	0	NA	NA	NA	NA	NA
1700018C11Rik	0	NA	NA	NA	NA	NA
1700018F24Rik	0	NA	NA	NA	NA	NA
1700018G05Rik	0	NA	NA	NA	NA	NA
1700018L02Rik	12.4522346720488	-0.0615694153518643	1.03249460105686	-0.0596317068281439	0.952448964897738	NA
1700019A02Rik	0.666045809221485	3.27888277816212	4.0231412902579	0.815005624113173	0.415069090804704	NA
1700019B03Rik	0.997347156120119	0.794262396115887	3.39433124804985	0.233996725149384	0.814987521049861	NA
1700019B21Rik	0	NA	NA	NA	NA	NA
1700019C18Rik	0	NA	NA	NA	NA	NA
1700019D03Rik	17.2792335628251	0.7288954492314	0.781783392606087	0.932349620272203	0.351155871840499	0.543697403955561
1700019E08Rik	0	NA	NA	NA	NA	NA
1700019G17Rik	79.4665712122687	-0.293044980221481	0.363585500429281	-0.805986432009766	0.420250672423708	0.607379730108467
1700019G24Rik	0	NA	NA	NA	NA	NA
1700019L03Rik	8.78070530673134	-0.0514056269725428	1.05475733099822	-0.0487369231403141	0.96112895041497	NA
1700019M22Rik	0	NA	NA	NA	NA	NA
1700019N12Rik	2.90968699549841	-0.845407919212645	1.97400887777623	-0.42826956288313	0.668454876023221	NA
1700019N19Rik	0	NA	NA	NA	NA	NA
1700019O17Rik	0	NA	NA	NA	NA	NA
1700020A23Rik	1.88151784366568	1.27077578557693	2.3883259578808	0.532078036242804	0.5946719487624	NA
1700020D05Rik	0.183142075074235	-0.600323444295679	4.99617235868216	-0.120156672187752	0.904359039619389	NA
1700020G17Rik	0	NA	NA	NA	NA	NA
1700020I14Rik	1244.15417002106	0.247457519278759	0.111750243124391	2.21438014236184	0.0268026397458855	0.0850056889763394
1700020L24Rik	1.53100353743001	0.836317337602596	2.62179786205579	0.318986200159163	0.74973697726976	NA
1700020M21Rik	0	NA	NA	NA	NA	NA
1700020N01Rik	0	NA	NA	NA	NA	NA
1700020N15Rik	0	NA	NA	NA	NA	NA
1700020N18Rik	0	NA	NA	NA	NA	NA
1700021C14Rik	1.3836738008054	-0.231895839249522	2.73600766255235	-0.0847570138137671	0.932454568520603	NA
1700021F05Rik	583.95071904024	-0.0465099438327635	0.142796602372655	-0.325707636316073	0.744645566087162	0.855183061921077
1700021F07Rik	0	NA	NA	NA	NA	NA
1700021K19Rik	595.641959196814	0.698893361484526	0.147638389140636	4.73381866025902	2.20334598139648e-06	2.75580679945522e-05
1700021N21Rik	0	NA	NA	NA	NA	NA
1700022A21Rik	0	NA	NA	NA	NA	NA
1700022A22Rik	0	NA	NA	NA	NA	NA
1700022E09Rik	0.946594508957472	3.79499300595173	3.79349614751999	1.00039458546247	0.31711958927672	NA
1700022H01Rik	0.562787888247245	-2.20087072729811	4.2524191976241	-0.517557330313947	0.604767159301091	NA
1700022H16Rik	0	NA	NA	NA	NA	NA
1700022I11Rik	0.732568300296941	-2.58368104159985	4.19725933947381	-0.615563831689218	0.538182428421193	NA
1700023C21Rik	0	NA	NA	NA	NA	NA
1700023D19Rik	0	NA	NA	NA	NA	NA
1700023E05Rik	0	NA	NA	NA	NA	NA
1700023F02Rik	0	NA	NA	NA	NA	NA
1700023F06Rik	11.0692478438584	-0.825291161250068	0.961604643571104	-0.858243735372565	0.390757890645961	NA
1700024B18Rik	0	NA	NA	NA	NA	NA
1700024F13Rik	8.01556238407284	-0.0536319612496119	1.1169892073706	-0.0480147533169653	0.961704484721709	NA
1700024G13Rik	0.189822906586505	-0.626409511999341	4.99432295714653	-0.125424310236684	0.90018764329271	NA
1700024I08Rik	0	NA	NA	NA	NA	NA
1700024N05Rik	0	NA	NA	NA	NA	NA
1700024P04Rik	0	NA	NA	NA	NA	NA
1700024P16Rik	8.89043865988169	-0.603800713401873	1.16340693774795	-0.518993564341872	0.603765229146454	NA
1700025B11Rik	0	NA	NA	NA	NA	NA
1700025C18Rik	0	NA	NA	NA	NA	NA
1700025F22Rik	0	NA	NA	NA	NA	NA
1700025F24Rik	5.83864908820753	1.54103153977505	1.30808645543529	1.17808080144232	0.23876439504066	NA
1700025G04Rik	695.433617962817	0.170055031356806	0.137186066957358	1.2395940428095	0.215125585181974	0.39399619810887
1700025J12Rik	0	NA	NA	NA	NA	NA
1700025K23Rik	0	NA	NA	NA	NA	NA
1700025K24Rik	0	NA	NA	NA	NA	NA
1700025M24Rik	0	NA	NA	NA	NA	NA
1700025N23Rik	0	NA	NA	NA	NA	NA
1700026D08Rik	1.36707442169281	4.31144329982497	3.04390567167277	1.41641816957344	0.156653107249751	NA
1700026D11Rik	0	NA	NA	NA	NA	NA
1700026F02Rik	0	NA	NA	NA	NA	NA
1700026J04Rik	0	NA	NA	NA	NA	NA
1700026J14Rik	0.562787888247245	-2.20087072729811	4.2524191976241	-0.517557330313947	0.604767159301091	NA
1700026L06Rik	14.7566720277138	0.114850815084389	0.81821413017896	0.14036767497436	0.888369496593943	0.943177244377623
1700027A15Rik	0	NA	NA	NA	NA	NA
1700027D21Rik	0	NA	NA	NA	NA	NA
1700027F06Rik	0	NA	NA	NA	NA	NA
1700027F09Rik	0	NA	NA	NA	NA	NA
1700027H10Rik	0.183142075074235	-0.600323444295679	4.99617235868216	-0.120156672187752	0.904359039619389	NA
1700027I24Rik	0	NA	NA	NA	NA	NA
1700027J07Rik	0	NA	NA	NA	NA	NA
1700028B04Rik	0	NA	NA	NA	NA	NA
1700028D13Rik	0	NA	NA	NA	NA	NA
1700028E10Rik	0.942433701420254	-2.94415968904431	3.46828855726942	-0.848879682422459	0.395948245484322	NA
1700028I16Rik	0.915710375371177	-2.9055809652966	3.83916795080758	-0.756825698309293	0.44915429462709	NA
1700028J19Rik	12.1830091846412	-1.11172054807754	1.02990674489225	-1.07943806911747	0.280392487864825	NA
1700028K03Rik	0.549426225222706	-2.16867962833008	4.72782380102527	-0.458705679314823	0.646445535119756	NA
1700028M03Rik	0	NA	NA	NA	NA	NA
1700028P14Rik	4.41666121181486	0.182026568110143	1.50016113581204	0.121338010807493	0.903423314153471	NA
1700028P15Rik	0	NA	NA	NA	NA	NA
1700029B22Rik	0	NA	NA	NA	NA	NA
1700029F09Rik	19.4588722820016	0.342393046581307	0.7197960569611	0.475680636577606	0.634301917971817	0.776904022343433
1700029F12Rik	0	NA	NA	NA	NA	NA
1700029G01Rik	4.05195570735488	0.504848464291151	1.5658048487586	0.322421063321783	0.747133729298059	NA
1700029H14Rik	0.562787888247245	-2.20087072729811	4.2524191976241	-0.517557330313947	0.604767159301091	NA
1700029I01Rik	0.759291626346019	-2.63196955179204	4.13819375191397	-0.63601892747886	0.524764085443232	NA
1700029I15Rik	14.4385269445035	-0.38926792138495	0.838873992951243	-0.464036225530686	0.642621791874305	0.783472423335086
1700029J03Rik	0	NA	NA	NA	NA	NA
1700029J07Rik	122.31863215488	-0.943741608755374	0.316560107781263	-2.98123985163501	0.00287083846575862	0.0140483072666118
1700029M20Rik	0	NA	NA	NA	NA	NA
1700029N11Rik	0.183142075074235	-0.600323444295679	4.99617235868216	-0.120156672187752	0.904359039619389	NA
1700029P11Rik	0	NA	NA	NA	NA	NA
1700030A11Rik	0	NA	NA	NA	NA	NA
1700030C10Rik	19.2605537793802	-0.586898944698403	0.73197495785366	-0.801801944726829	0.422667533541787	0.609467903330278
1700030F04Rik	0	NA	NA	NA	NA	NA
1700030F18Rik	0.540337212822165	0.868153513852565	4.47840838489539	0.193853136927093	0.846290878848461	NA
1700030J22Rik	47.3740968925581	0.713878872371523	0.477472917048921	1.49511908818564	0.134883365036427	0.282315385658971
1700030K09Rik	445.894319779211	-0.0671288433938798	0.165081394031248	-0.406640880323393	0.684271767529656	0.815658207291177
1700030L20Rik	0	NA	NA	NA	NA	NA
1700030M09Rik	0	NA	NA	NA	NA	NA
1700030N03Rik	0	NA	NA	NA	NA	NA
1700030O20Rik	0	NA	NA	NA	NA	NA
1700031A10Rik	0	NA	NA	NA	NA	NA
1700031F05Rik	0	NA	NA	NA	NA	NA
1700031F10Rik	0	NA	NA	NA	NA	NA
1700031M16Rik	0	NA	NA	NA	NA	NA
1700031P21Rik	0	NA	NA	NA	NA	NA
1700034E13Rik	0	NA	NA	NA	NA	NA
1700034G24Rik	0	NA	NA	NA	NA	NA
1700034H15Rik	8.60741964138375	-2.02630259865927	1.20026211947689	-1.68821673680946	0.0913696315489598	NA
1700034I23Rik	0.556107056734975	-2.1850658865005	4.27230804340906	-0.511448581024354	0.609036984595287	NA
1700034J05Rik	0.189822906586505	-0.626409511999341	4.99432295714653	-0.125424310236684	0.90018764329271	NA
1700034K08Rik	0	NA	NA	NA	NA	NA
1700034O15Rik	0.37296498166074	-1.60803079832084	4.8922740313923	-0.328687802032874	0.742391675096493	NA
1700034P13Rik	3.07705922665984	-0.276284728573465	1.91876506363977	-0.143990910512708	0.885507647198702	NA
1700036G14Rik	0	NA	NA	NA	NA	NA
1700037C18Rik	81.9765881868947	-0.489838807050353	0.357667685046876	-1.36953610160827	0.170831757904399	0.334889624462566
1700037H04Rik	922.68398250693	0.112014045074189	0.119297482205859	0.93894726865147	0.347757818587503	0.540445532555008
1700039E15Rik	0.183142075074235	-0.600323444295679	4.99617235868216	-0.120156672187752	0.904359039619389	NA
1700039E22Rik	0	NA	NA	NA	NA	NA
1700040F15Rik	0	NA	NA	NA	NA	NA
1700040F15Rik_copy2	0	NA	NA	NA	NA	NA
1700040I03Rik	6.19732931539457	-0.409004180834927	1.26002949220447	-0.324598894998369	0.745484663647462	NA
1700040L02Rik	21.2318743247462	-0.830994657187032	0.698977028882736	-1.18887262792501	0.234489792758143	0.417066761391858
1700041A01Rik	0	NA	NA	NA	NA	NA
1700041B01Rik	0	NA	NA	NA	NA	NA
1700041C02Rik	0.716798456384131	-0.0969795375362848	3.94715541076348	-0.024569475342124	0.980398367094738	NA
1700041C23Rik	0	NA	NA	NA	NA	NA
1700041M19Rik	0	NA	NA	NA	NA	NA
1700042G07Rik	0	NA	NA	NA	NA	NA
1700042G15Rik	0	NA	NA	NA	NA	NA
1700042O10Rik	0	NA	NA	NA	NA	NA
1700044C05Rik	0	NA	NA	NA	NA	NA
1700044K03Rik	0	NA	NA	NA	NA	NA
1700045H11Rik	0.315531502985824	2.25555762993057	4.99365157615726	0.451685023580735	0.651495908808202	NA
1700045I19Rik	0	NA	NA	NA	NA	NA
1700046C09Rik	0	NA	NA	NA	NA	NA
1700047A11Rik	1.31539868308099	-3.42554296131931	3.02952274030956	-1.13072033285655	0.258172820554175	NA
1700047E10Rik	0	NA	NA	NA	NA	NA
1700047G03Rik	0	NA	NA	NA	NA	NA
1700047I17Rik2	0	NA	NA	NA	NA	NA
1700047I17Rik2_copy2	0	NA	NA	NA	NA	NA
1700047L14Rik	0	NA	NA	NA	NA	NA
1700047M11Rik	0	NA	NA	NA	NA	NA
1700048M11Rik	0.379645813173009	-1.6313701304376	4.89056717707274	-0.333574833218846	0.738700411689144	NA
1700048O20Rik	22.7349684022736	0.727392848260806	0.700453733430676	1.03845952065697	0.299056171468284	0.49130656741218
1700049E15Rik	0	NA	NA	NA	NA	NA
1700049E17Rik1	0	NA	NA	NA	NA	NA
1700049E22Rik	0	NA	NA	NA	NA	NA
1700049G17Rik	243.582254487492	-0.0312830090032769	0.235230195635527	-0.132988917170089	0.894202145459727	0.945610408423753
1700049L16Rik	0	NA	NA	NA	NA	NA
1700051A21Rik	0	NA	NA	NA	NA	NA
1700052I22Rik	0	NA	NA	NA	NA	NA
1700052K11Rik	401.272849409303	-0.119018622556634	0.168158346111289	-0.707777076243759	0.479083704173369	0.658106707612531
1700052N19Rik	134.35005689311	0.237152993227671	0.288429584046782	0.822221458355	0.410950868139591	0.599041996304564
1700054A03Rik	2.84640222051101	-0.918155079122106	1.86452678614298	-0.492433300473752	0.622413063010916	NA
1700054K19Rik	0	NA	NA	NA	NA	NA
1700054M17Rik	0	NA	NA	NA	NA	NA
1700054N08Rik	1.48693172177964	2.79400317673384	2.81886212015236	0.991181213426226	0.321597102276239	NA
1700055C04Rik	0	NA	NA	NA	NA	NA
1700056E22Rik	12.0157305097291	-0.220167178240394	0.961939489834812	-0.228878407183597	0.818963423697626	NA
1700057G04Rik	0.379645813173009	-1.6313701304376	4.89056717707274	-0.333574833218846	0.738700411689144	NA
1700057H15Rik	0	NA	NA	NA	NA	NA
1700057H21Rik	0	NA	NA	NA	NA	NA
1700057K13Rik	0	NA	NA	NA	NA	NA
1700060C16Rik	0	NA	NA	NA	NA	NA
1700060C20Rik	0	NA	NA	NA	NA	NA
1700061F12Rik	0	NA	NA	NA	NA	NA
1700061G19Rik	5.75849739689769	-1.28464891827907	1.37175985698403	-0.936496947143152	0.349017383665493	NA
1700061I17Rik	0	NA	NA	NA	NA	NA
1700061J23Rik	0	NA	NA	NA	NA	NA
1700063A18Rik	0	NA	NA	NA	NA	NA
1700063D05Rik	0.183142075074235	-0.600323444295679	4.99617235868216	-0.120156672187752	0.904359039619389	NA
1700063O14Rik	0	NA	NA	NA	NA	NA
1700064J06Rik	0	NA	NA	NA	NA	NA
1700064M15Rik	0	NA	NA	NA	NA	NA
1700065D16Rik	10.6747735650592	-1.12478880343937	1.01428408138686	-1.10894849291277	0.2674524025028	NA
1700065I16Rik	0	NA	NA	NA	NA	NA
1700065I17Rik	0	NA	NA	NA	NA	NA
1700065J11Rik	0	NA	NA	NA	NA	NA
1700065J18Rik	0	NA	NA	NA	NA	NA
1700065L07Rik	0	NA	NA	NA	NA	NA
1700065O20Rik	0	NA	NA	NA	NA	NA
1700066B17Rik	0	NA	NA	NA	NA	NA
1700066B19Rik	3.8720513483687	-0.430887838084681	1.59226858497308	-0.270612534939868	0.786689053958789	NA
1700066J03Rik	0.37296498166074	-1.60803079832084	4.8922740313923	-0.328687802032874	0.742391675096493	NA
1700066M21Rik	279.927211967401	-0.0460400382351925	0.203176529238522	-0.226601165044724	0.820733886282818	0.90224419666535
1700066N21Rik	0	NA	NA	NA	NA	NA
1700066O22Rik	0	NA	NA	NA	NA	NA
1700067G17Rik	0	NA	NA	NA	NA	NA
1700067K01Rik	8.11641212415881	0.642252511562011	1.09670169308341	0.585621883883755	0.558129638946816	NA
1700067P10Rik	0	NA	NA	NA	NA	NA
1700069L16Rik	0	NA	NA	NA	NA	NA
1700069P05Rik	0	NA	NA	NA	NA	NA
1700071K01Rik	0.183142075074235	-0.600323444295679	4.99617235868216	-0.120156672187752	0.904359039619389	NA
1700071M16Rik	6.72754258128024	-0.956542912883008	1.26096923823628	-0.758577516308747	0.448105326614649	NA
1700072B07Rik	0	NA	NA	NA	NA	NA
1700072I22Rik	0	NA	NA	NA	NA	NA
1700072O05Rik	0	NA	NA	NA	NA	NA
1700073E17Rik	1.76331961397841	-0.818001979280886	2.50516380995925	-0.326526343718094	0.744026161152507	NA
1700074H08Rik	0	NA	NA	NA	NA	NA
1700074H08Rik_copy2	0	NA	NA	NA	NA	NA
1700074P13Rik	0	NA	NA	NA	NA	NA
1700080E11Rik	0	NA	NA	NA	NA	NA
1700080N15Rik	0.183142075074235	-0.600323444295679	4.99617235868216	-0.120156672187752	0.904359039619389	NA
1700080O16Rik	0.915710375371177	-2.9055809652966	3.83916795080758	-0.756825698309293	0.44915429462709	NA
1700081H04Rik	0.701028612471321	3.3445615483955	4.29523961003674	0.778667048185209	0.436175871796915	NA
1700081L11Rik	192.344644232067	-0.948826892972801	0.243402654119401	-3.89817808850743	9.69191308036006e-05	0.000777347489053796
1700084C01Rik	0	NA	NA	NA	NA	NA
1700084D21Rik	0	NA	NA	NA	NA	NA
1700084E18Rik	9.92865133393984	-0.124813974022414	1.10505447937067	-0.11294825400237	0.910071579907682	NA
1700084F23Rik	0	NA	NA	NA	NA	NA
1700084J12Rik	0.695177316158833	-0.20792424301081	3.99294912862512	-0.0520728504954442	0.958470645773515	NA
1700084M14Rik	0	NA	NA	NA	NA	NA
1700085C21Rik	0	NA	NA	NA	NA	NA
1700086L19Rik	1.4253374355675	-0.186269298523281	2.74351904321806	-0.0678942976480285	0.945869778098023	NA
1700086O06Rik	137.139004212674	-0.869332117709809	0.282170327573824	-3.08087716091397	0.00206391777406906	0.0107179539862621
1700088E04Rik	6.32472840056915	-0.708670755852768	1.32785785884429	-0.533694740843396	0.593552748366484	NA
1700091H14Rik	0	NA	NA	NA	NA	NA
1700092C02Rik	0	NA	NA	NA	NA	NA
1700092C10Rik	0	NA	NA	NA	NA	NA
1700092E19Rik	0	NA	NA	NA	NA	NA
1700092K14Rik	1.30203702005646	-3.41199104916073	3.02282581117134	-1.12874219763215	0.259006602740373	NA
1700092M07Rik	7.86324230471122	-0.689445884115733	1.13182084217343	-0.609147542107276	0.542426647479697	NA
1700093K21Rik	0	NA	NA	NA	NA	NA
1700094C09Rik	0	NA	NA	NA	NA	NA
1700094D03Rik	97.515649433886	-0.0759403916045341	0.329816962454181	-0.23025010914981	0.817897426199583	0.900786526899663
1700094J05Rik	0	NA	NA	NA	NA	NA
1700094M24Rik	0	NA	NA	NA	NA	NA
1700095A21Rik	0	NA	NA	NA	NA	NA
1700095B10Rik	0	NA	NA	NA	NA	NA
1700095J12Rik	0	NA	NA	NA	NA	NA
1700096J18Rik	0.533656381309896	0.892733868224319	4.49944164528045	0.198409922520214	0.842724354719527	NA
1700096K18Rik	81.1276502518491	-0.189546755501202	0.379092526551015	-0.500001298431544	0.617074163186819	0.764316044048906
1700096P03Rik	0	NA	NA	NA	NA	NA
1700097N02Rik	0.820885912558153	1.75665361721137	3.75814984173779	0.46742511373604	0.640195758302202	NA
1700099I09Rik	0	NA	NA	NA	NA	NA
1700100I10Rik	0	NA	NA	NA	NA	NA
1700100L14Rik	0	NA	NA	NA	NA	NA
1700101E01Rik	8.32868570617039	0.302547047284922	1.08839883203867	0.277974432146553	0.781031985750337	NA
1700101I11Rik	0	NA	NA	NA	NA	NA
1700101O22Rik	0	NA	NA	NA	NA	NA
1700102H20Rik	0	NA	NA	NA	NA	NA
1700102P08Rik	10.8345857242954	0.619099182115484	0.961480938329545	0.643901670262016	0.519639198633836	NA
1700104L18Rik	0.189822906586505	-0.626409511999341	4.99432295714653	-0.125424310236684	0.90018764329271	NA
1700105P06Rik	0.183142075074235	-0.600323444295679	4.99617235868216	-0.120156672187752	0.904359039619389	NA
1700106J16Rik	1.68260592467863	4.61391575702117	2.79489762824564	1.6508353330699	0.098772203227928	NA
1700106N22Rik	2.03312023091429	4.8856368515516	2.62282167528578	1.86274076411209	0.0624987476839168	NA
1700108F19Rik	6.40134342020539	-0.844911840479164	1.28250509655476	-0.658798037332471	0.51002546781204	NA
1700108J01Rik	0	NA	NA	NA	NA	NA
1700109F18Rik	2.3984812896136	-2.60111819291317	2.35168865732283	-1.10606401268878	0.268698813718589	NA
1700109G14Rik	3.39499891053393	-0.583248115620742	1.76896416312085	-0.329711662779963	0.74161784047481	NA
1700109G15Rik	0	NA	NA	NA	NA	NA
1700109H08Rik	12.4546121334391	-1.0546408464833	0.933187280067633	-1.1301491876388	0.258413366418802	NA
1700109I08Rik	0	NA	NA	NA	NA	NA
1700109K24Rik	11.2501557190049	-0.00411262377399974	0.981927134168903	-0.00418831869584767	0.996658214947137	NA
1700110C19Rik	0.37296498166074	-1.60803079832084	4.8922740313923	-0.328687802032874	0.742391675096493	NA
1700110I01Rik	0	NA	NA	NA	NA	NA
1700110I01Rik_copy2	0	NA	NA	NA	NA	NA
1700110I01Rik_copy3	0	NA	NA	NA	NA	NA
1700110I07Rik	0	NA	NA	NA	NA	NA
1700110K17Rik	0	NA	NA	NA	NA	NA
1700111N16Rik	0	NA	NA	NA	NA	NA
1700112E06Rik	4.85938640063911	-2.01429997508826	1.61771289399584	-1.24515294559644	0.213075535258249	NA
1700112H15Rik	0.350514306235661	2.33213246533749	4.98840677143502	0.467510484247579	0.64013469284739	NA
1700112J05Rik	0	NA	NA	NA	NA	NA
1700112J16Rik	10.9027051478968	-1.21927498475704	0.997992183899883	-1.22172798988509	0.22181050789503	NA
1700113A16Rik	0	NA	NA	NA	NA	NA
1700113B09Rik	0	NA	NA	NA	NA	NA
1700113H08Rik	0.315531502985824	2.25555762993057	4.99365157615726	0.451685023580735	0.651495908808202	NA
1700113I22Rik	4.55731011692721	0.532335490752165	1.45851308036553	0.364985064528013	0.7151225551136	NA
1700116B05Rik	1.71173743161598	1.8180443690572	2.51326732126084	0.723378827901656	0.469447175097554	NA
1700119H24Rik	0	NA	NA	NA	NA	NA
1700120C14Rik	0	NA	NA	NA	NA	NA
1700120E14Rik	0	NA	NA	NA	NA	NA
1700120G07Rik	0	NA	NA	NA	NA	NA
1700120K04Rik	9.96945401512646	-0.00558250636431721	1.03154712193414	-0.00541178027218965	0.995682045151293	NA
1700121L16Rik	0	NA	NA	NA	NA	NA
1700121N20Rik	0.183142075074235	-0.600323444295679	4.99617235868216	-0.120156672187752	0.904359039619389	NA
1700122C19Rik	0	NA	NA	NA	NA	NA
1700122O11Rik	0	NA	NA	NA	NA	NA
1700123I01Rik	0	NA	NA	NA	NA	NA
1700123J17Rik	0	NA	NA	NA	NA	NA
1700123K08Rik	0	NA	NA	NA	NA	NA
1700123L14Rik	0	NA	NA	NA	NA	NA
1700123M08Rik	0.189822906586505	-0.626409511999341	4.99432295714653	-0.125424310236684	0.90018764329271	NA
1700123O12Rik	0	NA	NA	NA	NA	NA
1700123O20Rik	1361.65108703692	-0.00919925497883144	0.108659709263573	-0.0846611411090477	0.93253078991214	0.965717179735409
1700123O21Rik	0	NA	NA	NA	NA	NA
1700124L16Rik	4.157528252968	-2.44476512156765	1.7959960286656	-1.36123080594119	0.173440761767751	NA
1700125D06Rik	0	NA	NA	NA	NA	NA
1700125G02Rik	0	NA	NA	NA	NA	NA
1700125G22Rik	0.37296498166074	-1.60803079832084	4.8922740313923	-0.328687802032874	0.742391675096493	NA
1700125H03Rik	0	NA	NA	NA	NA	NA
1700125H20Rik	2.33195879853814	-0.378687130045979	2.04059349591091	-0.185576956314337	0.852776525838662	NA
1700126H18Rik	0	NA	NA	NA	NA	NA
1700128A07Rik	0	NA	NA	NA	NA	NA
1700128F08Rik	0	NA	NA	NA	NA	NA
1700129C05Rik	0	NA	NA	NA	NA	NA
1810006J02Rik	3.95537861789291	-0.395581275852851	1.60504688696797	-0.246460884765883	0.805325480106588	NA
1810007C17Rik	0	NA	NA	NA	NA	NA
1810007D17Rik	0	NA	NA	NA	NA	NA
1810008A18Rik	0	NA	NA	NA	NA	NA
1810008I18Rik	0.878319391233069	-0.776552002837736	3.36157727075967	-0.231008226284873	0.817308411215246	NA
1810009A15Rik	0	NA	NA	NA	NA	NA
1810009J06Rik	0	NA	NA	NA	NA	NA
1810010D01Rik	1.80739142962878	-2.18071950165626	2.57268909460449	-0.847642066905683	0.396637339153125	NA
1810010H24Rik	25.1423333049516	0.0312067482095468	0.663694117293867	0.0470197752193263	0.962497466612853	0.980504347100813
1810011H11Rik	10.351793833235	0.0681088579409549	0.986080351144524	0.0690702921540849	0.944933667963755	NA
1810011O10Rik	354.342643783401	-0.0823214763207762	0.184287245634318	-0.446701973527387	0.655090256715746	0.793403593860567
1810012K16Rik	7.22707711291579	-1.01009450293199	1.29071188322185	-0.782587125804254	0.433869604042538	NA
1810013A23Rik	0	NA	NA	NA	NA	NA
1810013D10Rik	4.85697821975084	-1.44199836171044	1.5047224112982	-0.958315202115154	0.337903840340491	NA
1810013L24Rik	1175.22137473805	0.414985563734364	0.110407547776971	3.75867023668217	0.000170818796872306	0.00126391886592895
1810014B01Rik	217.33290584438	-0.530957132939913	0.245683501327065	-2.16114281208114	0.0306843093637446	0.0949771249913203
1810014F10Rik	4.84037884063824	-0.473306057469589	1.440318197209	-0.328612148611846	0.742448864344282	NA
1810018F18Rik	0	NA	NA	NA	NA	NA
1810019D21Rik	12.9380595787389	-1.33564476828506	0.944830270974293	-1.4136346064651	0.157469214851541	NA
1810019J16Rik	50.8300307391371	-0.504946047783338	0.453494188176381	-1.11345649172233	0.265512424394201	0.453329445802848
1810020D17Rik	0	NA	NA	NA	NA	NA
1810020O05Rik	0.49867357806006	0.820802484400321	4.61621715477972	0.177808464567237	0.858873399519663	NA
1810021B22Rik	22.2615907038917	-1.06099393873039	0.706288712120003	-1.50220996105927	0.13304289310103	0.279558729624065
1810022K09Rik	1520.73996107234	-0.467497747261101	0.285247308295427	-1.63892080193416	0.101229754819341	0.229915894204198
1810024B03Rik	56.2268463115938	0.0142157795276365	0.42383211041915	0.0335410630251156	0.973243120681229	0.986487334158436
1810026B05Rik	1124.62714211107	-0.334880219055649	0.124625261409456	-2.68709742525957	0.00720759266603197	0.0297313197473819
1810026J23Rik	2143.84591913659	0.0697138238237625	0.0962158466301274	0.724556570101764	0.468724110546717	0.648787924880324
1810029B16Rik	0.666045809221485	3.27888277816212	4.0231412902579	0.815005624113173	0.415069090804704	NA
1810030N24Rik	0.37296498166074	-1.60803079832084	4.8922740313923	-0.328687802032874	0.742391675096493	NA
1810030O07Rik	1294.22594604987	0.00910011247969766	0.104661582317352	0.0869479734417214	0.930712866587553	0.964834321692121
1810031K17Rik	96.1676454089455	-0.161397420150573	0.332642703765012	-0.485197535745706	0.62753622991361	0.772335756827129
1810032O08Rik	384.683356806924	-0.395131695423174	0.174130343921557	-2.26917196925295	0.0232578701538626	0.0763839092436468
1810034E14Rik	10.4606355133119	-1.30942498752257	1.01312213054353	-1.29246509186417	0.196196127402649	NA
1810037I17Rik	998.299996074445	-0.217432649315158	0.125527291670629	-1.73215438986511	0.0832460773429915	0.199616175816974
1810041H14Rik	1.73418810704106	0.391305884942314	2.318893407834	0.168746818469685	0.865995790993551	NA
1810041L15Rik	180.122990001197	0.557448502103822	0.260305947280457	2.14151273886654	0.0322327123039224	0.0985772508189458
1810043G02Rik	568.500976177498	0.065377871611432	0.150634270715996	0.434017247872462	0.664275916189684	0.801077435283914
1810043H04Rik	369.10731123254	-0.160854945101731	0.178672768947403	-0.900276780000442	0.367972974888341	0.55972143510333
1810044D09Rik	0	NA	NA	NA	NA	NA
1810046K07Rik	0.315531502985824	2.25555762993057	4.99365157615726	0.451685023580735	0.651495908808202	NA
1810048J11Rik	20.4710354710874	-0.704896949531715	0.743559060758642	-0.948003980763168	0.343127427663753	0.535929885664354
1810049H13Rik	0	NA	NA	NA	NA	NA
1810053B01Rik	1.06731276261979	0.91758351666315	3.30841715016819	0.277348192508464	0.781512758082617	NA
1810053B23Rik	0	NA	NA	NA	NA	NA
1810055G02Rik	951.453082971313	0.343727936477963	0.116833072512092	2.94204311405392	0.00326054528348915	0.0155593393557899
1810058I24Rik	1531.73066125431	0.0924263601026337	0.102911190498175	0.898117684337471	0.369122811940403	0.560623493522122
1810062G17Rik	5.38208929981274	-2.19568931236594	1.59640803414811	-1.37539354939267	0.169009467745663	NA
1810062O18Rik	8.27032913604631	-0.632400833371016	1.14264812550698	-0.55345195012719	0.579953974260335	NA
1810063B05Rik	0	NA	NA	NA	NA	NA
1810063I02Rik	0	NA	NA	NA	NA	NA
1810064F22Rik	0.732568300296941	-2.58368104159985	4.19725933947381	-0.615563831689218	0.538182428421193	NA
1810065E05Rik	0	NA	NA	NA	NA	NA
2010000I03Rik	7.27883327623868	-0.526928002574112	1.1699636449576	-0.450379808676199	0.652436601447855	NA
2010001A14Rik	0	NA	NA	NA	NA	NA
2010001E11Rik	3.21695902128348	-0.499666760658185	1.77719102888126	-0.281155347139426	0.778591251578937	NA
2010001M06Rik	0.752610794833749	-2.61985360151368	3.78166950454917	-0.692776986027499	0.488449516988734	NA
2010003K11Rik	0.315531502985824	2.25555762993057	4.99365157615726	0.451685023580735	0.651495908808202	NA
2010005H15Rik	0.183142075074235	-0.600323444295679	4.99617235868216	-0.120156672187752	0.904359039619389	NA
2010009K17Rik	0	NA	NA	NA	NA	NA
2010010A06Rik	1.05154291870698	3.92976775260309	3.64703611152752	1.07752367468529	0.281246379935563	NA
2010012O05Rik	414.390433267854	-0.162367283018557	0.168588855215648	-0.963096183379783	0.335499256929043	0.528334835645773
2010015L04Rik	1.08976343804487	-1.11874473177921	3.1064687725211	-0.360133905634364	0.718746998504277	NA
2010016I18Rik	7.35954696553845	-1.47513439976423	1.2585807778322	-1.17206175856668	0.241172261867745	NA
2010106C02Rik	0	NA	NA	NA	NA	NA
2010106E10Rik	0	NA	NA	NA	NA	NA
2010107E04Rik	1667.98524020823	-0.381126063243302	0.259504101493706	-1.46867067244618	0.141922135796801	0.293469905409474
2010107G12Rik	12.7869484148737	-0.593894384948895	0.934321452132333	-0.635642458592269	0.525009488923458	NA
2010107G23Rik	172.261917636478	-0.0248722987273513	0.246861724319787	-0.10075396984237	0.919745767568367	0.959454482803833
2010107H07Rik	9.41345880147826	-0.205485539482945	1.03234535184454	-0.199047285015422	0.842225756469109	NA
2010109A12Rik	3.15525289198456	-0.508574196096949	1.76671574018032	-0.287864190333778	0.773450699122834	NA
2010109I03Rik	0	NA	NA	NA	NA	NA
2010111I01Rik	1051.00673350771	-0.3928017593263	0.117618535966404	-3.33962462718035	0.00083891699668032	0.00504715144310676
2010204K13Rik	13.0400063912345	0.500945696896822	0.867833527629552	0.577237086316696	0.563779307260724	NA
2010209O12Rik	10.4739971763364	-1.31170686241078	1.01139334879608	-1.29693048107562	0.194655107595039	NA
2010300C02Rik	82.2003948753762	0.188558222462135	0.359465849517736	0.524551143634665	0.599895257615986	0.751686195350625
2010305A19Rik	0	NA	NA	NA	NA	NA
2010308F09Rik	0.183142075074235	-0.600323444295679	4.99617235868216	-0.120156672187752	0.904359039619389	NA
2010310C07Rik	0	NA	NA	NA	NA	NA
2010315B03Rik	148.14776110672	-0.889106000689171	0.297952327052225	-2.98405456163237	0.00284456042629168	0.0139404963500924
2010320M18Rik	242.245309196335	-0.215270983618483	0.218030897527192	-0.987341638547512	0.323475184573462	0.516764776418954
2010321M09Rik	0.556107056734975	-2.1850658865005	4.27230804340906	-0.511448581024354	0.609036984595287	NA
2200002D01Rik	26.3536628186959	-0.767966259573141	0.643042881824928	-1.19426912462461	0.232372711100165	0.41468220106119
2200002J24Rik	0.366284150148471	-1.58437889901737	4.89403152189529	-0.323736962446821	0.746137184579077	NA
2210009G21Rik	8.94724800269299	0.366840307868482	1.05859134641933	0.346536280604705	0.728939723279918	NA
2210010C04Rik	0	NA	NA	NA	NA	NA
2210010C17Rik	0.183142075074235	-0.600323444295679	4.99617235868216	-0.120156672187752	0.904359039619389	NA
2210011C24Rik	0.37296498166074	-1.60803079832084	4.8922740313923	-0.328687802032874	0.742391675096493	NA
2210012G02Rik	9.11699699636698	0.186516295104299	1.08429365503729	0.172016403709273	0.863424632926962	NA
2210013O21Rik	789.221744078864	0.0128620419546408	0.128818060870792	0.0998465732809139	0.92046613263387	0.959800585590242
2210015D19Rik	298.491852451672	-0.0326790059875519	0.200255839951175	-0.163186282085554	0.87037176673779	0.932444190485526
2210016F16Rik	942.462420694767	-0.357625559079922	0.117900956504857	-3.03327105802733	0.00241918196377096	0.0122025264426517
2210016L21Rik	687.369644165297	-0.0516345242460951	0.133221335263306	-0.387584497213166	0.698323543277679	0.82484428025288
2210018M11Rik	1468.13778137031	0.316664703607089	0.107404644449849	2.9483334284948	0.00319492264982424	0.0152765184128367
2210019I11Rik	0	NA	NA	NA	NA	NA
2210020M01Rik	1.04569162239449	0.81562897319309	3.10113033168793	0.263010220776225	0.792542701341238	NA
2210023G05Rik	0	NA	NA	NA	NA	NA
2210039B01Rik	3.82129870120605	0.0842025894501369	1.58556638421439	0.0531056853175259	0.957647701618789	NA
2210404E10Rik	0	NA	NA	NA	NA	NA
2210404J11Rik	51.76326358507	-0.439814378439907	0.448208203104077	-0.981272487638472	0.326458386257626	0.519688308667759
2210404O09Rik	1.41438395343124	-1.74457863057334	3.07306766436284	-0.567699387424669	0.570239107587606	NA
2210406O10Rik	0.366284150148471	-1.58437889901737	4.89403152189529	-0.323736962446821	0.746137184579077	NA
2210407C18Rik	0	NA	NA	NA	NA	NA
2210408F21Rik	0	NA	NA	NA	NA	NA
2210408I21Rik	239.650056669797	0.0758476300841547	0.229115703170371	0.331045096580544	0.74061042202895	0.852177682604284
2210409D07Rik	0	NA	NA	NA	NA	NA
2210409E12Rik	0	NA	NA	NA	NA	NA
2210414B05Rik	0	NA	NA	NA	NA	NA
2210416O15Rik	10.3284822042344	0.378103806255141	1.04775079195734	0.360871887816751	0.718195219760442	NA
2210417A02Rik	0.37296498166074	-1.60803079832084	4.8922740313923	-0.328687802032874	0.742391675096493	NA
2210418O10Rik	0	NA	NA	NA	NA	NA
2210420H20Rik	0	NA	NA	NA	NA	NA
2300002M23Rik	8.28268728291061	-1.34368698645657	1.15209005854635	-1.16630377676548	0.243491646750528	NA
2300003K06Rik	0	NA	NA	NA	NA	NA
2300005B03Rik	0	NA	NA	NA	NA	NA
2300009A05Rik	188.571450460681	0.0898634759705558	0.236500275746069	0.379971971225279	0.703966221239416	0.827600241897685
2310001H17Rik	0	NA	NA	NA	NA	NA
2310001K24Rik	0.701028612471321	3.3445615483955	4.29523961003674	0.778667048185209	0.436175871796915	NA
2310002D06Rik	1.99721433621529	-2.35268916133874	2.49178539291781	-0.944178085330138	0.345078651925251	NA
2310002F09Rik	25.6986640478601	-0.304532049997877	0.659999169876612	-0.461412777314265	0.644502486152295	0.784997496013703
2310002L09Rik	128.530754375597	-0.045944455441603	0.296960241228913	-0.154715847655129	0.877045335814017	0.936532453741129
2310003C23Rik	0	NA	NA	NA	NA	NA
2310003H01Rik	27.012822397069	-1.00809932587673	0.629590168975568	-1.60119928098155	0.109332788060075	0.242903733879886
2310003L22Rik	2.51510087361237	-0.568034680705816	1.96594013078887	-0.288937934482207	0.772628873659716	NA
2310003N18Rik	0	NA	NA	NA	NA	NA
2310004I24Rik	5.35158454652306	0.053213502421888	1.37875451700848	0.038595342220417	0.969213015897295	NA
2310005A03Rik	0.183142075074235	-0.600323444295679	4.99617235868216	-0.120156672187752	0.904359039619389	NA
2310005E10Rik	0	NA	NA	NA	NA	NA
2310005E17Rik	0	NA	NA	NA	NA	NA
2310005G13Rik	0	NA	NA	NA	NA	NA
2310005N01Rik	13.6530032154918	0.667592011462163	0.923046790100067	0.723248288843288	0.469527356361823	NA
2310007B03Rik	16.574749402269	-1.20895364697916	0.80280179447566	-1.5059179679198	0.132088233400265	0.278368835170564
2310007F21Rik	0	NA	NA	NA	NA	NA
2310007L24Rik	0.533656381309896	0.892733868224319	4.49944164528045	0.198409922520214	0.842724354719527	NA
2310008H04Rik	0	NA	NA	NA	NA	NA
2310008N11Rik	1.7849407542037	-0.749687741913692	2.30288289162601	-0.325543146218935	0.744770033391699	NA
2310009A05Rik	0	NA	NA	NA	NA	NA
2310009B15Rik	233.464618733392	0.127457280637922	0.216763733284105	0.58800094788397	0.556531656589291	0.719152600329227
2310010G23Rik	49.8239863835736	0.33740692690096	0.451723300053739	0.746932750338139	0.455104155686656	0.637561397819824
2310010J17Rik	0	NA	NA	NA	NA	NA
2310011J03Rik	1080.37794380631	-0.450195392770478	0.11827124135393	-3.8064654400917	0.000140966980459763	0.00107106682044797
2310014H01Rik	4.625603521489	-2.5721817702583	1.72727524282758	-1.48915569822421	0.136446373661076	NA
2310015A10Rik	133.538629723144	0.112476892686807	0.282473732514873	0.398185316862637	0.690493588486432	0.819263612931512
2310015D24Rik	0	NA	NA	NA	NA	NA
2310016D03Rik	0	NA	NA	NA	NA	NA
2310020H05Rik	0	NA	NA	NA	NA	NA
2310021H06Rik	0	NA	NA	NA	NA	NA
2310021P13Rik	0	NA	NA	NA	NA	NA
2310022A10Rik	1063.00315847764	0.259924032550548	0.129088316669492	2.01353646291661	0.044058223010074	0.124385989433884
2310022B05Rik	3073.94678951894	0.117865998860783	0.088040328187861	1.33877282475912	0.180644640120319	0.347853699449208
2310022K01Rik	0	NA	NA	NA	NA	NA
2310028H24Rik	0	NA	NA	NA	NA	NA
2310030A07Rik	0.189822906586505	-0.626409511999341	4.99432295714653	-0.125424310236684	0.90018764329271	NA
2310030G06Rik	155.001919461754	-0.900588591432605	0.26736364717348	-3.36840329997538	0.000756049133273144	0.00460624611361724
2310030N02Rik	41.3630910846289	-0.497796743193357	0.549881293375673	-0.905280374492149	0.365316870783081	0.55742615528122
2310033P09Rik	609.410133448233	-0.0887355871685369	0.140562364561095	-0.631289801118623	0.527851054267864	0.697210116651114
2310034C09Rik	0	NA	NA	NA	NA	NA
2310034G01Rik	16.9895337128149	0.162674206524806	0.761529891973212	0.213614998228498	0.830847302464031	0.908457726046994
2310034O05Rik	0	NA	NA	NA	NA	NA
2310035C23Rik	1386.3486144868	-0.103307775933199	0.102988310194904	-1.00310196116132	0.315811668561676	0.508311412551723
2310035K24Rik	0	NA	NA	NA	NA	NA
2310036O22Rik	1754.57932357524	-0.018958148644917	0.105805929006625	-0.179178509398372	0.857797537658208	0.925764184767746
2310037I24Rik	0	NA	NA	NA	NA	NA
2310039D24Rik	0.183142075074235	-0.600323444295679	4.99617235868216	-0.120156672187752	0.904359039619389	NA
2310039H08Rik	310.276203069456	-0.218356325153875	0.188310530375717	-1.15955451199787	0.246230230191677	0.430817719301553
2310039L15Rik	0	NA	NA	NA	NA	NA
2310040G24Rik	14.4935836606659	-0.314864098636254	0.875234895066226	-0.35974810923464	0.719035511360137	0.83752600825556
2310043J07Rik	0	NA	NA	NA	NA	NA
2310043L19Rik	0	NA	NA	NA	NA	NA
2310043O21Rik	0.189822906586505	-0.626409511999341	4.99432295714653	-0.125424310236684	0.90018764329271	NA
2310044G17Rik	0	NA	NA	NA	NA	NA
2310044H10Rik	19.1772886477297	-0.0219602098616157	0.734331617724303	-0.0299050310943582	0.976142793412394	0.987890604255233
2310045N01Rik	558.107487252741	-0.0873993842767746	0.145193076906586	-0.601952835072195	0.5472055331102	0.712793119555328
2310045n01rik-mef2b	0	NA	NA	NA	NA	NA
2310046A06Rik	0.183142075074235	-0.600323444295679	4.99617235868216	-0.120156672187752	0.904359039619389	NA
2310046O06Rik	0	NA	NA	NA	NA	NA
2310047M10Rik	120.226163924342	0.591598289302855	0.294885162216182	2.0061989041997	0.0448350307492048	0.126060826366598
2310050B05Rik	6.04500923603295	-1.31757700368013	1.45213221735417	-0.907339557606398	0.364227261587056	NA
2310050C09Rik	0.885000222745338	-0.792671324666419	3.63105167897732	-0.218303509491683	0.827192640223569	NA
2310057J16Rik	0.350514306235661	2.33213246533749	4.98840677143502	0.467510484247579	0.64013469284739	NA
2310057J18Rik	0	NA	NA	NA	NA	NA
2310057M21Rik	630.443277811192	-0.0207967261663732	0.138765549861094	-0.149869518675139	0.880867560638108	0.939187479807509
2310057N15Rik	0	NA	NA	NA	NA	NA
2310061C15Rik	0.183142075074235	-0.600323444295679	4.99617235868216	-0.120156672187752	0.904359039619389	NA
2310061F22Rik	0	NA	NA	NA	NA	NA
2310061I04Rik	6.85752382830356	-0.403804474769312	1.20603244137622	-0.334820574402232	0.737760439304229	NA
2310061N02Rik	0	NA	NA	NA	NA	NA
2310065F04Rik	3.12288366895916	1.67855741530908	1.82159775098947	0.921475344596418	0.356802307834687	NA
2310067B10Rik	2656.94298707493	0.122414066284039	0.0879209362251755	1.39231986759698	0.163825557855484	0.325129756105045
2310068J16Rik	16.390777791995	-1.03381234818001	0.81172376670348	-1.27360118132115	0.202804793379836	0.377812676053561
2310069B03Rik	0	NA	NA	NA	NA	NA
2310069G16Rik	0	NA	NA	NA	NA	NA
2310075C17Rik	0.906621362970636	-0.704526929633601	3.32414512512997	-0.211942289855968	0.832152057424116	NA
2310079F23Rik	8.24194673959767	-0.0904580491134741	1.14319728773585	-0.0791272425887489	0.936931414991319	NA
2310079G19Rik	0	NA	NA	NA	NA	NA
2310081J21Rik	0	NA	NA	NA	NA	NA
2310081J21Rik_copy2	0	NA	NA	NA	NA	NA
2400003C14Rik	394.435566543511	-0.693949970515029	0.173017984325864	-4.01085455491167	6.04993730551846e-05	0.00051170760048611
2400006E01Rik	0	NA	NA	NA	NA	NA
2410001C21Rik	1.25128437289381	-1.50906653982743	2.92855581682065	-0.515293760549093	0.606347758362401	NA
2410002F23Rik	6197.50355334744	-0.421601498492587	0.0718778254802554	-5.86552939902723	4.47701928830005e-09	9.9942871759404e-08
2410002I01Rik	29.4965889821919	-0.517915016100536	0.610616468161704	-0.848183832414066	0.396335599754833	0.585850316119767
2410003K15Rik	0	NA	NA	NA	NA	NA
2410003L11Rik	4.96023614072508	-0.602654936751824	1.42518057708191	-0.422862159675072	0.672395832591376	NA
2410004A20Rik	0	NA	NA	NA	NA	NA
2410004B18Rik	666.556983855215	-0.110013322710528	0.134962190986587	-0.815141795686035	0.414991149836161	0.602313543859429
2410004I01Rik	0	NA	NA	NA	NA	NA
2410004P03Rik	13.609475110994	0.356765422813035	0.848436703043461	0.420497394246698	0.674122132558918	NA
2410006H16Rik	638.082546423085	0.93566433246351	0.153706093288084	6.08736005481473	1.14787633332507e-09	2.81522527259878e-08
2410012E07Rik	0	NA	NA	NA	NA	NA
2410015M20Rik	109.915605999731	-0.304731968621315	0.30817860969058	-0.988816092483751	0.322753129286661	0.516068619297365
2410016O06Rik	997.69759437696	0.0354249755637691	0.123185461149528	0.287574322758502	0.773672602409336	0.872673648755967
2410017I17Rik	0	NA	NA	NA	NA	NA
2410017P07Rik	13.7724189974084	-1.44612470154403	0.901365050679329	-1.60437183630998	0.108632115151489	NA
2410018L13Rik	186.512041144526	-0.102605083693188	0.249306709318986	-0.411561662233106	0.680660736538003	0.813442320511688
2410021H03Rik	4.77282141502684	-0.956667048739735	1.48620172333086	-0.643699326761419	0.5197704265798	NA
2410022M11Rik	165.40643570192	-0.530265779462802	0.282580867399316	-1.87650984421915	0.0605853042237484	0.158049944289676
2410025L10Rik	0	NA	NA	NA	NA	NA
2410042D21Rik	24.6039592734136	-0.640798743102287	0.673507763030332	-0.951434828633783	0.341383687111213	0.534119043238842
2410066E13Rik	0	NA	NA	NA	NA	NA
2410089E03Rik	716.951931979766	0.372180275613025	0.15697842146755	2.3709008673524	0.0177447897392464	0.0618707961387021
2410091C18Rik	7.6067229260888	-1.12033153318392	1.25242407027341	-0.894530502706919	0.371038117047278	NA
2410124H12Rik	3.5757328047199	-0.127232352444742	1.67810129427259	-0.0758192326523972	0.939562914722753	NA
2410127L17Rik	1439.45978262257	-0.228182382918938	0.101252530955575	-2.25359683126394	0.0242215428677217	0.0789911509939878
2410129H14Rik	0	NA	NA	NA	NA	NA
2410131K14Rik	797.27630998608	0.332626103117994	0.12486886854426	2.66380329217201	0.00772627279151935	0.0314836337740889
2410137M14Rik	0.919983025995174	-0.730804765373738	3.57971970643837	-0.204151393210853	0.838235193950019	NA
2410141K09Rik	1.13225660800676	-3.20878980508669	3.24295652090975	-0.989464331204331	0.322436013015666	NA
2500002B13Rik	12.5318644204773	-0.616620269160855	0.933901773462205	-0.660262445883244	0.509085425161268	NA
2500003M10Rik	0	NA	NA	NA	NA	NA
2500004C02Rik	4.37740575794102	-0.293015967588935	1.4966507489453	-0.195781125152562	0.844781484117376	NA
2510002D24Rik	477.088224666324	-0.633397952818897	0.163132540146415	-3.88271985620042	0.000103294549430313	0.00082131577591882
2510003B16Rik	0	NA	NA	NA	NA	NA
2510003E04Rik	14.4336484448533	-0.88812939138457	0.872614251469242	-1.01778006706767	0.308782486821347	0.501323918542642
2510006D16Rik	165.010295113744	-0.352987946697645	0.260941120621102	-1.35274940897567	0.176135699950012	0.342094670569578
2510009E07Rik	1110.47295553194	0.270894515641248	0.13658813497845	1.98329463744408	0.0473345280601701	0.131448339910594
2510039O18Rik	2229.02397045741	0.0245350494516996	0.0873393045121172	0.280916473845926	0.778774464927387	0.875756905701641
2510049J12Rik	0	NA	NA	NA	NA	NA
2610001J05Rik	1410.86656555348	-0.243589793389302	0.101381872150299	-2.40269575046099	0.0162747216053366	0.0577220266282734
2610002M06Rik	580.584899007497	0.121175780269016	0.159480273835595	0.759816730650548	0.447364140806893	0.630885808192471
2610005L07Rik	41.3480789879377	-1.6177790182404	0.571480710086295	-2.83085498720702	0.00464237634658375	0.0208300277828514
2610008E11Rik	1785.01406557195	-0.0571788855286844	0.102512885271345	-0.557772668063491	0.576999628669639	0.735517691597708
2610015P09Rik	300.099374977549	-0.953686612404619	0.197195749662863	-4.83624324578545	1.32315990020916e-06	1.7113817659518e-05
2610016A17Rik	0	NA	NA	NA	NA	NA
2610017I09Rik	0.379645813173009	-1.6313701304376	4.89056717707274	-0.333574833218846	0.738700411689144	NA
2610018G03Rik	39.2663505494669	-0.407879182174391	0.513179970795514	-0.794807290592637	0.426725609416695	0.612563210571189
2610019F03Rik	0	NA	NA	NA	NA	NA
2610020C07Rik	0	NA	NA	NA	NA	NA
2610020H08Rik	329.711756194415	0.00504603180765959	0.201351158446104	0.0250608531214896	0.980006425051044	0.989821589554636
2610021K21Rik	4.50480484311561	-0.714178241951585	1.52715442546428	-0.467652930210031	0.640032806796858	NA
2610024G14Rik	9.27019631614148	-1.1142490726268	1.09675908162987	-1.01594697622283	0.309654637101464	NA
2610027K06Rik	0.981577312207309	3.8418457860096	3.43695754520279	1.11780426015793	0.26365060164169	NA
2610028E06Rik	7.04075945962718	1.30008123614897	1.24147414926	1.04720765786698	0.295003814147342	NA
2610028H24Rik	0.183142075074235	-0.600323444295679	4.99617235868216	-0.120156672187752	0.904359039619389	NA
2610029G23Rik	0	NA	NA	NA	NA	NA
2610034M16Rik	0	NA	NA	NA	NA	NA
2610035D17Rik	301.222952775147	0.101870559866092	0.193492537145036	0.526483146942937	0.598552558507763	0.751046035409799
2610035F20Rik	1.58175618459266	-0.463786531006416	2.64190531609737	-0.175550019972526	0.860647470701366	NA
2610037D02Rik	0.189822906586505	-0.626409511999341	4.99432295714653	-0.125424310236684	0.90018764329271	NA
2610042L04Rik	0	NA	NA	NA	NA	NA
2610042L04Rik_copy2	11.109332832932	-0.832335100731921	0.968978358704106	-0.858982136448405	0.390350371589991	NA
2610044O15Rik	0	NA	NA	NA	NA	NA
2610044O15Rik8	347.652150103944	0.0997554812210304	0.182346228369056	0.547066326039561	0.584333165814795	0.741320705908904
2610100L16Rik	0	NA	NA	NA	NA	NA
2610101N10Rik	0	NA	NA	NA	NA	NA
2610110G12Rik	0	NA	NA	NA	NA	NA
2610203C20Rik	0	NA	NA	NA	NA	NA
2610203C22Rik	18.290361817375	-0.816176141117957	0.787080486530075	-1.03696655562655	0.299751443967998	0.491776515752276
2610206C17Rik	6.3804713904688	-0.482082692192609	1.24687595628643	-0.38663243906667	0.699028339167827	NA
2610301B20Rik	824.193914677316	-0.289349849483686	0.125911189513053	-2.2980471442031	0.0215591060523001	0.0720685833055679
2610305D13Rik	48.0422840443357	0.107350667222846	0.485771060107263	0.220990248367497	0.825100025956678	0.905054058104471
2610306M01Rik	134.767307027612	0.00978462920125006	0.280385471442106	0.0348970620728841	0.972161823314166	0.985969495415064
2610307P16Rik	0.681815653134295	-0.16343255066426	4.02217706699418	-0.0406328582611095	0.967588588675073	NA
2610316D01Rik	0	NA	NA	NA	NA	NA
2610318N02Rik	1004.00975310104	0.0698126245106672	0.114486733478593	0.609787897597068	0.542002319513763	0.708760922171561
2610507B11Rik	6178.91671821911	0.363079844548962	0.0818654379363497	4.43508095359187	9.20376965033516e-06	9.61793928460024e-05
2610507I01Rik	0	NA	NA	NA	NA	NA
2610524H06Rik	705.734550408929	-0.240633551590433	0.132487890848618	-1.81626826458717	0.0693292308990566	0.174850793773224
2610528A11Rik	0	NA	NA	NA	NA	NA
2610528E23Rik	41.7565435604306	-0.183769645853463	0.521639846377069	-0.352292193799599	0.72461914182613	0.841227873472438
2610528J11Rik	48.3311498643407	-0.940700171146604	0.479058424941986	-1.96364393604084	0.049571398442328	0.136035991805293
2700007P21Rik	22.4092193961019	-0.0374725390230258	0.684461114722943	-0.0547475060554666	0.956339621729537	0.977834209086901
2700023E23Rik	0	NA	NA	NA	NA	NA
2700029M09Rik	1390.92255161824	-0.175457166647341	0.111558863600264	-1.57277656821636	0.115770563120335	0.252998409148626
2700038G22Rik	2.11383392021407	-0.197157634991685	2.15648087393625	-0.0914256358007065	0.927154392624415	NA
2700046A07Rik	3.8720513483687	-0.430887838084681	1.59226858497308	-0.270612534939868	0.786689053958789	NA
2700046G09Rik	43.3511753399635	-1.28811436962601	0.501593947691256	-2.56804208973207	0.0102274737014861	0.039874945107511
2700049A03Rik	915.746368362499	-0.0964862141601142	0.12239839478841	-0.788296401492111	0.430523352051402	0.615615510116307
2700050L05Rik	0	NA	NA	NA	NA	NA
2700054A10Rik	0	NA	NA	NA	NA	NA
2700060E02Rik	3103.34837177479	0.354293964969856	0.0823063191709491	4.30457792959969	1.67304393216789e-05	0.000164129024121041
2700062C07Rik	441.793836263582	-0.228753254703691	0.166794081925258	-1.37147105019109	0.17022816209058	0.333994602109967
2700069I18Rik	0	NA	NA	NA	NA	NA
2700070H01Rik	0	NA	NA	NA	NA	NA
2700078K21Rik	0	NA	NA	NA	NA	NA
2700081O15Rik	1299.95889027058	0.102770948902766	0.113639977157203	0.904355592755872	0.365806877254521	0.557819707823565
2700086A05Rik	0	NA	NA	NA	NA	NA
2700089I24Rik	0.366284150148471	-1.58437889901737	4.89403152189529	-0.323736962446821	0.746137184579077	NA
2700094K13Rik	3067.89400730575	0.058584116000495	0.0864374684737545	0.67776297750186	0.497921988520563	0.673718425832875
2700097O09Rik	578.362630622247	-0.293439309557334	0.146666406985403	-2.0007261075574	0.045421914309609	0.127363544100609
2700099C18Rik	242.207144935265	-0.464372181766727	0.219321365282047	-2.11731392958249	0.0342332134747953	0.103107178680038
2810001G20Rik	265.54910319679	-0.0111959969197104	0.20993492778325	-0.0533307965374387	0.957468343020277	0.978017493603585
2810002D19Rik	219.762497075816	-0.144878617274719	0.236530250326117	-0.612516230270618	0.540196263064993	0.707682622607219
2810002N01Rik	65.5239544256545	-1.43376020275571	0.419902419230576	-3.41450807876486	0.000638972985803851	0.00398556636171165
2810004N23Rik	1628.02135980987	-0.112616267128136	0.0988903614779158	-1.13879922618429	0.254786904640567	0.441302180137115
2810006K23Rik	345.031752134355	-0.246596695901283	0.185066336855181	-1.33247731646762	0.182703390499632	0.350740893822576
2810007J24Rik	0	NA	NA	NA	NA	NA
2810013P06Rik	513.77691457505	-0.332212109486071	0.158411721419501	-2.09714348476978	0.0359808755885153	0.107118126932696
2810021J22Rik	516.582222051767	-0.0890281947791385	0.153665050869272	-0.579365277110916	0.56234272822185	0.724325159314692
2810025M15Rik	684.045470706148	-0.0724014466534401	0.142723084539036	-0.507286168087527	0.61195404235172	0.760624801956838
2810026P18Rik	0	NA	NA	NA	NA	NA
2810029C07Rik	8.71252374525632	0.948630780206148	1.09713680916236	0.864642196200136	0.3872352049465	NA
2810032G03Rik	63.4466805950074	0.240985301339191	0.40321878941881	0.597653947839437	0.5500708596131	0.714739966011378
2810046L04Rik	10.9279433845068	-0.0870634828320772	0.98211792924511	-0.0886487052517179	0.929361099232066	NA
2810047C21Rik1	0	NA	NA	NA	NA	NA
2810049E08Rik	0	NA	NA	NA	NA	NA
2810055F11Rik	3.39841060758244	0.347986334916963	1.87253454668909	0.185837070687028	0.852572532665895	NA
2810055G20Rik	92.5349168477933	-0.616453774130046	0.352253586185555	-1.75002838382835	0.080113416088057	0.194333990480382
2810403A07Rik	3300.82444770727	-0.263532896651721	0.0804297989157185	-3.27655794499591	0.00105080748127345	0.00609316231903674
2810403D21Rik	16.7020366443568	-1.08525035913773	0.803673755936773	-1.35036182421155	0.176899950076566	0.342978513048422
2810404M03Rik	0.189822906586505	-0.626409511999341	4.99432295714653	-0.125424310236684	0.90018764329271	NA
2810405F15Rik	5.96678415233252	-1.38477801515936	1.36014967775003	-1.01810707881067	0.308627071633006	NA
2810407C02Rik	0	NA	NA	NA	NA	NA
2810408A11Rik	435.724372762853	-0.458938959800407	0.165818340316761	-2.76772134447674	0.00564496983324099	0.024387690223238
2810408I11Rik	0	NA	NA	NA	NA	NA
2810410L24Rik	147.581995416233	0.104226315668816	0.269451069091504	0.386809805654997	0.698897017375083	0.825074593002359
2810417H13Rik	4221.748444033	-0.137866031072597	0.0784827082029921	-1.75664212193102	0.078978828541782	0.192260919378973
2810422O20Rik	3.16609453103405	1.288552109162	1.83555293074075	0.701996704961265	0.482681218344631	NA
2810428I15Rik	872.203809096605	0.0480808811187349	0.126678551240954	0.379550292040212	0.704279265372988	0.827878324579708
2810429I04Rik	106.202074687835	-0.176361918789668	0.323687557158876	-0.544852327156661	0.585855086339745	0.742148295863094
2810433D01Rik	12.2838903431028	-0.526039716519652	0.926733811951481	-0.567627629137581	0.570287842276071	NA
2810433K01Rik	0	NA	NA	NA	NA	NA
2810442I21Rik	22.8453003270887	-2.093664466354	0.732742404577822	-2.85729944558114	0.00427262546764129	0.0194862529629523
2810442N19Rik	157.835951417235	-0.482077346075761	0.28679731650027	-1.68089908217571	0.0927825182875949	0.21577434223922
2810454H06Rik	54.0139211321196	-0.706368999352858	0.467861682149776	-1.50978168613246	0.131099139615036	0.276650735519727
2810459M11Rik	10.818191744519	2.08983634605059	1.00600903816743	2.07735344988301	0.0377689492270945	NA
2810468N07Rik	1.65014314540384	-0.452484373044233	2.78024280802921	-0.162749948219443	0.870715318240189	NA
2810471M01Rik	0.350514306235661	2.33213246533749	4.98840677143502	0.467510484247579	0.64013469284739	NA
2810474O19Rik	1565.35006687877	-0.102307201116265	0.100936389100611	-1.0135809496245	0.310782751665139	0.503120572716993
2900005J15Rik	32.84094708865	-0.572693439127653	0.601219812235767	-0.952552506541606	0.340816850450228	0.533592422141216
2900008C10Rik	0	NA	NA	NA	NA	NA
2900009J06Rik	0.189822906586505	-0.626409511999341	4.99432295714653	-0.125424310236684	0.90018764329271	NA
2900010J23Rik	0	NA	NA	NA	NA	NA
2900011O08Rik	73.0276051838965	0.368544657227512	0.383930357605549	0.959925804059903	0.337092558240488	0.529809520457545
2900024O10Rik	0	NA	NA	NA	NA	NA
2900026A02Rik	915.396845472808	-0.27805586829436	0.129490579535402	-2.14730576766274	0.0317689469607832	0.0976011896296238
2900041M22Rik	10.3808134970855	0.200531692828945	0.990553604369284	0.202444059508148	0.839569586892365	NA
2900052N01Rik	5.17019509809777	1.82781453003586	1.56603783469724	1.16715860213507	0.243146325540959	NA
2900055J20Rik	5.52033002403681	-1.23077701682235	1.43389408229846	-0.858345837406261	0.390701525763075	NA
2900057B20Rik	2.10047225718953	-0.182475506565327	2.10557448043226	-0.0866630500422224	0.930939347669046	NA
2900060B14Rik	13.0282416607358	-0.680031326877032	0.883800091346033	-0.769440208861417	0.441632026475341	NA
2900062L11Rik	0	NA	NA	NA	NA	NA
2900076A07Rik	14.2096225650036	0.0141629498634089	0.879429384580576	0.0161047039270397	0.987150860811359	NA
2900079G21Rik	1.29710881519313	4.24566592963996	3.09597848831486	1.37134865299109	0.170266295761819	NA
2900079G21Rik_copy2	23.2174613377485	0.0767221757699996	0.689154259978183	0.111328014967837	0.911356240752204	0.954592381233556
2900083I11Rik	0	NA	NA	NA	NA	NA
2900092C05Rik	0	NA	NA	NA	NA	NA
2900092D14Rik	7.21157480621282	2.4473057994205	1.2649666075491	1.93468016057926	0.0530295564077391	NA
2900097C17Rik	12077.3754316222	0.362723899617685	0.0654816675949998	5.53931982705619	3.03648660697502e-08	5.61399658451113e-07
2b4	0	NA	NA	NA	NA	NA
3000002C10Rik	101.466357734021	-0.111950266134271	0.320330546252604	-0.349483580145334	0.72672629578991	0.842724341555668
3010001F23Rik	6.83338266410321	0.38355027692577	1.24832280544702	0.307252479288339	0.758651203334436	NA
3010026O09Rik	351.799714220597	-0.503478722898285	0.181557888446152	-2.77310298774272	0.00555245453993778	0.024103536098869
3100003L05Rik	0.681815653134295	-0.16343255066426	4.02217706699418	-0.0406328582611095	0.967588588675073	NA
3110001I22Rik	173.516542931814	0.177603946166084	0.252762679894512	0.702650985660563	0.482273280137565	0.660418096369179
3110001K24Rik	0	NA	NA	NA	NA	NA
3110002H16Rik	624.025154414045	-0.257889821989614	0.139753378034849	-1.84532084745248	0.0649908796067363	0.166678547894139
3110003A17Rik	2.93306076237266	2.10332725534036	2.01374630297555	1.04448472592225	0.296261182299616	NA
3110007F17Rik	0	NA	NA	NA	NA	NA
3110009E18Rik	94.2469349481574	-0.188154745726838	0.360538192803332	-0.521871883430319	0.601759535900612	0.753252541506385
3110009F21Rik	0	NA	NA	NA	NA	NA
3110015C05Rik	2.19288853911428	-1.11610513864114	2.2455243123018	-0.497035428441682	0.619164067959957	NA
3110021A11Rik	16.0828187935949	-0.533318110649822	0.804790394945288	-0.662679517548266	0.50753583058612	0.682101348025516
3110021N24Rik	113.098959260044	0.233106616361688	0.307809267405866	0.757308635721881	0.448864978382951	0.632013459603645
3110035E14Rik	0.49867357806006	0.820802484400321	4.61621715477972	0.177808464567237	0.858873399519663	NA
3110039I08Rik	64.2257340471421	-0.353757898360925	0.403744970864953	-0.876191467111181	0.380925954506539	0.570913863015881
3110039M20Rik	0	NA	NA	NA	NA	NA
3110040N11Rik	347.139617060992	-0.125378564853449	0.179676029571641	-0.697803514204757	0.485300081080121	0.662800688441749
3110043O21Rik	388.936229445722	0.13575122878812	0.175393536050294	0.773980796813361	0.438942147348586	0.62401268798442
3110045C21Rik	0	NA	NA	NA	NA	NA
3110047P20Rik	0	NA	NA	NA	NA	NA
3110052M02Rik	395.412746583347	-0.290123566848428	0.173082322880123	-1.67621720127577	0.0936956560871182	0.217302196274096
3110056K07Rik	1.10312510106941	-1.14145389262224	3.09496753075515	-0.368809650272401	0.712269611113019	NA
3110056O03Rik	0	NA	NA	NA	NA	NA
3110057O12Rik	0	NA	NA	NA	NA	NA
3110057O12Rik_copy2	0	NA	NA	NA	NA	NA
3110057O12Rik_copy3	3.72816472716829	0.257985457999775	1.64765603258066	0.15657725453516	0.875578029660528	NA
3110062M04Rik	142.979124598289	-0.301897123198677	0.275755428164544	-1.09480029172276	0.273604138614855	0.461911178057225
3110070M22Rik	20.4920500634088	-0.493410121147679	0.755994342220179	-0.652663774835468	0.513973061110097	0.686663235853629
3110079O15Rik	3.71572615559292	5.75618925996197	2.16975467044953	2.65292170509277	0.00797983783532975	NA
3110082D06Rik	0	NA	NA	NA	NA	NA
3110082I17Rik	741.523570728072	-0.274361510085309	0.133379374010154	-2.05700103274156	0.0396861265276766	0.115292834539811
3110082J24Rik	1.31287865910594	1.37640204925526	3.03385814805378	0.453680423436481	0.650058859168369	NA
3110099E03Rik	31.6326806111555	-0.0269557820518768	0.600665345143611	-0.0448765394404966	0.964205716814991	0.981178947826441
3200001D21Rik	15.8172725404456	0.100738808084263	0.807329401471273	0.124780303926349	0.900697480697852	0.949077517141103
3200002M19Rik	98.9561771274167	0.185971447581348	0.340701123772218	0.54584923443247	0.585169576643527	0.741670808997742
3230401D17Rik	0	NA	NA	NA	NA	NA
3300002A11Rik	1.10312510106941	-1.14145389262224	3.09496753075515	-0.368809650272401	0.712269611113019	NA
3300002I08Rik	1.6633929653416	1.82270555743026	2.56434118391641	0.710789020143771	0.477214985634613	NA
3300002P13Rik	0	NA	NA	NA	NA	NA
3300005D01Rik	0	NA	NA	NA	NA	NA
3425401B19Rik	59.8582951826431	1.07582441737467	0.424960933516029	2.53158427640289	0.0113548526828287	0.0432510117641503
3632451O06Rik	271.756378336233	0.357853588827914	0.19921096378748	1.79635488943107	0.0724380933896175	0.180481987693793
3632454L22Rik	0	NA	NA	NA	NA	NA
3830403N18Rik	3.28933280867142	-1.11504064142203	1.87598131620066	-0.594377263671401	0.552259811950131	NA
3830406C13Rik	512.313409384024	-0.363850661781888	0.158906488792648	-2.28971557138026	0.0220378101534951	0.0731383422182208
3830408C21Rik	71.5676649858694	-0.712084761146761	0.392970317823863	-1.81205737138124	0.0699773322190503	0.176084995276727
3830417A13Rik	55.8223685656777	-1.00298612028135	0.438342782381297	-2.28813193828042	0.0221298388115624	0.0733642311497796
3830431G21Rik	0	NA	NA	NA	NA	NA
3830432H09Rik	2.15122490435218	-1.15928240483036	2.15316352594903	-0.538408899676764	0.590294783558569	NA
3930401K13Rik	9.98720017186177	-0.156221589812621	1.03338875929563	-0.15117407501036	0.879838400384094	NA
3930402G23Rik	9.84385726181392	-0.515371913510074	1.02594743749482	-0.502337541549421	0.615430105776282	NA
4430402I18Rik	6.169027343657	-0.424647903737895	1.26459110502054	-0.335798585054097	0.737022757246044	NA
4631405J19Rik	1.41197577254296	-0.164532696461114	2.5292874499137	-0.0650510073367609	0.948133388240813	NA
4632404H12Rik	0.37296498166074	-1.60803079832084	4.8922740313923	-0.328687802032874	0.742391675096493	NA
4632411B12Rik	0	NA	NA	NA	NA	NA
4632415L05Rik	462.164522579007	-0.101062256583142	0.159939984433043	-0.631876118666569	0.527467829509073	0.696883719264891
4632419I22Rik	0	NA	NA	NA	NA	NA
4632427E13Rik	0	NA	NA	NA	NA	NA
4632428C04Rik	6.06752204933171	0.223452602136357	1.28021988255744	0.174542361965177	0.861439241642701	NA
4632428N05Rik	239.843887723035	-0.505704170064356	0.216693027357728	-2.33373531317883	0.019609585799568	0.0667902307075037
4632434I11Rik	0	NA	NA	NA	NA	NA
4731419I09Rik	8.02301061291121	-1.92256881507713	1.20246926105394	-1.59885069610181	0.109853781406474	NA
4732416N19Rik	3.41180368898269	0.670609563056886	1.86277809089036	0.360005073248609	0.718843339684565	NA
4732418C07Rik	57.5818701787408	-0.249364474593457	0.427127743253177	-0.583817086415873	0.559343381371324	0.721234880432391
4732456N10Rik	5.27838122393533	0.851475454032262	1.39693513361692	0.609531132506944	0.542172443568415	NA
4732471D19Rik	0.315531502985824	2.25555762993057	4.99365157615726	0.451685023580735	0.651495908808202	NA
4732471J01Rik	22.7405390298379	-0.781693388153976	0.678473324172652	-1.15213577351356	0.249265284893289	0.434609439420399
4732490B19Rik	0.366284150148471	-1.58437889901737	4.89403152189529	-0.323736962446821	0.746137184579077	NA
4732491K20Rik	0.183142075074235	-0.600323444295679	4.99617235868216	-0.120156672187752	0.904359039619389	NA
4831407H17Rik	0	NA	NA	NA	NA	NA
4831440E17Rik	13.103371590933	0.161224966502773	0.905283157530154	0.178093412168007	0.858649615658108	NA
4833403I15Rik	0	NA	NA	NA	NA	NA
4833409A17Rik	0.899940531458367	-0.684965661407409	3.60718516426197	-0.18988924333402	0.849395921689593	NA
4833411C07Rik	0	NA	NA	NA	NA	NA
4833412C05Rik	0	NA	NA	NA	NA	NA
4833415N18Rik	0.183142075074235	-0.600323444295679	4.99617235868216	-0.120156672187752	0.904359039619389	NA
4833417C18Rik	1.47609008273015	-1.72819765756671	2.76876961916241	-0.624175318020686	0.532512454423147	NA
4833418N02Rik	25.6364946321197	-0.244771411107178	0.677228328263071	-0.361431146471617	0.717777167895786	0.836720114641107
4833419F23Rik	0	NA	NA	NA	NA	NA
4833420G17Rik	1400.59905657121	-0.264227373537479	0.103795040778365	-2.54566472112755	0.0109069891081747	0.0419128646195336
4833422C13Rik	4.76542289140157	-1.28793986744714	1.6058825692188	-0.802013728857941	0.422545016753999	NA
4833422M21Rik	4.32510588346559	0.376676419972759	1.68702750265435	0.223278173817617	0.823319013272653	NA
4833423E24Rik	0.86495772820853	-0.747057825391414	3.66028142178851	-0.204098466567191	0.838276552618104	NA
4833424O15Rik	0	NA	NA	NA	NA	NA
4833427F10Rik	0.379645813173009	-1.6313701304376	4.89056717707274	-0.333574833218846	0.738700411689144	NA
4833427G06Rik	0.350514306235661	2.33213246533749	4.98840677143502	0.467510484247579	0.64013469284739	NA
4833428L15Rik	0	NA	NA	NA	NA	NA
4833439L19Rik	3643.1830403766	-0.0399274018258615	0.0795873078304463	-0.501680518091193	0.615892270708633	0.763498876978354
4833442J19Rik	31.4075766446113	-0.969109896169645	0.598565297826999	-1.61905459552676	0.105435516842838	0.236688292090686
4921501E09Rik	0	NA	NA	NA	NA	NA
4921504A21Rik	13.1875101088196	1.23760161608779	0.88256209188947	1.40228277133252	0.160830823095785	NA
4921504E06Rik	0	NA	NA	NA	NA	NA
4921506M07Rik	1.06814229781957	-1.19468412365809	3.1298184852374	-0.381710354543922	0.702676218814525	NA
4921507L20Rik	5.36735439043587	-0.334141228055117	1.37059146083166	-0.243793455310428	0.80739078933344	NA
4921507P07Rik	16.5965445234547	-0.704425601493514	0.791315447474092	-0.89019569091197	0.373360818049661	0.564490927962861
4921508D12Rik	0	NA	NA	NA	NA	NA
4921509C19Rik	0	NA	NA	NA	NA	NA
4921509O07Rik	0	NA	NA	NA	NA	NA
4921511C04Rik	4.41989892790291	-0.785244785623549	1.53449432150188	-0.511728700862833	0.608840896370906	NA
4921511C10Rik	13.121393921611	-2.23585412447493	0.983016717371431	-2.27448230021313	0.0229370041149907	NA
4921511C20Rik	0	NA	NA	NA	NA	NA
4921511H03Rik	0	NA	NA	NA	NA	NA
4921511I17Rik	0.366284150148471	-1.58437889901737	4.89403152189529	-0.323736962446821	0.746137184579077	NA
4921511M17Rik	0	NA	NA	NA	NA	NA
4921511M17Rik_copy2	0	NA	NA	NA	NA	NA
4921511M17Rik_copy3	0	NA	NA	NA	NA	NA
4921511M17Rik_copy4	0	NA	NA	NA	NA	NA
4921513D11Rik	6.18342394121748	0.590162391068742	1.50619239022565	0.391824042465336	0.695188229320613	NA
4921513D23Rik	24.9692706268998	-0.482302825576772	0.690474081903279	-0.698509673596022	0.484858510310594	0.662510089933968
4921513I03Rik	0	NA	NA	NA	NA	NA
4921515E04Rik	0	NA	NA	NA	NA	NA
4921515J06Rik	0	NA	NA	NA	NA	NA
4921517D22Rik	2.52594251266186	1.80960074643326	1.99155728436134	0.908636051115935	0.363542270170608	NA
4921517L17Rik	1.97476366079021	-0.975327852714025	2.2189346652285	-0.439547801022608	0.660264653941529	NA
4921518K17Rik	0.189822906586505	-0.626409511999341	4.99432295714653	-0.125424310236684	0.90018764329271	NA
4921521F21Rik	0	NA	NA	NA	NA	NA
4921524J17Rik	976.494593017629	-0.224467949373629	0.119170144160007	-1.88359216107217	0.0596201630057217	0.156267242949021
4921524L21Rik	0	NA	NA	NA	NA	NA
4921525O09Rik	0	NA	NA	NA	NA	NA
4921528I01Rik	0	NA	NA	NA	NA	NA
4921529L05Rik	0	NA	NA	NA	NA	NA
4921530L21Rik	0	NA	NA	NA	NA	NA
4921531C22Rik	178.01530557019	-0.383926116545143	0.247625955883618	-1.55042760026976	0.12103891824875	0.260639426618668
4921531P14Rik	0	NA	NA	NA	NA	NA
4921533I20Rik	0.350514306235661	2.33213246533749	4.98840677143502	0.467510484247579	0.64013469284739	NA
4921534H16Rik	0	NA	NA	NA	NA	NA
4921536K21Rik	12.1734700173375	0.581349699871979	0.926812872931912	0.627256824813964	0.530490899859197	NA
4921539E11Rik	0.379645813173009	-1.6313701304376	4.89056717707274	-0.333574833218846	0.738700411689144	NA
4922502D21Rik	0	NA	NA	NA	NA	NA
4922502H24Rik	0	NA	NA	NA	NA	NA
4922502N22Rik	0	NA	NA	NA	NA	NA
4922505G16Rik	0.189822906586505	-0.626409511999341	4.99432295714653	-0.125424310236684	0.90018764329271	NA
4930401C15Rik	0	NA	NA	NA	NA	NA
4930401O10Rik	0	NA	NA	NA	NA	NA
4930401O12Rik	0	NA	NA	NA	NA	NA
4930402F06Rik	0	NA	NA	NA	NA	NA
4930402F11Rik	0.315531502985824	2.25555762993057	4.99365157615726	0.451685023580735	0.651495908808202	NA
4930402H24Rik	1229.29061748716	0.527518684444262	0.115961049312687	4.54910237162323	5.38752308745153e-06	5.99961051684921e-05
4930402K13Rik	0	NA	NA	NA	NA	NA
4930404A05Rik	0	NA	NA	NA	NA	NA
4930404A10Rik	0	NA	NA	NA	NA	NA
4930404H11Rik	0.540337212822165	0.868153513852565	4.47840838489539	0.193853136927093	0.846290878848461	NA
4930404I05Rik	3.03464648140902	-1.11922785632152	2.21893591434316	-0.504398459228519	0.613981400561464	NA
4930404N11Rik	125.163040090225	-0.133672372909135	0.290321208680886	-0.460429238072181	0.645208152171832	0.785657921343409
4930405A10Rik	0	NA	NA	NA	NA	NA
4930405A21Rik	0	NA	NA	NA	NA	NA
4930405D11Rik	0	NA	NA	NA	NA	NA
4930405J17Rik	0	NA	NA	NA	NA	NA
4930405L22Rik	0.350514306235661	2.33213246533749	4.98840677143502	0.467510484247579	0.64013469284739	NA
4930405O22Rik	0.631063005971648	3.21021690903876	4.48104513110076	0.716399146877188	0.473744921571991	NA
4930406D18Rik	0	NA	NA	NA	NA	NA
4930407G08Rik	0	NA	NA	NA	NA	NA
4930407I10Rik	2.582546456137	1.87533116367686	2.10834577702592	0.889479887081068	0.373745227840717	NA
4930407I19Rik	0	NA	NA	NA	NA	NA
4930408F14Rik	0	NA	NA	NA	NA	NA
4930408O21Rik	0	NA	NA	NA	NA	NA
4930412B13Rik	0.915710375371177	-2.9055809652966	3.83916795080758	-0.756825698309293	0.44915429462709	NA
4930412C18Rik	12.7048300608459	0.478840402599865	1.11833582098332	0.428172283866249	0.66852569346899	NA
4930412F15Rik	7.63853015112426	0.956079614317032	1.16350239784121	0.821725521228802	0.411233130668675	NA
4930412O13Rik	10.5565256301588	-0.0741246694102661	1.0718820156059	-0.06915375790531	0.944867230786793	NA
4930413E15Rik	0.189822906586505	-0.626409511999341	4.99432295714653	-0.125424310236684	0.90018764329271	NA
4930413F20Rik	7.16230724848928	0.649785981483131	1.18688600152356	0.547471265689397	0.58405500619569	NA
4930413G21Rik	171.612918578716	-0.142002035733889	0.255447399499973	-0.555895405519303	0.578282359281189	0.736631914423993
4930413M19Rik	0	NA	NA	NA	NA	NA
4930414N06Rik	0.86495772820853	-0.747057825391414	3.66028142178851	-0.204098466567191	0.838276552618104	NA
4930415F15Rik	4.1467801701679	-0.47032077068649	1.7625421552563	-0.266842281918698	0.789590597936434	NA
4930415L06Rik	0	NA	NA	NA	NA	NA
4930415O20Rik	1.76249007877863	0.439322017244445	2.28085299594776	0.192613034695773	0.847262035876193	NA
4930417G10Rik	0.913302194482905	-0.71940171204164	3.31622981451033	-0.216933612047591	0.828260082651068	NA
4930417O13Rik	0.350514306235661	2.33213246533749	4.98840677143502	0.467510484247579	0.64013469284739	NA
4930417O22Rik	0	NA	NA	NA	NA	NA
4930419G24Rik	0	NA	NA	NA	NA	NA
4930420K17Rik	5.17836101904915	-0.671035157652506	1.38671933560188	-0.483901205113907	0.628455985078115	NA
4930422G04Rik	44.7347286609492	-0.106940393295791	0.494270429181487	-0.216360087478598	0.82870707500163	0.907218152933918
4930423M02Rik	0	NA	NA	NA	NA	NA
4930425K10Rik	0	NA	NA	NA	NA	NA
4930425L21Rik	0	NA	NA	NA	NA	NA
4930425O10Rik	0.183142075074235	-0.600323444295679	4.99617235868216	-0.120156672187752	0.904359039619389	NA
4930426D05Rik	0	NA	NA	NA	NA	NA
4930426L09Rik	3.2844046038081	1.32607918061133	1.71921221118955	0.771329549650996	0.440511621578012	NA
4930427A07Rik	1179.31883279072	-0.0694132464539675	0.11546397854252	-0.601167977495299	0.547728110684506	0.713015624136239
4930428D18Rik	0	NA	NA	NA	NA	NA
4930428D20Rik	0	NA	NA	NA	NA	NA
4930428E07Rik	0	NA	NA	NA	NA	NA
4930428G15Rik	0.189822906586505	-0.626409511999341	4.99432295714653	-0.125424310236684	0.90018764329271	NA
4930428O21Rik	0.981577312207309	3.8418457860096	3.43695754520279	1.11780426015793	0.26365060164169	NA
4930429B21Rik	14.3397156551137	0.0139564244707303	0.909878166537338	0.0153387837888707	0.987761901128407	0.993797188710534
4930429D17Rik	0	NA	NA	NA	NA	NA
4930429F11Rik	0	NA	NA	NA	NA	NA
4930429F24Rik	5.37245657625965	-0.365759821967984	1.45078599321586	-0.252111492445022	0.800954887136792	NA
4930430A15Rik	0	NA	NA	NA	NA	NA
4930430F08Rik	128.834596417496	0.0553403959929508	0.30340475464842	0.182397919429701	0.855270458474292	0.924022721131089
4930430F21Rik	0	NA	NA	NA	NA	NA
4930430J02Rik	0	NA	NA	NA	NA	NA
4930431F12Rik	6.32472840056915	-0.708670755852768	1.32785785884429	-0.533694740843396	0.593552748366484	NA
4930431P03Rik	0	NA	NA	NA	NA	NA
4930432E11Rik	0	NA	NA	NA	NA	NA
4930432J09Rik	0	NA	NA	NA	NA	NA
4930432K21Rik	78.1590754077347	0.134448928568951	0.36193847850597	0.371469010766518	0.710288233218108	0.831526643687326
4930432M17Rik	0	NA	NA	NA	NA	NA
4930433B08Rik	0	NA	NA	NA	NA	NA
4930433I11Rik	0	NA	NA	NA	NA	NA
4930433N12Rik	1.48517909513069	-3.60208177340914	2.88163889071356	-1.25001150734649	0.211295343751319	NA
4930434E21Rik	0	NA	NA	NA	NA	NA
4930434J06Rik	0	NA	NA	NA	NA	NA
4930435E12Rik	0	NA	NA	NA	NA	NA
4930438E09Rik	1.27958634463138	-1.4506655783133	2.90555799039283	-0.499272629598133	0.617587334347712	NA
4930440C22Rik	0	NA	NA	NA	NA	NA
4930440I19Rik	0	NA	NA	NA	NA	NA
4930441H08Rik	0	NA	NA	NA	NA	NA
4930441J16Rik	0	NA	NA	NA	NA	NA
4930441O14Rik	0.919983025995174	-0.730804765373738	3.57971970643837	-0.204151393210853	0.838235193950019	NA
4930442J19Rik	0	NA	NA	NA	NA	NA
4930442L01Rik	0	NA	NA	NA	NA	NA
4930443O20Rik	0	NA	NA	NA	NA	NA
4930444F02Rik	0.183142075074235	-0.600323444295679	4.99617235868216	-0.120156672187752	0.904359039619389	NA
4930444G20Rik	0.183142075074235	-0.600323444295679	4.99617235868216	-0.120156672187752	0.904359039619389	NA
4930444M15Rik	0	NA	NA	NA	NA	NA
4930444P10Rik	7.65103086057331	1.11112860330734	1.14892910010888	0.967099365141024	0.333494362852213	NA
4930445N18Rik	0	NA	NA	NA	NA	NA
4930447A16Rik	0	NA	NA	NA	NA	NA
4930447C04Rik	37.6429621484878	-0.380119731378872	0.523340889700342	-0.726332948294034	0.467634685470863	0.648376098372783
4930447F24Rik	0.631063005971648	3.21021690903876	4.48104513110076	0.716399146877188	0.473744921571991	NA
4930447J18Rik	0	NA	NA	NA	NA	NA
4930447K03Rik	1.63250883175531	-1.9160338812301	2.93219758352401	-0.653446374826947	0.513468549997639	NA
4930447M23Rik	1.22215286595646	0.2575310757376	2.70235648502332	0.0952987058387222	0.924077570568349	NA
4930447N08Rik	0	NA	NA	NA	NA	NA
4930448C13Rik	0	NA	NA	NA	NA	NA
4930448F12Rik	0	NA	NA	NA	NA	NA
4930448H16Rik	0	NA	NA	NA	NA	NA
4930448I06Rik	0.350514306235661	2.33213246533749	4.98840677143502	0.467510484247579	0.64013469284739	NA
4930448I18Rik	0	NA	NA	NA	NA	NA
4930448K20Rik	0.183142075074235	-0.600323444295679	4.99617235868216	-0.120156672187752	0.904359039619389	NA
4930449A18Rik	0	NA	NA	NA	NA	NA
4930449E01Rik	0.533656381309896	0.892733868224319	4.49944164528045	0.198409922520214	0.842724354719527	NA
4930449E18Rik	0	NA	NA	NA	NA	NA
4930449I24Rik	0	NA	NA	NA	NA	NA
4930451G09Rik	42.4169120543	-0.0129878351723799	0.499059393554609	-0.0260246282108279	0.979237694629833	0.989391634152374
4930451I11Rik	0.189822906586505	-0.626409511999341	4.99432295714653	-0.125424310236684	0.90018764329271	NA
4930452A19Rik	0	NA	NA	NA	NA	NA
4930452B06Rik	350.699440594649	0.32697139706303	0.180068433627836	1.81581741161147	0.0693983854702933	0.174994599906819
4930452G13Rik	0	NA	NA	NA	NA	NA
4930452N14Rik	0	NA	NA	NA	NA	NA
4930453H23Rik	0	NA	NA	NA	NA	NA
4930453L07Rik	0	NA	NA	NA	NA	NA
4930453N24Rik	837.725923157587	0.0685945477737846	0.126111119892561	0.543921486322721	0.586495502599007	0.742372653645245
4930455B14Rik	0	NA	NA	NA	NA	NA
4930455C13Rik	12.7469438505111	-0.966506171474626	0.920720385535549	-1.04972822005287	0.293843085293128	NA
4930455D15Rik	0	NA	NA	NA	NA	NA
4930455F16Rik	0	NA	NA	NA	NA	NA
4930455G09Rik	1.33209161844297	4.27891415758893	3.04242095499163	1.40641752764969	0.159600178536972	NA
4930455H04Rik	0.533656381309896	0.892733868224319	4.49944164528045	0.198409922520214	0.842724354719527	NA
4930455J16Rik	0	NA	NA	NA	NA	NA
4930456L15Rik	0	NA	NA	NA	NA	NA
4930459C07Rik	0	NA	NA	NA	NA	NA
4930459L07Rik	0	NA	NA	NA	NA	NA
4930461G14Rik	0	NA	NA	NA	NA	NA
4930463O16Rik	0	NA	NA	NA	NA	NA
4930465K10Rik	3.23858016150878	-0.464653763162909	1.75436358756455	-0.264856023264797	0.791120377125911	NA
4930465M20Rik	0.890851519057826	1.88391055660591	3.64866907692568	0.516328150590535	0.605625238187216	NA
4930467D21Rik	0	NA	NA	NA	NA	NA
4930467E23Rik	0	NA	NA	NA	NA	NA
4930467K11Rik	1.60179867912947	-0.490891214045278	2.40681386402556	-0.203958943972605	0.838385582429818	NA
4930469G21Rik	0.189822906586505	-0.626409511999341	4.99432295714653	-0.125424310236684	0.90018764329271	NA
4930470H14Rik	0.350514306235661	2.33213246533749	4.98840677143502	0.467510484247579	0.64013469284739	NA
4930470O06Rik	0	NA	NA	NA	NA	NA
4930470P17Rik	0	NA	NA	NA	NA	NA
4930471C04Rik	0	NA	NA	NA	NA	NA
4930471G03Rik	0	NA	NA	NA	NA	NA
4930471M09Rik	1.07482312933184	-1.20733528461677	3.38016026386416	-0.357182852400188	0.720954922156272	NA
4930473A02Rik	5.57552930278391	0.16990788403195	1.34910178916805	0.125941485954686	0.899778243061577	NA
4930473A06Rik	2.55008367686221	-0.531560673576279	2.08760494180619	-0.254627043139864	0.79901117007438	NA
4930473O22Rik	0	NA	NA	NA	NA	NA
4930474G06Rik	0	NA	NA	NA	NA	NA
4930474H20Rik	0	NA	NA	NA	NA	NA
4930474M22Rik	11.085847222971	-1.25341808856194	0.991817071151776	-1.26375934133335	0.206316418715499	NA
4930474N05Rik	0	NA	NA	NA	NA	NA
4930474N09Rik	0	NA	NA	NA	NA	NA
4930477N07Rik	0	NA	NA	NA	NA	NA
4930478L05Rik	13.344428717961	-1.39730676551265	0.908828454894769	-1.53748131232801	0.124175487888011	NA
4930478P22Rik	0	NA	NA	NA	NA	NA
4930479D17Rik	1.13225660800676	-3.20878980508669	3.24295652090975	-0.989464331204331	0.322436013015666	NA
4930480E11Rik	0	NA	NA	NA	NA	NA
4930480G23Rik	0	NA	NA	NA	NA	NA
4930480K15Rik	0	NA	NA	NA	NA	NA
4930480K23Rik	150.118881446433	-0.608859432460622	0.30742796255761	-1.98049464139595	0.0476479748786622	0.132089858847595
4930480M12Rik	0	NA	NA	NA	NA	NA
4930481A15Rik	55.9195173032342	-0.779488930144079	0.444874922768563	-1.75215299907923	0.0797475030377523	0.193674425952749
4930482G09Rik	0	NA	NA	NA	NA	NA
4930483J18Rik	2.20625020213882	-1.12694223263984	2.27038465845112	-0.496366211974254	0.619636059167509	NA
4930483K19Rik	1.98812532381475	-0.988028593979183	2.27777129516671	-0.433769885534916	0.664455551914084	NA
4930483O08Rik	0	NA	NA	NA	NA	NA
4930484H19Rik	0	NA	NA	NA	NA	NA
4930485B16Rik	0.366284150148471	-1.58437889901737	4.89403152189529	-0.323736962446821	0.746137184579077	NA
4930485B16Rik_copy2	3.63984711490708	-0.696223885778774	1.78696323890815	-0.389612875418843	0.696822829881346	NA
4930486F22Rik	0	NA	NA	NA	NA	NA
4930486I03Rik	0	NA	NA	NA	NA	NA
4930486L24Rik	1.06814229781957	-1.19468412365809	3.1298184852374	-0.381710354543922	0.702676218814525	NA
4930487D11Rik	0	NA	NA	NA	NA	NA
4930487H11Rik	1.87818657132824	-3.93945100110531	2.66224534425337	-1.47974754077751	0.13894063320048	NA
4930488B22Rik	0	NA	NA	NA	NA	NA
4930488L21Rik	0	NA	NA	NA	NA	NA
4930500F04Rik	0	NA	NA	NA	NA	NA
4930500L23Rik	0	NA	NA	NA	NA	NA
4930502A04Rik	0	NA	NA	NA	NA	NA
4930502E09Rik	1.20053172573116	0.167866844820878	3.13924671906341	0.0534736068374266	0.957354559246623	NA
4930502E18Rik	5.90424848783382	-0.968908724394795	1.31370793921285	-0.73753738976058	0.46079561427583	NA
4930503B20Rik	2.50414739147611	-1.4684050692131	2.12583476061748	-0.690742806739399	0.489727183172331	NA
4930503E14Rik	0.899940531458367	-0.684965661407409	3.60718516426197	-0.18988924333402	0.849395921689593	NA
4930503E24Rik	1.26381650071857	0.300301702584378	2.84377029317815	0.10559984514388	0.915899847622566	NA
4930503F20Rik	0	NA	NA	NA	NA	NA
4930503H13Rik	0	NA	NA	NA	NA	NA
4930503L19Rik	594.253295745271	0.0933118050391837	0.146956377006091	0.634962612308525	0.525452799544008	0.695252300415097
4930503O07Rik	0	NA	NA	NA	NA	NA
4930504C09Rik	0	NA	NA	NA	NA	NA
4930504O13Rik	0	NA	NA	NA	NA	NA
4930505A04Rik	0.701028612471321	3.3445615483955	4.29523961003674	0.778667048185209	0.436175871796915	NA
4930505G20Rik	0	NA	NA	NA	NA	NA
4930505K13Rik	0	NA	NA	NA	NA	NA
4930505K14Rik	0	NA	NA	NA	NA	NA
4930506A18Rik	0	NA	NA	NA	NA	NA
4930506C21Rik	0	NA	NA	NA	NA	NA
4930506M07Rik	0	NA	NA	NA	NA	NA
4930507D05Rik	27.2620989461892	-0.0732121812902061	0.605134685535917	-0.120984936147509	0.903702966755789	0.951023674352755
4930507D10Rik	0	NA	NA	NA	NA	NA
4930509E16Rik	2.74231476433699	-1.57292705237548	2.07029524164022	-0.759759777609938	0.44739818966959	NA
4930509J09Rik	0	NA	NA	NA	NA	NA
4930509K18Rik	0	NA	NA	NA	NA	NA
4930511A02Rik	0	NA	NA	NA	NA	NA
4930511A08Rik	1.89154823435278	-3.94899907580534	2.7352121956241	-1.4437633329228	0.148805559448655	NA
4930511E03Rik	3.28606367420766	-0.0981668547026389	2.12046723259224	-0.0462949170794927	0.9630751905505	NA
4930511M06Rik	0.906621362970636	-0.704526929633601	3.32414512512997	-0.211942289855968	0.832152057424116	NA
4930511M11Rik	0	NA	NA	NA	NA	NA
4930512B01Rik	5.77613171054623	-0.889449361466064	1.34226702811537	-0.662647105855615	0.507556593461552	NA
4930512J16Rik	0	NA	NA	NA	NA	NA
4930512M02Rik	0	NA	NA	NA	NA	NA
4930513D17Rik	0	NA	NA	NA	NA	NA
4930513N10Rik	105.937664863326	-0.248557185824602	0.316177885111004	-0.786130838143023	0.431790839389122	0.616764629044228
4930513O06Rik	0.189822906586505	-0.626409511999341	4.99432295714653	-0.125424310236684	0.90018764329271	NA
4930515B02Rik	0.379645813173009	-1.6313701304376	4.89056717707274	-0.333574833218846	0.738700411689144	NA
4930515G01Rik	25.2583777594221	0.370090420593081	0.632063367515155	0.585527400595966	0.558193148020374	0.720384772912843
4930515G16Rik	0	NA	NA	NA	NA	NA
4930515L03Rik	0	NA	NA	NA	NA	NA
4930515L19Rik	0	NA	NA	NA	NA	NA
4930517E11Rik	0.350514306235661	2.33213246533749	4.98840677143502	0.467510484247579	0.64013469284739	NA
4930517M08Rik	0	NA	NA	NA	NA	NA
4930518J21Rik	0.350514306235661	2.33213246533749	4.98840677143502	0.467510484247579	0.64013469284739	NA
4930518P08Rik	0	NA	NA	NA	NA	NA
4930519D14Rik	0	NA	NA	NA	NA	NA
4930519F09Rik	0.540337212822165	0.868153513852565	4.47840838489539	0.193853136927093	0.846290878848461	NA
4930519F16Rik	0.183142075074235	-0.600323444295679	4.99617235868216	-0.120156672187752	0.904359039619389	NA
4930519F24Rik	0	NA	NA	NA	NA	NA
4930519G04Rik	1.48277091424242	-1.73510630289741	2.80650137218166	-0.618245307162851	0.536413648443514	NA
4930519H02Rik	0	NA	NA	NA	NA	NA
4930519K11Rik	1.76249007877863	0.439322017244445	2.28085299594776	0.192613034695773	0.847262035876193	NA
4930520O04Rik	0.189822906586505	-0.626409511999341	4.99432295714653	-0.125424310236684	0.90018764329271	NA
4930520P13Rik	0	NA	NA	NA	NA	NA
4930521E06Rik	2.13545506043937	-0.146661214026654	2.09432952910416	-0.0700277640116105	0.94417156139136	NA
4930522H14Rik	0	NA	NA	NA	NA	NA
4930522O17Rik	0	NA	NA	NA	NA	NA
4930523C07Rik	84.4633832928418	-1.41837329637975	0.369817985533954	-3.83532805829296	0.000125396806111	0.000969103612500931
4930523O13Rik	0	NA	NA	NA	NA	NA
4930524B15Rik	4.18331020073052	-0.663704152751751	1.69385793214726	-0.391829881453157	0.695183914732235	NA
4930524B17Rik	0	NA	NA	NA	NA	NA
4930524C18Rik	0.631063005971648	3.21021690903876	4.48104513110076	0.716399146877188	0.473744921571991	NA
4930524E20Rik	0	NA	NA	NA	NA	NA
4930524N10Rik	0	NA	NA	NA	NA	NA
4930524O05Rik	0	NA	NA	NA	NA	NA
4930524O08Rik	0	NA	NA	NA	NA	NA
4930525C09Rik	0	NA	NA	NA	NA	NA
4930525D18Rik	0.189822906586505	-0.626409511999341	4.99432295714653	-0.125424310236684	0.90018764329271	NA
4930525F21Rik	0	NA	NA	NA	NA	NA
4930525G20Rik	22.1561300013654	-0.729361077378253	0.683338792577712	-1.06734914701233	0.285814202722331	0.476059900376384
4930526H09Rik	0.183142075074235	-0.600323444295679	4.99617235868216	-0.120156672187752	0.904359039619389	NA
4930526I15Rik	23.8911293567688	-0.0823181219790084	0.647348109171818	-0.127162064448326	0.898812129765724	0.948179665656159
4930526L06Rik	0.315531502985824	2.25555762993057	4.99365157615726	0.451685023580735	0.651495908808202	NA
4930527F14Rik	0	NA	NA	NA	NA	NA
4930527G23Rik	0	NA	NA	NA	NA	NA
4930528A17Rik	14.6658526783149	-0.810306825760207	0.838343693337026	-0.966556833671382	0.333765622494532	0.526512903036604
4930528D03Rik	0	NA	NA	NA	NA	NA
4930528F23Rik	0	NA	NA	NA	NA	NA
4930528G23Rik	0	NA	NA	NA	NA	NA
4930528H21Rik	0	NA	NA	NA	NA	NA
4930528P14Rik	0	NA	NA	NA	NA	NA
4930529C04Rik	0.379645813173009	-1.6313701304376	4.89056717707274	-0.333574833218846	0.738700411689144	NA
4930529K09Rik	0	NA	NA	NA	NA	NA
4930529L06Rik	0	NA	NA	NA	NA	NA
4930529M08Rik	4.62810525862666	0.07837128265714	1.46568490374682	0.0534707579076477	0.957356829116298	NA
4930529M08Rik_copy2	0.366284150148471	-1.58437889901737	4.89403152189529	-0.323736962446821	0.746137184579077	NA
4930532I03Rik	0.183142075074235	-0.600323444295679	4.99617235868216	-0.120156672187752	0.904359039619389	NA
4930532M18Rik	0	NA	NA	NA	NA	NA
4930533B01Rik	1.12557577649449	-3.20089102530545	3.20651972114425	-0.998244609006555	0.318160759931523	NA
4930533N22Rik	0	NA	NA	NA	NA	NA
4930533P14Rik	0	NA	NA	NA	NA	NA
4930534B04Rik	0	NA	NA	NA	NA	NA
4930538K18Rik	4.25252669674149	-1.21882183764909	1.67331646891307	-0.728386925182655	0.466376764688327	NA
4930539C22Rik	0	NA	NA	NA	NA	NA
4930539E08Rik	4.82773486972671	-0.19280125646112	1.5143583727275	-0.127315475605597	0.898690712217914	NA
4930539J05Rik	3.53905951269479	0.801175503229805	1.71217302573906	0.46792905342261	0.639835325944936	NA
4930539M17Rik	0	NA	NA	NA	NA	NA
4930539N22Rik	0	NA	NA	NA	NA	NA
4930540M03Rik	0	NA	NA	NA	NA	NA
4930542C21Rik	0	NA	NA	NA	NA	NA
4930542D17Rik	5.75608921600942	-0.882788888956398	1.33822011747531	-0.659673903738551	0.50946311683364	NA
4930543E12Rik	0	NA	NA	NA	NA	NA
4930543N07Rik	0	NA	NA	NA	NA	NA
4930544D05Rik	0.315531502985824	2.25555762993057	4.99365157615726	0.451685023580735	0.651495908808202	NA
4930544G11Rik	0	NA	NA	NA	NA	NA
4930544M13Rik	0	NA	NA	NA	NA	NA
4930545E07Rik	0	NA	NA	NA	NA	NA
4930545H06Rik	0	NA	NA	NA	NA	NA
4930545L23Rik	0.366284150148471	-1.58437889901737	4.89403152189529	-0.323736962446821	0.746137184579077	NA
4930546C10Rik	0	NA	NA	NA	NA	NA
4930546H06Rik	2.86644471504782	-0.931871000567515	1.90774838183333	-0.488466408590002	0.625219513480401	NA
4930546K05Rik	0	NA	NA	NA	NA	NA
4930547C10Rik	0	NA	NA	NA	NA	NA
4930547E08Rik	0.189822906586505	-0.626409511999341	4.99432295714653	-0.125424310236684	0.90018764329271	NA
4930547E14Rik	1.2571356692063	0.314511367991877	2.84874624406577	0.110403434018399	0.912089429826875	NA
4930548G14Rik	0	NA	NA	NA	NA	NA
4930548H24Rik	1.05154291870698	3.92976775260309	3.64703611152752	1.07752367468529	0.281246379935563	NA
4930548J01Rik	0	NA	NA	NA	NA	NA
4930548K13Rik	0	NA	NA	NA	NA	NA
4930549C01Rik	0	NA	NA	NA	NA	NA
4930549C15Rik	2.8047385857489	-0.949583683964914	1.99853012919939	-0.475141039952857	0.634686448343005	NA
4930549G23Rik	22.6108436068619	-0.767683113014602	0.697355216596538	-1.10084945913404	0.270962181757845	0.459117098241085
4930550C14Rik	21.4161631774432	-0.715669529798098	0.728085140242609	-0.982947584343812	0.325633236611659	0.519119710941492
4930550C17Rik	0	NA	NA	NA	NA	NA
4930550L24Rik	1.51606322871699	0.750980350283361	2.84407712179803	0.264050628067564	0.791740907110459	NA
4930552N02Rik	0	NA	NA	NA	NA	NA
4930552P12Rik	0.666045809221485	3.27888277816212	4.0231412902579	0.815005624113173	0.415069090804704	NA
4930553C11Rik	0	NA	NA	NA	NA	NA
4930553E22Rik	0	NA	NA	NA	NA	NA
4930554C24Rik	0	NA	NA	NA	NA	NA
4930554G24Rik	0	NA	NA	NA	NA	NA
4930554H23Rik	0	NA	NA	NA	NA	NA
4930554I06Rik	0	NA	NA	NA	NA	NA
4930555B11Rik	0	NA	NA	NA	NA	NA
4930555B12Rik	0	NA	NA	NA	NA	NA
4930555G01Rik	2.74231476433699	-1.57292705237548	2.07029524164022	-0.759759777609938	0.44739818966959	NA
4930555G21Rik	0	NA	NA	NA	NA	NA
4930555I21Rik	0.350514306235661	2.33213246533749	4.98840677143502	0.467510484247579	0.64013469284739	NA
4930555K05Rik	1.08976343804487	-1.11874473177921	3.1064687725211	-0.360133905634364	0.718746998504277	NA
4930556C24Rik	0	NA	NA	NA	NA	NA
4930556G01Rik	0	NA	NA	NA	NA	NA
4930556J02Rik	0	NA	NA	NA	NA	NA
4930556M19Rik	0.37296498166074	-1.60803079832084	4.8922740313923	-0.328687802032874	0.742391675096493	NA
4930556N09Rik	0	NA	NA	NA	NA	NA
4930556N13Rik	0.350514306235661	2.33213246533749	4.98840677143502	0.467510484247579	0.64013469284739	NA
4930557A04Rik	0	NA	NA	NA	NA	NA
4930557F10Rik	9.52422708916455	-0.0608126380908259	1.01874211841013	-0.0596938489062684	0.952399470862123	NA
4930557J02Rik	0.189822906586505	-0.626409511999341	4.99432295714653	-0.125424310236684	0.90018764329271	NA
4930557K07Rik	0	NA	NA	NA	NA	NA
4930558C23Rik	0.935752869907985	-2.93469708687016	3.44069078700412	-0.852938339578449	0.393693498973468	NA
4930558F17Rik	0	NA	NA	NA	NA	NA
4930558F17Rik_copy2	0	NA	NA	NA	NA	NA
4930558G05Rik	0	NA	NA	NA	NA	NA
4930558J18Rik	52.0782103084231	-0.906339695911145	0.475765237649866	-1.9050145411804	0.0567781809333847	0.150847116293357
4930558K02Rik	0.189822906586505	-0.626409511999341	4.99432295714653	-0.125424310236684	0.90018764329271	NA
4930559C10Rik	0	NA	NA	NA	NA	NA
4930562C15Rik	12.5556358544855	0.031016312595159	0.944977462924704	0.0328222775802118	0.973816312842096	NA
4930562F07Rik	0.74592996332148	-2.6080277314552	3.76830226719495	-0.692096213766993	0.488876909254134	NA
4930563D23Rik	0.74592996332148	-2.6080277314552	3.76830226719495	-0.692096213766993	0.488876909254134	NA
4930563E18Rik	0.556107056734975	-2.1850658865005	4.27230804340906	-0.511448581024354	0.609036984595287	NA
4930563E22Rik	30.1219746728115	-0.267969961168229	0.586632291805623	-0.456793744414294	0.64781930252126	0.787441180180302
4930563F08Rik	16.051952946846	-2.1433646971481	0.888862745019823	-2.41135620674517	0.0158933175650065	0.0564804171032428
4930563H07Rik	0	NA	NA	NA	NA	NA
4930563M20Rik	0	NA	NA	NA	NA	NA
4930563M21Rik	0.49867357806006	0.820802484400321	4.61621715477972	0.177808464567237	0.858873399519663	NA
4930564C03Rik	0	NA	NA	NA	NA	NA
4930564D02Rik	0	NA	NA	NA	NA	NA
4930565D16Rik	0	NA	NA	NA	NA	NA
4930565N06Rik	1.48025089026737	2.80981108018779	2.82328986900149	0.995225857266133	0.319626428497428	NA
4930567H12Rik	0	NA	NA	NA	NA	NA
4930567H17Rik	0	NA	NA	NA	NA	NA
4930567J20Rik	0	NA	NA	NA	NA	NA
4930567K12Rik	0	NA	NA	NA	NA	NA
4930567K20Rik	0	NA	NA	NA	NA	NA
4930568D16Rik	0	NA	NA	NA	NA	NA
4930568E12Rik	0.666045809221485	3.27888277816212	4.0231412902579	0.815005624113173	0.415069090804704	NA
4930568G15Rik	0	NA	NA	NA	NA	NA
4930570G19Rik	1.83076519650303	3.15056280489306	2.60759954616487	1.20822340590094	0.226961341025927	NA
4930571K23Rik	0	NA	NA	NA	NA	NA
4930571O06Rik	0	NA	NA	NA	NA	NA
4930572K03Rik	0	NA	NA	NA	NA	NA
4930572O03Rik	0	NA	NA	NA	NA	NA
4930572O13Rik	0	NA	NA	NA	NA	NA
4930573O16Rik	0	NA	NA	NA	NA	NA
4930577N17Rik	0.533656381309896	0.892733868224319	4.49944164528045	0.198409922520214	0.842724354719527	NA
4930578C19Rik	16.3525572726571	-0.75826841002394	0.813605898705835	-0.931984897393298	0.351344330482456	0.543819732768245
4930578E11Rik	0	NA	NA	NA	NA	NA
4930578G10Rik	0.315531502985824	2.25555762993057	4.99365157615726	0.451685023580735	0.651495908808202	NA
4930578I06Rik	0	NA	NA	NA	NA	NA
4930578M01Rik	3.66980815704421	-2.17394454942183	1.81027060164162	-1.2008947985182	0.229792012207915	NA
4930578N16Rik	0	NA	NA	NA	NA	NA
4930578N18Rik	0	NA	NA	NA	NA	NA
4930579C15Rik	0	NA	NA	NA	NA	NA
4930579F01Rik	9.28106937356667	-0.367332583486942	1.05207186678286	-0.349151607494467	0.726975494308258	NA
4930579G18Rik	10.818753742509	-0.198686411550065	0.964502258794906	-0.205998907455451	0.836791764728336	NA
4930579G24Rik	654.078338957613	0.0579619447461275	0.137552882602818	0.421379353521017	0.673478093133333	0.808072849744221
4930579H20Rik	1.63093018606682	-1.998574553037	2.68261171051412	-0.745010746506426	0.456265223323614	NA
4930579J09Rik	0	NA	NA	NA	NA	NA
4930579J19Rik	0	NA	NA	NA	NA	NA
4930579K19Rik	1.5734967073919	-0.554698779887521	2.60818772164772	-0.212675941721362	0.831579733195585	NA
4930579P08Rik	0	NA	NA	NA	NA	NA
4930581F22Rik	24.1027788029168	0.249886607494092	0.653371210104329	0.382457328436909	0.702122174412325	0.826622897967192
4930583K01Rik	0.189822906586505	-0.626409511999341	4.99432295714653	-0.125424310236684	0.90018764329271	NA
4930583P06Rik	0	NA	NA	NA	NA	NA
4930584F24Rik	0	NA	NA	NA	NA	NA
4930586N03Rik	4.20762534589133	-0.186326354219689	1.5204194290852	-0.122549311496103	0.902463995334153	NA
4930587E11Rik	0	NA	NA	NA	NA	NA
4930588N13Rik	0	NA	NA	NA	NA	NA
4930590J08Rik	1.99397662012724	0.143019898108895	2.35864800588529	0.0606363890466201	0.951648792562465	NA
4930590L20Rik	0	NA	NA	NA	NA	NA
4930591A17Rik	0	NA	NA	NA	NA	NA
4930591E09Rik	0	NA	NA	NA	NA	NA
4930592A05Rik	0.929072038395715	-2.92520279481921	3.44945548591052	-0.848018711001593	0.396427550384594	NA
4930592I03Rik	0.540337212822165	0.868153513852565	4.47840838489539	0.193853136927093	0.846290878848461	NA
4930593A02Rik	0	NA	NA	NA	NA	NA
4930593C16Rik	0	NA	NA	NA	NA	NA
4930594C11Rik	9.12948527315545	-3.63935667037156	1.43113226367677	-2.54299114256677	0.0109908015195934	NA
4930594O21Rik	0.379645813173009	-1.6313701304376	4.89056717707274	-0.333574833218846	0.738700411689144	NA
4930595D18Rik	0.183142075074235	-0.600323444295679	4.99617235868216	-0.120156672187752	0.904359039619389	NA
4930595M18Rik	0	NA	NA	NA	NA	NA
4930596D02Rik	0	NA	NA	NA	NA	NA
4930596I21Rik	1.30203702005646	-3.41199104916073	3.02282581117134	-1.12874219763215	0.259006602740373	NA
4930597A21Rik	0	NA	NA	NA	NA	NA
4930597G03Rik	0	NA	NA	NA	NA	NA
4930598F16Rik	0	NA	NA	NA	NA	NA
4930599N23Rik	3.21027818977121	-0.495255904014127	1.74969057043174	-0.283053422349943	0.777135885611745	NA
4931402G19Rik	0.569468719759514	-2.21689511767628	4.65893172246675	-0.475837649001328	0.634190045430445	NA
4931403E22Rik	0.549426225222706	-2.16867962833008	4.72782380102527	-0.458705679314823	0.646445535119756	NA
4931403G20Rik	10.5290846119967	-0.188924346120096	0.99345152083809	-0.190169668229725	0.849176178622989	NA
4931406B18Rik	0	NA	NA	NA	NA	NA
4931406C07Rik	158.799633495451	0.353103829849384	0.256015123459564	1.37923035591745	0.167823741471409	0.330671700472631
4931406H21Rik	65.3360353450346	-2.08519154998628	0.457388049938612	-4.55891130139089	5.14194809358286e-06	5.77958171921733e-05
4931406P16Rik	1366.65732884676	0.22837081625345	0.102707167231704	2.22351392223927	0.0261811656596488	0.0836231650006191
4931408A02Rik	0	NA	NA	NA	NA	NA
4931408C20Rik	0.946594508957472	3.79499300595173	3.79349614751999	1.00039458546247	0.31711958927672	NA
4931408D14Rik	0	NA	NA	NA	NA	NA
4931409K22Rik	0	NA	NA	NA	NA	NA
4931414P19Rik	228.492269900247	0.0124091821493982	0.221918051787268	0.0559178581889034	0.955407244310406	0.977712735608882
4931417E11Rik	0	NA	NA	NA	NA	NA
4931419H13Rik	0	NA	NA	NA	NA	NA
4931420L22Rik	0	NA	NA	NA	NA	NA
4931423N10Rik	0	NA	NA	NA	NA	NA
4931428F04Rik	618.394432449382	-0.0310768205706479	0.142814127232728	-0.217603266377182	0.827738239275801	0.906708176877807
4931428L18Rik	0	NA	NA	NA	NA	NA
4931429I11Rik	1.28867535703192	-3.39824952905537	3.09667814433776	-1.09738544681146	0.27247293250631	NA
4931429L15Rik	2.80818170117312	0.577373212902428	1.83939870771391	0.313892366283118	0.753602788412727	NA
4931429P17Rik	0	NA	NA	NA	NA	NA
4931430N09Rik	3.44417291200809	-1.26669186726465	1.73816710851469	-0.72875148831177	0.466153691073029	NA
4931431B13Rik	0	NA	NA	NA	NA	NA
4931431C16Rik	5.93754080230839	-0.356916922562659	1.31191465021529	-0.272058035562061	0.785577395662495	NA
4931431F19Rik	0	NA	NA	NA	NA	NA
4931432M23Rik	0	NA	NA	NA	NA	NA
4931440F15Rik	4.74035863575206	-2.66204505881315	1.71589389105213	-1.55140424049233	0.120804839651588	NA
4931440J10Rik	2.04303877851461	0.806324786617939	2.1405975942797	0.376682095118051	0.706409870438905	NA
4931440L10Rik	0	NA	NA	NA	NA	NA
4931440P22Rik	30.7566889760996	0.0760883853376026	0.636803464059752	0.119484879765766	0.904891218415926	0.951541217790293
4932411E22Rik	3.46430896279428	3.02720160824938	1.96883281229221	1.53756153866867	0.124155857584322	NA
4932411N23Rik	0	NA	NA	NA	NA	NA
4932412D23Rik	0	NA	NA	NA	NA	NA
4932413F04Rik	0	NA	NA	NA	NA	NA
4932414J04Rik	0	NA	NA	NA	NA	NA
4932414N04Rik	0	NA	NA	NA	NA	NA
4932415M13Rik	0.820885912558153	1.75665361721137	3.75814984173779	0.46742511373604	0.640195758302202	NA
4932416H05Rik	107.195733972964	0.0399786096676992	0.330076669950552	0.121119162022837	0.903596651811127	0.951023674352755
4932416K20Rik	0	NA	NA	NA	NA	NA
4932417I16Rik	1.18717006270662	0.199453980549111	2.90916093890675	0.0685606553702955	0.945339337604332	NA
4932418E24Rik	0	NA	NA	NA	NA	NA
4932429P05Rik	0	NA	NA	NA	NA	NA
4932435O22Rik	1.07399359413206	0.894307011581611	3.07193300801298	0.291121912245109	0.770958081830779	NA
4932438A13Rik	630.983711959499	-0.473680740638862	0.139177335546401	-3.4034330286553	0.00066544724550685	0.00412217127467968
4932438H23Rik	5.99339563529481	-0.724402732019826	1.35917391658887	-0.532972802949208	0.594052407079681	NA
4932441J04Rik	3.60569384685703	-1.40905284418263	1.71914964818214	-0.819621983270971	0.412431637592931	NA
4932442L08Rik	3.79047670549343	1.65287618324478	1.8543330448664	0.891358856932774	0.372736682573291	NA
4932443I19Rik	0.549426225222706	-2.16867962833008	4.72782380102527	-0.458705679314823	0.646445535119756	NA
4932702P03Rik	0	NA	NA	NA	NA	NA
4933400A11Rik	2.20197755151482	-2.45477620803821	2.42886535429197	-1.01066788395679	0.312175413296893	NA
4933400B14Rik	0	NA	NA	NA	NA	NA
4933400C23Rik	0.695177316158833	-0.20792424301081	3.99294912862512	-0.0520728504954442	0.958470645773515	NA
4933400F21Rik	3.91130680224253	0.108819958031195	1.59282148776185	0.0683189917183396	0.945531706244422	NA
4933400L20Rik	0	NA	NA	NA	NA	NA
4933401B06Rik	0	NA	NA	NA	NA	NA
4933401D09Rik	0.723479287896401	-0.123020617311556	3.64521486878707	-0.0337485228552495	0.973077685346668	NA
4933401H06Rik	1.12557577649449	-3.20089102530545	3.20651972114425	-0.998244609006555	0.318160759931523	NA
4933402C06Rik	0	NA	NA	NA	NA	NA
4933402D24Rik	4.14612461592858	2.18263228768054	1.6122092703659	1.35381450026347	0.175795566359737	NA
4933402E13Rik	0.569468719759514	-2.21689511767628	4.65893172246675	-0.475837649001328	0.634190045430445	NA
4933402J07Rik	0.189822906586505	-0.626409511999341	4.99432295714653	-0.125424310236684	0.90018764329271	NA
4933402J10Rik	0	NA	NA	NA	NA	NA
4933402J15Rik	0	NA	NA	NA	NA	NA
4933402N03Rik	0.189822906586505	-0.626409511999341	4.99432295714653	-0.125424310236684	0.90018764329271	NA
4933402N22Rik	0	NA	NA	NA	NA	NA
4933402P03Rik	0	NA	NA	NA	NA	NA
4933403O08Rik	1.20638302204365	2.43042576614238	3.03130180661235	0.801776240439258	0.422682404847757	NA
4933404G15Rik	0	NA	NA	NA	NA	NA
4933404K08Rik	0.379645813173009	-1.6313701304376	4.89056717707274	-0.333574833218846	0.738700411689144	NA
4933404K13Rik	0.189822906586505	-0.626409511999341	4.99432295714653	-0.125424310236684	0.90018764329271	NA
4933404M02Rik	0	NA	NA	NA	NA	NA
4933404O12Rik	476.622487592205	0.0842155615397287	0.160273479889951	0.525449136048921	0.599271003407696	0.751420497360437
4933405D12Rik	0	NA	NA	NA	NA	NA
4933405E24Rik	0	NA	NA	NA	NA	NA
4933405L10Rik	1.00402798763239	0.775279219708776	3.14689578918786	0.24636316918167	0.805401114435076	NA
4933405O20Rik	0	NA	NA	NA	NA	NA
4933406C10Rik	4.77302681436301	0.862072716989113	1.47812265949647	0.583221366271985	0.559744289499153	NA
4933406D12Rik	0	NA	NA	NA	NA	NA
4933406F09Rik	0	NA	NA	NA	NA	NA
4933406G16Rik	0.350514306235661	2.33213246533749	4.98840677143502	0.467510484247579	0.64013469284739	NA
4933406I18Rik	2.56416303199975	-0.0272804424396902	2.06523045207975	-0.0132093938534646	0.989460735083675	NA
4933406J08Rik	0	NA	NA	NA	NA	NA
4933406J10Rik	0.942433701420254	-2.94415968904431	3.46828855726942	-0.848879682422459	0.395948245484322	NA
4933406K04Rik	0	NA	NA	NA	NA	NA
4933406M09Rik	0	NA	NA	NA	NA	NA
4933407C03Rik	6.62291141395368	-0.234341602913778	1.26862910296676	-0.18472034290066	0.853448389430021	NA
4933407E24Rik	0	NA	NA	NA	NA	NA
4933407G14Rik	0.183142075074235	-0.600323444295679	4.99617235868216	-0.120156672187752	0.904359039619389	NA
4933407H18Rik	33.6889750637847	-1.12891476041314	0.566954276076135	-1.99119189686038	0.0464597943765122	0.129543057753999
4933407I05Rik	0	NA	NA	NA	NA	NA
4933407K13Rik	308.896600661866	-0.587343169250655	0.196087244369379	-2.99531553487614	0.00274161072027036	0.0135416077424703
4933407L21Rik	0.716798456384131	-0.0969795375362848	3.94715541076348	-0.024569475342124	0.980398367094738	NA
4933408B17Rik	4.47409469048977	-0.270257818597167	1.50342779090568	-0.179761090111526	0.857340131535061	NA
4933408J17Rik	1.9856052998397	2.12041917866815	2.28135718493449	0.929455147431916	0.352653259422783	NA
4933408N05Rik	0.666045809221485	3.27888277816212	4.0231412902579	0.815005624113173	0.415069090804704	NA
4933409G03Rik	0	NA	NA	NA	NA	NA
4933409K07Rik	0	NA	NA	NA	NA	NA
4933409K07Rik_copy2	0	NA	NA	NA	NA	NA
4933409K07Rik_copy3	0	NA	NA	NA	NA	NA
4933409K07Rik_copy4	0	NA	NA	NA	NA	NA
4933409K07Rik_copy5	0	NA	NA	NA	NA	NA
4933411E08Rik	0.8716385597208	-0.761743084247512	3.36999980095661	-0.22603653686605	0.821173003306924	NA
4933411G06Rik	0	NA	NA	NA	NA	NA
4933411K16Rik	1.20053172573116	0.167866844820878	3.13924671906341	0.0534736068374266	0.957354559246623	NA
4933411K20Rik	22.7857079178979	-0.098695674224865	0.66938732760811	-0.147441802607064	0.882783312341816	0.939846253981595
4933412E12Rik	0	NA	NA	NA	NA	NA
4933412E24Rik	0	NA	NA	NA	NA	NA
4933412O06Rik	0	NA	NA	NA	NA	NA
4933413G19Rik	3.56988150840741	-0.749650752436512	1.65675215285343	-0.452482135692647	0.650921687899243	NA
4933413J09Rik	2.3984812896136	-2.60111819291317	2.35168865732283	-1.10606401268878	0.268698813718589	NA
4933413L06Rik	0	NA	NA	NA	NA	NA
4933415F23Rik	0.820885912558153	1.75665361721137	3.75814984173779	0.46742511373604	0.640195758302202	NA
4933416C03Rik	0	NA	NA	NA	NA	NA
4933416E03Rik	0	NA	NA	NA	NA	NA
4933416I08Rik	0	NA	NA	NA	NA	NA
4933416M06Rik	0.315531502985824	2.25555762993057	4.99365157615726	0.451685023580735	0.651495908808202	NA
4933416M07Rik	0	NA	NA	NA	NA	NA
4933417A18Rik	0	NA	NA	NA	NA	NA
4933417D19Rik	3.63574844524354	0.812717384735378	1.68377324295192	0.482676267803469	0.629325616565818	NA
4933417E11Rik	2.39022181241284	-2.65384467354245	2.4048241941182	-1.10355038843726	0.26978822219508	NA
4933417G07Rik	0.350514306235661	2.33213246533749	4.98840677143502	0.467510484247579	0.64013469284739	NA
4933417O13Rik	12.3049180669625	1.20896329410739	0.906762622963316	1.3332742919602	0.182441806974072	NA
4933421E11Rik	6.47371720759333	-1.16483939325022	1.26573884507578	-0.920284146909057	0.357424291247719	NA
4933421I07Rik	0	NA	NA	NA	NA	NA
4933421O10Rik	92.4732597248297	-0.679336496139475	0.339781115502957	-1.99933564622594	0.0455720497764754	0.127734602493013
4933422A05Rik	2.01057599923983	-2.36318237540188	2.5205881713908	-0.937551958001111	0.348474710318989	NA
4933424G05Rik	0.549426225222706	-2.16867962833008	4.72782380102527	-0.458705679314823	0.646445535119756	NA
4933424G06Rik	0	NA	NA	NA	NA	NA
4933425B07Rik	2.86633287196104	0.304407036347827	2.04196941527619	0.149075218301765	0.881494280294021	NA
4933425L06Rik	0.74592996332148	-2.6080277314552	3.76830226719495	-0.692096213766993	0.488876909254134	NA
4933426I21Rik	0	NA	NA	NA	NA	NA
4933426M11Rik	0	NA	NA	NA	NA	NA
4933427D06Rik	0.315531502985824	2.25555762993057	4.99365157615726	0.451685023580735	0.651495908808202	NA
4933427D14Rik	2.54664056143799	-2.75994952047892	2.31260389297095	-1.19343806730917	0.232697853818542	NA
4933427E11Rik	4.01697290410504	0.488279326282671	1.55009558674194	0.314999494520823	0.752762037657992	NA
4933427E13Rik	0	NA	NA	NA	NA	NA
4933427G17Rik	1.46940925121788	-1.72073749767478	2.76167602724245	-0.623077247548457	0.533233760488744	NA
4933427I22Rik	0	NA	NA	NA	NA	NA
4933428C19Rik	0	NA	NA	NA	NA	NA
4933428G20Rik	7.0406659033778	-0.469857372603968	1.19345044244127	-0.393696592581465	0.693805057350555	NA
4933429K18Rik	0	NA	NA	NA	NA	NA
4933429O19Rik	0	NA	NA	NA	NA	NA
4933430H16Rik	0	NA	NA	NA	NA	NA
4933430I17Rik	15.9844707906466	-0.264486026264569	0.802562004410868	-0.329552140284436	0.74173839052262	0.853135215323552
4933430M04Rik	0	NA	NA	NA	NA	NA
4933430N04Rik	0	NA	NA	NA	NA	NA
4933431E20Rik	168.040913039602	0.0191586577101708	0.266218035785787	0.0719660396171911	0.942628934207803	0.970697790646295
4933431G14Rik	1.46032023881734	-0.128889050145314	2.90940825012984	-0.0443007783935313	0.964664651217041	NA
4933432B09Rik	1.25045483769403	0.332141889683423	3.08962316249959	0.107502395021764	0.914390425382578	NA
4933432G23Rik	0	NA	NA	NA	NA	NA
4933432I03Rik	0	NA	NA	NA	NA	NA
4933432I09Rik	1.18048923119435	0.211877015010488	3.15803769014363	0.0670913509587823	0.946508979317462	NA
4933432K03Rik	0	NA	NA	NA	NA	NA
4933433C11Rik	0.855868715807989	1.82269137714186	3.44668840489149	0.528823950129963	0.596927581832871	NA
4933433F19Rik	0	NA	NA	NA	NA	NA
4933433G08Rik	0.366284150148471	-1.58437889901737	4.89403152189529	-0.323736962446821	0.746137184579077	NA
4933433G15Rik	0	NA	NA	NA	NA	NA
4933433G19Rik	0.84918788429572	1.84255426866699	3.45606209095045	0.533136911368474	0.593938809499065	NA
4933433H22Rik	0	NA	NA	NA	NA	NA
4933433P14Rik	6.36722157053104	-1.07314761423193	1.32743912357896	-0.808434522660878	0.418840485059978	NA
4933434E20Rik	1192.86876618568	-0.078401188769747	0.107382744311137	-0.730109751549865	0.465323101125419	0.646140687180236
4933434I20Rik	0	NA	NA	NA	NA	NA
4933436E23Rik	0	NA	NA	NA	NA	NA
4933436H12Rik	0	NA	NA	NA	NA	NA
4933436I01Rik	0	NA	NA	NA	NA	NA
4933438B17Rik	0	NA	NA	NA	NA	NA
4933438K21Rik	1.13893743951903	-3.2169956736108	3.53464879569959	-0.910131631047684	0.362753094874794	NA
4933439C10Rik	297.121064241911	-0.684104383046839	0.198397434772297	-3.44815135252123	0.000564437651417944	0.00359212505344138
4933439F18Rik	0.884170687545556	1.90506814863236	3.65874878729512	0.520688426395286	0.602583838116803	NA
4933439K11Rik	10.5157543673479	-0.0869562997746726	1.00786980962748	-0.0862773137403657	0.931245972231382	NA
4933440J02Rik	0.183142075074235	-0.600323444295679	4.99617235868216	-0.120156672187752	0.904359039619389	NA
4933440M02Rik	0	NA	NA	NA	NA	NA
5031410I06Rik	0	NA	NA	NA	NA	NA
5031414D18Rik	21.9378435747414	0.108931396654814	0.729140502710896	0.149396990360313	0.881240386425842	0.939342716582679
5031425E22Rik	28.5391031289719	-0.317301450050928	0.603301610429729	-0.525941659305229	0.598928742787264	0.751136369447465
5031425F14Rik	1.96567464838967	0.0963522599551689	2.3876449975513	0.0403545167116489	0.967810491093707	NA
5031426D15Rik	8.06392513718461	-2.36496371703683	1.29229198066205	-1.83005369717241	0.0672419097599945	NA
5031434C07Rik	2.24447072147671	-4.19695652787375	2.49211114589524	-1.68409684888515	0.0921629532576392	NA
5031434O11Rik	5.397315432573	-1.18119421693894	1.39988190611805	-0.843781330251241	0.398791610060634	NA
5031439G07Rik	1770.49798243015	0.157259238588131	0.0989685656547745	1.58898168875851	0.112064526843101	0.247220826312432
5033403F01Rik	10.5333886809964	0.10251974056185	1.03242640575961	0.0992998047995697	0.920900233399579	NA
5033403H07Rik	0	NA	NA	NA	NA	NA
5033404E19Rik	1.01070881914466	0.752100741837306	3.37714891296192	0.222702866003524	0.823766770630922	NA
5033406O09Rik	13.3414271207071	0.382444362313716	0.879531597793431	0.434827314076257	0.663687777231468	NA
5033411D12Rik	0	NA	NA	NA	NA	NA
5033414D02Rik	9.9928460688381	-0.79863235142408	1.00926131754943	-0.791303835327034	0.42876671087946	NA
5033414K04Rik	0.533656381309896	0.892733868224319	4.49944164528045	0.198409922520214	0.842724354719527	NA
5033421C21Rik	0.49867357806006	0.820802484400321	4.61621715477972	0.177808464567237	0.858873399519663	NA
5033428I22Rik	9.80729581287559	-0.540205726496424	1.0268087043069	-0.526101623633063	0.598817600627301	NA
5330411J11Rik	0	NA	NA	NA	NA	NA
5330413P13Rik	1.65495950718039	-3.75924162739793	2.84925275398751	-1.31937807979194	0.187042746267029	NA
5330417C22Rik	8.92803504335596	0.125982328708363	1.05807036694297	0.119068005913782	0.90522147796845	NA
5330426P16Rik	97.2628400090199	0.225603093883534	0.351268254850418	0.64225300968231	0.52070891928073	0.691959392273075
5330429B09Rik	306.761489043113	-1.16856071168311	0.202889705582618	-5.75958601905142	8.43204807641581e-09	1.75974768900134e-07
5330429B09Rik_copy2	407.635074366229	-0.972095445492282	0.170949637190342	-5.68644345474635	1.29712307223451e-08	2.59802942009637e-07
5330434G04Rik	6.76828312459318	-3.23526555924022	1.54536465376076	-2.09352889712273	0.0363019672645212	NA
5330437I02Rik	0	NA	NA	NA	NA	NA
5330439B14Rik	0	NA	NA	NA	NA	NA
53BP1	104.325982787086	-1.57412488656482	0.3763550168247	-4.18255321755953	2.88253514640236e-05	0.000266639123452652
53BP1_copy2	5.43470641671111	-1.62449523243668	1.41605521525746	-1.14719766216272	0.25129993757846	NA
5430401F13Rik	0	NA	NA	NA	NA	NA
5430402E10Rik	0	NA	NA	NA	NA	NA
5430402O13Rik	8.44765133318376	-0.833486777323855	1.11386971587614	-0.74828031092331	0.4542910979575	NA
5430403N17Rik	6.22952455745951	-4.16251321146457	1.88081317362423	-2.21314549995607	0.0268876160666203	NA
5430405G05Rik	2.89222666281033	1.08283792310363	1.81792083722159	0.595646356503938	0.551411501474201	NA
5430405H02Rik	79.4977287372416	-0.49664146624537	0.368580576463191	-1.3474434030437	0.17783746986076	0.344194625266679
5430407P10Rik	13.378581986011	-1.192166231106	0.942132017682094	-1.26539190764269	0.205730874652369	NA
5430416N02Rik	408.081031462227	0.172527287212491	0.175469086179597	0.983234659556527	0.325491960132314	0.5190666324304
5430416O09Rik	1.93069184513983	0.0574150119148229	2.40198931054867	0.0239031088367783	0.980929894499403	NA
5430417L22Rik	0	NA	NA	NA	NA	NA
5430419D17Rik	0	NA	NA	NA	NA	NA
5430421F17Rik	3.50493766302044	0.456218633739896	1.72993596120603	0.2637199549409	0.791995717901619	NA
5430421N21Rik	0.666045809221485	3.27888277816212	4.0231412902579	0.815005624113173	0.415069090804704	NA
5430425K12Rik	0	NA	NA	NA	NA	NA
5430427M07Rik	0	NA	NA	NA	NA	NA
5430427O19Rik	13.2679876792852	-0.696610789887758	0.898484765276479	-0.775317308439169	0.438152184217816	NA
5430428K19Rik	0.759291626346019	-2.63196955179204	4.13819375191397	-0.63601892747886	0.524764085443232	NA
5430431A17Rik	33.7943028538308	-0.610106288395904	0.572977924196262	-1.06479894360978	0.286966923303252	0.477648892077123
5430434I15Rik	0	NA	NA	NA	NA	NA
5430437J10Rik	0	NA	NA	NA	NA	NA
5430440P10Rik	11.1958173938332	-0.787022298274887	1.0331386512037	-0.7617780027472	0.446192511260047	NA
544988	8.64163504730748	-0.218995364815198	1.07111187503655	-0.204456107638359	0.837997088494209	NA
547127	0	NA	NA	NA	NA	NA
5530400C23Rik	0	NA	NA	NA	NA	NA
5530401A14Rik	0	NA	NA	NA	NA	NA
5530601H04Rik	479.615470098929	-0.335451245298002	0.165767122132698	-2.02362954114308	0.0430082831412441	0.122235406223863
5730403B10Rik	14.3453929704658	-0.348224666231728	0.83730596335103	-0.415887001255883	0.677492691742003	0.811135085729466
5730403I07Rik	0	NA	NA	NA	NA	NA
5730405O15Rik	10.0702723368367	0.442594409182314	1.05290697567568	0.420354712626242	0.674226346439473	NA
5730408K05Rik	16.346799532594	-0.145501797612951	0.802264031176321	-0.181363979885286	0.856081889875483	0.924622298823723
5730409E04Rik	26.895065685552	-0.121704378615369	0.623538157023753	-0.195183530060588	0.845249272202466	0.917262145716204
5730412P04Rik	0	NA	NA	NA	NA	NA
5730416F02Rik	0.366284150148471	-1.58437889901737	4.89403152189529	-0.323736962446821	0.746137184579077	NA
5730419I09Rik	36.3850956556302	-0.917176864853832	0.56666431758088	-1.61855411819348	0.105543233819503	0.236856360863842
5730420D15Rik	1.11889494498222	-3.19299364163331	3.20243527369287	-0.997051733679952	0.318739399410849	NA
5730422E09Rik	15.4040668755882	-1.38653013557366	0.855116446064661	-1.6214518408044	0.104920770445436	0.235826438683546
5730435O14Rik	0.739249131809211	-2.59610513729871	3.80681169429244	-0.681963108706179	0.495262278406196	NA
5730437N04Rik	15.3279247924979	0.572445255663159	0.842312996720816	0.679611092185124	0.496750744377116	0.672958429747524
5730455O13Rik	7.49185596873897	-0.552403832177844	1.195302707574	-0.462145554157582	0.643976944292941	NA
5730455P16Rik	1076.68804837396	-0.0613647919344903	0.114705567554926	-0.534976577358427	0.592666053952914	0.746644287940506
5730457N03Rik	36.8452760218435	-0.417395028663315	0.541635479106242	-0.770619807535619	0.440932317100528	0.625215562519808
5730460C07Rik	0.350514306235661	2.33213246533749	4.98840677143502	0.467510484247579	0.64013469284739	NA
5730469M10Rik	0.540337212822165	0.868153513852565	4.47840838489539	0.193853136927093	0.846290878848461	NA
5730480H06Rik	21.4050978522201	-0.641161159889941	0.697874741120753	-0.918733867427653	0.358234790751546	0.550281380539276
5730488B01Rik	0	NA	NA	NA	NA	NA
5730507C01Rik	136.026164603969	-0.00408294883720344	0.278380640091803	-0.0146667844281735	0.988298018694078	0.993930777929982
5730508B09Rik	337.180698451969	-0.343047393131887	0.189581263527853	-1.80950051048418	0.0703732809179534	0.176742090581297
5730522E02Rik	30.0460020758763	-1.1588148970215	0.605374790727376	-1.91421069190732	0.0555932401543367	0.148629980768574
5730528L13Rik	0	NA	NA	NA	NA	NA
5730559C18Rik	1183.65994527199	-0.229678653880364	0.109560458688347	-2.09636447884636	0.0360498709138016	0.107279238226978
5730577I03Rik	2.49095970941203	1.78829663094843	2.04120308521668	0.876099318044385	0.380976043476824	NA
5730590G19Rik	0	NA	NA	NA	NA	NA
5830405F06Rik	0	NA	NA	NA	NA	NA
5830405N20Rik	2.08711059416499	-0.168271389248426	2.16338411800906	-0.0777815589231954	0.938001815848619	NA
5830411N06Rik	0	NA	NA	NA	NA	NA
5830415F09Rik	224.503457065789	-0.440085437231119	0.222121161542255	-1.98128550281059	0.0475592652235812	0.131894646882551
5830416I19Rik	0.695177316158833	-0.20792424301081	3.99294912862512	-0.0520728504954442	0.958470645773515	NA
5830416P10Rik	1.44778811099258	-1.78238954968109	2.8288643085589	-0.630072479718579	0.528647164301831	NA
5830417I10Rik	764.009908146239	0.350939558208887	0.128869144331286	2.72322408928797	0.00646481905914252	0.0273640022459332
5830418K08Rik	22.8688115012486	0.210976193742176	0.66314053411775	0.318147033528664	0.750373407991228	0.858348532487476
5830418P13Rik	9.41921654154137	-1.32439251893365	1.07325164883505	-1.23399998534472	0.217202909704047	NA
5830427D03Rik	59.3899406047454	-1.33819000970385	0.443288481322236	-3.01877911583063	0.00253795497149042	0.0126643074892261
5830428M24Rik	0	NA	NA	NA	NA	NA
5830432E09Rik	4.58979118303939	-1.82475392807616	1.60317261623224	-1.13821425690559	0.255031026904657	NA
5830433M19Rik	40.4044584537862	-0.424196174691416	0.505582556006005	-0.839024546342097	0.401455535356743	0.590513083984047
5830444B04Rik	0	NA	NA	NA	NA	NA
5830454E08Rik	16.9337154535033	-1.69556461438174	0.841082971284565	-2.01593026166271	0.043807268689249	0.123920090578199
5830473C10Rik	6.71188458045421	-1.21234094684387	1.26778414137971	-0.956267638372967	0.33893703526424	NA
5930403L14Rik	858.892890646665	1.05078779625879	0.132187042557849	7.949249608175	1.87644634844583e-15	9.62997608218409e-14
5930412G12Rik	221.965002449818	0.271457724940082	0.229287299266464	1.18391958825687	0.236444895340339	0.419031792203404
5930416I19Rik	27.9799323371093	0.149030013509534	0.603107673969604	0.247103494022272	0.804828129731454	0.89197867037022
5930430L01Rik	94.7851042408528	-1.13689271978237	0.346360076737654	-3.28240116612372	0.00102927059869516	0.00599003112339588
5930434B04Rik	700.834639591603	0.226891291588249	0.13366437521924	1.69747018392967	0.0896078034600985	0.210461585292847
5930438M14Rik	0	NA	NA	NA	NA	NA
6030407O03Rik	0	NA	NA	NA	NA	NA
6030408B16Rik	37.7665118143713	0.642833996083306	0.517206944803904	1.24289513615683	0.213906478261396	0.392333069780288
6030419C18Rik	44.0988127195262	0.648544502398487	0.47892588476087	1.35416464850779	0.175683854666169	0.341447017269652
6030422M02Rik	2.50414739147611	-1.4684050692131	2.12583476061748	-0.690742806739399	0.489727183172331	NA
6030440G07Rik	1.29710881519313	4.24566592963996	3.09597848831486	1.37134865299109	0.170266295761819	NA
6030443J06Rik	0	NA	NA	NA	NA	NA
6030446N20Rik	3.05626762163432	-1.07006452145566	1.8714355472628	-0.571788070938782	0.567465559891389	NA
6030458C11Rik	1417.90049890714	0.143791786161373	0.102682997472628	1.40034659778707	0.16140955323051	0.32172593878883
6030466F02Rik	0	NA	NA	NA	NA	NA
6030468B19Rik	3.55318857304543	-4.85971770917189	2.16556090309387	-2.24409191273677	0.024826488202825	NA
6030469F06Rik	5.38470288003717	-0.698195847128371	1.48314171068332	-0.470754643402683	0.63781595774954	NA
6030471H07Rik	0.189822906586505	-0.626409511999341	4.99432295714653	-0.125424310236684	0.90018764329271	NA
6030498E09Rik	1.60847951064174	-0.499574764536888	2.44013779143234	-0.204732194342043	0.837781365700466	NA
6230400D17Rik	21.9253611521298	-0.648547388505721	0.69539998225768	-0.932624971315288	0.351013635623935	0.54365456334795
6230409E13Rik	7.75823175708803	-2.71450662862497	1.37891281334284	-1.96858467218409	0.0490008041421657	NA
6330403A02Rik	35.3850983456109	-0.247453993552301	0.539514606471514	-0.45866041546248	0.646478044293895	0.786505877038412
6330403K07Rik	3182.73211758376	0.0505919207269725	0.0794506046263142	0.63677200400079	0.524273364371544	0.694647757038041
6330406I15Rik	0.189822906586505	-0.626409511999341	4.99432295714653	-0.125424310236684	0.90018764329271	NA
6330407A03Rik	0.695177316158833	-0.20792424301081	3.99294912862512	-0.0520728504954442	0.958470645773515	NA
6330407J23Rik	0	NA	NA	NA	NA	NA
6330408A02Rik	387.060884950091	0.525008718229384	0.177266993444588	2.96168343597194	0.0030596217926186	0.0148162544900446
6330409D20Rik	1.94646168905264	-1.03299344749966	2.37426820766359	-0.435078667256461	0.663505327327647	NA
6330409N04Rik	0	NA	NA	NA	NA	NA
6330410L21Rik	0	NA	NA	NA	NA	NA
6330415B21Rik	0.315531502985824	2.25555762993057	4.99365157615726	0.451685023580735	0.651495908808202	NA
6330415G19Rik	25.0231184275658	-1.01619396521381	0.651308264394188	-1.5602350235169	0.118704351884196	0.25732052683956
6330416G13Rik	343.717333550726	0.25019137792081	0.188077066854473	1.33025988816807	0.183432658292826	0.351625995645467
6330418K02Rik	5.91770370710774	1.12692397183876	1.32106456033283	0.853042315778149	0.393635838354809	NA
6330439K17Rik	0.540337212822165	0.868153513852565	4.47840838489539	0.193853136927093	0.846290878848461	NA
6330503K22Rik	0	NA	NA	NA	NA	NA
6330512M04Rik	3.07361611123562	-1.85680729578812	1.91305404172319	-0.970598454247323	0.331748276016198	NA
6330545A04Rik	1.46272841970561	-1.71283146434122	2.77565530324266	-0.617090840617063	0.537174809778567	NA
6330549D23Rik	57.5799715080733	-0.267973843282397	0.446242428760057	-0.60051179809817	0.548165200443997	0.713327048872305
6430411K18Rik	0	NA	NA	NA	NA	NA
6430503K07Rik	0	NA	NA	NA	NA	NA
6430526N21Rik	0	NA	NA	NA	NA	NA
6430531B16Rik	2.45849693013724	-0.652556855657932	2.18932825341521	-0.298062592779308	0.765655391262618	NA
6430548M08Rik	284.774650384784	0.746155286849413	0.196854938511538	3.7903813462403	0.000150416173537103	0.00113212507232702
6430550D23Rik	12.9757363869242	-1.1558285769326	0.906772771174404	-1.27466176055952	0.202428987150479	NA
6430562O15Rik	6.38798175718085	-0.840699230353059	1.27242788203145	-0.660704816536138	0.508801634334569	NA
6430571L13Rik	29.7966671848101	0.051816782622657	0.63823616867444	0.0811874744270227	0.935292860591008	0.96703148838966
6430573F11Rik	0.189822906586505	-0.626409511999341	4.99432295714653	-0.125424310236684	0.90018764329271	NA
6430584L05Rik	0	NA	NA	NA	NA	NA
6430598A04Rik	2.31618895462533	0.522566192646309	2.22908123254082	0.23443120197583	0.814650237773815	NA
6430704M03Rik	0	NA	NA	NA	NA	NA
6430706D22Rik	0	NA	NA	NA	NA	NA
6430710C18Rik	0.878319391233069	-0.776552002837736	3.36157727075967	-0.231008226284873	0.817308411215246	NA
6530401N04Rik	11.5521515780057	-0.564885328586261	0.932986063205155	-0.605459557075986	0.544873688960232	NA
6530402F18Rik	4.49987663825229	1.01727202652345	1.46982163418101	0.692105764989827	0.488870911554812	NA
6530403H02Rik	0.183142075074235	-0.600323444295679	4.99617235868216	-0.120156672187752	0.904359039619389	NA
6530411M01Rik	1.40205722494264	4.34500884767426	3.27142954006182	1.32816825013818	0.184122530622262	NA
6620401K05Rik	0	NA	NA	NA	NA	NA
6720401G13Rik	124.354950046773	-0.539637978883537	0.294820432316312	-1.83039545340792	0.0671908270858401	0.170531312461264
6720456H20Rik	11.024458336095	-0.767067700341334	1.0085742121882	-0.760546612308383	0.446927918077735	NA
6720463M24Rik	23.6622563956447	0.207248690983666	0.654195517847505	0.316799313553193	0.751395885107922	0.859172221625543
6720468P15Rik	0	NA	NA	NA	NA	NA
6720483E21Rik	5.16499935602461	-0.665841367700741	1.38317673034761	-0.481385605390722	0.630242465340884	NA
6720489N17Rik	0	NA	NA	NA	NA	NA
6720489N17Rik_copy2	269.356638111416	0.0745632701565281	0.228529483300991	0.326274181692007	0.744216920356539	0.854889093103029
6820408C15Rik	8.28943025229655	0.0514280391876158	1.12916980852697	0.045545000228712	0.963672907096021	NA
6820431F20Rik	752.981223312608	-0.358550824121576	0.130667252019333	-2.74399911669166	0.00606957012369778	0.0259730773750284
6820431F20Rik_copy2	1890.53560048835	-0.187796333978974	0.104619494955659	-1.79504148876429	0.0726470899502468	0.180803939232376
6D	0	NA	NA	NA	NA	NA
7420426K07Rik	0	NA	NA	NA	NA	NA
7420461P10Rik	0	NA	NA	NA	NA	NA
7420700N18Rik	0	NA	NA	NA	NA	NA
7420701I03Rik	0	NA	NA	NA	NA	NA
7530416G11Rik	0	NA	NA	NA	NA	NA
7630403G23Rik	0.681815653134295	-0.16343255066426	4.02217706699418	-0.0406328582611095	0.967588588675073	NA
8030411F24Rik	0	NA	NA	NA	NA	NA
8030423F21Rik	6.7219588221776	1.80807826414508	1.25549108918232	1.44013627792663	0.149828847110094	NA
8030423J24Rik	0.695177316158833	-0.20792424301081	3.99294912862512	-0.0520728504954442	0.958470645773515	NA
8030442B05Rik	0.997347156120119	0.794262396115887	3.39433124804985	0.233996725149384	0.814987521049861	NA
8030443G20Rik	0	NA	NA	NA	NA	NA
8030451O07Rik	0.533656381309896	0.892733868224319	4.49944164528045	0.198409922520214	0.842724354719527	NA
8030455M16Rik	0	NA	NA	NA	NA	NA
8030462N17Rik	476.654629647623	0.112151856616485	0.16460325290151	0.68134653865918	0.495652242210811	0.672228062157632
8430406I07Rik	0	NA	NA	NA	NA	NA
8430408G22Rik	208.640905153568	-1.06575303336885	0.240250706372586	-4.43600374567081	9.1644253718459e-06	9.58376927392238e-05
8430410A17Rik	5.73687625667239	-1.30761513286315	1.3577543121517	-0.96307197934132	0.335511402476903	NA
8430410K20Rik	4.11437952876679	0.826041013653553	1.53072888706613	0.539639005073446	0.589446011791085	NA
8430419L09Rik	1317.33509495321	0.167386630270495	0.108680301113837	1.5401745169547	0.123517819746471	0.264437422589647
8430422H06Rik	0	NA	NA	NA	NA	NA
8430423G03Rik	2.82312200988615	0.621851021302818	1.91482545257081	0.32475598257164	0.745365761083417	NA
8430426J06Rik	0	NA	NA	NA	NA	NA
8430427H17Rik	0	NA	NA	NA	NA	NA
8430429K09Rik	4.7896261934756	-0.057862363835709	1.4401317881888	-0.0401785199870356	0.967950802366903	NA
8430430B14Rik	0	NA	NA	NA	NA	NA
8430431K14Rik	0.631063005971648	3.21021690903876	4.48104513110076	0.716399146877188	0.473744921571991	NA
8430436N08Rik	1.12973658403171	2.36158731182489	3.33007855624132	0.709168649309713	0.478219825964527	NA
8430437L04Rik	0	NA	NA	NA	NA	NA
9030025P20Rik	62.6908275892802	-0.636373025791537	0.411331921177109	-1.54710342919759	0.121838307181652	0.261682559840749
9030204H09Rik	0	NA	NA	NA	NA	NA
9030404E10Rik	1.65923215780439	-1.94844886809643	2.65001307070525	-0.735260097256007	0.462181104782064	NA
9030425E11Rik	0	NA	NA	NA	NA	NA
9030612E09Rik	18.2051797282195	0.580993949107497	0.751365651434554	0.773250611068296	0.439374078825243	0.624257496624515
9030617O03Rik	43.3048013323348	-0.264566299467443	0.505751272855417	-0.523115439677947	0.600893921726493	0.752539404708446
9030619P08Rik	0	NA	NA	NA	NA	NA
9030624G23Rik	58.3377904776408	0.332092996678605	0.439936342028564	0.754866022541603	0.450329374510666	0.633449920678573
9030624J02Rik	2473.96604343018	-0.21968877256594	0.0912780999791425	-2.40680702836868	0.0160926706578878	0.0571606905313794
9030625A04Rik	16.3906659489082	-0.796433415875263	0.804174264460751	-0.990374165243053	0.321991268144065	0.515210674997054
9030625G05Rik	0.49867357806006	0.820802484400321	4.61621715477972	0.177808464567237	0.858873399519663	NA
9130008F23Rik	29.1343720833313	-0.715638554974139	0.598769961676928	-1.19518112259657	0.232016272367206	0.414199884105902
9130011E15Rik	670.175225648672	-0.00730950271161842	0.147829241484544	-0.0494455808486486	0.960564204297801	0.979722497360392
9130014G24Rik	0	NA	NA	NA	NA	NA
9130015A21Rik	0	NA	NA	NA	NA	NA
9130015L21Rik	0	NA	NA	NA	NA	NA
9130017N09Rik	0.183142075074235	-0.600323444295679	4.99617235868216	-0.120156672187752	0.904359039619389	NA
9130019O22Rik	161.277973374966	0.0328291928497215	0.259308909185845	0.12660264143178	0.899254906206259	0.948311151912282
9130019P16Rik	1.85814407679143	-3.92520424772889	2.65730200141189	-1.47713893477043	0.139638398668529	NA
9130023H24Rik	301.773747751917	-0.13284087736748	0.198103335700601	-0.670563556629081	0.502498605170326	0.677752748331582
9130024F11Rik	12.5405032779746	0.671375166989149	0.898019098129642	0.747617916353296	0.454690654826934	NA
9130204L05Rik	0	NA	NA	NA	NA	NA
9130206I24Rik	13.3989724424688	-0.0290919510371479	0.914869307717096	-0.0317990239608562	0.974632325010556	NA
9130208E07Rik	5.66952423039716	-0.145313504405433	1.32339077716746	-0.109803927088306	0.912564876514202	NA
9130209A04Rik	0	NA	NA	NA	NA	NA
9130221F21Rik	0	NA	NA	NA	NA	NA
9130221H12Rik	31.2864082360458	-0.308222945471188	0.573060310544124	-0.537854288283424	0.590677648965064	0.745180856943854
9130227L01Rik	0	NA	NA	NA	NA	NA
9130230L23Rik	2.15790573586444	-1.16488814111785	2.14525823653333	-0.54300602196977	0.587125656213898	NA
9130401M01Rik	1087.1491989311	0.153980859979244	0.114824061720373	1.34101561704225	0.179915382195364	0.346773553413438
9130409I23Rik	0	NA	NA	NA	NA	NA
9130409J20Rik	0	NA	NA	NA	NA	NA
9230009I02Rik	0	NA	NA	NA	NA	NA
9230019H11Rik	0	NA	NA	NA	NA	NA
9230102K24Rik	7.88893069622435	-1.60918877527666	1.21668219262109	-1.32260403335894	0.185967092243176	NA
9230102O04Rik	0.922391206883446	-2.91561617376708	3.49452224222503	-0.834338994480301	0.404089983910505	NA
9230104L09Rik	0.37296498166074	-1.60803079832084	4.8922740313923	-0.328687802032874	0.742391675096493	NA
9230105E05Rik	2.99800460775962	0.352679586304515	1.79245860987637	0.196757450554934	0.844017349688736	NA
9230109A22Rik	1.19970219053138	2.44777789874591	3.0371185168588	0.805954026870699	0.420269357621815	NA
9230110C19Rik	364.829508327758	-0.0490882331486998	0.177368823007263	-0.276757957325396	0.781965965775518	0.877157062262659
9230110F15Rik	0	NA	NA	NA	NA	NA
9230112D13Rik	0	NA	NA	NA	NA	NA
9230112J17Rik	2.03312023091429	4.8856368515516	2.62282167528578	1.86274076411209	0.0624987476839168	NA
9230113P08Rik	0.189822906586505	-0.626409511999341	4.99432295714653	-0.125424310236684	0.90018764329271	NA
9230114K14Rik	51.4249613816801	-0.438313106473608	0.476748688880093	-0.919379783724688	0.357896959726503	0.549886219498817
9230115E21Rik	1.06731276261979	0.91758351666315	3.30841715016819	0.277348192508464	0.781512758082617	NA
9230116L04Rik	2.59914583524959	0.0034271010197508	1.91391296056794	0.00179062532641705	0.998571288461358	NA
9230116N13Rik	19.0999062307674	0.719436736907859	0.762236238175782	0.943850083314915	0.345246263140657	0.538015599821852
9230117E06Rik	0	NA	NA	NA	NA	NA
9330020H09Rik	52.4133158642052	-0.222630756978369	0.459692967950861	-0.484303159934713	0.628170733683768	0.77274163187355
9330101J02Rik	0.315531502985824	2.25555762993057	4.99365157615726	0.451685023580735	0.651495908808202	NA
9330102E08Rik	0	NA	NA	NA	NA	NA
9330111N05Rik	1.7525715311783	4.66711985697377	3.02270764782689	1.54401960121055	0.122583584177817	NA
9330117O12Rik	0.379645813173009	-1.6313701304376	4.89056717707274	-0.333574833218846	0.738700411689144	NA
9330129D05Rik	8.71753237483072	-0.473900533449982	1.09933334810061	-0.431079921544061	0.666410259404282	NA
9330129D05Rik_copy2	2.61167796307435	0.851387141485745	1.89826780668041	0.448507391048582	0.65378705324485	NA
9330133O14Rik	9.60334384593844	0.895836650082033	1.01913829689989	0.879013822566645	0.379393781223175	NA
9330136K24Rik	2.11383392021407	-0.197157634991685	2.15648087393625	-0.0914256358007065	0.927154392624415	NA
9330151L19Rik	123.998276851907	-0.366640805817661	0.295742397121298	-1.23973028347127	0.215075172115237	0.393953900301515
9330158H04Rik	0	NA	NA	NA	NA	NA
9330159F19Rik	38.3059442225817	-0.0189688345409434	0.528174035204224	-0.0359139853090447	0.971350944397821	0.985358185787913
9330159M07Rik	1.56681587587963	-0.545240500688378	2.57313720307843	-0.211897173627612	0.83218725564975	NA
9330162012Rik	0	NA	NA	NA	NA	NA
9330162B11Rik	0	NA	NA	NA	NA	NA
9330171B17Rik	0.183142075074235	-0.600323444295679	4.99617235868216	-0.120156672187752	0.904359039619389	NA
9330175E14Rik	0.183142075074235	-0.600323444295679	4.99617235868216	-0.120156672187752	0.904359039619389	NA
9330175M20Rik	1.56598634067985	0.876504824415586	2.60190011517014	0.336871050239478	0.736214109632691	NA
9330178D15Rik	0	NA	NA	NA	NA	NA
9330179D12Rik	0	NA	NA	NA	NA	NA
9330182L06Rik	264.474113363859	0.180624171501566	0.225601789500214	0.800632707310127	0.423344310024482	0.609712203621598
9330182O14Rik	0	NA	NA	NA	NA	NA
9330188P03Rik	0	NA	NA	NA	NA	NA
9330199G10Rik	0	NA	NA	NA	NA	NA
9430007A20Rik	0	NA	NA	NA	NA	NA
9430008C03Rik	132.339320704941	-0.36395687684593	0.284176498265742	-1.28074235226019	0.200284178460139	0.374345757849828
9430014N10Rik	1.75580924726636	0.449828982879851	2.30901759936188	0.194814012246665	0.845538552276063	NA
9430015G10Rik	1743.86669419256	-0.180857388293825	0.0968632989787614	-1.8671404980072	0.0618819702677667	0.160705905498193
9430016H08Rik	827.95322421461	0.116057818404857	0.123965143584231	0.936213318109047	0.349163367420161	0.541877901115198
9430018G01Rik	1.82491390019054	1.18122005689681	2.45010324809486	0.482110318336708	0.62972758026556	NA
9430019J16Rik	0	NA	NA	NA	NA	NA
9430020K01Rik	605.646415283092	0.0178771742294314	0.142811911560155	0.125179853936072	0.900381166008987	0.948943710810173
9430021M05Rik	10.1685713334497	0.575838007690665	1.03591144887673	0.555875705703477	0.578295827241558	NA
9430031J16Rik	0.315531502985824	2.25555762993057	4.99365157615726	0.451685023580735	0.651495908808202	NA
9430037G07Rik	47.2188832631016	-0.480063958556235	0.480560555009784	-0.998966630847305	0.31781085641689	0.510600530346253
9430038I01Rik	325.669099329789	-0.407512015590877	0.190239243836456	-2.14210279316083	0.032185211197541	0.09852322875817
9430041J12Rik	1.39861410951843	-0.142196199094297	2.76019385785067	-0.0515167435395365	0.958913760151586	NA
9430060I03Rik	13.4977837318585	-0.464164439915413	0.864184507609198	-0.53711266035021	0.591189796157098	NA
9430065F17Rik	5.94516301210722	-1.4087689640875	1.41944423948609	-0.992479256950272	0.320963793268561	NA
9430069I07Rik	1.2571356692063	0.314511367991877	2.84874624406577	0.110403434018399	0.912089429826875	NA
9430070O13Rik	2.14454407283991	-1.15360000188064	2.17605698169103	-0.530133177387737	0.596019597445612	NA
9430076C15Rik	74.12809528247	-1.98664306780854	0.40686185928594	-4.88284419506705	1.04566492955453e-06	1.38726163285242e-05
9430078K24Rik	9.44526602651372	1.5264319782465	1.04296594583701	1.46354920248282	0.1433171606476	NA
9430083A17Rik	179.525106005045	-0.431956064945892	0.263861460711275	-1.63705629378953	0.101618707704153	0.23054348225322
9430091E24Rik	1.44778811099258	-1.78238954968109	2.8288643085589	-0.630072479718579	0.528647164301831	NA
9530002B09Rik	0	NA	NA	NA	NA	NA
9530003J23Rik	0.379645813173009	-1.6313701304376	4.89056717707274	-0.333574833218846	0.738700411689144	NA
9530014B07Rik	0	NA	NA	NA	NA	NA
9530020I12Rik	0	NA	NA	NA	NA	NA
9530026F06Rik	0.183142075074235	-0.600323444295679	4.99617235868216	-0.120156672187752	0.904359039619389	NA
9530026P05Rik	8.6192026587198	-2.05153058739216	1.19075666210151	-1.72287978953779	0.0849102658606452	NA
9530027J09Rik	6.95163059900358	-1.22897731726473	1.3710297459735	-0.896389973211047	0.37004452058476	NA
9530036O11Rik	0	NA	NA	NA	NA	NA
9530051G07Rik	10.7545458760724	-1.17444166265646	0.990819817340889	-1.18532314564354	0.235889705520961	NA
9530052E02Rik	3.28764231989615	-0.043694434263405	1.72772624846135	-0.0252901374290734	0.979823540608161	NA
9530053A07Rik	1.93227049082832	0.140208672084857	2.39927223962073	0.0584380003942451	0.953399746539582	NA
9530059O14Rik	24.0305482769913	0.230138744757489	0.722292179812676	0.318622783396567	0.750012574578072	0.858311343308133
9530062K07Rik	6.65685928266757	-1.22285608961399	1.25245410743958	-0.976367982148184	0.328882142128238	NA
9530068E07Rik	6254.36302606096	0.0333391506150593	0.0713976757344534	0.466950083067919	0.640535591832307	0.781949019708262
9530077C05Rik	38.79097031357	-0.107921401228438	0.512990851520764	-0.21037685352186	0.833373556628426	0.910184797041694
9530080O11Rik	0	NA	NA	NA	NA	NA
9530082P21Rik	41.0946271403706	-0.125370153389607	0.496431358640276	-0.252542775970066	0.80062155484912	0.8892985783316
9530091C08Rik	43.5817570767003	-2.09080279806742	0.53407885893318	-3.91478292595926	9.04855785328293e-05	0.000730214061567953
9630001P10Rik	0	NA	NA	NA	NA	NA
9630013A20Rik	0.562787888247245	-2.20087072729811	4.2524191976241	-0.517557330313947	0.604767159301091	NA
9630013K17Rik	1.42774561645577	-1.75929050876901	2.79840091175912	-0.628677078175725	0.529560487477707	NA
9630014M24Rik	13.0041187833729	-1.56819644240465	0.9516058150144	-1.6479475195104	0.0993634409346622	NA
9630028B13Rik	0.350514306235661	2.33213246533749	4.98840677143502	0.467510484247579	0.64013469284739	NA
9630028H03Rik	0.315531502985824	2.25555762993057	4.99365157615726	0.451685023580735	0.651495908808202	NA
9630028I04Rik	0	NA	NA	NA	NA	NA
9830107B12Rik	0.366284150148471	-1.58437889901737	4.89403152189529	-0.323736962446821	0.746137184579077	NA
9830132P13Rik	0.49867357806006	0.820802484400321	4.61621715477972	0.177808464567237	0.858873399519663	NA
9830147E19Rik	0	NA	NA	NA	NA	NA
9830166K06Rik	0	NA	NA	NA	NA	NA
9930012K11Rik	181.341256810375	-0.157746074642729	0.247776322621854	-0.636647089493998	0.524354745115245	0.69469175740073
9930013L23Rik	0	NA	NA	NA	NA	NA
9930014A18Rik	126.11847436121	-0.40332099924463	0.292832325350844	-1.37731037296313	0.168416309554047	0.331476948284279
9930021D14Rik	0	NA	NA	NA	NA	NA
9930021J03Rik	759.975908797377	0.0967574106179593	0.130458498284828	0.741671963804999	0.458286110344524	0.640594461700965
9930022D16Rik	0.379645813173009	-1.6313701304376	4.89056717707274	-0.333574833218846	0.738700411689144	NA
9930104L06Rik	581.266143673031	-0.05221856013938	0.158677276832338	-0.329086566027694	0.74209025800194	0.853359329681512
9930111H07Rik	0	NA	NA	NA	NA	NA
9930111J21Rik1	18.0310023897985	-0.723404692039607	0.804270416445356	-0.899454558128406	0.36841059001016	0.559895575775794
9930111J21Rik2	0	NA	NA	NA	NA	NA
9930111J21Rik2_copy2	0.183142075074235	-0.600323444295679	4.99617235868216	-0.120156672187752	0.904359039619389	NA
A130010J15Rik	504.052637041625	-0.244428904742525	0.154969267128048	-1.57727341215699	0.114732627417735	0.251381813666359
A130022J15Rik	0	NA	NA	NA	NA	NA
A130040M12Rik	7.15229514463958	-0.436303361113479	1.19089351964275	-0.366366391215534	0.714091694897834	NA
A130077B15Rik	0	NA	NA	NA	NA	NA
A1bg	0.366284150148471	-1.58437889901737	4.89403152189529	-0.323736962446821	0.746137184579077	NA
A1cf	0	NA	NA	NA	NA	NA
A230001M10Rik	1.45446894250485	-1.79149422887616	3.04752864058204	-0.587851482351947	0.55663198469185	NA
A230009B12Rik	0.716798456384131	-0.0969795375362848	3.94715541076348	-0.024569475342124	0.980398367094738	NA
A230020J21Rik	1.84237423287862	-2.13962071440549	2.55622084493306	-0.837024985007318	0.402578524117762	NA
A230028O05Rik	0.505354409572329	0.796028187676205	4.59288695346856	0.173317609542957	0.862401782741226	NA
A230046K03Rik	1922.69337947032	-0.108007145588231	0.109951455798176	-0.98231664878077	0.325943874984421	0.519474732126662
A230050P20Rik	42.6565513850617	-0.697289574480689	0.510869429809529	-1.36490761394876	0.172282088887275	0.337061457582878
A230056J06Rik	5.65791519402157	1.26181024176697	1.35289006282072	0.9326775888472	0.350986459499418	NA
A230056P14Rik	45.3665539089479	0.35054272565895	0.479853361191708	0.730520517327174	0.465072076331844	0.646065351390187
A230057D06Rik	10.3449390207622	-0.65313577178604	1.00138100034405	-0.652235034978334	0.514249561953529	NA
A230065H16Rik	9.98569679558527	4.07563286422105	1.26613290048878	3.21896134493281	0.00128655827382291	NA
A230070E04Rik	0	NA	NA	NA	NA	NA
A230072C01Rik	179.294962689428	-0.58380986322489	0.245019906106216	-2.3827038076319	0.0171860158424208	0.0603309480193647
A230072E10Rik	3.07705922665984	-0.276284728573465	1.91876506363977	-0.143990910512708	0.885507647198702	NA
A230073K19Rik	6.79176873455421	-2.00688105385855	1.33507069200812	-1.5032020895013	0.132786938887139	NA
A230077H06Rik	0	NA	NA	NA	NA	NA
A230083G16Rik	4.47481238260278	0.0204922217492497	1.52103430047961	0.0134725572873591	0.989250779728338	NA
A230103J11Rik	0	NA	NA	NA	NA	NA
A230107C01Rik	0	NA	NA	NA	NA	NA
A230108P19Rik	7.53007648807686	-1.14799143375337	1.20810370211869	-0.950242459931295	0.341989068522886	NA
A2m	252.930106009225	3.48768692577343	0.241794201062219	14.4241959089663	3.64493015449468e-47	1.75211792526559e-44
A330008L17Rik	0.183142075074235	-0.600323444295679	4.99617235868216	-0.120156672187752	0.904359039619389	NA
A330009N23Rik	30.7632866003448	0.358799306438025	0.616886466976637	0.581629401268117	0.560816334476699	0.722811007193536
A330015K06Rik	0	NA	NA	NA	NA	NA
A330021E22Rik	0	NA	NA	NA	NA	NA
A330023F24Rik	3.63230532981933	-0.361589204617396	1.77841620827205	-0.20332091157037	0.838884211807782	NA
A330032B11Rik	0.556107056734975	-2.1850658865005	4.27230804340906	-0.511448581024354	0.609036984595287	NA
A330033J07Rik	1.36707442169281	4.31144329982497	3.04390567167277	1.41641816957344	0.156653107249751	NA
A330035P11Rik	12.3064031564016	0.192300293537416	0.916566467802166	0.209805071746223	0.833819814483571	NA
A330040F15Rik	6.26477489791919	0.50530196526438	1.28861294820526	0.39212857977886	0.6949632115117	NA
A330041J22Rik	0	NA	NA	NA	NA	NA
A330048O09Rik	4.63627117957804	-3.67503635355518	1.96958473085209	-1.86589401105139	0.0620561956769098	NA
A330049M08Rik	0	NA	NA	NA	NA	NA
A330049N07Rik	2.71160461171115	-0.74495513187609	1.94073626818161	-0.383851811340694	0.70108828426052	NA
A330050B17Rik	0	NA	NA	NA	NA	NA
A330050F15Rik	0	NA	NA	NA	NA	NA
A330069E16Rik	21.8211932712447	-0.50307201567401	0.723670068636346	-0.695167642655137	0.486950247765062	0.663483515024562
A330070K13Rik	1.05154291870698	3.92976775260309	3.64703611152752	1.07752367468529	0.281246379935563	NA
A330074K22Rik	6.94512374845177	-0.0916811302959063	1.24954816234039	-0.0733714258153832	0.941510555189	NA
A330076C08Rik	1.29962883916818	-1.47389506291902	3.16264413018644	-0.466032535513925	0.641192212156081	NA
A330076H08Rik	24.7269738648774	-0.653247801070289	0.645340234300557	-1.01225332987072	0.311416943217787	0.503638414056713
A330093E20Rik	0	NA	NA	NA	NA	NA
A330102I10Rik	0.189822906586505	-0.626409511999341	4.99432295714653	-0.125424310236684	0.90018764329271	NA
A3galt2	9.01460002896822	-0.330363905344273	1.05095511151514	-0.314346351927434	0.753257997311198	NA
A430005L14Rik	808.325241816388	-0.149740217024564	0.129955198938035	-1.15224491400273	0.249220446117451	0.434583803320406
A430033K04Rik	481.77918293407	-0.0237153373918139	0.163667977563556	-0.144899067886415	0.884790562388146	0.940970848097305
A430035B10Rik	0.379645813173009	-1.6313701304376	4.89056717707274	-0.333574833218846	0.738700411689144	NA
A430046D13Rik	51.2033129632208	-0.424571853693049	0.470476554552366	-0.9024293550547	0.366828833175556	0.558756585655096
A430078G23Rik	6.01593986696928	0.94963397433218	1.27110620725413	0.747092547351808	0.455007698519769	NA
A430078I02Rik	28.6031677339459	0.11439715050106	0.607053060240061	0.188446707534628	0.850526488194622	0.920691675044348
A430084P05Rik	0	NA	NA	NA	NA	NA
A430085M09Rik	0.350514306235661	2.33213246533749	4.98840677143502	0.467510484247579	0.64013469284739	NA
A430088P11Rik	12.9283771499727	0.487037082405075	0.885879817679205	0.549777828420335	0.58247176764211	NA
A430089I19Rik	0	NA	NA	NA	NA	NA
A430089I19Rik_copy2	0	NA	NA	NA	NA	NA
A430089I19Rik_copy3	0	NA	NA	NA	NA	NA
A430090L17Rik	4.96757252647667	-3.81619392259021	1.94200885035951	-1.96507545363851	0.0494055051434701	NA
A430093F15Rik	0.8716385597208	-0.761743084247512	3.36999980095661	-0.22603653686605	0.821173003306924	NA
A430105I19Rik	53.4522113305668	0.100986614792762	0.463587934571435	0.217837021332574	0.827556098299526	0.90664639471074
[truncated: 32,684 more rows]
