# Supplementary material for: Cell-specific alterations in Pitx1 regulatory landscape activation caused by the loss of a single enhancer
Source: Nat Commun. 2021 Dec 13;12:7235. doi: 10.1038/s41467-021-27492-1 (PMC8668926; doi:10.1038/s41467-021-27492-1)
Supplement: Supplementary file 10 — Supplementary Dataset S7 [file 41467_2021_27492_MOESM10_ESM.csv]

	baseMean	log2FoldChange	lfcSE	stat	pvalue	padj
0610005C13Rik	0.311310741919334	2.09518309051983	4.99726236800273	0.419266177404493	0.675021612272578	NA
0610007P08Rik	0.197172838567662	-0.78605077004169	4.99700491402249	-0.157304382038107	0.875004966888718	NA
0610007P14Rik	1203.92690367091	-0.0997227428288852	0.105379532782962	-0.946319842148783	0.343985475881659	0.583717377996568
0610007P22Rik	59.5906320614412	-0.345867651203201	0.437058385500379	-0.791353427087833	0.428737779324892	0.659013340367293
0610008F07Rik	0	NA	NA	NA	NA	NA
0610009B22Rik	491.155656611293	-0.17395393951141	0.157050606105088	-1.107629851457	0.26802170590083	0.50078809264033
0610009L18Rik	0	NA	NA	NA	NA	NA
0610009O20Rik	389.438820630683	0.526685524746649	0.176815390924168	2.97873121787533	0.00289444556271034	0.0189130210056552
0610010B08Rik	2.40757729787853	-1.51799708970272	2.25852290775729	-0.672119412421672	0.501507679110677	NA
0610010B08Rik_copy2	0	NA	NA	NA	NA	NA
0610010B08Rik_copy3	0	NA	NA	NA	NA	NA
0610010B08Rik_copy4	0	NA	NA	NA	NA	NA
0610010B08Rik_copy5	0	NA	NA	NA	NA	NA
0610010F05Rik	3.33753795351483	-0.188521671994587	1.84441340903062	-0.102212264924744	0.918588192742034	NA
0610010K06Rik	0	NA	NA	NA	NA	NA
0610010K14Rik	1482.76555746987	-0.192913477804137	0.0994745685009062	-1.93932460036134	0.0524618252191743	0.171740759246387
0610010O12Rik	3.26230321849702	0.42921305053773	1.77687834182612	0.241554551279308	0.809125342066061	NA
0610011F06Rik	478.828758067238	-0.229004770048703	0.157090931200511	-1.45778478934855	0.14489987217196	0.341549762423269
0610012G03Rik	1212.97686751688	-0.00742128642105857	0.114755796027835	-0.0646702535117132	0.948436547485799	0.978301092683045
0610030E20Rik	597.762179638188	0.412373892780127	0.141890848110129	2.90627548057266	0.00365759279577818	0.0226485865457169
0610031O16Rik	0	NA	NA	NA	NA	NA
0610037D15Rik	0	NA	NA	NA	NA	NA
0610037L13Rik	1229.32106526304	-0.122550061656283	0.106597114731459	-1.1496564608246	0.25028539357717	0.479778406034869
0610037P05Rik	0	NA	NA	NA	NA	NA
0610038B21Rik	24.4147412880625	-1.95827048174121	0.735882286908779	-2.66111919878832	0.0077881380533188	0.0412354149479992
0610038F07Rik	0	NA	NA	NA	NA	NA
0610039H22Rik	0.991064326303762	-3.10899497521481	3.51836548649787	-0.883647530975943	0.376886512339585	NA
0610039K10Rik	4.29227071313464	0.473978870927097	1.80717702863717	0.262275838734258	0.793108788089671	NA
0610040B10Rik	25.8342423751966	-0.814833262977518	0.66413592578468	-1.22690737143121	0.219857407668246	0.442102741176435
0610040F04Rik	0	NA	NA	NA	NA	NA
0610040J01Rik	111.330360183806	-0.0359276908212779	0.319150551802259	-0.112572861360861	0.910369201749092	0.962782819787142
0610043K17Rik	1.22385451477807	0.0609403338154386	3.02570245218022	0.0201408878693696	0.98393098294934	NA
100039707	0	NA	NA	NA	NA	NA
100042579	0	NA	NA	NA	NA	NA
1010001N08Rik	0.594118582435712	-2.3708654075845	4.35994358397859	-0.543783505891378	0.586590460415044	NA
1110001A07Rik	0	NA	NA	NA	NA	NA
1110001J03Rik	379.525348999505	-0.235786185996554	0.202974627404914	-1.16165349832708	0.245376241724303	0.474173874330537
1110002L01Rik	165.144790668024	-0.0695827228131291	0.263374894004471	-0.264196490998674	0.791628514816964	0.905717283761051
1110002N22Rik	0	NA	NA	NA	NA	NA
1110004E09Rik	398.05560122382	-0.13771323362403	0.173536789498362	-0.793567946152019	0.427446999108356	0.657922220861378
1110004F10Rik	4649.90555805214	-0.255423993660522	0.0743773300446932	-3.43416459702222	0.000594383150682312	0.00516704506122242
1110005A03Rik	33.2605801402882	-0.176852004553018	0.577590356580037	-0.306189330445498	0.759460495614944	0.887057057555938
1110005A23Rik	6.44800019858726	0.765275085840128	1.31278628221942	0.582939581411787	0.559933973796707	NA
1110006O24Rik	39.510672305146	-0.758266620858759	0.539621810474378	-1.40518156631247	0.159967294173124	0.363465946364164
1110007A13Rik	0	NA	NA	NA	NA	NA
1110007C09Rik	426.03201763293	-0.140375140549317	0.171300996484958	-0.819464821745176	0.41252126463255	0.645580145298767
1110008F13Rik	821.537847664382	0.0801823013785397	0.123081794114118	0.651455415934196	0.514752548251563	0.728976270664796
1110008L16Rik	518.039276333307	-0.00150198013137487	0.162039920571454	-0.00926919814622192	0.99260435581146	0.997257820993618
1110008P14Rik	312.595923155618	0.244660193473101	0.196625113272633	1.24429778781037	0.213389984931494	0.434505651697794
1110012D08Rik	12.6363931558595	-0.471046912326799	1.08447531947748	-0.434354663371922	0.664030914519287	0.832230990253308
1110012J17Rik	19.3091952952895	-0.0848135608489984	0.761769395203338	-0.111337579828026	0.911348656248819	0.963236466820755
1110012L19Rik	326.037932793237	-0.127790661795111	0.190148791653523	-0.672056133956208	0.501547961030677	0.719199932094707
1110013L07Rik	0	NA	NA	NA	NA	NA
1110014N23Rik	13.4294108444677	-0.898777558546465	0.928896167851264	-0.967575913921068	0.333256211195998	0.573006929645956
1110015O18Rik	0	NA	NA	NA	NA	NA
1110017D15Rik	8.75188496743321	0.404456937700437	1.20240443472669	0.336373458063942	0.736589261972929	0.874182435183786
1110018G07Rik	2.44250889609069	0.0662920418136054	2.0347994805442	0.0325791521216016	0.974010195200898	NA
1110018H23Rik	0	NA	NA	NA	NA	NA
1110018J18Rik	0	NA	NA	NA	NA	NA
1110019D14Rik	0	NA	NA	NA	NA	NA
1110020A21Rik	18.4380402825349	-0.342987459794663	0.81631351201955	-0.420166338967141	0.674363943110219	0.838296776358535
1110020G09Rik	0	NA	NA	NA	NA	NA
1110021J02Rik	0	NA	NA	NA	NA	NA
1110021L09Rik	0	NA	NA	NA	NA	NA
1110025L11Rik	0	NA	NA	NA	NA	NA
1110028C15Rik	31.8741898329059	-1.86349550909381	0.62434720560776	-2.98471025794024	0.00283847049169923	0.0186172674800778
1110028F11Rik	0	NA	NA	NA	NA	NA
1110028F18Rik	0	NA	NA	NA	NA	NA
1110032A03Rik	250.114635421387	-0.423834062010871	0.218391114365802	-1.94071111016429	0.0522933280137445	0.171382437846956
1110032F04Rik	11.8821761145825	0.776089875464703	1.01470897380986	0.764839865908321	0.444366905552402	0.672525684606064
1110034A24Rik	0	NA	NA	NA	NA	NA
1110034B05Rik	12.6998110131692	-0.929934903518088	0.938088246004443	-0.991308554902929	0.321534936930116	0.560813510293117
1110034G24Rik	212.393398414549	0.169159254311555	0.234638457765849	0.720935757600157	0.470949041374215	0.693428736747776
1110036E04Rik	0.311310741919334	2.09518309051983	4.99726236800273	0.419266177404493	0.675021612272578	NA
1110037F02Rik	2646.76217516049	0.522877424915318	0.0796541818089802	6.56434367964808	5.22625374910725e-11	2.55896073470361e-09
1110038B12Rik	340.934901341562	0.296591951759529	0.192115766086627	1.54381890565813	0.122632209985603	0.306621996796941
1110038D17Rik	0	NA	NA	NA	NA	NA
1110038F14Rik	1226.45753442466	-0.22647625815831	0.103541378691528	-2.18730193687137	0.0287204894401733	0.110481237604538
1110046J04Rik	5.93841435249636	-1.48422370704725	1.43402378498821	-1.03500633851722	0.300665951053709	NA
1110049B09Rik	0	NA	NA	NA	NA	NA
1110051M20Rik	871.250501648914	5.62517520826493e-05	0.120081917626372	0.000468444818292072	0.999626235125566	0.999829081358344
1110054O05Rik	0	NA	NA	NA	NA	NA
1110057K04Rik	56.525447770783	-2.45054277238153	0.501305110036057	-4.88832593827992	1.01697057862905e-06	2.04042658699971e-05
1110058D11Rik	0	NA	NA	NA	NA	NA
1110059E24Rik	823.617795638506	-0.543349687694889	0.137783146385274	-3.94351342634866	8.02964937339068e-05	0.00094308518891444
1110059G10Rik	47.6513448246975	0.291694203625906	0.479269689250458	0.608622264600322	0.54277484326916	0.749114393076449
1110065P20Rik	178.59489190747	-0.0387966732405863	0.26483734460621	-0.146492456712529	0.883532644352613	0.951343276199089
1190002F15Rik	7.35875595414761	-1.23899967170646	1.30528199165917	-0.949219923069298	0.342508770701024	NA
1190002N15Rik	4396.46823700335	0.0444271253517036	0.0719799277818925	0.61721547549093	0.537092609549358	0.745624522647162
1190003K10Rik	1.18303703140597	-3.36486178960912	3.63998316674193	-0.924416854548516	0.35526932273331	NA
1190005F20Rik	19.2946761821125	-1.51523463499929	0.80165552840063	-1.89013183508172	0.0587403303659463	0.185201122627132
1190005I06Rik	5.70795499296971	0.276127145369561	1.37102355103138	0.201402189744909	0.840384103124702	NA
1190007F08Rik	0.197172838567662	-0.78605077004169	4.99700491402249	-0.157304382038107	0.875004966888718	NA
1190007I07Rik	96.0898983071157	-0.202757296351391	0.350872237461952	-0.577866455944317	0.563354283812552	0.764537045263881
1200002N14Rik	0	NA	NA	NA	NA	NA
1200009I06Rik	0	NA	NA	NA	NA	NA
1200014J11Rik	1451.94378823911	0.0908759121976469	0.102679373979513	0.885045444626288	0.37613212162063	0.613391437849412
1200016B10Rik	0	NA	NA	NA	NA	NA
1300001I01Rik	0	NA	NA	NA	NA	NA
1300002E11Rik	0	NA	NA	NA	NA	NA
1300002K09Rik	0	NA	NA	NA	NA	NA
1300014I06Rik	0.313225056957575	2.09961615685353	4.99694341450911	0.420180094646878	0.674353894968721	NA
1300017J02Rik	3.56704232356193	0.662295633149316	1.90581394476371	0.347513268527076	0.728205752069262	NA
1300018I17Rik	47.1784817447363	-1.23718868410142	0.498304156313967	-2.48279824365323	0.013035489513504	0.0615065155779744
1500001A10Rik	0.996264459769214	-3.11596789639442	3.54767411883543	-0.878312886702593	0.379773944329602	NA
1500001M20Rik	0.511083647219722	0.645986915233025	4.78664060055113	0.134956218596952	0.89264649006257	NA
1500002O20Rik	22.7519643502747	-1.948779381171	0.756792079219508	-2.57505256024985	0.0100224855012685	0.0500346026695669
1500003O03Rik	0.39694574386805	-1.78881474363098	4.89227425992148	-0.365640732426905	0.714633176581642	NA
1500004A13Rik	244.478063458633	-0.0547348907718776	0.225448783779018	-0.242781929688865	0.808174334841492	0.914883539133425
1500009C09Rik	0.622621483838668	3.0924711038614	4.72682176054205	0.654238991974763	0.51295784413129	NA
1500009L16Rik	410.531241784846	-0.314346083104642	0.174368192293268	-1.8027719331743	0.0714240397651748	0.212798890890681
1500010J02Rik	0	NA	NA	NA	NA	NA
1500011B03Rik	240.054775249479	-0.604279546401067	0.227120756866355	-2.66060907306964	0.00779994593137877	0.0412657604605717
1500011K16Rik	105.323678268671	-0.181678600677159	0.327774064312972	-0.554279976538	0.579387251669695	0.776999681688783
1500012F01Rik	371.049322440594	-0.0104888260793627	0.17815277827161	-0.0588754561176227	0.953051307312581	0.979958952864979
1500012K07Rik	0	NA	NA	NA	NA	NA
1500015A07Rik	95.6063792141248	0.0932878762392222	0.342233010860933	0.272585850221006	0.785171590067982	0.903176375133041
1500015L24Rik	0.313225056957575	2.09961615685353	4.99694341450911	0.420180094646878	0.674353894968721	NA
1500015O10Rik	39.524219786538	-0.101972560162007	0.552374648900777	-0.184607603489646	0.853536821732335	0.938129648731417
1500017E21Rik	0.708256485787384	-0.347340635781688	3.83198451634933	-0.0906424945872676	0.927776665093771	NA
1500026H17Rik	0	NA	NA	NA	NA	NA
1500032L24Rik	1.10451647796095	-1.33982474547939	3.22330720147923	-0.41566771695373	0.677653167406945	NA
1600002D24Rik	1.93073949717649	-0.0780594819527257	2.44553265473332	-0.0319192147369783	0.974536475302234	NA
1600002H07Rik	414.663583479108	0.113445600039175	0.172556843932203	0.657439006497749	0.510898677493941	0.726269827350788
1600002K03Rik	51.5059786083318	0.0182993969909912	0.461973523278652	0.0396113544800564	0.968402974978742	0.986535204664635
1600010M07Rik	0	NA	NA	NA	NA	NA
1600012H06Rik	737.419027145296	-0.0107941417432718	0.142417829891725	-0.0757920672676884	0.939584527375984	0.974965225660634
1600012P17Rik	0	NA	NA	NA	NA	NA
1600014C10Rik	604.963642186216	-0.0166602029035567	0.14174852682648	-0.117533517113381	0.906437285282379	0.961556008035392
1600014C23Rik	3.51332233918323	-1.45538380876503	1.92228531101829	-0.757111236517786	0.448983222739091	NA
1600014K23Rik	0	NA	NA	NA	NA	NA
1600015I10Rik	0	NA	NA	NA	NA	NA
1600016N20Rik	1.58258284200675	-3.78444071223003	2.95618726616149	-1.28017624443122	0.200483158639613	NA
1600019K03Rik	0.394345677135324	-1.78020295567109	4.89291092803647	-0.363833100960512	0.715982643212803	NA
1600020E01Rik	0	NA	NA	NA	NA	NA
1600023N17Rik	9.66632641302482	-1.0644425866126	1.13378974729981	-0.938835960677579	0.347814972669528	0.587585970623135
1600025M17Rik	0	NA	NA	NA	NA	NA
1600027J07Rik	1.5118624887599	-1.93762905746842	3.13330346454958	-0.618398147319882	0.536312918771128	NA
1600027N09Rik	21.8158529077726	-0.158672995401982	0.709377636745578	-0.223679162103176	0.823006961379782	0.922230329522826
1600029I14Rik	0.596718649168438	-2.37666854388429	4.35244833927473	-0.546053246040439	0.585029336794818	NA
1600029O15Rik	5.63672029315641	-1.0030400070768	1.47498143264702	-0.680035683755512	0.496481866733439	NA
1700001C02Rik	0	NA	NA	NA	NA	NA
1700001C19Rik	0	NA	NA	NA	NA	NA
1700001D01Rik	2.17930149117518	-4.24586923254767	2.61931573754363	-1.62098412638463	0.105021043066025	NA
1700001F09Rik	0	NA	NA	NA	NA	NA
1700001G01Rik	0	NA	NA	NA	NA	NA
1700001G11Rik	0	NA	NA	NA	NA	NA
1700001G17Rik	18.7841970962356	-0.594439286993631	0.815564373348653	-0.728868629404327	0.466082025840811	0.689495544249854
1700001J03Rik	0.197172838567662	-0.78605077004169	4.99700491402249	-0.157304382038107	0.875004966888718	NA
1700001J11Rik	5.59067421123604	0.014921220855573	1.36832136900912	0.0109047634521548	0.991299430039062	NA
1700001K19Rik	4.8904871634319	-3.8744563372013	2.0384296877327	-1.90070639204179	0.0573404808422101	NA
1700001K23Rik	0.710170800825624	-0.343580424267692	3.82825710781324	-0.0897485238299341	0.928487055057615	NA
1700001L05Rik	67.7804199688241	0.334663569774168	0.413667534877778	0.809015795433516	0.418506060746642	0.650320420372068
1700001L19Rik	18.3330907250758	0.259379101103639	0.779587526328289	0.332713252000408	0.739350745294625	0.875876167912015
1700001O22Rik	55.1103074880572	-0.27054084119074	0.4605951019598	-0.587372379861635	0.556953639611273	0.759482195856576
1700001P01Rik	1.21674006627438	0.0680927170443579	3.00563472208137	0.0226550207661975	0.981925454845821	NA
1700003C15Rik	0	NA	NA	NA	NA	NA
1700003D09Rik	0	NA	NA	NA	NA	NA
1700003E16Rik	59.9027187698314	-0.209485153099112	0.440843956714123	-0.475191164376011	0.6346507242401	0.813503836627805
1700003E24Rik	0	NA	NA	NA	NA	NA
1700003E24Rik_copy2	0	NA	NA	NA	NA	NA
1700003F12Rik	3.73649584507816	-1.57366047740611	4.38747165498714	-0.358671371840629	0.719840947245081	NA
1700003G13Rik	0	NA	NA	NA	NA	NA
1700003G18Rik	6.27877080746792	-0.592901817421625	1.38554666179962	-0.427919054455758	0.668710053942534	NA
1700003H04Rik	0	NA	NA	NA	NA	NA
1700003I22Rik	0	NA	NA	NA	NA	NA
1700003L19Rik	0	NA	NA	NA	NA	NA
1700003M02Rik	2.54241790243498	0.658174484855513	2.42133572801741	0.271822893967053	0.785758200951644	NA
1700003M07Rik	1.73493816199779	0.229687793988484	2.60183600784662	0.0882791203195712	0.929654833726955	NA
1700003P14Rik	0	NA	NA	NA	NA	NA
1700006A11Rik	0	NA	NA	NA	NA	NA
1700006E09Rik	0	NA	NA	NA	NA	NA
1700006F04Rik	0.594118582435712	-2.3708654075845	4.35994358397859	-0.543783505891378	0.586590460415044	NA
1700006H21Rik	0	NA	NA	NA	NA	NA
1700007B14Rik	0	NA	NA	NA	NA	NA
1700007F19Rik	0	NA	NA	NA	NA	NA
1700007G11Rik	3.0670446949676	0.651356166801891	1.82993086539145	0.355945778674297	0.721881171536338	NA
1700007J10Rik	9.85912780986673	-1.11143105668628	1.08949719938255	-1.02013209149703	0.307665818736656	0.547138239526029
1700007K09Rik	0.313225056957575	2.09961615685353	4.99694341450911	0.420180094646878	0.674353894968721	NA
1700007K13Rik	6.70357880843262	0.337739527714639	1.41008499086945	0.239517142513794	0.810704605449082	NA
1700007L15Rik	0	NA	NA	NA	NA	NA
1700007P06Rik	0	NA	NA	NA	NA	NA
1700008C04Rik	0.197172838567662	-0.78605077004169	4.99700491402249	-0.157304382038107	0.875004966888718	NA
1700008F21Rik	0	NA	NA	NA	NA	NA
1700008J07Rik	79.0825428318149	-0.404692355240873	0.375552628392999	-1.07759159341412	0.281216055457412	0.516243552085506
1700008K24Rik	0	NA	NA	NA	NA	NA
1700008O03Rik	6.73272235414188	0.329913380942748	1.26638002971734	0.260516885295788	0.794465092279528	NA
1700008P02Rik	0	NA	NA	NA	NA	NA
1700009C05Rik	0	NA	NA	NA	NA	NA
1700009J07Rik	0.939675170872724	3.68544141155475	3.98469430801104	0.924899409258408	0.355018233944156	NA
1700009N14Rik	0	NA	NA	NA	NA	NA
1700010B08Rik	0	NA	NA	NA	NA	NA
1700010D01Rik	0	NA	NA	NA	NA	NA
1700010H22Rik	0.311310741919334	2.09518309051983	4.99726236800273	0.419266177404493	0.675021612272578	NA
1700010I02Rik	0	NA	NA	NA	NA	NA
1700010I14Rik	18.4136969986871	-0.344985372978732	0.800700995564696	-0.430854182634593	0.666574399681191	0.833260262751354
1700010J16Rik	0	NA	NA	NA	NA	NA
1700010K23Rik	0	NA	NA	NA	NA	NA
1700011A15Rik	0	NA	NA	NA	NA	NA
1700011B04Rik	0	NA	NA	NA	NA	NA
1700011C11Rik	0	NA	NA	NA	NA	NA
1700011E24Rik	0.311310741919334	2.09518309051983	4.99726236800273	0.419266177404493	0.675021612272578	NA
1700011F03Rik	0	NA	NA	NA	NA	NA
1700011F14Rik	0	NA	NA	NA	NA	NA
1700011H14Rik	0.311310741919334	2.09518309051983	4.99726236800273	0.419266177404493	0.675021612272578	NA
1700011I03Rik	0.712770867558351	-0.351585822846487	4.13812191712624	-0.0849626545296783	0.932291080683226	NA
1700011L22Rik	0.399545810600776	-1.79738519713626	4.89164432801052	-0.367439878415541	0.713290930039151	NA
1700011M02Rik	0	NA	NA	NA	NA	NA
1700012A03Rik	0	NA	NA	NA	NA	NA
1700012B07Rik	0	NA	NA	NA	NA	NA
1700012B09Rik	3.30229201012942	1.65406205877161	2.05341117002797	0.805519168744503	0.420520149329131	NA
1700012B15Rik	159.007264199724	-0.594287741542538	0.286599679506745	-2.07358131929994	0.0381182116047821	0.136084087873469
1700012C14Rik	8.00441096813871	1.23922084502634	1.16058748931007	1.06775306165244	0.285631916238423	0.521179558911348
1700012D01Rik	2.44182314439621	0.0705739952218492	2.0491635706857	0.0344403913047476	0.972525974959815	NA
1700012D14Rik	2.00734573558327	-1.14757762128386	2.35338183256812	-0.487629166420294	0.625812532613202	NA
1700012D16Rik	0.394345677135324	-1.78020295567109	4.89291092803647	-0.363833100960512	0.715982643212803	NA
1700012H19Rik	0	NA	NA	NA	NA	NA
1700012I11Rik	0.907343639393286	-0.926034938961254	3.46573505978509	-0.267197267819623	0.789317279667784	NA
1700012L04Rik	0	NA	NA	NA	NA	NA
1700012P22Rik	0	NA	NA	NA	NA	NA
1700013B16Rik	0	NA	NA	NA	NA	NA
1700013D24Rik	0	NA	NA	NA	NA	NA
1700013F07Rik	1.18303703140597	-3.36486178960912	3.63998316674193	-0.924416854548516	0.35526932273331	NA
1700013G24Rik	0	NA	NA	NA	NA	NA
1700013H16Rik	0	NA	NA	NA	NA	NA
1700015E13Rik	1.50214797352348	-1.9320948177495	2.85477443816617	-0.676794212501998	0.49853653068521	NA
1700015F17Rik	0.313225056957575	2.09961615685353	4.99694341450911	0.420180094646878	0.674353894968721	NA
1700015G11Rik	0	NA	NA	NA	NA	NA
1700016C15Rik	0.993664393036488	-3.11248101353566	3.51505267859839	-0.885472081965141	0.375902070525835	NA
1700016D06Rik	0	NA	NA	NA	NA	NA
1700016G22Rik	0	NA	NA	NA	NA	NA
1700016H13Rik	1.4488445030542	2.64988875099798	2.92391828990288	0.906280028463448	0.364787653577799	NA
1700016K19Rik	1.84701881026601	1.07506674016769	2.5443018226057	0.42253899699159	0.67263164264296	NA
1700016L04Rik	0	NA	NA	NA	NA	NA
1700016L21Rik	0	NA	NA	NA	NA	NA
1700016M24Rik	0	NA	NA	NA	NA	NA
1700016P04Rik	0	NA	NA	NA	NA	NA
1700017B05Rik	894.7391431226	0.42772688529055	0.135870917387616	3.14803854654429	0.00164370016769529	0.0121042800695768
1700017D01Rik	0	NA	NA	NA	NA	NA
1700017G19Rik	0.197172838567662	-0.78605077004169	4.99700491402249	-0.157304382038107	0.875004966888718	NA
1700017J07Rik	0	NA	NA	NA	NA	NA
1700017L05Rik	0	NA	NA	NA	NA	NA
1700017N19Rik	0	NA	NA	NA	NA	NA
1700018A04Rik	1.10451647796095	-1.33982474547939	3.22330720147923	-0.41566771695373	0.677653167406945	NA
1700018A14Rik	0	NA	NA	NA	NA	NA
1700018B08Rik	0	NA	NA	NA	NA	NA
1700018B24Rik	0	NA	NA	NA	NA	NA
1700018C11Rik	0	NA	NA	NA	NA	NA
1700018F24Rik	0	NA	NA	NA	NA	NA
1700018G05Rik	0	NA	NA	NA	NA	NA
1700018L02Rik	16.0648968786075	0.255421411661562	0.860786376932454	0.296730313706632	0.766672411808124	0.892238702456062
1700019A02Rik	0.822394389139055	1.64440057073209	3.92117481043876	0.419364259495509	0.674949940225492	NA
1700019B03Rik	0.594118582435712	-2.3708654075845	4.35994358397859	-0.543783505891378	0.586590460415044	NA
1700019B21Rik	0	NA	NA	NA	NA	NA
1700019C18Rik	0	NA	NA	NA	NA	NA
1700019D03Rik	31.9241715331669	-0.0647165371037215	0.665905499035661	-0.0971857676463725	0.92257887031219	0.967789893017521
1700019E08Rik	0	NA	NA	NA	NA	NA
1700019G17Rik	60.0348567866525	-0.0315785858831351	0.464237815254143	-0.0680224334285384	0.945767776348648	0.977529693514803
1700019G24Rik	0	NA	NA	NA	NA	NA
1700019L03Rik	8.98603001699112	-0.693193345391443	1.10217679149152	-0.62893117578114	0.529394114886725	0.739900829568054
1700019M22Rik	0	NA	NA	NA	NA	NA
1700019N12Rik	0.313225056957575	2.09961615685353	4.99694341450911	0.420180094646878	0.674353894968721	NA
1700019N19Rik	0	NA	NA	NA	NA	NA
1700019O17Rik	0	NA	NA	NA	NA	NA
1700020A23Rik	1.95541376850296	1.97356103760161	2.37865552634131	0.82969602607285	0.406710668839541	NA
1700020D05Rik	1.64533158992738	1.66261181148911	2.68031315451537	0.620305059760724	0.53505696437256	NA
1700020G17Rik	0	NA	NA	NA	NA	NA
1700020I14Rik	1314.55664663372	0.168466410997865	0.115369285495577	1.46023623422999	0.144225160146792	0.340428112491229
1700020L24Rik	3.80763271223442	1.49810617376282	1.712106153536	0.875007762029705	0.381569682321406	NA
1700020M21Rik	0	NA	NA	NA	NA	NA
1700020N01Rik	0	NA	NA	NA	NA	NA
1700020N15Rik	0	NA	NA	NA	NA	NA
1700020N18Rik	0	NA	NA	NA	NA	NA
1700021C14Rik	0.622621483838668	3.0924711038614	4.72682176054205	0.654238991974763	0.51295784413129	NA
1700021F05Rik	450.50467837114	-0.306682203714921	0.162474419378067	-1.88757223991853	0.0590833997539544	0.186005159072115
1700021F07Rik	0	NA	NA	NA	NA	NA
1700021K19Rik	467.361565486699	0.405291205576869	0.168407853291855	2.40660514135579	0.0161015684197136	0.0719099644283615
1700021N21Rik	0	NA	NA	NA	NA	NA
1700022A21Rik	0	NA	NA	NA	NA	NA
1700022A22Rik	0	NA	NA	NA	NA	NA
1700022E09Rik	0	NA	NA	NA	NA	NA
1700022H01Rik	1.32827790289333	1.2425665064474	3.15578049175307	0.393743008962305	0.6937707845025	NA
1700022H16Rik	0.199772905300388	-0.795588370252332	4.9963210972951	-0.1592348359442	0.873483858881875	NA
1700022I11Rik	4.15551579353995	-0.735277318139991	1.90465475608962	-0.386042308081892	0.699465335530761	NA
1700023C21Rik	0	NA	NA	NA	NA	NA
1700023D19Rik	0	NA	NA	NA	NA	NA
1700023E05Rik	0	NA	NA	NA	NA	NA
1700023F02Rik	0	NA	NA	NA	NA	NA
1700023F06Rik	0.311310741919334	2.09518309051983	4.99726236800273	0.419266177404493	0.675021612272578	NA
1700024B18Rik	0	NA	NA	NA	NA	NA
1700024F13Rik	1.92951093383273	-0.0857822450372382	2.27729813074739	-0.0376684299165894	0.969952047400987	NA
1700024G13Rik	0	NA	NA	NA	NA	NA
1700024I08Rik	0	NA	NA	NA	NA	NA
1700024N05Rik	0	NA	NA	NA	NA	NA
1700024P04Rik	0	NA	NA	NA	NA	NA
1700024P16Rik	0.82170863744457	1.65631235679494	3.63710713061352	0.455392788090778	0.648826682762458	NA
1700025B11Rik	0	NA	NA	NA	NA	NA
1700025C18Rik	0	NA	NA	NA	NA	NA
1700025F22Rik	0	NA	NA	NA	NA	NA
1700025F24Rik	1.89129351719335	-2.34065587963583	2.70893702446027	-0.864049573135495	0.387560658674532	NA
1700025G04Rik	561.37273652194	0.276860073435673	0.163879250135226	1.68941506143834	0.0911399166649336	0.250732269344069
1700025J12Rik	0	NA	NA	NA	NA	NA
1700025K23Rik	0	NA	NA	NA	NA	NA
1700025K24Rik	0	NA	NA	NA	NA	NA
1700025M24Rik	0	NA	NA	NA	NA	NA
1700025N23Rik	0	NA	NA	NA	NA	NA
1700026D08Rik	2.61897903345358	-1.67032706929703	2.23196225928952	-0.748367075807423	0.4542387759827	NA
1700026D11Rik	0	NA	NA	NA	NA	NA
1700026F02Rik	0	NA	NA	NA	NA	NA
1700026J04Rik	0	NA	NA	NA	NA	NA
1700026J14Rik	0	NA	NA	NA	NA	NA
1700026L06Rik	10.8823522625219	-0.0692862686887084	1.02510885057689	-0.0675891820168336	0.946112667206451	0.97756389047829
1700027A15Rik	0	NA	NA	NA	NA	NA
1700027D21Rik	0	NA	NA	NA	NA	NA
1700027F06Rik	0	NA	NA	NA	NA	NA
1700027F09Rik	0	NA	NA	NA	NA	NA
1700027H10Rik	0.712770867558351	-0.351585822846487	4.13812191712624	-0.0849626545296783	0.932291080683226	NA
1700027I24Rik	0	NA	NA	NA	NA	NA
1700027J07Rik	0	NA	NA	NA	NA	NA
1700028B04Rik	0	NA	NA	NA	NA	NA
1700028D13Rik	0	NA	NA	NA	NA	NA
1700028E10Rik	0	NA	NA	NA	NA	NA
1700028I16Rik	1.01888147601223	0.661456098944794	3.26165455392689	0.202797717541372	0.839293142007818	NA
1700028J19Rik	14.1290835457054	-0.597270834050167	0.948862213057069	-0.629460026789205	0.529047930399893	0.739861189208618
1700028K03Rik	0	NA	NA	NA	NA	NA
1700028M03Rik	0	NA	NA	NA	NA	NA
1700028P14Rik	0	NA	NA	NA	NA	NA
1700028P15Rik	0	NA	NA	NA	NA	NA
1700029B22Rik	0	NA	NA	NA	NA	NA
1700029F09Rik	16.9190348801885	0.312458613849062	0.800924814424611	0.39012227892269	0.696446129278428	0.852441760917152
1700029F12Rik	0	NA	NA	NA	NA	NA
1700029G01Rik	2.92126101183098	-1.08790957325335	2.05421890874167	-0.529597682420207	0.596390901560685	NA
1700029H14Rik	0	NA	NA	NA	NA	NA
1700029I01Rik	0.599318715901164	-2.38257821266605	4.78797591027162	-0.497617000861412	0.618754018634449	NA
1700029I15Rik	8.92625274232445	-0.463117133343871	1.15779113856146	-0.400000585528137	0.689156085514344	0.847729060519142
1700029J03Rik	0.399545810600776	-1.79738519713626	4.89164432801052	-0.367439878415541	0.713290930039151	NA
1700029J07Rik	74.1968231290825	-0.487543237350374	0.437126372515617	-1.11533704668655	0.264706015594656	0.497294861211813
1700029M20Rik	0.313225056957575	2.09961615685353	4.99694341450911	0.420180094646878	0.674353894968721	NA
1700029N11Rik	0	NA	NA	NA	NA	NA
1700029P11Rik	0	NA	NA	NA	NA	NA
1700030A11Rik	0	NA	NA	NA	NA	NA
1700030C10Rik	15.7199524693939	0.326597747377714	0.924823741282561	0.353145937759754	0.723979035314165	0.867753748495627
1700030F04Rik	0	NA	NA	NA	NA	NA
1700030F18Rik	0	NA	NA	NA	NA	NA
1700030J22Rik	56.077653717974	1.1956624199728	0.470380891970735	2.5419026163316	0.0110250886758958	0.0538925481894025
1700030K09Rik	458.079881079239	-0.21424220577609	0.168626671488365	-1.27051197705027	0.20390231927794	0.422314398003368
1700030L20Rik	0	NA	NA	NA	NA	NA
1700030M09Rik	0	NA	NA	NA	NA	NA
1700030N03Rik	0	NA	NA	NA	NA	NA
1700030O20Rik	0.39694574386805	-1.78881474363098	4.89227425992148	-0.365640732426905	0.714633176581642	NA
1700031A10Rik	0	NA	NA	NA	NA	NA
1700031F05Rik	0	NA	NA	NA	NA	NA
1700031F10Rik	0	NA	NA	NA	NA	NA
1700031M16Rik	0	NA	NA	NA	NA	NA
1700031P21Rik	0	NA	NA	NA	NA	NA
1700034E13Rik	0	NA	NA	NA	NA	NA
1700034G24Rik	0	NA	NA	NA	NA	NA
1700034H15Rik	6.6490016672314	0.651747683805646	1.28420323593477	0.507511323416999	0.611796093316449	NA
1700034I23Rik	0.197172838567662	-0.78605077004169	4.99700491402249	-0.157304382038107	0.875004966888718	NA
1700034J05Rik	0.199772905300388	-0.795588370252332	4.9963210972951	-0.1592348359442	0.873483858881875	NA
1700034K08Rik	0	NA	NA	NA	NA	NA
1700034O15Rik	0	NA	NA	NA	NA	NA
1700034P13Rik	2.6111788332554	-1.66528722054475	2.18859081139943	-0.760894732752683	0.446719944883271	NA
1700036G14Rik	0.197172838567662	-0.78605077004169	4.99700491402249	-0.157304382038107	0.875004966888718	NA
1700037C18Rik	77.5188295663264	-0.519379890897809	0.381353599706979	-1.36193782174047	0.173217508745793	0.38161014627891
1700037H04Rik	768.995812261876	0.0598606271873061	0.133819929459757	0.447322214478583	0.654642429821067	0.825955427454276
1700039E15Rik	0	NA	NA	NA	NA	NA
1700039E22Rik	0	NA	NA	NA	NA	NA
1700040F15Rik	0	NA	NA	NA	NA	NA
1700040F15Rik_copy2	0	NA	NA	NA	NA	NA
1700040I03Rik	3.15145113357256	-0.0302486281977306	1.86575853061072	-0.0162125096583796	0.987064855511548	NA
1700040L02Rik	12.3934311669303	0.0232023696347797	0.933000064642886	0.024868561658311	0.980159803637428	0.991355883473779
1700041A01Rik	0	NA	NA	NA	NA	NA
1700041B01Rik	0	NA	NA	NA	NA	NA
1700041C02Rik	2.91988950844201	-1.08047974151524	1.925464752177	-0.561152698481557	0.574693445657356	NA
1700041C23Rik	0	NA	NA	NA	NA	NA
1700041M19Rik	0	NA	NA	NA	NA	NA
1700042G07Rik	0	NA	NA	NA	NA	NA
1700042G15Rik	0	NA	NA	NA	NA	NA
1700042O10Rik	0	NA	NA	NA	NA	NA
1700044C05Rik	0	NA	NA	NA	NA	NA
1700044K03Rik	0	NA	NA	NA	NA	NA
1700045H11Rik	0.197172838567662	-0.78605077004169	4.99700491402249	-0.157304382038107	0.875004966888718	NA
1700045I19Rik	0	NA	NA	NA	NA	NA
1700046C09Rik	0	NA	NA	NA	NA	NA
1700047A11Rik	1.8172873455193	-0.927990757910616	2.52182308787511	-0.367984083567314	0.712885102260459	NA
1700047E10Rik	0.197172838567662	-0.78605077004169	4.99700491402249	-0.157304382038107	0.875004966888718	NA
1700047G03Rik	0	NA	NA	NA	NA	NA
1700047I17Rik2	0	NA	NA	NA	NA	NA
1700047I17Rik2_copy2	0	NA	NA	NA	NA	NA
1700047L14Rik	0	NA	NA	NA	NA	NA
1700047M11Rik	0	NA	NA	NA	NA	NA
1700048M11Rik	0.311310741919334	2.09518309051983	4.99726236800273	0.419266177404493	0.675021612272578	NA
1700048O20Rik	27.2678745266811	0.15277682153664	0.653155784388523	0.23390563964716	0.815058234848065	0.91828013869722
1700049E15Rik	4.63316997975547	1.527692190853	1.56149874448212	0.978349932237484	0.327901281962327	NA
1700049E17Rik1	0	NA	NA	NA	NA	NA
1700049E22Rik	0	NA	NA	NA	NA	NA
1700049G17Rik	228.193254763554	0.0762702012743014	0.23011534152824	0.331443356917346	0.740309619747514	0.876222255729589
1700049L16Rik	0	NA	NA	NA	NA	NA
1700051A21Rik	0	NA	NA	NA	NA	NA
1700052I22Rik	0	NA	NA	NA	NA	NA
1700052K11Rik	425.710865023757	-0.257346196545543	0.165904783243163	-1.5511680345488	0.120861420376442	0.303952011512129
1700052N19Rik	102.178832056564	0.0591536001387623	0.337858717417982	0.175083835606883	0.86101375939991	0.941493045939989
1700054A03Rik	1.30168931652861	-1.661019675208	3.04558460710632	-0.545386153887273	0.585487961314746	NA
1700054K19Rik	0	NA	NA	NA	NA	NA
1700054M17Rik	0	NA	NA	NA	NA	NA
1700054N08Rik	0.71085655252011	-0.355596342208479	4.14238635162189	-0.0858433550190823	0.931590941337769	NA
1700055C04Rik	0	NA	NA	NA	NA	NA
1700056E22Rik	16.559375692484	-0.722758729830432	0.826602576446332	-0.874372703914936	0.381915317442604	0.618958987179284
1700057G04Rik	0	NA	NA	NA	NA	NA
1700057H15Rik	0	NA	NA	NA	NA	NA
1700057H21Rik	0	NA	NA	NA	NA	NA
1700057K13Rik	0	NA	NA	NA	NA	NA
1700060C16Rik	0	NA	NA	NA	NA	NA
1700060C20Rik	0	NA	NA	NA	NA	NA
1700061F12Rik	0	NA	NA	NA	NA	NA
1700061G19Rik	6.02022072436859	-1.93321872362393	1.42823921125804	-1.35356788161633	0.175874279643735	NA
1700061I17Rik	0	NA	NA	NA	NA	NA
1700061J23Rik	0	NA	NA	NA	NA	NA
1700063A18Rik	0	NA	NA	NA	NA	NA
1700063D05Rik	0.199772905300388	-0.795588370252332	4.9963210972951	-0.1592348359442	0.873483858881875	NA
1700063O14Rik	0	NA	NA	NA	NA	NA
1700064J06Rik	0	NA	NA	NA	NA	NA
1700064M15Rik	0	NA	NA	NA	NA	NA
1700065D16Rik	7.87371333883199	-0.607099260495814	1.19076506879876	-0.509839662250302	0.610163796410524	NA
1700065I16Rik	0	NA	NA	NA	NA	NA
1700065I17Rik	0	NA	NA	NA	NA	NA
1700065J11Rik	0	NA	NA	NA	NA	NA
1700065J18Rik	0.313225056957575	2.09961615685353	4.99694341450911	0.420180094646878	0.674353894968721	NA
1700065L07Rik	0	NA	NA	NA	NA	NA
1700065O20Rik	0	NA	NA	NA	NA	NA
1700066B17Rik	0	NA	NA	NA	NA	NA
1700066B19Rik	0.7938914877361	-2.78880876659036	3.84952717743306	-0.724454884469731	0.468786515233912	NA
1700066J03Rik	0.199772905300388	-0.795588370252332	4.9963210972951	-0.1592348359442	0.873483858881875	NA
1700066M21Rik	347.179886386083	0.114422141705655	0.182876332969955	0.625680424839082	0.531524575327013	0.741406838539811
1700066N21Rik	0	NA	NA	NA	NA	NA
1700066O22Rik	0	NA	NA	NA	NA	NA
1700067G17Rik	0	NA	NA	NA	NA	NA
1700067K01Rik	7.25766349184775	-0.932667743903742	1.25685771852122	-0.74206310719171	0.458049101102782	NA
1700067P10Rik	0	NA	NA	NA	NA	NA
1700069L16Rik	0	NA	NA	NA	NA	NA
1700069P05Rik	0	NA	NA	NA	NA	NA
1700071K01Rik	0	NA	NA	NA	NA	NA
1700071M16Rik	3.42645877389076	-0.804899817586741	1.78587707587638	-0.450702810657756	0.652203756361716	NA
1700072B07Rik	0	NA	NA	NA	NA	NA
1700072I22Rik	0	NA	NA	NA	NA	NA
1700072O05Rik	0	NA	NA	NA	NA	NA
1700073E17Rik	2.17410135770973	-4.24266550528866	2.66348116914357	-1.59290238445834	0.111182091308462	NA
1700074H08Rik	0	NA	NA	NA	NA	NA
1700074H08Rik_copy2	0	NA	NA	NA	NA	NA
1700074P13Rik	0	NA	NA	NA	NA	NA
1700080E11Rik	0	NA	NA	NA	NA	NA
1700080N15Rik	0	NA	NA	NA	NA	NA
1700080O16Rik	0.197172838567662	-0.78605077004169	4.99700491402249	-0.157304382038107	0.875004966888718	NA
1700081H04Rik	0	NA	NA	NA	NA	NA
1700081L11Rik	211.827917912284	-1.19755299965282	0.242452801206613	-4.93932424658723	7.83937641626221e-07	1.61449664439094e-05
1700084C01Rik	1.82508754571748	-0.93627616894078	2.79735549246159	-0.334700459581877	0.73785105473051	NA
1700084D21Rik	0	NA	NA	NA	NA	NA
1700084E18Rik	14.1616558498871	-0.60343891586013	0.880199363231908	-0.685570725300719	0.492983847307738	0.712516093259654
1700084F23Rik	0	NA	NA	NA	NA	NA
1700084J12Rik	0.591518515702986	-2.36488872712093	4.81391633979938	-0.491260869568723	0.623241952131499	NA
1700084M14Rik	0	NA	NA	NA	NA	NA
1700085C21Rik	0	NA	NA	NA	NA	NA
1700086L19Rik	3.32053758464669	3.97266315015281	2.24182879204749	1.77206357784553	0.0763840040630775	NA
1700086O06Rik	119.467741363391	-0.71249834184359	0.311113692544079	-2.29015423916979	0.022012377087732	0.0909038508114084
1700088E04Rik	6.24712502768297	-1.22114794063078	1.35208757163702	-0.903157433177413	0.366442345863034	NA
1700091H14Rik	0	NA	NA	NA	NA	NA
1700092C02Rik	0	NA	NA	NA	NA	NA
1700092C10Rik	0	NA	NA	NA	NA	NA
1700092E19Rik	0	NA	NA	NA	NA	NA
1700092K14Rik	1.30428938326134	-1.66443671306364	3.00771804967769	-0.553388544262651	0.579997381577277	NA
1700092M07Rik	15.0462846403803	-0.619814380736284	0.866479723512343	-0.715324737460466	0.474408406324813	0.697323767825547
1700093K21Rik	0.599318715901164	-2.38257821266605	4.78797591027162	-0.497617000861412	0.618754018634449	NA
1700094C09Rik	0	NA	NA	NA	NA	NA
1700094D03Rik	103.496305001394	-0.256958979307362	0.328863679430595	-0.781354084927434	0.434594268161893	0.664194298671829
1700094J05Rik	0	NA	NA	NA	NA	NA
1700094M24Rik	0	NA	NA	NA	NA	NA
1700095A21Rik	0	NA	NA	NA	NA	NA
1700095B10Rik	0	NA	NA	NA	NA	NA
1700095J12Rik	0	NA	NA	NA	NA	NA
1700096J18Rik	0.594118582435712	-2.3708654075845	4.35994358397859	-0.543783505891378	0.586590460415044	NA
1700096K18Rik	74.4447155302433	-0.519138272632794	0.388455115404469	-1.33641765044658	0.181412800348393	0.393047777106475
1700096P03Rik	0	NA	NA	NA	NA	NA
1700097N02Rik	0	NA	NA	NA	NA	NA
1700099I09Rik	0.199772905300388	-0.795588370252332	4.9963210972951	-0.1592348359442	0.873483858881875	NA
1700100I10Rik	0	NA	NA	NA	NA	NA
1700100L14Rik	0.199772905300388	-0.795588370252332	4.9963210972951	-0.1592348359442	0.873483858881875	NA
1700101E01Rik	5.32486673958781	-1.27054185917179	1.45912025105235	-0.870758841332954	0.383885842771016	NA
1700101I11Rik	0	NA	NA	NA	NA	NA
1700101O22Rik	0	NA	NA	NA	NA	NA
1700102H20Rik	0	NA	NA	NA	NA	NA
1700102P08Rik	12.6436382381822	0.541653136367366	0.945616805073797	0.572804050711742	0.566777376095634	0.766923230264104
1700104L18Rik	0	NA	NA	NA	NA	NA
1700105P06Rik	1.13944807617311	2.23765324503888	3.46171627144225	0.646399955853867	0.518020368994802	NA
1700106J16Rik	6.65505895751937	-0.736519652968975	1.29569514387287	-0.568435913688381	0.569739010077473	NA
1700106N22Rik	1.42294166838397	-0.346871992301886	2.82102090478264	-0.122959738339342	0.902138980117089	NA
1700108F19Rik	4.9970984404496	0.367000628708167	1.48030077489797	0.247923013303471	0.804193973629561	NA
1700108J01Rik	0	NA	NA	NA	NA	NA
1700109F18Rik	1.22576882981631	0.0643110724572736	3.25347921987493	0.0197668612924922	0.984229353573516	NA
1700109G14Rik	2.01706025081969	-1.1516644079672	2.42049340359706	-0.47579737513671	0.634218740067205	NA
1700109G15Rik	0	NA	NA	NA	NA	NA
1700109H08Rik	14.523939233328	-2.06043750163393	0.94365891580727	-2.18345576682364	0.0290022629949203	0.111351204375386
1700109I08Rik	0	NA	NA	NA	NA	NA
1700109K24Rik	8.2629567151589	-1.20613760355146	1.17576066502298	-1.02583598808171	0.304968899521311	0.544174624981492
1700110C19Rik	2.30383966145776	-2.67407425472972	2.51518886193313	-1.0631703627514	0.28770470004907	NA
1700110I01Rik	0	NA	NA	NA	NA	NA
1700110I01Rik_copy2	0	NA	NA	NA	NA	NA
1700110I01Rik_copy3	0	NA	NA	NA	NA	NA
1700110I07Rik	0.199772905300388	-0.795588370252332	4.9963210972951	-0.1592348359442	0.873483858881875	NA
1700110K17Rik	0	NA	NA	NA	NA	NA
1700111N16Rik	0.791291421003373	-2.7844422137605	3.87948186298537	-0.717735592561269	0.472920332886328	NA
1700112E06Rik	9.11098470118312	0.899355777867981	1.09409910181354	0.822005772948026	0.411073611312226	0.644828113625802
1700112H15Rik	0	NA	NA	NA	NA	NA
1700112J05Rik	0	NA	NA	NA	NA	NA
1700112J16Rik	9.90350468553025	0.580037468342099	1.03407264163861	0.560925262874147	0.574848487251608	0.773104554887633
1700113A16Rik	0	NA	NA	NA	NA	NA
1700113B09Rik	0	NA	NA	NA	NA	NA
1700113H08Rik	0	NA	NA	NA	NA	NA
1700113I22Rik	2.58063531907435	2.45229819040363	2.28941592996094	1.07114577054833	0.284103890742965	NA
1700116B05Rik	0	NA	NA	NA	NA	NA
1700119H24Rik	0	NA	NA	NA	NA	NA
1700120C14Rik	0	NA	NA	NA	NA	NA
1700120E14Rik	0	NA	NA	NA	NA	NA
1700120G07Rik	0.197172838567662	-0.78605077004169	4.99700491402249	-0.157304382038107	0.875004966888718	NA
1700120K04Rik	12.7166399769093	-0.931015549910347	0.94756691350861	-0.982532775931382	0.325837444038015	0.565113568495206
1700121L16Rik	0	NA	NA	NA	NA	NA
1700121N20Rik	0	NA	NA	NA	NA	NA
1700122C19Rik	0	NA	NA	NA	NA	NA
1700122O11Rik	0	NA	NA	NA	NA	NA
1700123I01Rik	0	NA	NA	NA	NA	NA
1700123J17Rik	0	NA	NA	NA	NA	NA
1700123K08Rik	0	NA	NA	NA	NA	NA
1700123L14Rik	0	NA	NA	NA	NA	NA
1700123M08Rik	0.197172838567662	-0.78605077004169	4.99700491402249	-0.157304382038107	0.875004966888718	NA
1700123O12Rik	0	NA	NA	NA	NA	NA
1700123O20Rik	1427.41546375981	-0.143522735597397	0.101597432985514	-1.41266104250745	0.157755411403998	0.360489764863377
1700123O21Rik	0	NA	NA	NA	NA	NA
1700124L16Rik	3.54771112574613	-0.348399010578011	1.7130716406343	-0.203376789571398	0.838840539944633	NA
1700125D06Rik	0	NA	NA	NA	NA	NA
1700125G02Rik	0	NA	NA	NA	NA	NA
1700125G22Rik	0	NA	NA	NA	NA	NA
1700125H03Rik	1.44433012128324	2.65412057440515	2.95227727662361	0.899007893134127	0.368648456394885	NA
1700125H20Rik	4.9979271321893	0.357332402673306	1.53720067026019	0.232456574854879	0.816183411703061	NA
1700126H18Rik	0	NA	NA	NA	NA	NA
1700128A07Rik	0	NA	NA	NA	NA	NA
1700128F08Rik	0	NA	NA	NA	NA	NA
1700129C05Rik	0	NA	NA	NA	NA	NA
1810006J02Rik	0.313225056957575	2.09961615685353	4.99694341450911	0.420180094646878	0.674353894968721	NA
1810007C17Rik	0	NA	NA	NA	NA	NA
1810007D17Rik	0.197172838567662	-0.78605077004169	4.99700491402249	-0.157304382038107	0.875004966888718	NA
1810008A18Rik	0	NA	NA	NA	NA	NA
1810008I18Rik	0	NA	NA	NA	NA	NA
1810009A15Rik	0	NA	NA	NA	NA	NA
1810009J06Rik	0	NA	NA	NA	NA	NA
1810010D01Rik	2.53142971646662	-0.768400588843176	2.11053453474086	-0.364078661682512	0.715799270463954	NA
1810010H24Rik	40.1812992933315	-0.749423900035675	0.528632655889567	-1.41766478420552	0.156288656180788	0.358360409541896
1810011H11Rik	1.56612528478787	4.42244216036057	3.27514615644203	1.350303757181	0.176918567676515	NA
1810011O10Rik	450.111238942028	-0.199021673926679	0.16331916823161	-1.21860572816803	0.222993873886053	0.446259360285974
1810012K16Rik	4.17293267631752	0.134654300937242	1.61000451084926	0.0836359774335127	0.933345861279023	NA
1810013A23Rik	0	NA	NA	NA	NA	NA
1810013D10Rik	0.902829257622319	-0.923847442246028	3.76646282622271	-0.245282506391422	0.806237695976034	NA
1810013L24Rik	1168.25893719056	0.295869256390167	0.110150279346588	2.68605089469827	0.00723020746056286	0.0390336172761384
1810014B01Rik	171.620125416637	-0.334281846442341	0.271217731651411	-1.23252209362176	0.217754118754259	0.439408693424286
1810014F10Rik	4.8610292725494	-0.668664183946811	1.54597896575629	-0.432518293429497	0.665364759465394	NA
1810018F18Rik	0	NA	NA	NA	NA	NA
1810019D21Rik	0.313225056957575	2.09961615685353	4.99694341450911	0.420180094646878	0.674353894968721	NA
1810019J16Rik	3.91423965317298	-1.6695274335777	1.72380891986065	-0.968510728969113	0.332789363342484	NA
1810020D17Rik	0	NA	NA	NA	NA	NA
1810020O05Rik	0.622621483838668	3.0924711038614	4.72682176054205	0.654238991974763	0.51295784413129	NA
1810021B22Rik	25.5684349035484	-1.10509042665564	0.678178647176415	-1.62949752437158	0.103207738531637	0.273304589840135
1810022K09Rik	1241.28480037884	-0.757994126453654	0.106793584476699	-7.09774964636606	1.26804616659745e-12	8.40834020873385e-11
1810024B03Rik	46.0658222563211	-0.791540002140522	0.50213638179656	-1.57634465622372	0.114946395418865	0.294703898187485
1810026B05Rik	1256.77305771325	-0.425010871982952	0.105217716979087	-4.03934702429847	5.36002128778897e-05	0.000667160225442218
1810026J23Rik	2085.25937631875	0.0761056865084928	0.0859554863954309	0.885408130417354	0.375936548899848	0.61337015873133
1810029B16Rik	1.81605878217554	-0.937002978142958	2.5340861798582	-0.36975971282689	0.711561535521187	NA
1810030N24Rik	0.197172838567662	-0.78605077004169	4.99700491402249	-0.157304382038107	0.875004966888718	NA
1810030O07Rik	1157.60126379692	0.0631138678616344	0.108072007680124	0.583998291661625	0.559221461395328	0.761405874718064
1810031K17Rik	100.803434271229	-0.115028448040127	0.33418248706009	-0.34420848636345	0.730689500625064	0.871066240385587
1810032O08Rik	290.433922886003	-0.457301948693603	0.202729179227095	-2.25572830925014	0.0240876515142879	0.0971852941178105
1810034E14Rik	9.57289121087792	-0.835385758899763	1.13979291330551	-0.732927665322173	0.463602548561612	0.687378953826487
1810037I17Rik	842.992497103275	-0.390547747896884	0.129710817683726	-3.0109111550677	0.00260465051319377	0.017372560730084
1810041H14Rik	1.01956722770672	0.650284230401115	3.26082021753946	0.199423515256479	0.841931467383511	NA
1810041L15Rik	91.1903825113242	0.31929174058306	0.408870373905964	0.780911900103807	0.434854312517736	0.664194298671829
1810043G02Rik	684.150187556158	-0.114454610082806	0.133281621872642	-0.858742626887999	0.390482527146301	0.625785625701601
1810043H04Rik	321.090774667108	-0.0511923093879891	0.207016670386828	-0.247285927709744	0.804686948727347	0.912854062948524
1810044D09Rik	0	NA	NA	NA	NA	NA
1810046K07Rik	12.7365306286798	0.369604104868415	0.916125682044341	0.403442575743145	0.68662267107366	0.846066090484189
1810048J11Rik	16.8383141316148	0.441260895560439	0.881890896346829	0.500357694345561	0.61682323642524	0.802336839991206
1810049H13Rik	0	NA	NA	NA	NA	NA
1810053B01Rik	0.197172838567662	-0.78605077004169	4.99700491402249	-0.157304382038107	0.875004966888718	NA
1810053B23Rik	0	NA	NA	NA	NA	NA
1810055G02Rik	1349.20331079879	-0.00729674922459447	0.10011881400774	-0.0728808995283379	0.941900893485272	0.975890308347642
1810058I24Rik	1654.93780628193	0.0686498587452043	0.101275979313542	0.677849369717473	0.497867204660982	0.716046652608244
1810062G17Rik	5.26263233823363	-0.85613009209302	1.54537991398663	-0.553993283039673	0.579583442662483	NA
1810062O18Rik	11.9929260307708	-0.967935097523626	0.969544916545046	-0.99833961377761	0.318114704661868	0.557467947926772
1810063B05Rik	0	NA	NA	NA	NA	NA
1810063I02Rik	0	NA	NA	NA	NA	NA
1810064F22Rik	0	NA	NA	NA	NA	NA
1810065E05Rik	0	NA	NA	NA	NA	NA
2010000I03Rik	5.36897004138712	-0.54429772575688	1.46213712236696	-0.372261751261573	0.709697973513412	NA
2010001A14Rik	0	NA	NA	NA	NA	NA
2010001E11Rik	4.36681969645797	0.00201054183088576	1.5389774742379	0.00130641407333228	0.998957632677377	NA
2010001M06Rik	0.313225056957575	2.09961615685353	4.99694341450911	0.420180094646878	0.674353894968721	NA
2010003K11Rik	0.313225056957575	2.09961615685353	4.99694341450911	0.420180094646878	0.674353894968721	NA
2010005H15Rik	0.197172838567662	-0.78605077004169	4.99700491402249	-0.157304382038107	0.875004966888718	NA
2010009K17Rik	0	NA	NA	NA	NA	NA
2010010A06Rik	0.311310741919334	2.09518309051983	4.99726236800273	0.419266177404493	0.675021612272578	NA
2010012O05Rik	417.453171729483	-0.0329139578269364	0.177508864766301	-0.185421487936781	0.852898455705426	0.93767290979489
2010015L04Rik	3.25778883672605	0.430222499810833	1.82119664011088	0.236230668526075	0.813253682821905	NA
2010016I18Rik	1.02079579105047	0.665387281188728	3.51588926042184	0.189251489993998	0.849895713565342	NA
2010106C02Rik	0	NA	NA	NA	NA	NA
2010106E10Rik	0	NA	NA	NA	NA	NA
2010107E04Rik	1336.95337314785	-0.513250281855212	0.102820063681206	-4.99173277548772	5.98400080460265e-07	1.26588583544577e-05
2010107G12Rik	14.3763434038893	-0.638294467204161	0.903594093058604	-0.706395130410357	0.479942448329145	0.701119247022437
2010107G23Rik	220.319165682122	-0.0554263714001424	0.231290970388591	-0.239639149366794	0.810610012114175	0.915655289602634
2010107H07Rik	6.87686096002533	-0.807788783855126	1.28386700430509	-0.629184160934449	0.529228497094837	NA
2010109A12Rik	2.13119815417136	-0.347728287843756	2.1909221183324	-0.158713212548343	0.873894828023198	NA
2010109I03Rik	0.199772905300388	-0.795588370252332	4.9963210972951	-0.1592348359442	0.873483858881875	NA
2010111I01Rik	1209.27364651315	-0.812546258166712	0.106235043278289	-7.64857087729701	2.03225191388963e-14	1.78874458635035e-12
2010204K13Rik	4.33311666158956	-0.827427137817476	1.59658062596578	-0.518249516723879	0.604284190550709	NA
2010209O12Rik	9.74636140990403	-1.30717690737295	1.16275594596635	-1.12420573888064	0.260925755417038	0.492633956250223
2010300C02Rik	113.94082948863	-0.00835234446804172	0.325221323913826	-0.0256820320621253	0.979510955467831	0.990970751129092
2010305A19Rik	0	NA	NA	NA	NA	NA
2010308F09Rik	0	NA	NA	NA	NA	NA
2010310C07Rik	0	NA	NA	NA	NA	NA
2010315B03Rik	93.7566329851086	-0.447402830607059	0.393374389254885	-1.1373461080029	0.255393626807959	0.48609931260256
2010320M18Rik	176.972479724999	-0.166976065464589	0.263060974538837	-0.634742822485583	0.525596159895238	0.737240601059655
2010321M09Rik	0.596718649168438	-2.37666854388429	4.35244833927473	-0.546053246040439	0.585029336794818	NA
2200002D01Rik	18.6907167867005	-0.680986006504273	0.769747253433513	-0.884687802998563	0.376325035837975	0.613393095740251
2200002J24Rik	0	NA	NA	NA	NA	NA
2210009G21Rik	4.50507241718148	-1.92838625979947	1.64554860064948	-1.17188046529793	0.241245050987757	NA
2210010C04Rik	0	NA	NA	NA	NA	NA
2210010C17Rik	0	NA	NA	NA	NA	NA
2210011C24Rik	0	NA	NA	NA	NA	NA
2210012G02Rik	5.65040637851453	-1.00940641555046	1.40504931173257	-0.718413515541146	0.472502355727124	NA
2210013O21Rik	899.489262784578	-0.124627322038918	0.118889460032821	-1.04826215885339	0.294517839057008	0.531320836188023
2210015D19Rik	330.32661844735	-0.26722232882565	0.189247993058845	-1.41202199561799	0.15794348478519	0.360752287537629
2210016F16Rik	730.664358293366	-0.185676366334612	0.141498391408532	-1.31221538624089	0.1894474718489	0.404470078866545
2210016L21Rik	732.79209536883	-0.000686247546108805	0.131805314969774	-0.00520652407883684	0.995845813590596	0.999083335943107
2210018M11Rik	1569.06136376545	0.0705143164014068	0.0958896470788933	0.735369443412291	0.462114526173227	0.686649663737634
2210019I11Rik	0.399545810600776	-1.79738519713626	4.89164432801052	-0.367439878415541	0.713290930039151	NA
2210020M01Rik	0.197172838567662	-0.78605077004169	4.99700491402249	-0.157304382038107	0.875004966888718	NA
2210023G05Rik	0	NA	NA	NA	NA	NA
2210039B01Rik	3.77392967736601	0.464623073653127	1.67334885797249	0.277660615381831	0.781272896521079	NA
2210404E10Rik	0	NA	NA	NA	NA	NA
2210404J11Rik	60.9298126238721	-0.405333591612891	0.444870508878257	-0.911127133679734	0.362228391306272	0.601490311313402
2210404O09Rik	3.56772807525642	0.65880407869237	1.76193441569626	0.373909535351253	0.708471622001693	NA
2210406O10Rik	0	NA	NA	NA	NA	NA
2210407C18Rik	0	NA	NA	NA	NA	NA
2210408F21Rik	0	NA	NA	NA	NA	NA
2210408I21Rik	343.996772478154	0.148478564250954	0.187597189718793	0.791475418547166	0.42866661502479	0.659013340367293
2210409D07Rik	0	NA	NA	NA	NA	NA
2210409E12Rik	0	NA	NA	NA	NA	NA
2210414B05Rik	0	NA	NA	NA	NA	NA
2210416O15Rik	8.7756854396318	0.404326537222261	1.10948898836917	0.364425912704709	0.715539988352077	0.86358878613795
2210417A02Rik	0	NA	NA	NA	NA	NA
2210418O10Rik	0	NA	NA	NA	NA	NA
2210420H20Rik	0.394345677135324	-1.78020295567109	4.89291092803647	-0.363833100960512	0.715982643212803	NA
2300002M23Rik	0	NA	NA	NA	NA	NA
2300003K06Rik	0	NA	NA	NA	NA	NA
2300005B03Rik	0	NA	NA	NA	NA	NA
2300009A05Rik	179.19568946729	0.110453900743072	0.262451547952736	0.420854445724068	0.67386137150289	0.838047779681517
2310001H17Rik	0	NA	NA	NA	NA	NA
2310001K24Rik	0	NA	NA	NA	NA	NA
2310002D06Rik	0.596718649168438	-2.37666854388429	4.35244833927473	-0.546053246040439	0.585029336794818	NA
2310002F09Rik	8.64417576089074	0.237969393650997	1.13827773973304	0.209060921903654	0.834400680400887	0.9269262268757
2310002L09Rik	1.72262358002865	0.243344733048611	2.82199468763981	0.0862314639054596	0.931282419274568	NA
2310003C23Rik	0	NA	NA	NA	NA	NA
2310003H01Rik	33.8738826444154	-0.891055589811742	0.585216905842109	-1.52260739721718	0.127856958002871	0.314474523950176
2310003L22Rik	1.50734810698894	-1.93774910120724	2.90401678704969	-0.667265117009147	0.504602803841905	NA
2310003N18Rik	0	NA	NA	NA	NA	NA
2310004I24Rik	6.68037387315215	-0.742788450819085	1.31656719365056	-0.564185750944843	0.572627724109502	NA
2310005A03Rik	0.197172838567662	-0.78605077004169	4.99700491402249	-0.157304382038107	0.875004966888718	NA
2310005E10Rik	0	NA	NA	NA	NA	NA
2310005E17Rik	0.199772905300388	-0.795588370252332	4.9963210972951	-0.1592348359442	0.873483858881875	NA
2310005G13Rik	0	NA	NA	NA	NA	NA
2310005N01Rik	11.9997712414894	0.118069324925447	0.940875633667697	0.125488768866499	0.900136615900264	0.959743654487706
2310007B03Rik	0	NA	NA	NA	NA	NA
2310007F21Rik	0	NA	NA	NA	NA	NA
2310007L24Rik	0	NA	NA	NA	NA	NA
2310008H04Rik	0	NA	NA	NA	NA	NA
2310008N11Rik	0.199772905300388	-0.795588370252332	4.9963210972951	-0.1592348359442	0.873483858881875	NA
2310009A05Rik	0	NA	NA	NA	NA	NA
2310009B15Rik	345.616934057653	-0.336826929238502	0.187582533335628	-1.79561989727392	0.07255498921625	0.214941017781485
2310010G23Rik	43.2295556021325	-0.732932784175086	0.508320192336398	-1.44187225930628	0.149338413312536	0.347868165981801
2310010J17Rik	0.199772905300388	-0.795588370252332	4.9963210972951	-0.1592348359442	0.873483858881875	NA
2310011J03Rik	891.143922066082	-0.382416792380589	0.120226586173958	-3.18080055793369	0.00146868702248199	0.0110860005112002
2310014H01Rik	4.77885149415592	-2.73697035473754	1.79298872665788	-1.52648497675679	0.126889129072535	NA
2310015A10Rik	105.738379500676	-0.2266042600346	0.337578776730944	-0.671263348451575	0.502052779010389	0.719714439479072
2310015D24Rik	0	NA	NA	NA	NA	NA
2310016D03Rik	0	NA	NA	NA	NA	NA
2310020H05Rik	0	NA	NA	NA	NA	NA
2310021H06Rik	0	NA	NA	NA	NA	NA
2310021P13Rik	0	NA	NA	NA	NA	NA
2310022A10Rik	882.963420478124	0.0701709990973526	0.12546434534148	0.55929036178658	0.575963572096204	0.774181741713169
2310022B05Rik	3517.71828174266	0.0782227787415895	0.0715200421912616	1.09371829692722	0.274078547038874	0.507805973570208
2310022K01Rik	0	NA	NA	NA	NA	NA
2310028H24Rik	0	NA	NA	NA	NA	NA
2310030A07Rik	0	NA	NA	NA	NA	NA
2310030G06Rik	11.2805265697337	-0.167269461431341	1.00806816236838	-0.165930705557007	0.868211482904488	0.944127312671618
2310030N02Rik	39.0428062066379	-1.19658810362399	0.55261517979297	-2.16531891880399	0.0303632705220344	0.114965365128647
2310033P09Rik	544.232788530739	-0.293829875356326	0.148970563377098	-1.97240225649505	0.0485637044604552	0.163281377411721
2310034C09Rik	0	NA	NA	NA	NA	NA
2310034G01Rik	26.2508379981329	-0.0727851002675941	0.707933628980554	-0.102813452120373	0.918111028598077	0.967026668292652
2310034O05Rik	0.313225056957575	2.09961615685353	4.99694341450911	0.420180094646878	0.674353894968721	NA
2310035C23Rik	1152.14005349459	0.167515092530993	0.110130191711062	1.52106420526795	0.12824372596015	0.314857554050215
2310035K24Rik	0	NA	NA	NA	NA	NA
2310036O22Rik	2056.93930085536	-0.181511586475984	0.0949720727722371	-1.9112101186976	0.0559775840512499	0.179436491516547
2310037I24Rik	0	NA	NA	NA	NA	NA
2310039D24Rik	0	NA	NA	NA	NA	NA
2310039H08Rik	344.288857693879	-0.0851849466962859	0.182627397437401	-0.466441223450521	0.64089970998135	0.817686282268699
2310039L15Rik	0	NA	NA	NA	NA	NA
2310040G24Rik	14.3225255868536	-0.8998274858782	0.883134368282888	-1.01890212655609	0.308249434033047	0.547646724410605
2310043J07Rik	0	NA	NA	NA	NA	NA
2310043L19Rik	0	NA	NA	NA	NA	NA
2310043O21Rik	0	NA	NA	NA	NA	NA
2310044G17Rik	0.399545810600776	-1.79738519713626	4.89164432801052	-0.367439878415541	0.713290930039151	NA
2310044H10Rik	30.6472134181304	-0.480796017229495	0.615710609273737	-0.780879864643909	0.434873155732109	0.664194298671829
2310045N01Rik	536.280851430448	0.105162742562218	0.148766208443032	0.706899393772537	0.479629000747897	0.700987834226332
2310045n01rik-mef2b	0	NA	NA	NA	NA	NA
2310046A06Rik	0	NA	NA	NA	NA	NA
2310046O06Rik	0	NA	NA	NA	NA	NA
2310047M10Rik	105.154698322412	0.183889183425741	0.338212467025928	0.543709062657479	0.586641695036828	0.781783592691922
2310050B05Rik	0	NA	NA	NA	NA	NA
2310050C09Rik	0	NA	NA	NA	NA	NA
2310057J16Rik	0.399545810600776	-1.79738519713626	4.89164432801052	-0.367439878415541	0.713290930039151	NA
2310057J18Rik	0	NA	NA	NA	NA	NA
2310057M21Rik	600.333222921021	-0.211636251865583	0.150707618570645	-1.40428369761797	0.160234386831704	0.36362265369712
2310057N15Rik	0	NA	NA	NA	NA	NA
2310061C15Rik	0.39694574386805	-1.78881474363098	4.89227425992148	-0.365640732426905	0.714633176581642	NA
2310061F22Rik	0	NA	NA	NA	NA	NA
2310061I04Rik	5.19495703071175	0.23996212681005	1.42546464944083	0.168339584502625	0.866316134255089	NA
2310061N02Rik	0	NA	NA	NA	NA	NA
2310065F04Rik	0.311310741919334	2.09518309051983	4.99726236800273	0.419266177404493	0.675021612272578	NA
2310067B10Rik	2230.10381963084	0.442362069337629	0.0891070236087727	4.96439058810711	6.89171241422761e-07	1.42727943234151e-05
2310068J16Rik	21.6106062951425	-0.733176964527318	0.7161671264735	-1.02375121312476	0.305952799150135	0.545009521868816
2310069B03Rik	0	NA	NA	NA	NA	NA
2310069G16Rik	0	NA	NA	NA	NA	NA
2310075C17Rik	0	NA	NA	NA	NA	NA
2310079F23Rik	13.6556745034758	-0.381082702351893	0.911522582636289	-0.418072694644309	0.675893968232032	0.839446002708471
2310079G19Rik	0	NA	NA	NA	NA	NA
2310081J21Rik	0	NA	NA	NA	NA	NA
2310081J21Rik_copy2	0	NA	NA	NA	NA	NA
2400003C14Rik	437.385229006735	-0.809670441490682	0.182073583680857	-4.4469407649486	8.71018435092797e-06	0.000137018612762949
2400006E01Rik	0	NA	NA	NA	NA	NA
2410001C21Rik	1.42102735334573	-0.350111246143817	2.64879904648828	-0.132177352830139	0.894844013761727	NA
2410002F23Rik	7194.46217145342	-0.534185068379583	0.0623200159762906	-8.57164524127868	1.02016946290468e-17	1.34689695071174e-15
2410002I01Rik	28.796790109578	-0.511901378516014	0.70312039419287	-0.728042285139004	0.466587701983507	0.689803345444577
2410003K15Rik	0	NA	NA	NA	NA	NA
2410003L11Rik	1.62080025864612	-0.672918666905914	2.52694804597166	-0.266296993315176	0.790010488515897	NA
2410004A20Rik	0	NA	NA	NA	NA	NA
2410004B18Rik	583.800329703633	-0.0859616581802396	0.149455182045407	-0.575166795850028	0.565178496716922	0.765810907262268
2410004I01Rik	0	NA	NA	NA	NA	NA
2410004P03Rik	13.8624189172346	-0.415641085593036	0.945682862867164	-0.439514240887137	0.660288965546481	0.829993460511698
2410006H16Rik	495.820531025924	0.532519887246463	0.16225790736395	3.28193488932409	0.00103097408122598	0.00827184684703665
2410012E07Rik	0.197172838567662	-0.78605077004169	4.99700491402249	-0.157304382038107	0.875004966888718	NA
2410015M20Rik	93.6485775553261	-0.269674084729562	0.346035446310534	-0.779325030440825	0.435788273614977	0.665084240060343
2410016O06Rik	753.751907695381	-0.0932121021628133	0.1290257309378	-0.722430336067993	0.470029941422834	0.692667855858348
2410017I17Rik	0	NA	NA	NA	NA	NA
2410017P07Rik	11.5455461209513	-1.63734699452345	1.02591594542567	-1.59598552086456	0.110492026049963	0.287244301898875
2410018L13Rik	224.808200337795	-0.151596882570331	0.227642554036347	-0.665942636305715	0.505447766821549	0.721838456406521
2410021H03Rik	8.53153565866789	-1.53947858985874	1.18590517684576	-1.29814644536203	0.194237016913671	0.410429089611669
2410022M11Rik	122.646047039312	-0.466208815267891	0.338348870657284	-1.377893812272	0.168236075675744	0.374316408518993
2410025L10Rik	0	NA	NA	NA	NA	NA
2410042D21Rik	22.6585291481279	-1.82319357402704	0.754178414910483	-2.4174565831925	0.0156293984228105	0.0704609495360059
2410066E13Rik	0	NA	NA	NA	NA	NA
2410089E03Rik	1019.81555358289	0.0497709977571471	0.112278897953428	0.443280070114258	0.657563169451512	0.82808606597509
2410091C18Rik	6.09518622160134	0.0722087820042021	1.32860569962729	0.0543492941694128	0.95665687649176	NA
2410124H12Rik	0.908029391087772	-0.934977027356372	3.4650307826153	-0.269832242774674	0.7872893164077	NA
2410127L17Rik	1264.01831956866	-0.171968939984642	0.126959419536448	-1.35451895269002	0.175570870960433	0.385198216933493
2410129H14Rik	0	NA	NA	NA	NA	NA
2410131K14Rik	937.002210559998	0.186043038702363	0.119817964489084	1.5527140650041	0.120491460630483	0.303372591238371
2410137M14Rik	2.79932290828113	-1.80445303520677	2.15601939156447	-0.83693729391618	0.402627816041267	NA
2410141K09Rik	0.596718649168438	-2.37666854388429	4.35244833927473	-0.546053246040439	0.585029336794818	NA
2500002B13Rik	6.15574708061953	-0.864671165913611	1.39649417995212	-0.619172767295926	0.535802550040128	NA
2500003M10Rik	0	NA	NA	NA	NA	NA
2500004C02Rik	2.2427359907903	0.330396920567873	2.10779693955027	0.156749881531932	0.875441973181277	NA
2510002D24Rik	525.457661321621	-0.377750945082126	0.157702492062624	-2.39533909795237	0.0166050004745332	0.0737130417342908
2510003B16Rik	0	NA	NA	NA	NA	NA
2510003E04Rik	20.8719610579968	-1.43937520865546	0.786769358562605	-1.82947542757021	0.0673284171378072	0.203859304633826
2510006D16Rik	140.618600572659	-0.441349621849494	0.283134607663371	-1.55879786470409	0.11904422977138	0.301216123482101
2510009E07Rik	1584.33653065883	0.284614499737837	0.0996024870652627	2.85750394517105	0.00426987326264941	0.0257813866618198
2510039O18Rik	2045.33557165058	0.0425640768555549	0.0866850133023663	0.4910200187325	0.62341228881721	0.806236443218498
2510049J12Rik	0	NA	NA	NA	NA	NA
2610001J05Rik	1184.54203483166	-0.254103369224644	0.107580516286672	-2.36198317311966	0.018177467249389	0.0789862498432899
2610002M06Rik	477.68013702433	0.307610157436575	0.162870987695722	1.88867373980231	0.0589355594556954	0.185697872932318
2610005L07Rik	27.5633397594226	-0.608839615564227	0.68414404518016	-0.889928984770885	0.373504019247778	0.611425211183095
2610008E11Rik	1996.95149056083	0.110790285236318	0.0898531586461116	1.23301492018403	0.217570197652972	0.439329579775297
2610015P09Rik	154.850437114762	-0.965087970709612	0.274880176844926	-3.51094059159481	0.000446524175982123	0.0040782909142975
2610016A17Rik	0	NA	NA	NA	NA	NA
2610017I09Rik	0.7938914877361	-2.78880876659036	3.84952717743306	-0.724454884469731	0.468786515233912	NA
2610018G03Rik	32.4786802171897	-1.51233866348099	0.622793511878129	-2.42831473776967	0.0151691728424202	0.0689325626370214
2610019F03Rik	0	NA	NA	NA	NA	NA
2610020C07Rik	0	NA	NA	NA	NA	NA
2610020H08Rik	325.622920981309	-0.168738365979829	0.193339006324353	-0.872759042201484	0.382794428457127	0.619636695522226
2610021K21Rik	5.44229046136669	-0.933196832389873	1.46196905806073	-0.638315036316666	0.523268625945419	NA
2610024G14Rik	16.0091890067195	0.156318800194903	0.917272197085358	0.170417026365356	0.864682182891702	0.942993984690582
2610027K06Rik	2.21300452604359	-1.35119268297907	2.33843198227985	-0.577819963641502	0.56338567552828	NA
2610028E06Rik	2.56116118121333	0.646786899475802	2.18807905142902	0.295595764263356	0.767538808788496	NA
2610028H24Rik	0.394345677135324	-1.78020295567109	4.89291092803647	-0.363833100960512	0.715982643212803	NA
2610029G23Rik	0	NA	NA	NA	NA	NA
2610034M16Rik	0	NA	NA	NA	NA	NA
2610035D17Rik	644.259401050674	-0.268224502564711	0.141049213216484	-1.90163770820214	0.0572185346412669	0.182072406227763
2610035F20Rik	7.22574847427773	0.353369683683091	1.24906596493564	0.282907143099764	0.77724801878296	NA
2610037D02Rik	0.596718649168438	-2.37666854388429	4.35244833927473	-0.546053246040439	0.585029336794818	NA
2610042L04Rik	0	NA	NA	NA	NA	NA
2610042L04Rik_copy2	11.8435872914219	-0.301461231325107	0.96974548164921	-0.31086634279793	0.755902232169831	0.88505735036426
2610044O15Rik	0	NA	NA	NA	NA	NA
2610044O15Rik8	337.477801427182	-0.177687425578101	0.197315747002649	-0.900523289586796	0.367841836991375	0.606588295259447
2610100L16Rik	0.199772905300388	-0.795588370252332	4.9963210972951	-0.1592348359442	0.873483858881875	NA
2610101N10Rik	0	NA	NA	NA	NA	NA
2610110G12Rik	0	NA	NA	NA	NA	NA
2610203C20Rik	0	NA	NA	NA	NA	NA
2610203C22Rik	0.39694574386805	-1.78881474363098	4.89227425992148	-0.365640732426905	0.714633176581642	NA
2610206C17Rik	5.83057884821405	0.522073983111209	1.46199305088765	0.357097445021529	0.721018857134543	NA
2610301B20Rik	722.497640261464	-0.152195892542522	0.131648521673292	-1.15607749033614	0.247649462298684	0.476635767149635
2610305D13Rik	31.4873794542629	-0.42601680782282	0.608086835221094	-0.700585480802136	0.483561742015819	0.704198097221579
2610306M01Rik	119.515029500341	-0.0362213756980773	0.307729206697572	-0.117705355584511	0.906301123140615	0.961556008035392
2610307P16Rik	0.197172838567662	-0.78605077004169	4.99700491402249	-0.157304382038107	0.875004966888718	NA
2610316D01Rik	0	NA	NA	NA	NA	NA
2610318N02Rik	1141.98532948757	-0.320856458277326	0.107577876885605	-2.98255057234968	0.00285857417176457	0.0187282836853711
2610507B11Rik	5582.00809663889	0.633986058507564	0.0704733246533996	8.99611394276658	2.33848576857957e-19	3.71819237204151e-17
2610507I01Rik	0	NA	NA	NA	NA	NA
2610524H06Rik	688.760318353039	-0.359949390875897	0.134830354239161	-2.66964655627486	0.00759311281019723	0.0404318902140391
2610528A11Rik	0	NA	NA	NA	NA	NA
2610528E23Rik	41.5662476754729	-1.26974025589591	0.540465084132628	-2.34934742904562	0.018806349672922	0.0810284069386648
2610528J11Rik	0.622621483838668	3.0924711038614	4.72682176054205	0.654238991974763	0.51295784413129	NA
2700007P21Rik	40.1427631954397	-1.30689440598151	0.539311178659634	-2.42326593197934	0.0153816621092157	0.0695774357935063
2700023E23Rik	0	NA	NA	NA	NA	NA
2700029M09Rik	1142.58514310938	-0.285717297271115	0.107304723244599	-2.66267214183878	0.00775229061421424	0.0410871402553355
2700038G22Rik	0.596718649168438	-2.37666854388429	4.35244833927473	-0.546053246040439	0.585029336794818	NA
2700046A07Rik	2.35427382740925	0.975070891568986	2.07268962650802	0.470437483306048	0.638042489474183	NA
2700046G09Rik	31.1012912625442	-0.698220418541729	0.607910385056319	-1.14855813571443	0.250738227998702	0.480329858455344
2700049A03Rik	938.54460363239	-0.287123381091106	0.129472255124809	-2.21764408764119	0.026579109331424	0.104472432132846
2700050L05Rik	0	NA	NA	NA	NA	NA
2700054A10Rik	0	NA	NA	NA	NA	NA
2700060E02Rik	2776.25326160449	0.156983663565792	0.0757103200770176	2.07347774261287	0.0381278404043946	0.136084087873469
2700062C07Rik	478.411183194636	-0.245694024275333	0.158979249645196	-1.54544712485223	0.122238149110718	0.305893268454043
2700069I18Rik	0	NA	NA	NA	NA	NA
2700070H01Rik	0	NA	NA	NA	NA	NA
2700078K21Rik	0	NA	NA	NA	NA	NA
2700081O15Rik	2108.42461982451	0.140438657825305	0.0973355537642491	1.44283000809194	0.149068363668777	0.347677270279212
2700086A05Rik	0	NA	NA	NA	NA	NA
2700089I24Rik	0	NA	NA	NA	NA	NA
2700094K13Rik	3026.7754634235	-0.0870910631761055	0.0747257039662438	-1.16547665065086	0.243826106266015	0.4719801850184
2700097O09Rik	547.224621917681	-0.51365358493948	0.157649297856367	-3.25820407654124	0.00112119744991712	0.00886585384594889
2700099C18Rik	266.82554256165	-0.292848676726857	0.208877550434267	-1.40201125548442	0.16091188564237	0.364547886164199
2810001G20Rik	309.661895040112	-0.408625862285743	0.197338495989769	-2.07068499349933	0.0383882435147482	0.136749447567473
2810002D19Rik	235.549642751513	-0.192724078392277	0.21912374164341	-0.879521666373813	0.379118490780424	0.615843691439101
2810002N01Rik	61.7395317930206	-2.21756933360254	0.468359692689482	-4.73475700026298	2.19317705699109e-06	4.06907266521045e-05
2810004N23Rik	1292.78716501397	-0.0892762936522266	0.10147344249507	-0.879799595412015	0.378967883891623	0.615734325799959
2810006K23Rik	266.434629979067	-0.193671495246075	0.208951557392357	-0.926872705152468	0.353992630345328	0.594355515489538
2810007J24Rik	0	NA	NA	NA	NA	NA
2810013P06Rik	597.730691366084	-0.363962812392542	0.142202167477322	-2.55947443593351	0.0104830565664642	0.0517918334274329
2810021J22Rik	569.490438521659	0.146325368081015	0.161303996284008	0.907140377498023	0.364332568171794	0.603765079703013
2810025M15Rik	313.286679547101	0.0312276896593824	0.196429030828671	0.15897695736543	0.873687028289369	0.946254309478862
2810026P18Rik	0	NA	NA	NA	NA	NA
2810029C07Rik	10.3155364832282	-0.443518739053342	1.03290122235861	-0.429391242311219	0.66763852602857	0.834167375106419
2810032G03Rik	120.290401839696	-0.189514234024332	0.305020094627342	-0.621317209464089	0.534390932746609	0.743607093077339
2810046L04Rik	17.7165549966079	-0.878787239717575	0.85440788723138	-1.02853362293412	0.30369888318928	0.54243210360187
2810047C21Rik1	0	NA	NA	NA	NA	NA
2810049E08Rik	0	NA	NA	NA	NA	NA
2810055F11Rik	0.705656419054657	-0.33913065893645	4.15396191787707	-0.0816402907973135	0.934932760793464	NA
2810055G20Rik	186.835718488653	-2.0723091900819	0.287029433506983	-7.21984907527429	5.20453038989119e-13	3.63015994694911e-11
2810403A07Rik	3068.37570896295	-0.437566344231944	0.0780105144375269	-5.60906882087491	2.03418126824468e-08	6.09503383290459e-07
2810403D21Rik	13.0001335691202	-1.13779558122672	0.941222934981844	-1.20884812613355	0.226721198350496	0.450547824218356
2810404M03Rik	1.53325094165917	0.642181570165543	2.95996994655098	0.216955435954283	0.828243074678814	NA
2810405F15Rik	0.199772905300388	-0.795588370252332	4.9963210972951	-0.1592348359442	0.873483858881875	NA
2810407C02Rik	0	NA	NA	NA	NA	NA
2810408A11Rik	585.806313256503	-0.525807842868754	0.144835089772079	-3.63038987096425	0.000282993434127402	0.00277127411287542
2810408I11Rik	0	NA	NA	NA	NA	NA
2810410L24Rik	138.61841018807	-0.326012972474926	0.313882419803108	-1.03864680500242	0.298969029349307	0.536480741117765
2810417H13Rik	4916.79434778254	-0.298365842204787	0.0867007494219289	-3.44132944863937	0.000578863265435081	0.00506788105742365
2810422O20Rik	0	NA	NA	NA	NA	NA
2810428I15Rik	967.57463872325	-0.12545083207076	0.115507159451392	-1.08608706738696	0.277440473471759	0.512045966204057
2810429I04Rik	87.5191950618568	0.411760599043961	0.375044268877409	1.09789865680777	0.27224874456504	0.505365576937391
2810433D01Rik	13.9611971928922	-0.568573443308674	0.885032391697223	-0.642432354615093	0.520592497744626	0.733003357850865
2810433K01Rik	0	NA	NA	NA	NA	NA
2810442I21Rik	13.8335612516158	-0.418345227872844	1.01796603102356	-0.410961874093381	0.681100491209365	0.842443829168274
2810442N19Rik	122.064324229197	-0.590823211468775	0.319231373017715	-1.85076800529874	0.0642029357906124	0.197179564823872
2810454H06Rik	35.2400065574268	-0.979713104585912	0.598517145140004	-1.63690065111959	0.101651229880051	0.270296122322659
2810459M11Rik	15.0555585127036	0.851229024797805	0.872045112638715	0.976129574560744	0.329000257227889	0.568598270643851
2810468N07Rik	1.30428938326134	-1.66443671306364	3.00771804967769	-0.553388544262651	0.579997381577277	NA
2810471M01Rik	0	NA	NA	NA	NA	NA
2810474O19Rik	1949.16852192248	-0.0442039349960526	0.0872655375229627	-0.506545152310796	0.612474000749072	0.798787532993167
2900005J15Rik	9.3391132317621	-1.71312805785088	1.19780302574325	-1.43022518814215	0.152652398432868	0.352423265515506
2900008C10Rik	0	NA	NA	NA	NA	NA
2900009J06Rik	0.508483580486996	0.655300904582369	4.79609069880002	0.136632300291219	0.891321443982187	NA
2900010J23Rik	0	NA	NA	NA	NA	NA
2900011O08Rik	255.546824504151	-0.134779444346632	0.21678977254417	-0.621705732539442	0.534135381502576	0.743498259966809
2900024O10Rik	0	NA	NA	NA	NA	NA
2900026A02Rik	200.547983741063	0.414057350689245	0.289036962657696	1.43254117702451	0.151989002488964	0.351165840594424
2900041M22Rik	16.7880229057085	0.0163061471256912	0.84015945209888	0.0194083957336376	0.984515312843974	0.993061671454882
2900052N01Rik	1.11231667815913	-1.35227048844886	3.48568172247913	-0.387950075799542	0.698052979411371	NA
2900055J20Rik	9.88567128884326	-1.11352722071079	1.08514127288489	-1.02615875788268	0.304816757760742	0.543968790370274
2900057B20Rik	0.311310741919334	2.09518309051983	4.99726236800273	0.419266177404493	0.675021612272578	NA
2900060B14Rik	12.6184211552064	0.257510897984845	0.929596846934657	0.277013523479545	0.781769722108788	0.901189922134672
2900062L11Rik	0	NA	NA	NA	NA	NA
2900076A07Rik	21.2224200770314	-0.082663295696729	0.714196745208588	-0.115743030546277	0.907856201964082	0.962044203675517
2900079G21Rik	0	NA	NA	NA	NA	NA
2900079G21Rik_copy2	0.512997962257963	0.65033007827073	4.77973598856091	0.136059832557097	0.891773981143071	NA
2900083I11Rik	0	NA	NA	NA	NA	NA
2900092C05Rik	0	NA	NA	NA	NA	NA
2900092D14Rik	16.1332171665148	1.33990895698598	0.847234384413753	1.58150918050043	0.113761661518186	0.29291201268839
2900097C17Rik	13724.497687047	0.295522413187177	0.0571187911399332	5.17382121171275	2.29354299743895e-07	5.41767097494087e-06
2b4	0	NA	NA	NA	NA	NA
3000002C10Rik	97.2341138439883	-0.347868736817457	0.360716641093789	-0.964382280126103	0.334854302848422	0.574219016145149
3010001F23Rik	8.79788594196539	-0.641037783499962	1.11794320448177	-0.573408184718222	0.566368349833564	0.766720570263564
3010026O09Rik	321.647682976824	-0.292605409014202	0.191668908477613	-1.52661906064112	0.126855764530445	0.313050433594592
3100003L05Rik	1.53899388677389	0.649627257395233	2.95597494708925	0.219767511235141	0.826052223330352	NA
3110001I22Rik	181.819247299379	-0.270042387705171	0.252119116485384	-1.0710904887723	0.284128744400602	0.519434959313604
3110001K24Rik	0	NA	NA	NA	NA	NA
3110002H16Rik	543.868254335456	-0.0229233647818902	0.161064626110676	-0.142324018224451	0.886824075835486	0.953218846539282
3110003A17Rik	1.61751444021891	-0.663212128573498	2.6493580106229	-0.250329372593011	0.802332643364987	NA
3110007F17Rik	0	NA	NA	NA	NA	NA
3110009E18Rik	72.5538912522282	-0.403716252918069	0.402229982307404	-1.00369507663784	0.31552561088237	0.5548432879198
3110009F21Rik	0	NA	NA	NA	NA	NA
3110015C05Rik	0.799091621201552	-2.79762986667872	4.24942577451313	-0.658354802537821	0.510310170897671	NA
3110021A11Rik	10.6424476255439	-0.347443960990971	1.00719928454394	-0.344960492250838	0.730124072298331	0.870978149636795
3110021N24Rik	125.86019760852	-0.338757134358458	0.302410723355717	-1.12018889607955	0.262633274747339	0.494475310210397
3110035E14Rik	0.311310741919334	2.09518309051983	4.99726236800273	0.419266177404493	0.675021612272578	NA
3110039I08Rik	116.324914785677	-0.968970411901469	0.320601732255251	-3.02234927143192	0.00250820960423178	0.0169046925331701
3110039M20Rik	0	NA	NA	NA	NA	NA
3110040N11Rik	295.559915965064	-0.117842216089349	0.198628644617718	-0.593279062625378	0.552994408457188	0.756161301817684
3110043O21Rik	388.225553597076	0.210626790835782	0.174523479686544	1.20686793097457	0.227483009658505	0.451515605881922
3110045C21Rik	0	NA	NA	NA	NA	NA
3110047P20Rik	0	NA	NA	NA	NA	NA
3110052M02Rik	425.780955370015	-0.53833196759011	0.171027571214431	-3.14763265225325	0.00164598402767919	0.0121090377200459
3110056K07Rik	1.53707957173565	0.647368574952024	2.72964947273461	0.237161797299738	0.812531272243651	NA
3110056O03Rik	0	NA	NA	NA	NA	NA
3110057O12Rik	0.199772905300388	-0.795588370252332	4.9963210972951	-0.1592348359442	0.873483858881875	NA
3110057O12Rik_copy2	0	NA	NA	NA	NA	NA
3110057O12Rik_copy3	4.52577511838626	-0.926750729708566	1.59762563842579	-0.580080030902443	0.561860649419367	NA
3110062M04Rik	118.561892374508	-0.195636475074922	0.306763964178967	-0.637742687927929	0.523641192652799	0.735824604747404
3110070M22Rik	26.1204666679592	-0.403106270659878	0.662674433536641	-0.608302131875726	0.542987107356724	0.749204811303737
3110079O15Rik	18.1872903996338	-0.718593131114344	0.791252403199903	-0.908171814971154	0.363787452748399	0.603360145049278
3110082D06Rik	0	NA	NA	NA	NA	NA
3110082I17Rik	541.432200844968	-0.317721345964748	0.153214446192157	-2.07370358253472	0.0381068483086382	0.136084087873469
3110082J24Rik	0.624535798876908	3.09648189463958	4.31478998226438	0.717643710903064	0.472976998686334	NA
3110099E03Rik	0	NA	NA	NA	NA	NA
3200001D21Rik	12.215001607141	0.0686790829683829	0.969044959377391	0.0708729582706968	0.943498865414525	0.976381672817172
3200002M19Rik	112.818956339858	-0.51098877180625	0.316151189034807	-1.61627977223895	0.106033838173123	0.278395306297225
3230401D17Rik	0	NA	NA	NA	NA	NA
3300002A11Rik	0.594118582435712	-2.3708654075845	4.35994358397859	-0.543783505891378	0.586590460415044	NA
3300002I08Rik	2.15587242549783	1.37938981068212	2.59269738873858	0.532028850213494	0.59470601401366	NA
3300002P13Rik	0	NA	NA	NA	NA	NA
3300005D01Rik	0	NA	NA	NA	NA	NA
3425401B19Rik	5.73522933102891	0.913324340622273	1.37718093744852	0.663183983881141	0.507212727801164	NA
3632451O06Rik	539.010186644656	0.372595157689965	0.157850958622831	2.36042378798752	0.0182540686260851	0.0792027326214554
3632454L22Rik	0.937760855834483	3.68276207535982	3.64953900343235	1.00910336124541	0.312925066155145	NA
3830403N18Rik	5.43640457620675	-0.929385887842425	1.4381493520714	-0.646237392871476	0.518125626548903	NA
3830406C13Rik	341.842293445311	-0.425978240090171	0.195406201908133	-2.17996274391761	0.0292602233018044	0.111916948257574
3830408C21Rik	81.6531900617887	-0.485571720064976	0.382389035105119	-1.26983693434487	0.20414272140273	0.422485433363495
3830417A13Rik	0.622621483838668	3.0924711038614	4.72682176054205	0.654238991974763	0.51295784413129	NA
3830431G21Rik	0	NA	NA	NA	NA	NA
3830432H09Rik	0.624535798876908	3.09648189463958	4.31478998226438	0.717643710903064	0.472976998686334	NA
3930401K13Rik	7.34248644436213	0.551752183311038	1.24677152040396	0.442544743989875	0.658095059629954	NA
3930402G23Rik	15.8460169058882	-0.986734586624311	0.87372750801088	-1.12933904172332	0.258754837210731	0.490225211766186
4430402I18Rik	2.95482110665417	0.169362676478989	1.89167157701562	0.0895306978953407	0.928660158144357	NA
4631405J19Rik	2.00926005062151	-1.14438041183841	2.48908287568602	-0.459759866984344	0.645688592834841	NA
4632404H12Rik	0.311310741919334	2.09518309051983	4.99726236800273	0.419266177404493	0.675021612272578	NA
4632411B12Rik	0	NA	NA	NA	NA	NA
4632415L05Rik	505.997695129458	-0.0144062742464812	0.176121705048631	-0.0817972676479786	0.934807928895819	0.972834460171897
4632419I22Rik	0	NA	NA	NA	NA	NA
4632427E13Rik	0	NA	NA	NA	NA	NA
4632428C04Rik	4.29212777308943	0.483121613345863	1.59238524655058	0.303394931843534	0.761588907578899	NA
4632428N05Rik	26.8481898049093	1.62929405129282	0.671416355060487	2.42665231344571	0.0152388521453963	0.0691429600104249
4632434I11Rik	0	NA	NA	NA	NA	NA
4731419I09Rik	9.15771653479797	0.263393566491567	1.08176357942123	0.243485334043588	0.807629445049618	0.914637099176587
4732416N19Rik	2.12928383913312	-0.349882119668378	2.19156482119759	-0.159649450604515	0.873157222587795	NA
4732418C07Rik	63.0783825534328	-0.40326171403274	0.421628928730814	-0.95643748935026	0.338851251909883	0.578390102965652
4732456N10Rik	0.399545810600776	-1.79738519713626	4.89164432801052	-0.367439878415541	0.713290930039151	NA
4732471D19Rik	0.822394389139055	1.64440057073209	3.92117481043876	0.419364259495509	0.674949940225492	NA
4732471J01Rik	39.7159881541679	-1.28586207723013	0.544927684915822	-2.35969306171105	0.0182900610980143	0.0793356214304305
4732490B19Rik	0.791291421003373	-2.7844422137605	3.87948186298537	-0.717735592561269	0.472920332886328	NA
4732491K20Rik	0	NA	NA	NA	NA	NA
4831407H17Rik	0	NA	NA	NA	NA	NA
4831440E17Rik	23.185515234691	-1.53895906332137	0.732360738830631	-2.10136751156083	0.0356087175775338	0.129723110820151
4833403I15Rik	0	NA	NA	NA	NA	NA
4833409A17Rik	1.9573280835412	1.97504437948437	2.34211782179423	0.843272853784675	0.399075861330792	NA
4833411C07Rik	0	NA	NA	NA	NA	NA
4833412C05Rik	0.399545810600776	-1.79738519713626	4.89164432801052	-0.367439878415541	0.713290930039151	NA
4833415N18Rik	0	NA	NA	NA	NA	NA
4833417C18Rik	1.01696716097399	0.658034643229102	3.52097219857577	0.186890042328445	0.851746846715651	NA
4833418N02Rik	26.0641917242359	-0.541332926455883	0.679427023210972	-0.796749184183968	0.425596712853149	0.655824536875157
4833419F23Rik	0	NA	NA	NA	NA	NA
4833420G17Rik	1386.0955445428	-0.357523595358223	0.118712998252791	-3.01166342877551	0.00259820500495426	0.0173485381149502
4833422C13Rik	9.55233144971836	-1.26303484255973	1.09215188873345	-1.15646445845958	0.247491229131381	0.476533433992273
4833422M21Rik	0	NA	NA	NA	NA	NA
4833423E24Rik	0.394345677135324	-1.78020295567109	4.89291092803647	-0.363833100960512	0.715982643212803	NA
4833424O15Rik	0	NA	NA	NA	NA	NA
4833427F10Rik	0	NA	NA	NA	NA	NA
4833427G06Rik	0.313225056957575	2.09961615685353	4.99694341450911	0.420180094646878	0.674353894968721	NA
4833428L15Rik	0	NA	NA	NA	NA	NA
4833439L19Rik	3867.68676764577	-0.13294994456651	0.0695278721215552	-1.91218198557945	0.0558528558853832	0.179114330942781
4833442J19Rik	24.2160421832832	-0.824663958388682	0.686604740783834	-1.20107524665099	0.229722014008489	0.454481916701089
4921501E09Rik	0	NA	NA	NA	NA	NA
4921504A21Rik	21.1050941879095	-0.323078978512862	0.748384669367	-0.431701759452301	0.665958188485854	0.833041368850189
4921504E06Rik	0	NA	NA	NA	NA	NA
4921506M07Rik	2.40949161291677	-1.51514804459142	2.14230683783478	-0.707250715832458	0.479410686739775	NA
4921507L20Rik	6.33153146628793	-1.61183009971038	1.36791255757181	-1.17831369467911	0.238671570188453	NA
4921507P07Rik	11.5189785129711	1.65209137999346	0.994219338149716	1.66169708896236	0.0965735251162968	0.260447331003954
4921508D12Rik	0	NA	NA	NA	NA	NA
4921509C19Rik	0	NA	NA	NA	NA	NA
4921509O07Rik	0	NA	NA	NA	NA	NA
4921511C04Rik	0.99886452650194	-3.11957054501068	3.88594645985599	-0.802782688139838	0.422100349964178	NA
4921511C10Rik	12.5334224614849	-2.24216947670425	1.04877965663689	-2.1378842185919	0.0325261413992147	0.120905996196628
4921511C20Rik	0	NA	NA	NA	NA	NA
4921511H03Rik	0.197172838567662	-0.78605077004169	4.99700491402249	-0.157304382038107	0.875004966888718	NA
4921511I17Rik	0.622621483838668	3.0924711038614	4.72682176054205	0.654238991974763	0.51295784413129	NA
4921511M17Rik	0	NA	NA	NA	NA	NA
4921511M17Rik_copy2	0	NA	NA	NA	NA	NA
4921511M17Rik_copy3	0	NA	NA	NA	NA	NA
4921511M17Rik_copy4	0	NA	NA	NA	NA	NA
4921513D11Rik	5.01137244484517	1.12064535503282	1.65245986734788	0.678167970778862	0.497665198035659	NA
4921513D23Rik	30.3476534681464	-2.04219152426546	0.665982772651938	-3.06643295911915	0.00216629381587865	0.0150601723814752
4921513I03Rik	1.38280993670636	-3.58990074002068	3.14790404862111	-1.14040983606002	0.254115596923212	NA
4921515E04Rik	0	NA	NA	NA	NA	NA
4921515J06Rik	0	NA	NA	NA	NA	NA
4921517D22Rik	2.21820465950905	-1.35551143530472	2.4095412122276	-0.562559971344735	0.573734555728529	NA
4921517L17Rik	2.0203460692469	-1.15940014675062	2.34947882073495	-0.493471205834467	0.621679680406433	NA
4921518K17Rik	0.199772905300388	-0.795588370252332	4.9963210972951	-0.1592348359442	0.873483858881875	NA
4921521F21Rik	0.394345677135324	-1.78020295567109	4.89291092803647	-0.363833100960512	0.715982643212803	NA
4921524J17Rik	817.140970706644	-0.487684307661542	0.138561931800411	-3.51961250341123	0.000432177702152147	0.00396439930628027
4921524L21Rik	0	NA	NA	NA	NA	NA
4921525O09Rik	0	NA	NA	NA	NA	NA
4921528I01Rik	0	NA	NA	NA	NA	NA
4921529L05Rik	0	NA	NA	NA	NA	NA
4921530L21Rik	0.311310741919334	2.09518309051983	4.99726236800273	0.419266177404493	0.675021612272578	NA
4921531C22Rik	168.631132388203	-0.563763675530373	0.270662950579286	-2.08289931933343	0.0372604016832139	0.133990651675507
4921531P14Rik	0	NA	NA	NA	NA	NA
4921533I20Rik	0	NA	NA	NA	NA	NA
4921534H16Rik	0	NA	NA	NA	NA	NA
4921536K21Rik	13.978757015715	-0.310417510107452	0.892229264613987	-0.34791227145161	0.727906069053224	0.869500528563699
4921539E11Rik	0	NA	NA	NA	NA	NA
4922502D21Rik	0	NA	NA	NA	NA	NA
4922502H24Rik	0	NA	NA	NA	NA	NA
4922502N22Rik	0	NA	NA	NA	NA	NA
4922505G16Rik	0	NA	NA	NA	NA	NA
4930401C15Rik	0	NA	NA	NA	NA	NA
4930401O10Rik	0	NA	NA	NA	NA	NA
4930401O12Rik	0	NA	NA	NA	NA	NA
4930402F06Rik	0	NA	NA	NA	NA	NA
4930402F11Rik	0	NA	NA	NA	NA	NA
4930402H24Rik	2068.37262498913	0.198645851305946	0.090272573219049	2.2005116750569	0.0277706125251227	0.107554753119169
4930402K13Rik	0	NA	NA	NA	NA	NA
4930404A05Rik	0.399545810600776	-1.79738519713626	4.89164432801052	-0.367439878415541	0.713290930039151	NA
4930404A10Rik	0	NA	NA	NA	NA	NA
4930404H11Rik	0.197172838567662	-0.78605077004169	4.99700491402249	-0.157304382038107	0.875004966888718	NA
4930404I05Rik	4.10621235827519	-1.75996801192532	1.70133183401877	-1.03446486848368	0.300918892364545	NA
4930404N11Rik	102.534678773048	0.261519732852631	0.328264601255073	0.796673573247763	0.425640635719949	0.655824536875157
4930405A10Rik	0	NA	NA	NA	NA	NA
4930405A21Rik	0	NA	NA	NA	NA	NA
4930405D11Rik	0	NA	NA	NA	NA	NA
4930405J17Rik	0	NA	NA	NA	NA	NA
4930405L22Rik	0	NA	NA	NA	NA	NA
4930405O22Rik	3.51277952753396	-1.46392080832111	1.90510313886211	-0.768420763400498	0.442237248683056	NA
4930406D18Rik	0	NA	NA	NA	NA	NA
4930407G08Rik	0	NA	NA	NA	NA	NA
4930407I10Rik	1.93853969737466	-0.0878151617775688	2.69804504306867	-0.0325477004185558	0.974035276727709	NA
4930407I19Rik	0	NA	NA	NA	NA	NA
4930408F14Rik	0	NA	NA	NA	NA	NA
4930408O21Rik	0	NA	NA	NA	NA	NA
4930412B13Rik	0	NA	NA	NA	NA	NA
4930412C18Rik	14.8543119352781	-0.588975841099708	0.861630235937151	-0.683559857273472	0.494253140522839	0.712980199218486
4930412F15Rik	9.76660682589034	0.0717582829649722	1.10862349763995	0.0647273696775612	0.948391070660124	0.978301092683045
4930412O13Rik	2.03584863698622	0.659827285164297	2.43255388948086	0.271248784258224	0.786199694447094	NA
4930413E15Rik	0.199772905300388	-0.795588370252332	4.9963210972951	-0.1592348359442	0.873483858881875	NA
4930413F20Rik	4.27981319112028	0.489099453934277	1.59643563662769	0.306369666720451	0.759323201097238	NA
4930413G21Rik	211.123654677014	-0.544043409282831	0.23609140156117	-2.30437621059178	0.0212015342315847	0.088182285004384
4930413M19Rik	0	NA	NA	NA	NA	NA
4930414N06Rik	0.199772905300388	-0.795588370252332	4.9963210972951	-0.1592348359442	0.873483858881875	NA
4930415F15Rik	1.45267313313069	2.65322542801241	3.17439692990052	0.835820310630014	0.403255998533574	NA
4930415L06Rik	0	NA	NA	NA	NA	NA
4930415O20Rik	2.32385661096805	-0.568438343278701	2.10441954285526	-0.270116453351051	0.787070664500715	NA
4930417G10Rik	0.596718649168438	-2.37666854388429	4.35244833927473	-0.546053246040439	0.585029336794818	NA
4930417O13Rik	0.311310741919334	2.09518309051983	4.99726236800273	0.419266177404493	0.675021612272578	NA
4930417O22Rik	0	NA	NA	NA	NA	NA
4930419G24Rik	0	NA	NA	NA	NA	NA
4930420K17Rik	10.0307692202854	-0.553015584495096	1.09379642025987	-0.505592790625248	0.613142543671622	0.798965789004241
4930422G04Rik	52.9813171468952	-0.473847593130438	0.476344719104254	-0.99475773347816	0.319854107573425	0.559262467623062
4930423M02Rik	0	NA	NA	NA	NA	NA
4930425K10Rik	0	NA	NA	NA	NA	NA
4930425L21Rik	0	NA	NA	NA	NA	NA
4930425O10Rik	2.12531226901142	-0.337237110294227	2.39647599251152	-0.140722089997155	0.88808949345393	NA
4930426D05Rik	0	NA	NA	NA	NA	NA
4930426L09Rik	1.92759661879449	-0.0881720731858446	2.44667066481706	-0.036037573202537	0.971252399317717	NA
4930427A07Rik	1303.14607605099	-0.108009268846748	0.113461646535305	-0.951945191568671	0.341124778843997	0.580662150888245
4930428D18Rik	0	NA	NA	NA	NA	NA
4930428D20Rik	0	NA	NA	NA	NA	NA
4930428E07Rik	0	NA	NA	NA	NA	NA
4930428G15Rik	0	NA	NA	NA	NA	NA
4930428O21Rik	0	NA	NA	NA	NA	NA
4930429B21Rik	20.971698659213	-0.846438893171049	0.743134261210055	-1.13901207002996	0.2546981199361	0.485087725334249
4930429D17Rik	0.199772905300388	-0.795588370252332	4.9963210972951	-0.1592348359442	0.873483858881875	NA
4930429F11Rik	0	NA	NA	NA	NA	NA
4930429F24Rik	1.70192087882387	-2.15565792977957	2.73496068040478	-0.788186077125075	0.430587871798878	NA
4930430A15Rik	0	NA	NA	NA	NA	NA
4930430F08Rik	130.096871159479	-0.0457013896678326	0.292458972942554	-0.15626598564582	0.875823366449729	0.947105037062593
4930430F21Rik	0	NA	NA	NA	NA	NA
4930430J02Rik	0	NA	NA	NA	NA	NA
4930431F12Rik	7.995525144642	1.23554170952587	1.21434278165568	1.01745712017268	0.308936020929359	0.548341968729135
4930431P03Rik	0	NA	NA	NA	NA	NA
4930432E11Rik	0	NA	NA	NA	NA	NA
4930432J09Rik	0.199772905300388	-0.795588370252332	4.9963210972951	-0.1592348359442	0.873483858881875	NA
4930432K21Rik	84.7402921253092	-0.334166374167837	0.368951356615019	-0.905719326346106	0.365084430489247	0.604264995930658
4930432M17Rik	0	NA	NA	NA	NA	NA
4930433B08Rik	0	NA	NA	NA	NA	NA
4930433I11Rik	0	NA	NA	NA	NA	NA
4930433N12Rik	0.822394389139055	1.64440057073209	3.92117481043876	0.419364259495509	0.674949940225492	NA
4930434E21Rik	0	NA	NA	NA	NA	NA
4930434J06Rik	0	NA	NA	NA	NA	NA
4930435E12Rik	0.197172838567662	-0.78605077004169	4.99700491402249	-0.157304382038107	0.875004966888718	NA
4930438E09Rik	1.39321020363726	-3.59990592462823	3.0934092836182	-1.16373411811114	0.244531778349344	NA
4930440C22Rik	0	NA	NA	NA	NA	NA
4930440I19Rik	0	NA	NA	NA	NA	NA
4930441H08Rik	0	NA	NA	NA	NA	NA
4930441J16Rik	0	NA	NA	NA	NA	NA
4930441O14Rik	0.197172838567662	-0.78605077004169	4.99700491402249	-0.157304382038107	0.875004966888718	NA
4930442J19Rik	0	NA	NA	NA	NA	NA
4930442L01Rik	0	NA	NA	NA	NA	NA
4930443O20Rik	1.77455554710896	-3.94980434886809	3.14358430894576	-1.25646521953556	0.208947348362139	NA
4930444F02Rik	0.197172838567662	-0.78605077004169	4.99700491402249	-0.157304382038107	0.875004966888718	NA
4930444G20Rik	0	NA	NA	NA	NA	NA
4930444M15Rik	0.599318715901164	-2.38257821266605	4.78797591027162	-0.497617000861412	0.618754018634449	NA
4930444P10Rik	14.0701349627784	-0.455406209038159	0.877469598592834	-0.518999415784293	0.603761148652013	0.7939365144613
4930445N18Rik	0	NA	NA	NA	NA	NA
4930447A16Rik	0.199772905300388	-0.795588370252332	4.9963210972951	-0.1592348359442	0.873483858881875	NA
4930447C04Rik	49.1564389570112	-0.89651748363322	0.486105246743609	-1.84428678694365	0.0651413560825357	0.199182223406215
4930447F24Rik	0.199772905300388	-0.795588370252332	4.9963210972951	-0.1592348359442	0.873483858881875	NA
4930447J18Rik	0	NA	NA	NA	NA	NA
4930447K03Rik	0	NA	NA	NA	NA	NA
4930447M23Rik	3.11774809870415	-1.22083004209422	1.87467810738758	-0.651221154865611	0.514903736242593	NA
4930447N08Rik	0.394345677135324	-1.78020295567109	4.89291092803647	-0.363833100960512	0.715982643212803	NA
4930448C13Rik	0	NA	NA	NA	NA	NA
4930448F12Rik	0	NA	NA	NA	NA	NA
4930448H16Rik	0	NA	NA	NA	NA	NA
4930448I06Rik	0	NA	NA	NA	NA	NA
4930448I18Rik	0	NA	NA	NA	NA	NA
4930448K20Rik	0.199772905300388	-0.795588370252332	4.9963210972951	-0.1592348359442	0.873483858881875	NA
4930449A18Rik	0	NA	NA	NA	NA	NA
4930449E01Rik	0	NA	NA	NA	NA	NA
4930449E18Rik	0	NA	NA	NA	NA	NA
4930449I24Rik	0	NA	NA	NA	NA	NA
4930451G09Rik	32.5538908232039	-0.396316879259746	0.620432872390623	-0.638774792400467	0.522969449076139	0.735230009839216
4930451I11Rik	0	NA	NA	NA	NA	NA
4930452A19Rik	0	NA	NA	NA	NA	NA
4930452B06Rik	368.300335603243	-0.165824916108101	0.198185312277482	-0.836716476122746	0.402751955664548	0.636202667280384
4930452G13Rik	0	NA	NA	NA	NA	NA
4930452N14Rik	0	NA	NA	NA	NA	NA
4930453H23Rik	0	NA	NA	NA	NA	NA
4930453L07Rik	0.313225056957575	2.09961615685353	4.99694341450911	0.420180094646878	0.674353894968721	NA
4930453N24Rik	960.199529399273	0.145942448608758	0.117131134245659	1.24597486013132	0.212773624834791	0.43385046751683
4930455B14Rik	0	NA	NA	NA	NA	NA
4930455C13Rik	10.5931157251963	0.17563883836213	1.04403055663405	0.168231511277207	0.866401151799886	0.943407498649847
4930455D15Rik	0	NA	NA	NA	NA	NA
4930455F16Rik	0	NA	NA	NA	NA	NA
4930455G09Rik	0.937760855834483	3.68276207535982	3.64953900343235	1.00910336124541	0.312925066155145	NA
4930455H04Rik	0.799091621201552	-2.79762986667872	4.24942577451313	-0.658354802537821	0.510310170897671	NA
4930455J16Rik	0	NA	NA	NA	NA	NA
4930456L15Rik	0.311310741919334	2.09518309051983	4.99726236800273	0.419266177404493	0.675021612272578	NA
4930459C07Rik	0	NA	NA	NA	NA	NA
4930459L07Rik	0	NA	NA	NA	NA	NA
4930461G14Rik	0.199772905300388	-0.795588370252332	4.9963210972951	-0.1592348359442	0.873483858881875	NA
4930463O16Rik	0.823622952482811	1.66018053762097	3.91907444852764	0.423615463147092	0.671846276279984	NA
4930465K10Rik	6.75889442659717	-1.06530932977909	1.2944269110002	-0.822996895943649	0.410509758610183	NA
4930465M20Rik	0	NA	NA	NA	NA	NA
4930467D21Rik	0	NA	NA	NA	NA	NA
4930467E23Rik	0	NA	NA	NA	NA	NA
4930467K11Rik	1.62531464041709	-0.673093145706057	2.91772200494862	-0.230691321710723	0.817554615972173	NA
4930469G21Rik	1.58258284200675	-3.78444071223003	2.95618726616149	-1.28017624443122	0.200483158639613	NA
4930470H14Rik	0	NA	NA	NA	NA	NA
4930470O06Rik	0	NA	NA	NA	NA	NA
4930470P17Rik	0	NA	NA	NA	NA	NA
4930471C04Rik	0	NA	NA	NA	NA	NA
4930471G03Rik	0	NA	NA	NA	NA	NA
4930471M09Rik	0.510397895525236	0.659640910245625	4.78913178722518	0.137737055389704	0.890448232531035	NA
4930473A02Rik	6.48788682148349	-2.56805280349633	1.45498664482072	-1.76500094529237	0.0775636068425865	NA
4930473A06Rik	2.09558080426471	-2.51172290320875	2.56000297334326	-0.981140619508166	0.326523401900943	NA
4930473O22Rik	0	NA	NA	NA	NA	NA
4930474G06Rik	0	NA	NA	NA	NA	NA
4930474H20Rik	0	NA	NA	NA	NA	NA
4930474M22Rik	6.74079179212512	-1.72866788934801	1.37678212874295	-1.25558565386547	0.209266235406153	NA
4930474N05Rik	0	NA	NA	NA	NA	NA
4930474N09Rik	0	NA	NA	NA	NA	NA
4930477N07Rik	0	NA	NA	NA	NA	NA
4930478L05Rik	19.4794081409712	-0.776666821274163	0.757205407520905	-1.02570163070675	0.305032245476078	0.5442219852624
4930478P22Rik	0	NA	NA	NA	NA	NA
4930479D17Rik	1.13684800944039	2.24506315805608	3.46463729224209	0.647993705743211	0.516989021311434	NA
4930480E11Rik	0	NA	NA	NA	NA	NA
4930480G23Rik	0	NA	NA	NA	NA	NA
4930480K15Rik	0	NA	NA	NA	NA	NA
4930480K23Rik	62.3329942743046	-0.460664781228708	0.425734361763124	-1.08204745165724	0.279231443567436	0.514324284508181
4930480M12Rik	0	NA	NA	NA	NA	NA
4930481A15Rik	40.2379213833899	-0.470571416273221	0.566678511934016	-0.830402788112096	0.406311089771603	0.640251714029486
4930482G09Rik	0	NA	NA	NA	NA	NA
4930483J18Rik	1.61368581014243	-0.669649595447893	2.65176518315115	-0.252529748751032	0.800631622851421	NA
4930483K19Rik	2.27123889219326	2.23127897129387	2.34425084384593	0.951808965815826	0.341193874172095	NA
4930483O08Rik	0.394345677135324	-1.78020295567109	4.89291092803647	-0.363833100960512	0.715982643212803	NA
4930484H19Rik	0.197172838567662	-0.78605077004169	4.99700491402249	-0.157304382038107	0.875004966888718	NA
4930485B16Rik	1.64670309331635	1.64508883852618	2.67901300801997	0.614065267171677	0.539172198888098	NA
4930485B16Rik_copy2	7.68598577771569	1.15898034675447	1.19456081286211	0.970214604627464	0.331939532445947	NA
4930486F22Rik	0	NA	NA	NA	NA	NA
4930486I03Rik	0	NA	NA	NA	NA	NA
4930486L24Rik	1.18303703140597	-3.36486178960912	3.63998316674193	-0.924416854548516	0.35526932273331	NA
4930487D11Rik	0	NA	NA	NA	NA	NA
4930487H11Rik	6.7965974966701	-2.15292189468792	1.38510839660794	-1.55433459212312	0.120104626251668	NA
4930488B22Rik	0	NA	NA	NA	NA	NA
4930488L21Rik	0	NA	NA	NA	NA	NA
4930500F04Rik	0.512997962257963	0.65033007827073	4.77973598856091	0.136059832557097	0.891773981143071	NA
4930500L23Rik	0	NA	NA	NA	NA	NA
4930502A04Rik	0	NA	NA	NA	NA	NA
4930502E09Rik	1.42102735334573	-0.350111246143817	2.64879904648828	-0.132177352830139	0.894844013761727	NA
4930502E18Rik	6.18246196472409	-3.15600570846898	1.63250276668079	-1.93323146084817	0.0532076907582966	NA
4930503B20Rik	1.80757283028288	-0.922693664586989	2.62756125384985	-0.35115971634727	0.725468529727727	NA
4930503E14Rik	0.197172838567662	-0.78605077004169	4.99700491402249	-0.157304382038107	0.875004966888718	NA
4930503E24Rik	0.708256485787384	-0.347340635781688	3.83198451634933	-0.0906424945872676	0.927776665093771	NA
4930503F20Rik	0	NA	NA	NA	NA	NA
4930503H13Rik	0	NA	NA	NA	NA	NA
4930503L19Rik	798.012672572602	-0.434253216200027	0.131079548552665	-3.31289832010334	0.000923345418314498	0.00751431408949724
4930503O07Rik	0	NA	NA	NA	NA	NA
4930504C09Rik	0	NA	NA	NA	NA	NA
4930504O13Rik	0	NA	NA	NA	NA	NA
4930505A04Rik	2.13188390586584	-0.35259066347764	2.23400086782025	-0.157829241947282	0.874591355700618	NA
4930505G20Rik	0	NA	NA	NA	NA	NA
4930505K13Rik	0	NA	NA	NA	NA	NA
4930505K14Rik	0	NA	NA	NA	NA	NA
4930506A18Rik	0	NA	NA	NA	NA	NA
4930506C21Rik	0	NA	NA	NA	NA	NA
4930506M07Rik	0	NA	NA	NA	NA	NA
4930507D05Rik	23.3952928713973	-0.345516101099776	0.683517481670863	-0.505497094610016	0.61320973857903	0.798965789004241
4930507D10Rik	0	NA	NA	NA	NA	NA
4930509E16Rik	2.74916231619384	0.40284475161828	2.35258775851907	0.171234739345863	0.86403919282572	NA
4930509J09Rik	0	NA	NA	NA	NA	NA
4930509K18Rik	0.197172838567662	-0.78605077004169	4.99700491402249	-0.157304382038107	0.875004966888718	NA
4930511A02Rik	0	NA	NA	NA	NA	NA
4930511A08Rik	0.591518515702986	-2.36488872712093	4.81391633979938	-0.491260869568723	0.623241952131499	NA
4930511E03Rik	4.4413686797813	-0.453463281316727	1.67465038946903	-0.270780865169418	0.786559577640162	NA
4930511M06Rik	1.98212865260752	-4.10900109680158	2.70380703727441	-1.51970944677461	0.128584016295602	NA
4930511M11Rik	0	NA	NA	NA	NA	NA
4930512B01Rik	3.95824512231526	0.294955713379659	1.76509201729996	0.167105006701491	0.867287426630597	NA
4930512J16Rik	0.197172838567662	-0.78605077004169	4.99700491402249	-0.157304382038107	0.875004966888718	NA
4930512M02Rik	0	NA	NA	NA	NA	NA
4930513D17Rik	0	NA	NA	NA	NA	NA
4930513N10Rik	113.81944181461	-0.114722511881079	0.31528125551963	-0.363873556935694	0.715952431539735	0.863804553294555
4930513O06Rik	0.313225056957575	2.09961615685353	4.99694341450911	0.420180094646878	0.674353894968721	NA
4930515B02Rik	0	NA	NA	NA	NA	NA
4930515G01Rik	19.2449938536282	0.390616525735155	0.779732950376661	0.500961932603287	0.616397914183226	0.802136403857023
4930515G16Rik	0	NA	NA	NA	NA	NA
4930515L03Rik	0	NA	NA	NA	NA	NA
4930515L19Rik	0	NA	NA	NA	NA	NA
4930517E11Rik	0	NA	NA	NA	NA	NA
4930517M08Rik	0	NA	NA	NA	NA	NA
4930518J21Rik	0	NA	NA	NA	NA	NA
4930518P08Rik	0	NA	NA	NA	NA	NA
4930519D14Rik	0	NA	NA	NA	NA	NA
4930519F09Rik	0	NA	NA	NA	NA	NA
4930519F16Rik	0.594118582435712	-2.3708654075845	4.35994358397859	-0.543783505891378	0.586590460415044	NA
4930519F24Rik	0	NA	NA	NA	NA	NA
4930519G04Rik	0	NA	NA	NA	NA	NA
4930519H02Rik	0	NA	NA	NA	NA	NA
4930519K11Rik	0.822394389139055	1.64440057073209	3.92117481043876	0.419364259495509	0.674949940225492	NA
4930520O04Rik	0.311310741919334	2.09518309051983	4.99726236800273	0.419266177404493	0.675021612272578	NA
4930520P13Rik	0	NA	NA	NA	NA	NA
4930521E06Rik	4.31501402711751	-1.84639940863612	1.76043622148343	-1.04883061715252	0.294256083300252	NA
4930522H14Rik	0	NA	NA	NA	NA	NA
4930522O17Rik	0	NA	NA	NA	NA	NA
4930523C07Rik	68.577621403991	-0.204354780182206	0.409491959331801	-0.499044671147309	0.617747914361357	0.802974543746605
4930523O13Rik	0	NA	NA	NA	NA	NA
4930524B15Rik	2.00543142054503	-1.15057240843883	2.49092018276835	-0.461906574284573	0.644148319258774	NA
4930524B17Rik	0	NA	NA	NA	NA	NA
4930524C18Rik	0	NA	NA	NA	NA	NA
4930524E20Rik	0	NA	NA	NA	NA	NA
4930524N10Rik	0	NA	NA	NA	NA	NA
4930524O05Rik	0	NA	NA	NA	NA	NA
4930524O08Rik	0	NA	NA	NA	NA	NA
4930525C09Rik	0	NA	NA	NA	NA	NA
4930525D18Rik	0.707570734092898	-0.335117827037259	4.14965022354735	-0.080758090196523	0.935634338334554	NA
4930525F21Rik	0	NA	NA	NA	NA	NA
4930525G20Rik	17.3748512984334	-1.0626104456431	0.882043954765572	-1.20471371058318	0.228313841280297	0.452496551536222
4930526H09Rik	0	NA	NA	NA	NA	NA
4930526I15Rik	26.1329241899735	-0.405186404483119	0.647336140495057	-0.625928909473908	0.531361571461225	0.741249392188409
4930526L06Rik	0.311310741919334	2.09518309051983	4.99726236800273	0.419266177404493	0.675021612272578	NA
4930527F14Rik	0	NA	NA	NA	NA	NA
4930527G23Rik	0	NA	NA	NA	NA	NA
4930528A17Rik	20.0082757414106	-1.47001297970461	0.776772917192861	-1.89246167981373	0.0584294946824835	0.184535868831671
4930528D03Rik	0	NA	NA	NA	NA	NA
4930528F23Rik	0	NA	NA	NA	NA	NA
4930528G23Rik	0	NA	NA	NA	NA	NA
4930528H21Rik	0	NA	NA	NA	NA	NA
4930528P14Rik	0	NA	NA	NA	NA	NA
4930529C04Rik	0.394345677135324	-1.78020295567109	4.89291092803647	-0.363833100960512	0.715982643212803	NA
4930529K09Rik	0	NA	NA	NA	NA	NA
4930529L06Rik	0	NA	NA	NA	NA	NA
4930529M08Rik	1.38020986997363	-3.58724727788781	3.43663790678282	-1.04382462604156	0.296566535858061	NA
4930529M08Rik_copy2	1.96375678035041	1.97142699023371	2.51232694137366	0.784701607807383	0.432628539894643	NA
4930532I03Rik	0.199772905300388	-0.795588370252332	4.9963210972951	-0.1592348359442	0.873483858881875	NA
4930532M18Rik	0	NA	NA	NA	NA	NA
4930533B01Rik	0	NA	NA	NA	NA	NA
4930533N22Rik	0	NA	NA	NA	NA	NA
4930533P14Rik	0	NA	NA	NA	NA	NA
4930534B04Rik	0.399545810600776	-1.79738519713626	4.89164432801052	-0.367439878415541	0.713290930039151	NA
4930538K18Rik	4.32791652812411	-0.824992024160725	1.65271241034817	-0.499174580523012	0.617656400492325	NA
4930539C22Rik	0	NA	NA	NA	NA	NA
4930539E08Rik	16.3655053146489	0.0838993374715074	0.859338861040446	0.0976324256649188	0.922224175542589	0.967789893017521
4930539J05Rik	3.26230321849702	0.42921305053773	1.77687834182612	0.241554551279308	0.809125342066061	NA
4930539M17Rik	0	NA	NA	NA	NA	NA
4930539N22Rik	0	NA	NA	NA	NA	NA
4930540M03Rik	0	NA	NA	NA	NA	NA
4930542C21Rik	0	NA	NA	NA	NA	NA
4930542D17Rik	0	NA	NA	NA	NA	NA
4930543E12Rik	0	NA	NA	NA	NA	NA
4930543N07Rik	0	NA	NA	NA	NA	NA
4930544D05Rik	0	NA	NA	NA	NA	NA
4930544G11Rik	0	NA	NA	NA	NA	NA
4930544M13Rik	0	NA	NA	NA	NA	NA
4930545E07Rik	0	NA	NA	NA	NA	NA
4930545H06Rik	0	NA	NA	NA	NA	NA
4930545L23Rik	0.394345677135324	-1.78020295567109	4.89291092803647	-0.363833100960512	0.715982643212803	NA
4930546C10Rik	0.311310741919334	2.09518309051983	4.99726236800273	0.419266177404493	0.675021612272578	NA
4930546H06Rik	8.92136695403225	-1.62681028140884	1.20907685944007	-1.34549782233217	0.178464524071867	0.388774049246028
4930546K05Rik	0.622621483838668	3.0924711038614	4.72682176054205	0.654238991974763	0.51295784413129	NA
4930547C10Rik	0	NA	NA	NA	NA	NA
4930547E08Rik	0.313225056957575	2.09961615685353	4.99694341450911	0.420180094646878	0.674353894968721	NA
4930547E14Rik	2.21231877434911	-1.34614470098249	2.20847028882238	-0.609537156916107	0.542168451689121	NA
4930548G14Rik	0	NA	NA	NA	NA	NA
4930548H24Rik	1.22385451477807	0.0609403338154386	3.02570245218022	0.0201408878693696	0.98393098294934	NA
4930548J01Rik	0	NA	NA	NA	NA	NA
4930548K13Rik	0	NA	NA	NA	NA	NA
4930549C01Rik	0	NA	NA	NA	NA	NA
4930549C15Rik	12.6091188178003	-0.762318752435477	0.991275308312349	-0.769028287139854	0.441876518164071	0.670500571995087
4930549G23Rik	30.535259067602	-0.974710364964787	0.623114690507368	-1.56425515208305	0.117757659770297	0.299465252608953
4930550C14Rik	11.8476851592835	-1.48251409975823	0.994094962718997	-1.49132040233192	0.135877394890847	0.327369915437884
4930550C17Rik	0	NA	NA	NA	NA	NA
4930550L24Rik	0.599318715901164	-2.38257821266605	4.78797591027162	-0.497617000861412	0.618754018634449	NA
4930552N02Rik	0	NA	NA	NA	NA	NA
4930552P12Rik	1.81345871544282	-0.934227116789277	2.52389468650255	-0.37015297103536	0.711268515420568	NA
4930553C11Rik	0	NA	NA	NA	NA	NA
4930553E22Rik	0	NA	NA	NA	NA	NA
4930554C24Rik	0	NA	NA	NA	NA	NA
4930554G24Rik	0	NA	NA	NA	NA	NA
4930554H23Rik	0	NA	NA	NA	NA	NA
4930554I06Rik	0	NA	NA	NA	NA	NA
4930555B11Rik	0	NA	NA	NA	NA	NA
4930555B12Rik	0	NA	NA	NA	NA	NA
4930555G01Rik	1.56421096974963	4.42079468676667	3.01705930318102	1.46526608943538	0.142848334538688	NA
4930555G21Rik	0	NA	NA	NA	NA	NA
4930555I21Rik	0	NA	NA	NA	NA	NA
4930555K05Rik	0	NA	NA	NA	NA	NA
4930556C24Rik	0	NA	NA	NA	NA	NA
4930556G01Rik	0	NA	NA	NA	NA	NA
4930556J02Rik	0	NA	NA	NA	NA	NA
4930556M19Rik	0	NA	NA	NA	NA	NA
4930556N09Rik	0	NA	NA	NA	NA	NA
4930556N13Rik	0.622621483838668	3.0924711038614	4.72682176054205	0.654238991974763	0.51295784413129	NA
4930557A04Rik	0	NA	NA	NA	NA	NA
4930557F10Rik	2.74930525623906	0.388732549511369	1.95232970238478	0.199112142296729	0.842175023221621	NA
4930557J02Rik	0.394345677135324	-1.78020295567109	4.89291092803647	-0.363833100960512	0.715982643212803	NA
4930557K07Rik	0	NA	NA	NA	NA	NA
4930558C23Rik	0.199772905300388	-0.795588370252332	4.9963210972951	-0.1592348359442	0.873483858881875	NA
4930558F17Rik	0	NA	NA	NA	NA	NA
4930558F17Rik_copy2	0	NA	NA	NA	NA	NA
4930558G05Rik	0	NA	NA	NA	NA	NA
4930558J18Rik	31.8410264590676	0.516701748263902	0.585209229242219	0.882935063982114	0.377271357268543	0.614125006597308
4930558K02Rik	0.399545810600776	-1.79738519713626	4.89164432801052	-0.367439878415541	0.713290930039151	NA
4930559C10Rik	0	NA	NA	NA	NA	NA
4930562C15Rik	11.6198425087949	0.526000237611592	1.03335570711468	0.509021466654772	0.610737177342774	0.797788925915866
4930562F07Rik	0.399545810600776	-1.79738519713626	4.89164432801052	-0.367439878415541	0.713290930039151	NA
4930563D23Rik	0	NA	NA	NA	NA	NA
4930563E18Rik	0	NA	NA	NA	NA	NA
4930563E22Rik	32.8930471799145	-0.534884750671772	0.584127279389173	-0.915698974427466	0.35982480308586	0.599357098645423
4930563F08Rik	38.4833246701656	-3.21369898063577	0.667098947203986	-4.81742475251288	1.4542290503334e-06	2.80726957797389e-05
4930563H07Rik	0	NA	NA	NA	NA	NA
4930563M20Rik	0	NA	NA	NA	NA	NA
4930563M21Rik	0	NA	NA	NA	NA	NA
4930564C03Rik	0.197172838567662	-0.78605077004169	4.99700491402249	-0.157304382038107	0.875004966888718	NA
4930564D02Rik	0.39694574386805	-1.78881474363098	4.89227425992148	-0.365640732426905	0.714633176581642	NA
4930565D16Rik	0	NA	NA	NA	NA	NA
4930565N06Rik	1.19863743180233	-3.38261712365692	3.62283270378407	-0.933693990374923	0.350461765865745	NA
4930567H12Rik	0	NA	NA	NA	NA	NA
4930567H17Rik	0	NA	NA	NA	NA	NA
4930567J20Rik	0	NA	NA	NA	NA	NA
4930567K12Rik	0	NA	NA	NA	NA	NA
4930567K20Rik	0	NA	NA	NA	NA	NA
4930568D16Rik	0	NA	NA	NA	NA	NA
4930568E12Rik	3.72322627362946	2.39035121262482	1.79357470110531	1.33273022369893	0.182620351116382	NA
4930568G15Rik	0	NA	NA	NA	NA	NA
4930570G19Rik	3.39275573902235	-2.1486502256424	1.94393947614842	-1.10530716208283	0.269026515577212	NA
4930571K23Rik	0	NA	NA	NA	NA	NA
4930571O06Rik	0	NA	NA	NA	NA	NA
4930572K03Rik	0	NA	NA	NA	NA	NA
4930572O03Rik	0	NA	NA	NA	NA	NA
4930572O13Rik	0	NA	NA	NA	NA	NA
4930573O16Rik	0	NA	NA	NA	NA	NA
4930577N17Rik	0.311310741919334	2.09518309051983	4.99726236800273	0.419266177404493	0.675021612272578	NA
4930578C19Rik	1.64724590496562	1.66493991407956	2.90496751510207	0.573135467238109	0.566552974464157	NA
4930578E11Rik	0	NA	NA	NA	NA	NA
4930578G10Rik	0.311310741919334	2.09518309051983	4.99726236800273	0.419266177404493	0.675021612272578	NA
4930578I06Rik	0	NA	NA	NA	NA	NA
4930578M01Rik	2.15710098884159	1.38780381411407	2.19297166221938	0.632841654100332	0.526837052413342	NA
4930578N16Rik	0	NA	NA	NA	NA	NA
4930578N18Rik	0	NA	NA	NA	NA	NA
4930579C15Rik	0	NA	NA	NA	NA	NA
4930579F01Rik	0	NA	NA	NA	NA	NA
4930579G18Rik	13.1322478092041	0.268935798163004	0.917092240407892	0.293248362938269	0.769332319802556	0.893811130545265
4930579G24Rik	889.447584768585	-0.302974260926728	0.127344474263251	-2.37917084883014	0.0173516316644994	0.0762265530074133
4930579H20Rik	1.78235574730713	-3.95582999220224	2.81563034258488	-1.40495360217301	0.160035075688612	NA
4930579J09Rik	0	NA	NA	NA	NA	NA
4930579J19Rik	0.599318715901164	-2.38257821266605	4.78797591027162	-0.497617000861412	0.618754018634449	NA
4930579K19Rik	1.42102735334573	-0.350111246143817	2.64879904648828	-0.132177352830139	0.894844013761727	NA
4930579P08Rik	0	NA	NA	NA	NA	NA
4930581F22Rik	27.2185544491109	-0.438478922477998	0.64744326892954	-0.677246862420801	0.498249339179879	0.716275809688205
4930583K01Rik	0.394345677135324	-1.78020295567109	4.89291092803647	-0.363833100960512	0.715982643212803	NA
4930583P06Rik	0	NA	NA	NA	NA	NA
4930584F24Rik	0	NA	NA	NA	NA	NA
4930586N03Rik	0.510397895525236	0.659640910245625	4.78913178722518	0.137737055389704	0.890448232531035	NA
4930587E11Rik	0	NA	NA	NA	NA	NA
4930588N13Rik	0	NA	NA	NA	NA	NA
4930590J08Rik	4.08278329259784	0.649226006044775	1.6744832498902	0.387717229233166	0.698225304181989	NA
4930590L20Rik	0	NA	NA	NA	NA	NA
4930591A17Rik	0	NA	NA	NA	NA	NA
4930591E09Rik	0	NA	NA	NA	NA	NA
4930592A05Rik	0.199772905300388	-0.795588370252332	4.9963210972951	-0.1592348359442	0.873483858881875	NA
4930592I03Rik	1.18823716487142	-3.37086489344034	3.28016516344144	-1.02765096435075	0.304114041632228	NA
4930593A02Rik	0	NA	NA	NA	NA	NA
4930593C16Rik	0	NA	NA	NA	NA	NA
4930594C11Rik	8.23021300584918	-0.0350226398842534	1.17917013928827	-0.0297010912313235	0.976305441630218	0.989988122874629
4930594O21Rik	0	NA	NA	NA	NA	NA
4930595D18Rik	1.50666235529445	-1.9320951898772	2.86253562606038	-0.674959351523002	0.499701590672347	NA
4930595M18Rik	0	NA	NA	NA	NA	NA
4930596D02Rik	0	NA	NA	NA	NA	NA
4930596I21Rik	2.01323162074321	-1.15772255642866	2.42231226315521	-0.477941087133273	0.632692136660655	NA
4930597A21Rik	1.10711654469367	-1.3440235872852	3.19505378481068	-0.420657578183724	0.67400514253133	NA
4930597G03Rik	0	NA	NA	NA	NA	NA
4930598F16Rik	0	NA	NA	NA	NA	NA
4930599N23Rik	15.2164282496701	0.558245567830032	0.84968632113662	0.657001947593167	0.511179664167799	0.726340155731507
4931402G19Rik	0.311310741919334	2.09518309051983	4.99726236800273	0.419266177404493	0.675021612272578	NA
4931403E22Rik	0.791291421003373	-2.7844422137605	3.87948186298537	-0.717735592561269	0.472920332886328	NA
4931403G20Rik	7.41014510957864	-2.30052778017843	1.34306739125672	-1.71289080142569	0.0867326308683999	NA
4931406B18Rik	0.199772905300388	-0.795588370252332	4.9963210972951	-0.1592348359442	0.873483858881875	NA
4931406C07Rik	188.538604049506	0.601385857869145	0.271668011591091	2.21367931523104	0.0268508468385106	0.105232831222119
4931406H21Rik	176.348054975887	-1.7710107140123	0.272787833269057	-6.49226430955046	8.45557407397841e-11	3.99465092114756e-09
4931406P16Rik	1253.9196951194	0.192836860935022	0.10532934705591	1.83079897792078	0.0671305529662904	0.203601577675097
4931408A02Rik	0.311310741919334	2.09518309051983	4.99726236800273	0.419266177404493	0.675021612272578	NA
4931408C20Rik	0	NA	NA	NA	NA	NA
4931408D14Rik	0	NA	NA	NA	NA	NA
4931409K22Rik	0	NA	NA	NA	NA	NA
4931414P19Rik	240.906666466833	0.136821653457827	0.218026924419493	0.627544757704222	0.53030220707693	0.74048747468042
4931417E11Rik	0	NA	NA	NA	NA	NA
4931419H13Rik	0.599318715901164	-2.38257821266605	4.78797591027162	-0.497617000861412	0.618754018634449	NA
4931420L22Rik	0	NA	NA	NA	NA	NA
4931423N10Rik	0.624535798876908	3.09648189463958	4.31478998226438	0.717643710903064	0.472976998686334	NA
4931428F04Rik	724.071460908021	0.134021321505124	0.135587205512263	0.988451093145383	0.32293177525158	0.561960192082295
4931428L18Rik	0	NA	NA	NA	NA	NA
4931429I11Rik	3.45741880198123	0.247166473370308	1.84908748591358	0.133669431680886	0.893663978180578	NA
4931429L15Rik	0.707570734092898	-0.335117827037259	4.14965022354735	-0.080758090196523	0.935634338334554	NA
4931429P17Rik	0	NA	NA	NA	NA	NA
4931430N09Rik	12.333037376961	-3.15107244321727	1.16945837233315	-2.6944716612107	0.00705003214679679	0.0382283921359311
4931431B13Rik	0	NA	NA	NA	NA	NA
4931431C16Rik	6.06354044181639	-0.515076970291075	1.33634635480194	-0.385436730859653	0.699913873454804	NA
4931431F19Rik	0	NA	NA	NA	NA	NA
4931432M23Rik	0	NA	NA	NA	NA	NA
4931440F15Rik	1.49626208836355	-1.92033550076326	3.14320306115514	-0.610948597147755	0.541233610827137	NA
4931440J10Rik	0.197172838567662	-0.78605077004169	4.99700491402249	-0.157304382038107	0.875004966888718	NA
4931440L10Rik	0	NA	NA	NA	NA	NA
4931440P22Rik	27.3565051308874	-0.869408172395934	0.651035122334807	-1.33542437661117	0.181737490904667	0.393124179169062
4932411E22Rik	3.29272043493822	1.64956963338266	1.83197688681166	0.900431465734014	0.367890681941184	NA
4932411N23Rik	0	NA	NA	NA	NA	NA
4932412D23Rik	0	NA	NA	NA	NA	NA
4932413F04Rik	1.38280993670636	-3.58990074002068	3.14790404862111	-1.14040983606002	0.254115596923212	NA
4932414J04Rik	0	NA	NA	NA	NA	NA
4932414N04Rik	0	NA	NA	NA	NA	NA
4932415M13Rik	0.197172838567662	-0.78605077004169	4.99700491402249	-0.157304382038107	0.875004966888718	NA
4932416H05Rik	110.309744953491	0.416701585201029	0.319428376939887	1.30452275152576	0.192055407402938	0.40807907939937
4932416K20Rik	0.508483580486996	0.655300904582369	4.79609069880002	0.136632300291219	0.891321443982187	NA
4932417I16Rik	1.41774153491852	-0.338740161042362	2.82434271562557	-0.119935926744405	0.904533904451218	NA
4932418E24Rik	0.313225056957575	2.09961615685353	4.99694341450911	0.420180094646878	0.674353894968721	NA
4932429P05Rik	0	NA	NA	NA	NA	NA
4932435O22Rik	0	NA	NA	NA	NA	NA
4932438A13Rik	802.798456691379	-0.182798410059063	0.126971724725605	-1.43967808938646	0.149958495107687	0.348540422248839
4932438H23Rik	1.72973802853234	0.237688105372287	2.38667284963323	0.0995897302844894	0.920670047335899	NA
4932441J04Rik	1.50474804025621	-1.93490773196609	2.86379867850211	-0.675643768708676	0.499266845438385	NA
4932442L08Rik	2.98906695317185	1.46132611072791	2.1220306106636	0.68864516062326	0.491046594237967	NA
4932443I19Rik	1.84510449522777	1.07306179146454	2.36093261267574	0.454507589798757	0.649463530414975	NA
4932702P03Rik	0	NA	NA	NA	NA	NA
4933400A11Rik	0.594118582435712	-2.3708654075845	4.35994358397859	-0.543783505891378	0.586590460415044	NA
4933400B14Rik	0	NA	NA	NA	NA	NA
4933400C23Rik	0.311310741919334	2.09518309051983	4.99726236800273	0.419266177404493	0.675021612272578	NA
4933400F21Rik	11.7345022454113	-4.15444868357592	1.37843666970969	-3.01388433351159	0.00257926119913411	0.0172499029179539
4933400L20Rik	0.591518515702986	-2.36488872712093	4.81391633979938	-0.491260869568723	0.623241952131499	NA
4933401B06Rik	0	NA	NA	NA	NA	NA
4933401D09Rik	1.10191641122822	-1.33521228623378	3.49675008929973	-0.381843784123897	0.702577240020124	NA
4933401H06Rik	0.199772905300388	-0.795588370252332	4.9963210972951	-0.1592348359442	0.873483858881875	NA
4933402C06Rik	0	NA	NA	NA	NA	NA
4933402D24Rik	2.30123959472503	-2.67234465663193	2.49119868298445	-1.0727143823914	0.283399285329401	NA
4933402E13Rik	0	NA	NA	NA	NA	NA
4933402J07Rik	0.399545810600776	-1.79738519713626	4.89164432801052	-0.367439878415541	0.713290930039151	NA
4933402J10Rik	0	NA	NA	NA	NA	NA
4933402J15Rik	0.394345677135324	-1.78020295567109	4.89291092803647	-0.363833100960512	0.715982643212803	NA
4933402N03Rik	0	NA	NA	NA	NA	NA
4933402N22Rik	0	NA	NA	NA	NA	NA
4933402P03Rik	0.199772905300388	-0.795588370252332	4.9963210972951	-0.1592348359442	0.873483858881875	NA
4933403O08Rik	0	NA	NA	NA	NA	NA
4933404G15Rik	0	NA	NA	NA	NA	NA
4933404K08Rik	0	NA	NA	NA	NA	NA
4933404K13Rik	0	NA	NA	NA	NA	NA
4933404M02Rik	0	NA	NA	NA	NA	NA
4933404O12Rik	485.663501778996	0.168560767389033	0.155824731615263	1.08173308332862	0.279371148237109	0.514453445701386
4933405D12Rik	0	NA	NA	NA	NA	NA
4933405E24Rik	0	NA	NA	NA	NA	NA
4933405L10Rik	2.860843092858	0.915969804971553	1.94382153594456	0.471221142493648	0.637482822049599	NA
4933405O20Rik	0	NA	NA	NA	NA	NA
4933406C10Rik	4.176761306394	0.136633743629871	1.59079672605602	0.0858901337876276	0.931553754624221	NA
4933406D12Rik	0	NA	NA	NA	NA	NA
4933406F09Rik	0	NA	NA	NA	NA	NA
4933406G16Rik	0	NA	NA	NA	NA	NA
4933406I18Rik	8.99765884726578	-0.69379229156559	1.10818823399234	-0.626059969131911	0.531275607620424	0.741199397101916
4933406J08Rik	0	NA	NA	NA	NA	NA
4933406J10Rik	0.799091621201552	-2.79762986667872	4.24942577451313	-0.658354802537821	0.510310170897671	NA
4933406K04Rik	0.988464259571035	-3.10548950378076	3.55758591162635	-0.872920452498949	0.382706437540454	NA
4933406M09Rik	0	NA	NA	NA	NA	NA
4933407C03Rik	2.70338547205854	-2.93766151404613	2.41047899619866	-1.2187044644151	0.222956382895598	NA
4933407E24Rik	0	NA	NA	NA	NA	NA
4933407G14Rik	0	NA	NA	NA	NA	NA
4933407H18Rik	40.9305930568087	-1.88031088636039	0.563219835098179	-3.33850260446282	0.000842312406945741	0.0069777442921606
4933407I05Rik	0	NA	NA	NA	NA	NA
4933407K13Rik	282.082669835918	-0.455789645206003	0.207307695095528	-2.19861421446982	0.027905365378811	0.107963536854128
4933407L21Rik	3.11706234700967	-1.21738988119051	1.88217869599996	-0.646798247040905	0.517762527042815	NA
4933408B17Rik	6.20630754431086	-1.98702955039682	1.42832253923876	-1.39116305722923	0.164175986941727	NA
4933408J17Rik	1.70383519386211	-2.15301706769242	2.7338935144642	-0.787527771766332	0.430972977663111	NA
4933408N05Rik	0	NA	NA	NA	NA	NA
4933409G03Rik	0	NA	NA	NA	NA	NA
4933409K07Rik	0	NA	NA	NA	NA	NA
4933409K07Rik_copy2	0	NA	NA	NA	NA	NA
4933409K07Rik_copy3	0	NA	NA	NA	NA	NA
4933409K07Rik_copy4	0	NA	NA	NA	NA	NA
4933409K07Rik_copy5	0	NA	NA	NA	NA	NA
4933411E08Rik	0.788691354270647	-2.7799149273419	4.27133939473446	-0.650829791415983	0.515156366813425	NA
4933411G06Rik	0	NA	NA	NA	NA	NA
4933411K16Rik	1.4151414681858	-0.334284265368647	3.0732768758475	-0.108771281883434	0.913383902377452	NA
4933411K20Rik	21.2792786037129	-0.973053065801808	0.727995457229482	-1.33661969472301	0.181346806968572	0.392962373189373
4933412E12Rik	0	NA	NA	NA	NA	NA
4933412E24Rik	0	NA	NA	NA	NA	NA
4933412O06Rik	0	NA	NA	NA	NA	NA
4933413G19Rik	2.12668377240039	-0.34722047690175	2.18087475127582	-0.159211562561593	0.873502194453246	NA
4933413J09Rik	8.74335390815236	0.000335534830807931	1.10458759624016	0.000303764800501146	0.999757630759292	0.999892870208837
4933413L06Rik	0.594118582435712	-2.3708654075845	4.35994358397859	-0.543783505891378	0.586590460415044	NA
4933415F23Rik	0	NA	NA	NA	NA	NA
4933416C03Rik	0	NA	NA	NA	NA	NA
4933416E03Rik	0	NA	NA	NA	NA	NA
4933416I08Rik	0	NA	NA	NA	NA	NA
4933416M06Rik	0	NA	NA	NA	NA	NA
4933416M07Rik	0.508483580486996	0.655300904582369	4.79609069880002	0.136632300291219	0.891321443982187	NA
4933417A18Rik	0	NA	NA	NA	NA	NA
4933417D19Rik	7.28725201654925	-0.411783525052699	1.27455931511753	-0.323079138152725	0.746635309112625	NA
4933417E11Rik	7.19655982118029	-0.133456998072799	1.22898237438158	-0.10859146628523	0.91352652964359	NA
4933417G07Rik	0.622621483838668	3.0924711038614	4.72682176054205	0.654238991974763	0.51295784413129	NA
4933417O13Rik	5.54657090943673	-0.620439442281362	1.45425668854801	-0.426636815334736	0.669643878440109	NA
4933421E11Rik	7.73641560758803	-1.34931353595103	1.36521949461652	-0.98834915650691	0.322981678828043	NA
4933421I07Rik	0	NA	NA	NA	NA	NA
4933421O10Rik	72.0856624193572	-0.035626144220612	0.398004196253494	-0.0895119814212242	0.928675032010414	0.970701532860887
4933422A05Rik	1.10260216292271	-1.3430550234387	3.22526865247304	-0.41641648127789	0.677105270362646	NA
4933424G05Rik	0.624535798876908	3.09648189463958	4.31478998226438	0.717643710903064	0.472976998686334	NA
4933424G06Rik	0	NA	NA	NA	NA	NA
4933425B07Rik	0.7938914877361	-2.78880876659036	3.84952717743306	-0.724454884469731	0.468786515233912	NA
4933425L06Rik	0	NA	NA	NA	NA	NA
4933426I21Rik	0	NA	NA	NA	NA	NA
4933426M11Rik	0	NA	NA	NA	NA	NA
4933427D06Rik	1.89060776549887	-2.3355104206073	2.91591731141536	-0.800952212006887	0.423159311779554	NA
4933427D14Rik	1.73356665860882	0.242323500146893	2.56437907015343	0.0944959748608439	0.924715179735293	NA
4933427E11Rik	3.95628569988884	-0.612711066664166	1.73279128144579	-0.353597731720428	0.723640374502879	NA
4933427E13Rik	0	NA	NA	NA	NA	NA
4933427G17Rik	3.33753795351483	-0.188521671994587	1.84441340903062	-0.102212264924744	0.918588192742034	NA
4933427I22Rik	0	NA	NA	NA	NA	NA
4933428C19Rik	0.510397895525236	0.659640910245625	4.78913178722518	0.137737055389704	0.890448232531035	NA
4933428G20Rik	5.40338729303283	-1.73620715907383	1.52100455427726	-1.14148715346801	0.253667254948887	NA
4933429K18Rik	0	NA	NA	NA	NA	NA
4933429O19Rik	0	NA	NA	NA	NA	NA
4933430H16Rik	1.19343729833688	-3.3766797866602	3.27526261790021	-1.03096459142107	0.302557424744119	NA
4933430I17Rik	17.0660471266689	0.611525650175726	0.816733411578194	0.74874572474519	0.454010478439369	0.680256656670682
4933430M04Rik	0	NA	NA	NA	NA	NA
4933430N04Rik	0	NA	NA	NA	NA	NA
4933431E20Rik	256.591331959168	-0.0270354508969922	0.223406582393708	-0.121014567284986	0.90367949696895	0.961000267650475
4933431G14Rik	1.39581027036999	-3.60240914692972	3.138424795843	-1.14783988187364	0.251034669890144	NA
4933432B09Rik	3.12363398386409	-1.22753838671181	2.02082856598797	-0.6074431089169	0.543556887011584	NA
4933432G23Rik	0	NA	NA	NA	NA	NA
4933432I03Rik	0	NA	NA	NA	NA	NA
4933432I09Rik	0.313225056957575	2.09961615685353	4.99694341450911	0.420180094646878	0.674353894968721	NA
4933432K03Rik	0	NA	NA	NA	NA	NA
4933433C11Rik	0.912543772858738	-0.936950675041404	3.75201886148445	-0.249719073819024	0.802804606655106	NA
4933433F19Rik	0	NA	NA	NA	NA	NA
4933433G08Rik	0	NA	NA	NA	NA	NA
4933433G15Rik	0	NA	NA	NA	NA	NA
4933433G19Rik	0.599318715901164	-2.38257821266605	4.78797591027162	-0.497617000861412	0.618754018634449	NA
4933433H22Rik	0.71085655252011	-0.355596342208479	4.14238635162189	-0.0858433550190823	0.931590941337769	NA
4933433P14Rik	7.71434140299429	-1.97919824958059	1.26493985574666	-1.56465798795812	0.117663124244473	NA
4933434E20Rik	1106.46746679862	0.0298758105092311	0.110806282527458	0.269621990989795	0.787451080341705	0.904319146751448
4933434I20Rik	0	NA	NA	NA	NA	NA
4933436E23Rik	0	NA	NA	NA	NA	NA
4933436H12Rik	0	NA	NA	NA	NA	NA
4933436I01Rik	0	NA	NA	NA	NA	NA
4933438B17Rik	0.199772905300388	-0.795588370252332	4.9963210972951	-0.1592348359442	0.873483858881875	NA
4933438K21Rik	1.21796862961813	0.0806593868871385	3.26098887914784	0.0247346402813297	0.980266624577534	NA
4933439C10Rik	364.793463016941	-1.07096617748709	0.22573715721961	-4.74430612433553	2.09222250189818e-06	3.90627451206672e-05
4933439F18Rik	0	NA	NA	NA	NA	NA
4933439K11Rik	1.33347803635878	1.22749129354739	3.15094101114735	0.389563400014404	0.696859420608609	NA
4933440J02Rik	0	NA	NA	NA	NA	NA
4933440M02Rik	0	NA	NA	NA	NA	NA
5031410I06Rik	1.10191641122822	-1.33521228623378	3.49675008929973	-0.381843784123897	0.702577240020124	NA
5031414D18Rik	58.1051130502646	-0.631008175398142	0.443086080027506	-1.4241209639422	0.154411458803053	0.355429987752296
5031425E22Rik	32.5344451504257	-0.798603442531741	0.612874781069417	-1.3030450382348	0.192559385892129	0.408694651813823
5031425F14Rik	2.72463098491258	-0.927007997071141	2.1099431376532	-0.439352123063473	0.660406411852983	NA
5031426D15Rik	5.64726350013253	-1.01338413334638	1.4511933943482	-0.698310877994001	0.484982797802004	NA
5031434C07Rik	0	NA	NA	NA	NA	NA
5031434O11Rik	4.16827535450134	0.143906870363777	1.61013121738845	0.0893758650286821	0.928783203613774	NA
5031439G07Rik	2215.31620497024	0.4022190645748	0.0852759877167607	4.71667435750785	2.39730929244803e-06	4.39814050960659e-05
5033403F01Rik	7.21324584487519	-0.131346699167397	1.3214246080316	-0.0993978001991745	0.920822429302659	NA
5033403H07Rik	0	NA	NA	NA	NA	NA
5033404E19Rik	0	NA	NA	NA	NA	NA
5033406O09Rik	1.90949398432244	-2.35583769022768	2.90808872207684	-0.810098286322307	0.417883689127766	NA
5033411D12Rik	0	NA	NA	NA	NA	NA
5033414D02Rik	6.20426693153278	0.304806066029583	1.3578872680349	0.224470818163493	0.822390971304304	NA
5033414K04Rik	0	NA	NA	NA	NA	NA
5033421C21Rik	0.90474357266056	-0.920102222870779	3.76346967779546	-0.244482432872888	0.80685720578333	NA
5033428I22Rik	47.4539796026173	-0.303524249362091	0.486451453977324	-0.62395588887733	0.532656554650178	0.742355558304635
5330411J11Rik	0	NA	NA	NA	NA	NA
5330413P13Rik	0.824308704177296	1.64864410671791	3.63302543996898	0.453793713795737	0.649977308538136	NA
5330417C22Rik	5.69053811019214	-0.349576014821854	1.45302498432445	-0.240584999289866	0.809876777576032	NA
5330426P16Rik	108.245355794412	-0.0881426327942606	0.321208389951147	-0.274409497235319	0.783769945301211	0.902274269853395
5330429B09Rik	360.03418970464	-1.19815948801114	0.188519199134547	-6.35563642064919	2.07565444143153e-10	9.21702769532976e-09
5330429B09Rik_copy2	486.295463594869	-1.03834574763906	0.160012407586762	-6.48915770532387	8.63175769622652e-11	4.06489812274209e-09
5330434G04Rik	10.3818402873611	-1.01651391550515	1.03554229641913	-0.981624718777992	0.326284765116887	0.565756662967098
5330437I02Rik	0	NA	NA	NA	NA	NA
5330439B14Rik	0	NA	NA	NA	NA	NA
53BP1	132.452607132486	-2.08154794313944	0.35186053366674	-5.91583239372606	3.30201331283317e-09	1.15900811240665e-07
53BP1_copy2	4.92929249910873	-1.11437247178883	1.6389446334194	-0.67993295750563	0.496546912231222	NA
5430401F13Rik	0.624535798876908	3.09648189463958	4.31478998226438	0.717643710903064	0.472976998686334	NA
5430402E10Rik	0	NA	NA	NA	NA	NA
5430402O13Rik	5.89678481968992	0.168857768517399	1.33548332500209	0.126439443575332	0.899384081218262	NA
5430403N17Rik	0.826223019215537	1.65196820831826	3.91442057852689	0.422021133186446	0.673009592182998	NA
5430405G05Rik	3.8305189662625	-1.04721985219839	1.67828016381987	-0.623983929962473	0.532638138828211	NA
5430405H02Rik	103.064504513587	-0.69512420415041	0.332534670139915	-2.09038114389076	0.0365835753551987	0.132144972374704
5430407P10Rik	3.83694766307171	-1.04535521516024	1.82790194086328	-0.571888016414348	0.567397843107427	NA
5430416N02Rik	410.084552577431	-0.156846750140615	0.170475459269019	-0.920054715283698	0.357544167240198	0.597193169534837
5430416O09Rik	3.97247401932265	0.289934733884293	1.60855288626698	0.180245695593605	0.856959685953791	NA
5430417L22Rik	0	NA	NA	NA	NA	NA
5430419D17Rik	0	NA	NA	NA	NA	NA
5430421F17Rik	8.32447689973578	-0.289195881027591	1.17415922605449	-0.246300394878616	0.80544970429067	0.913287690924479
5430421N21Rik	0.197172838567662	-0.78605077004169	4.99700491402249	-0.157304382038107	0.875004966888718	NA
5430425K12Rik	0	NA	NA	NA	NA	NA
5430427M07Rik	0	NA	NA	NA	NA	NA
5430427O19Rik	0	NA	NA	NA	NA	NA
5430428K19Rik	1.38541000343909	-3.59242322699487	3.09908073174519	-1.15918994629477	0.246378768583708	NA
5430431A17Rik	2.89275811042802	-3.0480159848725	2.30940427041809	-1.31982781183681	0.186892513685634	NA
5430434I15Rik	0	NA	NA	NA	NA	NA
5430437J10Rik	0	NA	NA	NA	NA	NA
5430440P10Rik	1.10780229638816	-1.35139001737311	3.2205262691452	-0.419617759470039	0.674764712500463	NA
544988	5.07959056401632	-0.0471951141889831	1.4299233620557	-0.0330053452103434	0.973670325103699	NA
547127	0	NA	NA	NA	NA	NA
5530400C23Rik	0	NA	NA	NA	NA	NA
5530401A14Rik	0	NA	NA	NA	NA	NA
5530601H04Rik	456.59945556553	-0.433849383310945	0.160779173135909	-2.69841780405355	0.00696699404972656	0.0379171663648534
5730403B10Rik	16.548804020425	-0.161143592120987	0.821260239728345	-0.196215017269422	0.84444187444273	0.932892192557688
5730403I07Rik	1.21413999954165	0.0734927361190346	3.26498661309903	0.0225093529707546	0.98204165129944	NA
5730405O15Rik	14.8489855040728	0.267604601522823	0.875516099466422	0.305653547303029	0.759868445431169	0.887393358283897
5730408K05Rik	17.5294847221032	0.404633151401384	0.794277097440964	0.509435753221449	0.610446820784836	0.797788925915866
5730409E04Rik	39.0625416121369	-0.395055290421832	0.581983552638967	-0.678808341972001	0.497259307483836	0.715617847178927
5730412P04Rik	0	NA	NA	NA	NA	NA
5730416F02Rik	0	NA	NA	NA	NA	NA
5730419I09Rik	59.6513390111238	-1.87139726063557	0.457784886985155	-4.08794023970533	4.35220225387606e-05	0.000554315372334758
5730420D15Rik	1.41322715314756	-0.337959809276456	2.86483547311546	-0.117968313520263	0.906092764680154	NA
5730422E09Rik	2.84136895499698	-0.346521651258759	1.92645330426016	-0.179875448053924	0.857250350414286	NA
5730435O14Rik	0	NA	NA	NA	NA	NA
5730437N04Rik	17.007441353998	-0.343841953996842	0.812254089752398	-0.423318218196545	0.672063103997553	0.836924652136234
5730455O13Rik	6.94183836815745	-1.12526412889908	1.32653982187872	-0.848270146391398	0.396287539492843	NA
5730455P16Rik	1214.15323520027	-0.307131246406768	0.104564276982941	-2.93724831528146	0.00331138838875986	0.0209566335645117
5730457N03Rik	234.015755632809	0.0797333481128997	0.22527658205569	0.353935359748973	0.723387326794663	0.867618642557718
5730460C07Rik	0.313225056957575	2.09961615685353	4.99694341450911	0.420180094646878	0.674353894968721	NA
5730469M10Rik	0	NA	NA	NA	NA	NA
5730480H06Rik	24.0868466911845	-0.892930668095189	0.696753505501619	-1.28155891724195	0.199997419590912	0.418001673991635
5730488B01Rik	0	NA	NA	NA	NA	NA
5730507C01Rik	133.763332403005	-0.0694788578805093	0.290028073746053	-0.239559077792396	0.810672092227054	0.915655289602634
5730508B09Rik	38.1879583243587	-0.292067285617594	0.54414510802645	-0.536745219812574	0.591443615763381	0.785033507037173
5730522E02Rik	78.4554805386763	-0.502582037453491	0.395414882132943	-1.27102458749774	0.203719901628449	0.422106394891654
5730528L13Rik	0	NA	NA	NA	NA	NA
5730559C18Rik	1132.64155907739	-0.051829904321776	0.114907796030211	-0.451056465378111	0.651948853257332	0.824253561366463
5730577I03Rik	1.81537303048106	-0.931107472812373	2.37853577858184	-0.391462462409344	0.695455429976483	NA
5730590G19Rik	0	NA	NA	NA	NA	NA
5830405F06Rik	0	NA	NA	NA	NA	NA
5830405N20Rik	0	NA	NA	NA	NA	NA
5830411N06Rik	0	NA	NA	NA	NA	NA
5830415F09Rik	158.067780576649	-0.308911791086488	0.293300106234656	-1.0532276822271	0.292236654125388	0.528793857629969
5830416I19Rik	1.49626208836355	-1.92033550076326	3.14320306115514	-0.610948597147755	0.541233610827137	NA
5830416P10Rik	0.902829257622319	-0.923847442246028	3.76646282622271	-0.245282506391422	0.806237695976034	NA
5830417I10Rik	738.809996219949	0.241979730811637	0.13322795419268	1.81628346902089	0.0693268997373895	0.208361151710727
5830418K08Rik	24.6871413749497	0.105343793353846	0.680909960687906	0.154710313309882	0.87704969904941	0.94788290453469
5830418P13Rik	0.313225056957575	2.09961615685353	4.99694341450911	0.420180094646878	0.674353894968721	NA
5830427D03Rik	64.4179210306988	-1.84291640066659	0.460836230459802	-3.99907012265031	6.3591838472916e-05	0.000768245519198536
5830428M24Rik	0	NA	NA	NA	NA	NA
5830432E09Rik	1.13561944609663	2.23305022151859	3.21087706056321	0.695464254594319	0.486764404957897	NA
5830433M19Rik	47.56152489073	-1.11800390640603	0.519424160349496	-2.15239103559175	0.0313665691512155	0.117677086469481
5830444B04Rik	0	NA	NA	NA	NA	NA
5830454E08Rik	14.3414612491445	1.19824663242773	0.925676453228765	1.29445512873125	0.195508258911092	0.411939615004394
5830473C10Rik	0.910629457820498	-0.940690120496111	3.75497375458655	-0.250518427551483	0.802186455821846	NA
5930403L14Rik	4305.17232528302	0.313927062560489	0.0775156888368242	4.04985193670054	5.12500489973288e-05	0.000643869562042057
5930412G12Rik	119.319154592692	0.0140132788154705	0.30930283708706	0.045306014479027	0.963863393501942	0.984384376669828
5930416I19Rik	22.7481400562774	-0.596687439222076	0.694820619071551	-0.858764726958441	0.390470331725898	0.625785625701601
5930430L01Rik	83.1629576747753	-1.16804364955544	0.376767409842803	-3.10017166835841	0.00193408510590715	0.0137695312763838
5930434B04Rik	831.264001718636	0.129862703945326	0.130571853581277	0.994568893551707	0.319945982742694	0.559290843695026
5930438M14Rik	0.788691354270647	-2.7799149273419	4.27133939473446	-0.650829791415983	0.515156366813425	NA
6030407O03Rik	0	NA	NA	NA	NA	NA
6030408B16Rik	49.6026397469544	-0.161252667673507	0.47129437288337	-0.342148510466964	0.732239131926318	0.871863086434041
6030419C18Rik	72.8173974142892	0.233127900504587	0.433695430093837	0.537538291455241	0.590895842440343	0.784843430135598
6030422M02Rik	2.35427382740925	0.975070891568986	2.07268962650802	0.470437483306048	0.638042489474183	NA
6030440G07Rik	0	NA	NA	NA	NA	NA
6030443J06Rik	0	NA	NA	NA	NA	NA
6030446N20Rik	6.09736977442464	-2.45857096585392	1.55234046374462	-1.58378334088081	0.113243031591524	NA
6030458C11Rik	1134.11848313967	0.0172018610363775	0.118220350904178	0.145506766853705	0.884310773433953	0.951753249579096
6030466F02Rik	0	NA	NA	NA	NA	NA
6030468B19Rik	0	NA	NA	NA	NA	NA
6030469F06Rik	0.791291421003373	-2.7844422137605	3.87948186298537	-0.717735592561269	0.472920332886328	NA
6030471H07Rik	0	NA	NA	NA	NA	NA
6030498E09Rik	1.13684800944039	2.24506315805608	3.46463729224209	0.647993705743211	0.516989021311434	NA
6230400D17Rik	25.8242376437906	-2.05967401683679	0.702813499525151	-2.93061248571405	0.00338294491946255	0.0212957030753907
6230409E13Rik	8.49974693883772	-2.15132056049876	1.22907062715682	-1.75036365930847	0.0800555825920988	0.2295485553208
6330403A02Rik	7.58501961315568	-0.274276834043515	1.2498742422482	-0.219443544616267	0.826304552845102	NA
6330403K07Rik	5499.81175064366	-0.1904855325	0.0692021070293282	-2.75259729330599	0.00591245752151878	0.0333947705770429
6330406I15Rik	0	NA	NA	NA	NA	NA
6330407A03Rik	0.7938914877361	-2.78880876659036	3.84952717743306	-0.724454884469731	0.468786515233912	NA
6330407J23Rik	0	NA	NA	NA	NA	NA
6330408A02Rik	423.632467651198	0.396766055922096	0.171765808999375	2.30992453174159	0.0208923326474375	0.0873190850360819
6330409D20Rik	1.9269108671	-0.0826431424435019	2.27815076661325	-0.0362764149127677	0.971061955731932	NA
6330409N04Rik	0	NA	NA	NA	NA	NA
6330410L21Rik	0.199772905300388	-0.795588370252332	4.9963210972951	-0.1592348359442	0.873483858881875	NA
6330415B21Rik	3.00169588031424	-1.93234055075735	2.08106047717532	-0.928536470684492	0.353129358678339	NA
6330415G19Rik	31.5483568271905	-0.200644441494666	0.587794982388122	-0.341351062030979	0.732839311764884	0.871870527823954
6330416G13Rik	290.719613170457	-0.120620548126164	0.199352298999414	-0.605062237714741	0.545137643967054	0.750783927628935
6330418K02Rik	4.76376544032602	-0.239089958782177	1.48037557006458	-0.161506285038024	0.871694661597628	NA
6330439K17Rik	0.311310741919334	2.09518309051983	4.99726236800273	0.419266177404493	0.675021612272578	NA
6330503K22Rik	0	NA	NA	NA	NA	NA
6330512M04Rik	2.09886662269192	-2.51789681817471	2.54953420757322	-0.987590913938501	0.323353037957038	NA
6330545A04Rik	1.30428938326134	-1.66443671306364	3.00771804967769	-0.553388544262651	0.579997381577277	NA
6330549D23Rik	48.7852498259667	-0.0421365541721275	0.527280553191946	-0.0799129683752788	0.936306475545929	0.973266865889225
6430411K18Rik	0	NA	NA	NA	NA	NA
6430503K07Rik	0	NA	NA	NA	NA	NA
6430526N21Rik	0	NA	NA	NA	NA	NA
6430531B16Rik	1.1097166114264	-1.34816333456929	3.21857816660521	-0.418869222614302	0.675311711250792	NA
6430548M08Rik	142.933788574657	0.140729539425827	0.307984318802827	0.456937353086222	0.647716074780151	0.821915180449163
6430550D23Rik	12.2432309346797	-0.690441004583582	0.973401153113373	-0.709307773444938	0.478133505576126	0.700015856134077
6430562O15Rik	6.63805858865123	0.652455720308664	1.26392983350013	0.516211978715507	0.605706364879329	NA
6430571L13Rik	63.7400335033452	-0.516439753146445	0.41878966947114	-1.23317214056073	0.21751154708173	0.439329579775297
6430573F11Rik	0.399545810600776	-1.79738519713626	4.89164432801052	-0.367439878415541	0.713290930039151	NA
6430584L05Rik	0	NA	NA	NA	NA	NA
6430598A04Rik	1.89649365065881	-2.34493614503898	2.64022023894069	-0.888159294612415	0.374455071149859	NA
6430704M03Rik	0	NA	NA	NA	NA	NA
6430706D22Rik	0	NA	NA	NA	NA	NA
6430710C18Rik	1.10711654469367	-1.3440235872852	3.19505378481068	-0.420657578183724	0.67400514253133	NA
6530401N04Rik	8.00058233806223	1.23841443128555	1.16062202343991	1.06702647914182	0.285959879055298	0.521424993621789
6530402F18Rik	2.86918610470545	0.916609833422266	1.89870701232592	0.482754752298206	0.629269881884314	NA
6530403H02Rik	6.05792379444151	-4.2025633189854	1.92279287635473	-2.18565575661624	0.0288408000828498	NA
6530411M01Rik	0	NA	NA	NA	NA	NA
6620401K05Rik	0	NA	NA	NA	NA	NA
6720401G13Rik	94.7241385350112	-0.243425025555947	0.373776268666446	-0.651258643103361	0.514879540440084	0.729016589102712
6720456H20Rik	14.6243910513216	-1.88185634247843	0.922081239317894	-2.04087911372162	0.0412628443301519	0.144517688088573
6720463M24Rik	16.6005645823773	0.0499181670510062	0.878904792204521	0.0567958753823592	0.954707799604408	0.980469443726901
6720468P15Rik	0	NA	NA	NA	NA	NA
6720483E21Rik	6.76139666067287	-0.494311532351894	1.32770389917937	-0.37230555145422	0.709665365785772	NA
6720489N17Rik	0	NA	NA	NA	NA	NA
6720489N17Rik_copy2	372.652578333263	-0.250897725685552	0.180514553214396	-1.38990303672393	0.164558323363235	0.370031010883844
6820408C15Rik	6.76860894183359	-1.06663551658942	1.33412924920563	-0.79949938675321	0.42400090210054	NA
6820431F20Rik	704.473471683479	-0.127612145883791	0.134542164395711	-0.948491846083747	0.342879121881641	0.582563084430315
6820431F20Rik_copy2	1749.32100970529	-0.190846673667027	0.0933728577652367	-2.04392023800818	0.0409614274746647	0.143836767529771
6D	0	NA	NA	NA	NA	NA
7420426K07Rik	0	NA	NA	NA	NA	NA
7420461P10Rik	0	NA	NA	NA	NA	NA
7420700N18Rik	0	NA	NA	NA	NA	NA
7420701I03Rik	0	NA	NA	NA	NA	NA
7530416G11Rik	0.197172838567662	-0.78605077004169	4.99700491402249	-0.157304382038107	0.875004966888718	NA
7630403G23Rik	0	NA	NA	NA	NA	NA
8030411F24Rik	0	NA	NA	NA	NA	NA
8030423F21Rik	8.10267489722982	-0.22083906368095	1.18369515770788	-0.186567514653507	0.851999739032021	0.937068580998196
8030423J24Rik	0	NA	NA	NA	NA	NA
8030442B05Rik	0	NA	NA	NA	NA	NA
8030443G20Rik	0	NA	NA	NA	NA	NA
8030451O07Rik	0.39694574386805	-1.78881474363098	4.89227425992148	-0.365640732426905	0.714633176581642	NA
8030455M16Rik	0	NA	NA	NA	NA	NA
8030462N17Rik	351.590968614425	0.236611838520512	0.184194698548048	1.28457463969188	0.198940965468221	0.416526429885738
8430406I07Rik	0	NA	NA	NA	NA	NA
8430408G22Rik	15.3563383538731	0.0452276653264467	0.899853805161625	0.0502611258262372	0.959914301691488	0.982505210708939
8430410A17Rik	11.3449611662166	-0.348858899305912	1.01538246605368	-0.343573885672623	0.731166766643653	0.87128398568456
8430410K20Rik	6.06162612677815	-0.515892848592768	1.36001245279442	-0.379329503588559	0.704443193214189	NA
8430419L09Rik	1478.20960934011	0.346080491996721	0.1114820382591	3.10436100201523	0.00190690504321878	0.0136153572545032
8430422H06Rik	0	NA	NA	NA	NA	NA
8430423G03Rik	3.23051449866685	-0.663218063934781	1.83881013074456	-0.36067783880777	0.718340293207522	NA
8430426J06Rik	0	NA	NA	NA	NA	NA
8430427H17Rik	0	NA	NA	NA	NA	NA
8430429K09Rik	2.7208023548361	-0.931205843740443	1.97567461010722	-0.471335633396587	0.637401073149357	NA
8430430B14Rik	0	NA	NA	NA	NA	NA
8430431K14Rik	0.996264459769214	-3.11596789639442	3.54767411883543	-0.878312886702593	0.379773944329602	NA
8430436N08Rik	4.3758484599999	0.00106959497280184	1.56586799999658	0.000683068414964849	0.999454990300109	NA
8430437L04Rik	0.199772905300388	-0.795588370252332	4.9963210972951	-0.1592348359442	0.873483858881875	NA
9030025P20Rik	34.814757913549	-0.509044322622947	0.564339918553709	-0.902017216729106	0.367047722066103	0.605954523410904
9030204H09Rik	0.197172838567662	-0.78605077004169	4.99700491402249	-0.157304382038107	0.875004966888718	NA
9030404E10Rik	0.197172838567662	-0.78605077004169	4.99700491402249	-0.157304382038107	0.875004966888718	NA
9030425E11Rik	0.199772905300388	-0.795588370252332	4.9963210972951	-0.1592348359442	0.873483858881875	NA
9030612E09Rik	19.738472570637	0.0374520489776838	0.758442246728257	0.0493802252435742	0.960616286903858	0.982951562829379
9030617O03Rik	50.1394548237163	0.0975083295647069	0.467759739295508	0.208458149287418	0.834871256835166	0.927307239151326
9030619P08Rik	0	NA	NA	NA	NA	NA
9030624G23Rik	89.25233290033	0.40972484119653	0.364169913938099	1.12509250631334	0.260549836458591	0.492175578910729
9030624J02Rik	2362.98936758905	-0.0578066941692222	0.0844575841711526	-0.684446456011309	0.493693289359031	0.712755126272803
9030625A04Rik	8.65715945224901	-1.29685607011339	1.30841379781172	-0.991166611268043	0.321604231234546	0.560813510293117
9030625G05Rik	0.624535798876908	3.09648189463958	4.31478998226438	0.717643710903064	0.472976998686334	NA
9130008F23Rik	27.3878816728873	-0.254008588630414	0.634210061435192	-0.400511761127855	0.688779622688355	0.847597587273777
9130011E15Rik	674.959831280877	0.137040934253015	0.141148836975985	0.970896659080028	0.331599742022444	0.571487807142877
9130014G24Rik	0	NA	NA	NA	NA	NA
9130015A21Rik	0	NA	NA	NA	NA	NA
9130015L21Rik	0.712770867558351	-0.351585822846487	4.13812191712624	-0.0849626545296783	0.932291080683226	NA
9130017N09Rik	0	NA	NA	NA	NA	NA
9130019O22Rik	154.307337466696	-0.38921232214831	0.274215839968376	-1.41936484118932	0.155792677133884	0.357662834463397
9130019P16Rik	3.14939387848911	-0.0202049395681843	1.84300551091578	-0.0109630380639202	0.991252936405298	NA
9130023H24Rik	257.675904707823	0.0388255340670136	0.239345080388888	0.162215718008199	0.87113598255074	0.944950204997408
9130024F11Rik	26.9578164771092	-1.21630366913761	0.680063518947317	-1.78851480082383	0.0736929899081988	0.217420767180873
9130204L05Rik	0	NA	NA	NA	NA	NA
9130206I24Rik	42.3566292143849	-0.868503619743908	0.521312933221368	-1.66599285073772	0.0957148384006946	0.259171454940683
9130208E07Rik	9.08525327164092	-0.513210534897982	1.14339144444835	-0.448849374717502	0.653540318097829	0.825296546962228
9130209A04Rik	0	NA	NA	NA	NA	NA
9130221F21Rik	0	NA	NA	NA	NA	NA
9130221H12Rik	35.9411771909757	-0.177614947081301	0.562591815319497	-0.315708373717511	0.752223870237024	0.883489624241054
9130227L01Rik	0	NA	NA	NA	NA	NA
9130230L23Rik	0.313225056957575	2.09961615685353	4.99694341450911	0.420180094646878	0.674353894968721	NA
9130401M01Rik	1157.20365805547	0.132769827221631	0.109652162398377	1.2108272588302	0.225961615730894	0.449438437504599
9130409I23Rik	0.599318715901164	-2.38257821266605	4.78797591027162	-0.497617000861412	0.618754018634449	NA
9130409J20Rik	0	NA	NA	NA	NA	NA
9230009I02Rik	0	NA	NA	NA	NA	NA
9230019H11Rik	0	NA	NA	NA	NA	NA
9230102K24Rik	0.624535798876908	3.09648189463958	4.31478998226438	0.717643710903064	0.472976998686334	NA
9230102O04Rik	0	NA	NA	NA	NA	NA
9230104L09Rik	0	NA	NA	NA	NA	NA
9230105E05Rik	10.7130250387455	-0.534269866404608	1.05699681119871	-0.50546024429223	0.613235614647571	0.798965789004241
9230109A22Rik	1.18303703140597	-3.36486178960912	3.63998316674193	-0.924416854548516	0.35526932273331	NA
9230110C19Rik	296.190872974052	0.0465905613181897	0.200803215562194	0.232020992232365	0.816521709211437	0.918987297728736
9230110F15Rik	0.394345677135324	-1.78020295567109	4.89291092803647	-0.363833100960512	0.715982643212803	NA
9230112D13Rik	0	NA	NA	NA	NA	NA
9230112J17Rik	1.62148601034061	-0.679926394292205	2.92038829111622	-0.232820545254386	0.815900758465711	NA
9230113P08Rik	0	NA	NA	NA	NA	NA
9230114K14Rik	42.7551464630352	-0.442982281343023	0.523632071040376	-0.845980041793249	0.397563878227467	0.632058603091017
9230115E21Rik	0.199772905300388	-0.795588370252332	4.9963210972951	-0.1592348359442	0.873483858881875	NA
9230116L04Rik	5.53243984508638	-1.34755300256537	1.43012011210683	-0.942265611928344	0.346056669422498	NA
9230116N13Rik	26.795722512878	-0.0624270956579221	0.644416897733313	-0.0968737720526953	0.922826637691692	0.967789893017521
9230117E06Rik	0	NA	NA	NA	NA	NA
9330020H09Rik	48.3616660522666	-0.700491832499763	0.489964874111289	-1.42967765550609	0.152809556201289	0.352731018974159
9330101J02Rik	0.791291421003373	-2.7844422137605	3.87948186298537	-0.717735592561269	0.472920332886328	NA
9330102E08Rik	0	NA	NA	NA	NA	NA
9330111N05Rik	0.311310741919334	2.09518309051983	4.99726236800273	0.419266177404493	0.675021612272578	NA
9330117O12Rik	2.79412277481567	-1.80138612277799	2.24070789539092	-0.803936169673608	0.421433839719536	NA
9330129D05Rik	8.79337156019443	-0.641015548822674	1.109294318214	-0.577858858823624	0.563359413349242	0.764537045263881
9330129D05Rik_copy2	1.70903532732756	-2.15781528999952	2.79295121518234	-0.772593262019668	0.439763133402018	NA
9330133O14Rik	9.55753158318381	-1.26401310034289	1.08969631982624	-1.15996821990226	0.246061745378419	0.475001961998784
9330136K24Rik	3.15665126703801	-0.0346224018158228	2.07162084071751	-0.0167127116774087	0.986665806125799	NA
9330151L19Rik	122.07882612924	-0.940331320383055	0.340420455653747	-2.76226444317875	0.00574019653856913	0.0325710998525793
9330158H04Rik	0.311310741919334	2.09518309051983	4.99726236800273	0.419266177404493	0.675021612272578	NA
9330159F19Rik	9.1700762241553	0.657474465179415	1.18227290284788	0.556110576158584	0.578135265497516	0.775972240257036
9330159M07Rik	1.92882518213824	-0.0804436845684921	2.27740994285323	-0.0353224437352325	0.971822626983094	NA
9330162012Rik	0	NA	NA	NA	NA	NA
9330162B11Rik	0.71085655252011	-0.355596342208479	4.14238635162189	-0.0858433550190823	0.931590941337769	NA
9330171B17Rik	2.33097105947175	-0.57094312324016	2.12057687334643	-0.269239531193778	0.787745361524248	NA
9330175E14Rik	0	NA	NA	NA	NA	NA
9330175M20Rik	0.626450113915149	3.10044928105565	4.71487139947113	0.65758936318039	0.5108020313265	NA
9330178D15Rik	0.197172838567662	-0.78605077004169	4.99700491402249	-0.157304382038107	0.875004966888718	NA
9330179D12Rik	0	NA	NA	NA	NA	NA
9330182L06Rik	218.698390869121	0.405320507432168	0.228052401144928	1.77731304470934	0.0755167485740851	0.221165807321251
9330182O14Rik	0	NA	NA	NA	NA	NA
9330188P03Rik	0	NA	NA	NA	NA	NA
9330199G10Rik	0	NA	NA	NA	NA	NA
9430007A20Rik	0	NA	NA	NA	NA	NA
9430008C03Rik	113.761149332834	-0.902407502818056	0.341799057866349	-2.6401696612368	0.00828645321967683	0.0433127549520542
9430014N10Rik	1.32827790289333	1.2425665064474	3.15578049175307	0.393743008962305	0.6937707845025	NA
9430015G10Rik	1703.06838672072	-0.181145119600248	0.0910161794057859	-1.99025185173542	0.0465631990175569	0.157992203733964
9430016H08Rik	754.476461057956	-0.19357314354585	0.138459003241051	-1.39805385720456	0.162096894801468	0.366501700620402
9430018G01Rik	1.50474804025621	-1.93490773196609	2.86379867850211	-0.675643768708676	0.499266845438385	NA
9430019J16Rik	0.622621483838668	3.0924711038614	4.72682176054205	0.654238991974763	0.51295784413129	NA
9430020K01Rik	741.040754914965	0.245632015190797	0.138225961730053	1.77703241935478	0.0755629059935576	0.221257166520146
9430021M05Rik	2.58377819745635	2.46173897969189	2.11512304329445	1.16387506981984	0.244474644004518	NA
9430031J16Rik	0	NA	NA	NA	NA	NA
9430037G07Rik	41.0321681187907	-0.385465111085792	0.534648922668006	-0.720968648290253	0.470928804381547	0.693428736747776
9430038I01Rik	376.449670066045	-0.496645322053657	0.198094655419277	-2.50711116361258	0.0121722423820786	0.0581553951870103
9430041J12Rik	0	NA	NA	NA	NA	NA
9430060I03Rik	24.482706811754	-0.931281206361231	0.712688192123483	-1.30671620023119	0.191309114603127	0.40711433304695
9430065F17Rik	4.8026970737427	-1.50689137633348	1.71958687069441	-0.876310119607369	0.380861465166354	NA
9430069I07Rik	0.622621483838668	3.0924711038614	4.72682176054205	0.654238991974763	0.51295784413129	NA
9430070O13Rik	2.0436488371844	0.648338329840441	2.25332428243301	0.287725266573883	0.773557047580217	NA
9430076C15Rik	361.992052576189	-2.65409002806576	0.22493729867335	-11.7992438058038	3.93834604264228e-32	1.61767563701532e-29
9430078K24Rik	3.64816294373968	0.0771187726421221	1.91058295229348	0.0403640012329997	0.967802929701325	NA
9430083A17Rik	168.158437079302	-0.656663626311347	0.282714688319359	-2.32270785156224	0.0201948521999013	0.0852716389148886
9430091E24Rik	1.7045209455566	-2.15808435904865	2.75012295406069	-0.784722863340396	0.432616074713617	NA
9530002B09Rik	0	NA	NA	NA	NA	NA
9530003J23Rik	0	NA	NA	NA	NA	NA
9530014B07Rik	0	NA	NA	NA	NA	NA
9530020I12Rik	0	NA	NA	NA	NA	NA
9530026F06Rik	1.6110857434097	-0.666364045749823	2.69137685265906	-0.247592248217287	0.804449909046552	NA
9530026P05Rik	15.6550486337328	0.107874634060275	0.831983769022322	0.129659541540144	0.896835793452902	0.958617238527401
9530027J09Rik	9.36173024800512	-1.22357362661105	1.13913938006408	-1.07412108476333	0.282768415628225	0.518064250017911
9530036O11Rik	0	NA	NA	NA	NA	NA
9530051G07Rik	13.5986853429752	0.0253287267488194	0.946243820504642	0.0267676535370253	0.978645052706854	0.990636938278768
9530052E02Rik	0.510397895525236	0.659640910245625	4.78913178722518	0.137737055389704	0.890448232531035	NA
9530053A07Rik	0.710170800825624	-0.343580424267692	3.82825710781324	-0.0897485238299341	0.928487055057615	NA
9530059O14Rik	15.6696897085705	-0.715287118020174	0.852911225882904	-0.838641931673175	0.401670272875755	0.635580345105809
9530062K07Rik	3.14365093337438	-0.0242683070830824	1.84391077055783	-0.0131613240025387	0.989499085941701	NA
9530068E07Rik	6207.23636086772	0.0864490476572277	0.0707297816821451	1.22224394874742	0.221615388659423	0.44447721709423
9530077C05Rik	68.4552022384855	0.00915705154484559	0.407717842704517	0.0224592857749469	0.982081589045541	0.992424920030032
9530080O11Rik	0	NA	NA	NA	NA	NA
9530082P21Rik	21.9468648822525	0.0698718885253387	0.705427315679006	0.0990490259908405	0.921099344342783	0.967689338927737
9530091C08Rik	69.9402088682548	-3.1995456651962	0.496747173678873	-6.44099420133707	1.18693408069409e-10	5.50194177154342e-09
9630001P10Rik	0	NA	NA	NA	NA	NA
9630013A20Rik	1.61300005844794	-0.663214904737552	2.53038968357242	-0.262099908580571	0.793244417259327	NA
9630013K17Rik	1.18823716487142	-3.37086489344034	3.28016516344144	-1.02765096435075	0.304114041632228	NA
9630014M24Rik	13.9806713307532	-0.310080576076569	0.883672598196337	-0.350899843120036	0.725663489183201	0.868746719424619
9630028B13Rik	0.594118582435712	-2.3708654075845	4.35994358397859	-0.543783505891378	0.586590460415044	NA
9630028H03Rik	0	NA	NA	NA	NA	NA
9630028I04Rik	0	NA	NA	NA	NA	NA
9830107B12Rik	0	NA	NA	NA	NA	NA
9830132P13Rik	0	NA	NA	NA	NA	NA
9830147E19Rik	0	NA	NA	NA	NA	NA
9830166K06Rik	0.197172838567662	-0.78605077004169	4.99700491402249	-0.157304382038107	0.875004966888718	NA
9930012K11Rik	232.435376488816	-0.329342650051985	0.23504377674059	-1.40119706473007	0.161155151824535	0.364931275655345
9930013L23Rik	0	NA	NA	NA	NA	NA
9930014A18Rik	125.777395475859	-0.0480522450203873	0.301884071229717	-0.159174496437151	0.87353139656134	0.946155051344311
9930021D14Rik	0	NA	NA	NA	NA	NA
9930021J03Rik	833.774439166246	-0.271327099803293	0.137358401096943	-1.97532220553296	0.0482315948504504	0.162359715879551
9930022D16Rik	0	NA	NA	NA	NA	NA
9930104L06Rik	603.099421953933	-0.375752588062713	0.166009826056303	-2.26343582780018	0.0236088362687849	0.0958780429702655
9930111H07Rik	0	NA	NA	NA	NA	NA
9930111J21Rik1	0.939675170872724	3.68544141155475	3.98469430801104	0.924899409258408	0.355018233944156	NA
9930111J21Rik2	0	NA	NA	NA	NA	NA
9930111J21Rik2_copy2	0	NA	NA	NA	NA	NA
A130010J15Rik	304.701717754292	-0.0764666552732099	0.19409287123392	-0.393969416738921	0.693603618895104	0.850622895977617
A130022J15Rik	0	NA	NA	NA	NA	NA
A130040M12Rik	5.95268835689193	-0.787635630774133	1.36505575290806	-0.576998872827127	0.563940216962835	NA
A130077B15Rik	0	NA	NA	NA	NA	NA
A1bg	0	NA	NA	NA	NA	NA
A1cf	0	NA	NA	NA	NA	NA
A230001M10Rik	0	NA	NA	NA	NA	NA
A230009B12Rik	0.910629457820498	-0.940690120496111	3.75497375458655	-0.250518427551483	0.802186455821846	NA
A230020J21Rik	1.1097166114264	-1.34816333456929	3.21857816660521	-0.418869222614302	0.675311711250792	NA
A230028O05Rik	1.96115671361768	1.97798922375995	2.37671212997595	0.832237610442105	0.405274838534705	NA
A230046K03Rik	1598.67612995625	0.054482079307487	0.0942442854896712	0.578094247565366	0.56320049054675	0.764537045263881
A230050P20Rik	41.1146930435193	-0.0370424151944622	0.5208366316138	-0.0711209867856014	0.943301465424047	0.976363576735664
A230056J06Rik	6.89824941292459	-0.274927820745363	1.25275453268032	-0.219458651773659	0.826292785858251	NA
A230056P14Rik	43.0369873601122	-0.549116239732365	0.544569095575115	-1.00834998569364	0.313286474237199	0.552647510901072
A230057D06Rik	22.2868004872355	-1.56949338721867	0.74576448867064	-2.10454293689468	0.0353311133066716	0.128965976910825
A230065H16Rik	50.1845700451608	-0.447184059504927	0.477030836090466	-0.937432186082246	0.348536291247025	0.588132618814306
A230070E04Rik	0	NA	NA	NA	NA	NA
A230072C01Rik	166.232134186528	-0.561107071052412	0.267813850010241	-2.09513836207857	0.0361586946208677	0.130978518096386
A230072E10Rik	2.52622958300117	-0.764245014378873	2.04001007145837	-0.374628059474494	0.707937101898001	NA
A230073K19Rik	7.59363186278819	-2.34145059110468	1.40904170013422	-1.66173264487605	0.0965663925793156	NA
A230077H06Rik	0	NA	NA	NA	NA	NA
A230083G16Rik	2.17930149117518	-4.24586923254767	2.61931573754363	-1.62098412638463	0.105021043066025	NA
A230103J11Rik	0	NA	NA	NA	NA	NA
A230107C01Rik	0	NA	NA	NA	NA	NA
A230108P19Rik	6.77945418775673	-0.49468389568923	1.29909502516718	-0.380791155462679	0.703358222645565	NA
A2m	266.633185014357	0.290713075546247	0.229459920444342	1.26694489819089	0.205174993101986	0.423732209916071
A330008L17Rik	4.53494682197341	-0.93493076267316	1.69654740503573	-0.551078478501738	0.581579877912665	NA
A330009N23Rik	25.0872256611206	-0.984475279837158	0.701740835326733	-1.40290436337339	0.160645359558164	0.364188235962441
A330015K06Rik	0	NA	NA	NA	NA	NA
A330021E22Rik	0.197172838567662	-0.78605077004169	4.99700491402249	-0.157304382038107	0.875004966888718	NA
A330023F24Rik	5.22755779997625	-1.66688463872471	1.61626052366718	-1.03132175433121	0.302389960052154	NA
A330032B11Rik	0.199772905300388	-0.795588370252332	4.9963210972951	-0.1592348359442	0.873483858881875	NA
A330033J07Rik	1.72905227683786	0.243803947440081	2.4129319783824	0.101040538906333	0.91951827943317	NA
A330035P11Rik	10.3181365499609	-0.444063924802459	1.02709328139672	-0.432350140776488	0.665486949951186	0.8328161415816
A330040F15Rik	3.90903951970753	-1.66729738670331	1.72854318256261	-0.964567968866995	0.334761249371342	NA
A330041J22Rik	0	NA	NA	NA	NA	NA
A330048O09Rik	3.20338310065287	-2.04593900862591	1.94049370283249	-1.05433942178709	0.291727546212061	NA
A330049M08Rik	0	NA	NA	NA	NA	NA
A330049N07Rik	0.197172838567662	-0.78605077004169	4.99700491402249	-0.157304382038107	0.875004966888718	NA
A330050B17Rik	0.199772905300388	-0.795588370252332	4.9963210972951	-0.1592348359442	0.873483858881875	NA
A330050F15Rik	0	NA	NA	NA	NA	NA
A330069E16Rik	17.0247109606512	-1.82467831899932	0.864192198979812	-2.11142651039129	0.0347356684120543	0.127516466933726
A330070K13Rik	0.710170800825624	-0.343580424267692	3.82825710781324	-0.0897485238299341	0.928487055057615	NA
A330074K22Rik	14.6464862342998	1.23981960372129	0.926816243384734	1.33771889796997	0.180988088202929	0.39230003814962
A330076C08Rik	0	NA	NA	NA	NA	NA
A330076H08Rik	29.5943386910801	-1.6420716630867	0.639862194323648	-2.56628955055301	0.0102792980539447	0.0510924303609011
A330093E20Rik	0	NA	NA	NA	NA	NA
A330102I10Rik	0	NA	NA	NA	NA	NA
A3galt2	2.77903672098577	1.87786011424287	1.98228753226208	0.947319742307998	0.343475873785915	NA
A430005L14Rik	1009.8125407634	-0.284621062698988	0.115926568022633	-2.45518406654996	0.0140812466838572	0.0652316399480564
A430033K04Rik	591.345654023128	-0.112587864767705	0.154781345158876	-0.727399446310135	0.466981293593125	0.690111172132874
A430035B10Rik	0.199772905300388	-0.795588370252332	4.9963210972951	-0.1592348359442	0.873483858881875	NA
A430046D13Rik	52.2664362989846	-0.33565379650671	0.460955335242803	-0.728169891622814	0.466509594131298	0.689803345444577
A430078G23Rik	0.311310741919334	2.09518309051983	4.99726236800273	0.419266177404493	0.675021612272578	NA
A430078I02Rik	5.55706900902467	-1.35197382669799	1.63374616987108	-0.827529913538939	0.407936774431681	NA
A430084P05Rik	0	NA	NA	NA	NA	NA
A430085M09Rik	0	NA	NA	NA	NA	NA
A430088P11Rik	3.77270111402226	0.460712239885612	1.64732544166326	0.279672873515779	0.77972849193374	NA
A430089I19Rik	0	NA	NA	NA	NA	NA
A430089I19Rik_copy2	0	NA	NA	NA	NA	NA
A430089I19Rik_copy3	0	NA	NA	NA	NA	NA
A430090L17Rik	12.592513984457	-2.51826630114836	1.07540239933284	-2.34169674785052	0.0191963051846335	0.0823008885952961
A430093F15Rik	0.7938914877361	-2.78880876659036	3.84952717743306	-0.724454884469731	0.468786515233912	NA
A430105I19Rik	31.7767589316337	-0.507624525465737	0.596739045219865	-0.850664171436454	0.394955931242504	0.629808406695018
[truncated: 32,684 more rows]
