# Supplementary material for: Cell-specific alterations in Pitx1 regulatory landscape activation caused by the loss of a single enhancer
Source: Nat Commun. 2021 Dec 13;12:7235. doi: 10.1038/s41467-021-27492-1 (PMC8668926; doi:10.1038/s41467-021-27492-1)
Supplement: Supplementary file 13 — Source data [file 41467_2021_27492_MOESM13_ESM.xlsx]

## Sheet: RNA-seq_Fig3b
Pitx1 expression	GFP-	GFP+-	GFP++
Replicate 1	282.39	5719.17	19342.9
Replicate 2	233.219	5134.89	16648.4
Average	257.804	5427.03	17995.7
RNA-seq deseq2 analysis available in dataset S4

## Sheet: Proportion-mesenchyme-Fig5b
Cell Proportions Figure 5b				Figure 5b p-values
Cluster	Limbtype	Freq		wildtype hindlimbs vs wildtype forelimbs			wildtype hindlimbs vs Pen-/- hindlimbs			wildtype hindlimbs vs Pitx1-/- hindlimbs
TP	wiltype forelimb	0.187204		Cluster	p-value		Cluster	p-value		Cluster	p-value
EDC	wiltype forelimb	0.15452		TP	0.28835		TP	0.19629		TP	0.10235
ICT	wiltype forelimb	0.181085		EDC	0.23382		EDC	0.07472		EDC	0.48988
DP	wiltype forelimb	0.138108		ICT	0.16236		ICT	0.001		ICT	0
DPP	wiltype forelimb	0.0631433		DP	0.35522		DP	0.05879		DP	0.3512
PPP	wiltype forelimb	0.0439499		DPP	0.40019		DPP	0.05588		DPP	0
PC	wiltype forelimb	0.112239		PPP	0.47801		PPP	9e-05		PPP	0
Ms	wiltype forelimb	0.0873435		PC	0.09687		PC	0.11128		PC	0.00329
LDC	wiltype forelimb	0.0324061		Ms	0.24084		Ms	0.47858		Ms	0.00295
TP	Pitx1-/- hindlimb	0.239076		LDC	0.20603		LDC	0.40558		LDC	0.00206
EDC	Pitx1-/- hindlimb	0.172518
ICT	Pitx1-/- hindlimb	0.0733771
DP	Pitx1-/- hindlimb	0.137787
DPP	Pitx1-/- hindlimb	0.17416
PPP	Pitx1-/- hindlimb	0.135767
PC	Pitx1-/- hindlimb	0.0371306
Ms	Pitx1-/- hindlimb	0.0299318
LDC	Pitx1-/- hindlimb	0.000252589
TP	Pen-/- hindlimb	0.227284
EDC	Pen-/- hindlimb	0.137399
ICT	Pen-/- hindlimb	0.129072
DP	Pen-/- hindlimb	0.0945383
DPP	Pen-/- hindlimb	0.0889052
PPP	Pen-/- hindlimb	0.117683
PC	Pen-/- hindlimb	0.109846
Ms	Pen-/- hindlimb	0.0737203
LDC	Pen-/- hindlimb	0.0215528
TP	wiltype hindlimb	0.203115
EDC	wiltype hindlimb	0.173471
ICT	wiltype hindlimb	0.20726
DP	wiltype hindlimb	0.129381
DPP	wiltype hindlimb	0.0581585
PPP	wiltype hindlimb	0.0449692
PC	wiltype hindlimb	0.085542
Ms	wiltype hindlimb	0.0744881
LDC	wiltype hindlimb	0.0236151

## Sheet: RNA-seq_FigS3a
Pitx1 expression	GFP-	GFP+
Replicate 1	349.009	11603.7
Replicate 2	290.242	14327.4
Average	319.625	12965.6
RNA-seq deseq2 analysis available in dataset S3

## Sheet: FACS-Hoechst-FigS4a
Figure S4A
	Pitx1GFP-Rep1			Pitx1GFP-Rep2			Pitx1GFP-Rep3				Pitx1GFP-mean				GFP+				GFP-
	Raw			Raw			Raw				Raw				R1	R2	R3		R1	R2	R3
	GFP+	GFP-		GFP+	GFP-		GFP+	GFP-			GFP+	GFP-		G1	60.9836	69.3805	63.5309		74.3915	76.5982	74.2427
G1	55.8	70.3		66.3	67.1		59.7	70.1		G1	60.6	69.1667		S	26.3388	21.7664	28.3069		22.1164	23.4018	23.3001
S	24.1	20.9		20.8	20.5		26.6	22		S	23.8333	21.1333		G2	12.6776	8.85308	8.16218		3.49206	0	2.45711
G2	11.6	3.3		8.46	0		7.67	2.32		G2	9.24333	1.87333
																GFP+	GFP-
Sum	91.5	94.5		95.56	87.6		93.97	94.42		Sum	93.6767	92.1733			stdev G1	4.30531	1.31906
															stdev S	3.35554	0.714599
	Normalisation for unatributed cells			Normalisation for unatributed cells			Normalisation for unatributed cells				Normalisation for unatributed cells				stdev G2	2.43219	1.79365
	GFP+	GFP-		GFP+	GFP-		GFP+	GFP-			GFP+-36	GFP--36
G1	60.9836	74.3915		69.3805	76.5982		63.5309	74.2427		G1	64.6317	75.0775
S	26.3388	22.1164		21.7664	23.4018		28.3069	23.3001		S	25.4707	22.9395
G2	12.6776	3.49206		8.85308	0		8.16218	2.45711		G2	9.89762	1.98306				GFP+ vs GFP-
															ttest G1	0.01589
Sum	100	100		100	100		100	100		Sum	100	100			ttest S	0.270401
															ttest G2	0.0105279

## Sheet: FACS-AnnexinV-FigS4b
	Statistic	#Cells			Pitx1GFP: Figure S4B
28-06-2021_HL Pitx1GFP Rep1_002.fcs		58472				GFP+	GFP-
28-06-2021_HL Pitx1GFP Rep1_002.fcs/Cells	83.2	48621			Rep1	3.34	17.61
28-06-2021_HL Pitx1GFP Rep1_002.fcs/Cells/Singlets	92.3	44859			Rep2	2.94	14.44
28-06-2021_HL Pitx1GFP Rep1_002.fcs/Cells/Singlets/GFP+	63.7	28559
28-06-2021_HL Pitx1GFP Rep1_002.fcs/Cells/Singlets/GFP+/Q1: BV421-A- , Draq7-A+	0.26	73
28-06-2021_HL Pitx1GFP Rep1_002.fcs/Cells/Singlets/GFP+/Q2: BV421-A+ , Draq7-A+	0.47	133
28-06-2021_HL Pitx1GFP Rep1_002.fcs/Cells/Singlets/GFP+/Q3: BV421-A+ , Draq7-A-	2.87	821
28-06-2021_HL Pitx1GFP Rep1_002.fcs/Cells/Singlets/GFP+/Q4: BV421-A- , Draq7-A-	96.4	27532
28-06-2021_HL Pitx1GFP Rep1_002.fcs/Cells/Singlets/GFP-	21.7	9746
28-06-2021_HL Pitx1GFP Rep1_002.fcs/Cells/Singlets/GFP-/Q1: BV421-A- , Draq7-A+	0.16	16
28-06-2021_HL Pitx1GFP Rep1_002.fcs/Cells/Singlets/GFP-/Q2: BV421-A+ , Draq7-A+	6.11	595
28-06-2021_HL Pitx1GFP Rep1_002.fcs/Cells/Singlets/GFP-/Q3: BV421-A+ , Draq7-A-	11.5	1123
28-06-2021_HL Pitx1GFP Rep1_002.fcs/Cells/Singlets/GFP-/Q4: BV421-A- , Draq7-A-	82.2	8012
28-06-2021_HL Pitx1GFP Rep1_002.fcs/Cells/Singlets/Q1: BV421-A- , Draq7-A+	0.22	97
28-06-2021_HL Pitx1GFP Rep1_002.fcs/Cells/Singlets/Q2: BV421-A+ , Draq7-A+	1.75	786
28-06-2021_HL Pitx1GFP Rep1_002.fcs/Cells/Singlets/Q3: BV421-A+ , Draq7-A-	4.96	2223
28-06-2021_HL Pitx1GFP Rep1_002.fcs/Cells/Singlets/Q4: BV421-A- , Draq7-A-	93.1	41753
28-06-2021_HL Pitx1GFP Rep2_001.fcs		34442
28-06-2021_HL Pitx1GFP Rep2_001.fcs/Cells	84.6	29130
28-06-2021_HL Pitx1GFP Rep2_001.fcs/Cells/Singlets	92.6	26971
28-06-2021_HL Pitx1GFP Rep2_001.fcs/Cells/Singlets/GFP+	66.2	17862
28-06-2021_HL Pitx1GFP Rep2_001.fcs/Cells/Singlets/GFP+/Q1: BV421-A- , Draq7-A+	0.22	40
28-06-2021_HL Pitx1GFP Rep2_001.fcs/Cells/Singlets/GFP+/Q2: BV421-A+ , Draq7-A+	0.39	69
28-06-2021_HL Pitx1GFP Rep2_001.fcs/Cells/Singlets/GFP+/Q3: BV421-A+ , Draq7-A-	2.55	456
28-06-2021_HL Pitx1GFP Rep2_001.fcs/Cells/Singlets/GFP+/Q4: BV421-A- , Draq7-A-	96.8	17297
28-06-2021_HL Pitx1GFP Rep2_001.fcs/Cells/Singlets/GFP-	19.3	5192
28-06-2021_HL Pitx1GFP Rep2_001.fcs/Cells/Singlets/GFP-/Q1: BV421-A- , Draq7-A+	0.019	1
28-06-2021_HL Pitx1GFP Rep2_001.fcs/Cells/Singlets/GFP-/Q2: BV421-A+ , Draq7-A+	3.74	194
28-06-2021_HL Pitx1GFP Rep2_001.fcs/Cells/Singlets/GFP-/Q3: BV421-A+ , Draq7-A-	10.7	555
28-06-2021_HL Pitx1GFP Rep2_001.fcs/Cells/Singlets/GFP-/Q4: BV421-A- , Draq7-A-	85.6	4442
28-06-2021_HL Pitx1GFP Rep2_001.fcs/Cells/Singlets/Q1: BV421-A- , Draq7-A+	0.18	48
28-06-2021_HL Pitx1GFP Rep2_001.fcs/Cells/Singlets/Q2: BV421-A+ , Draq7-A+	1.02	276
28-06-2021_HL Pitx1GFP Rep2_001.fcs/Cells/Singlets/Q3: BV421-A+ , Draq7-A-	4.31	1163
28-06-2021_HL Pitx1GFP Rep2_001.fcs/Cells/Singlets/Q4: BV421-A- , Draq7-A-	94.5	25484
28-06-2021_HL Pitx1GFPdelPen Rep1_004.fcs		56428
28-06-2021_HL Pitx1GFPdelPen Rep1_004.fcs/Cells	86.2	48634
28-06-2021_HL Pitx1GFPdelPen Rep1_004.fcs/Cells/Singlets	93.1	45291
28-06-2021_HL Pitx1GFPdelPen Rep1_004.fcs/Cells/Singlets/GFP+	57.9	26228
28-06-2021_HL Pitx1GFPdelPen Rep1_004.fcs/Cells/Singlets/GFP+/Q1: BV421-A- , Draq7-A+	0.21	56
28-06-2021_HL Pitx1GFPdelPen Rep1_004.fcs/Cells/Singlets/GFP+/Q2: BV421-A+ , Draq7-A+	0.4	105
28-06-2021_HL Pitx1GFPdelPen Rep1_004.fcs/Cells/Singlets/GFP+/Q3: BV421-A+ , Draq7-A-	2.05	537
28-06-2021_HL Pitx1GFPdelPen Rep1_004.fcs/Cells/Singlets/GFP+/Q4: BV421-A- , Draq7-A-	97.3	25530
28-06-2021_HL Pitx1GFPdelPen Rep1_004.fcs/Cells/Singlets/GFP-	25.3	11464
28-06-2021_HL Pitx1GFPdelPen Rep1_004.fcs/Cells/Singlets/GFP-/Q1: BV421-A- , Draq7-A+	0.24	28
28-06-2021_HL Pitx1GFPdelPen Rep1_004.fcs/Cells/Singlets/GFP-/Q2: BV421-A+ , Draq7-A+	4.04	463
28-06-2021_HL Pitx1GFPdelPen Rep1_004.fcs/Cells/Singlets/GFP-/Q3: BV421-A+ , Draq7-A-	8.99	1031
28-06-2021_HL Pitx1GFPdelPen Rep1_004.fcs/Cells/Singlets/GFP-/Q4: BV421-A- , Draq7-A-	86.7	9942
28-06-2021_HL Pitx1GFPdelPen Rep1_004.fcs/Cells/Singlets/Q1: BV421-A- , Draq7-A+	0.21	93
28-06-2021_HL Pitx1GFPdelPen Rep1_004.fcs/Cells/Singlets/Q2: BV421-A+ , Draq7-A+	1.34	608
28-06-2021_HL Pitx1GFPdelPen Rep1_004.fcs/Cells/Singlets/Q3: BV421-A+ , Draq7-A-	3.92	1774
28-06-2021_HL Pitx1GFPdelPen Rep1_004.fcs/Cells/Singlets/Q4: BV421-A- , Draq7-A-	94.5	42816
28-06-2021_HLPitx1GFPdelPen Rep2_005.fcs		57789
28-06-2021_HLPitx1GFPdelPen Rep2_005.fcs/Cells	84.4	48768
28-06-2021_HLPitx1GFPdelPen Rep2_005.fcs/Cells/Singlets	92.7	45224
28-06-2021_HLPitx1GFPdelPen Rep2_005.fcs/Cells/Singlets/GFP+	59.7	26985
28-06-2021_HLPitx1GFPdelPen Rep2_005.fcs/Cells/Singlets/GFP+/Q1: BV421-A- , Draq7-A+	0.18	48
28-06-2021_HLPitx1GFPdelPen Rep2_005.fcs/Cells/Singlets/GFP+/Q2: BV421-A+ , Draq7-A+	0.33	88
28-06-2021_HLPitx1GFPdelPen Rep2_005.fcs/Cells/Singlets/GFP+/Q3: BV421-A+ , Draq7-A-	1.84	496
28-06-2021_HLPitx1GFPdelPen Rep2_005.fcs/Cells/Singlets/GFP+/Q4: BV421-A- , Draq7-A-	97.7	26353
28-06-2021_HLPitx1GFPdelPen Rep2_005.fcs/Cells/Singlets/GFP-	23.2	10510
28-06-2021_HLPitx1GFPdelPen Rep2_005.fcs/Cells/Singlets/GFP-/Q1: BV421-A- , Draq7-A+	0.057	6
28-06-2021_HLPitx1GFPdelPen Rep2_005.fcs/Cells/Singlets/GFP-/Q2: BV421-A+ , Draq7-A+	2.97	312
28-06-2021_HLPitx1GFPdelPen Rep2_005.fcs/Cells/Singlets/GFP-/Q3: BV421-A+ , Draq7-A-	7.81	821
28-06-2021_HLPitx1GFPdelPen Rep2_005.fcs/Cells/Singlets/GFP-/Q4: BV421-A- , Draq7-A-	89.2	9371
28-06-2021_HLPitx1GFPdelPen Rep2_005.fcs/Cells/Singlets/Q1: BV421-A- , Draq7-A+	0.14	62
28-06-2021_HLPitx1GFPdelPen Rep2_005.fcs/Cells/Singlets/Q2: BV421-A+ , Draq7-A+	0.95	430
28-06-2021_HLPitx1GFPdelPen Rep2_005.fcs/Cells/Singlets/Q3: BV421-A+ , Draq7-A-	3.37	1522
28-06-2021_HLPitx1GFPdelPen Rep2_005.fcs/Cells/Singlets/Q4: BV421-A- , Draq7-A-	95.5	43210

## Sheet: RNA-seq_FigS8c
GFP expression	GFP-		GFP+
	Pitx1GFP	Pitx1GFPdelPen	Pitx1GFP	Pitx1GFPdelPen
Replicate 1	29.5752	16.4829	4097.93	3470.09
Replicate 2	29.325	16.9194	4313.73	3704.58
Average	29.4501	16.7011	4205.83	3587.33
RNA-seq deseq2 analysis available in dataset S6 and S7

## Sheet: Proportion-sattelites-FigS10
Cell Proportions Figure S10				Figure S10 p-values
Cluster	Limbtype	Freq		wildtype hindlimbs vs Pen-/- hindlimbs			wildtype hindlimbs vs Pitx1-/- hindlimbs			wildtype hindlimbs vs wildtype forelimbs
Mesenchyme	wiltype forelimb	0.863871		Cluster	p-value		Cluster	p-value		Cluster	p-value
Epithelium	wiltype forelimb	0.0637991		Mesenchyme	0.37023		Mesenchyme	0.28219		Mesenchyme	0.12302
Muscle	wiltype forelimb	0.0495014		Epithelium	0.17662		Epithelium	0.48398		Epithelium	0.2286
Endothelium	wiltype forelimb	0.0154992		Muscle	0.44452		Muscle	0.15109		Muscle	0.27301
Immune Cells	wiltype forelimb	0.00732909		Endothelium	0.39933		Endothelium	0.48325		Endothelium	0.40641
Mesenchyme	Pitx1-/- hindlimb	0.900387		Immune Cells	0.27605		Immune Cells	0.37026		Immune Cells	0.22805
Epithelium	Pitx1-/- hindlimb	0.0519673
Muscle	Pitx1-/- hindlimb	0.0287696
Endothelium	Pitx1-/- hindlimb	0.013532
Immune Cells	Pitx1-/- hindlimb	0.00534455
Mesenchyme	Pen-/- hindlimb	0.895591
Epithelium	Pen-/- hindlimb	0.039263
Muscle	Pen-/- hindlimb	0.0432112
Endothelium	Pen-/- hindlimb	0.0156833
Immune Cells	Pen-/- hindlimb	0.00625137
Mesenchyme	wiltype hindlimb	0.888604
Epithelium	wiltype hindlimb	0.0525728
Muscle	wiltype hindlimb	0.0414109
Endothelium	wiltype hindlimb	0.0137292
Immune Cells	wiltype hindlimb	0.00368345

## Sheet: FACS-Hoechst-FigS13a
Figure S13A
Raw
	Pitx1GFP-Rep1	Pitx1GFP-Rep2		Pitx1GFPdelPen Rep1	Pitx1GFPdelPen Rep2		Pitx1GFPdelPen mean	Pitx1GFP-mean
G1	66.6	61.1		64.4	61.3		65.5	61.2
S	27.7	27.7		26.9	27.8		27.3	27.75
G2	4.76	6.21		5.56	5.98		5.16	6.095
Sum	99.06	95.01		96.86	95.08
Normalisation for unatributed cells
	Pitx1GFP-Rep1	Pitx1GFP-Rep2		Pitx1GFPdelPen Rep1	Pitx1GFPdelPen Rep2		Pitx1GFPdelPen mean	Pitx1GFP-mean
G1	67.232	64.309		66.4877	64.472		66.8598	64.3905
S	27.9629	29.1548		27.772	29.2385		27.8674	29.1967
G2	4.80517	6.53615		5.74024	6.28944		5.27271	6.4128
Sum	100	100		100	100

## Sheet: FACS-AnnexinV-FigS13b
	Statistic	#Cells			Full limb: Figure S13B
28-06-2021_HL Pitx1GFP Rep1_002.fcs		58472			apoptotic	Pitx1GFP	Pitx1GFPdelPen
28-06-2021_HL Pitx1GFP Rep1_002.fcs/Cells	83.2	48621			Rep1	6.71	5.26
28-06-2021_HL Pitx1GFP Rep1_002.fcs/Cells/Singlets	92.3	44859			Rep2	5.33	4.32
28-06-2021_HL Pitx1GFP Rep1_002.fcs/Cells/Singlets/GFP+	63.7	28559
28-06-2021_HL Pitx1GFP Rep1_002.fcs/Cells/Singlets/GFP+/Q1: BV421-A- , Draq7-A+	0.26	73
28-06-2021_HL Pitx1GFP Rep1_002.fcs/Cells/Singlets/GFP+/Q2: BV421-A+ , Draq7-A+	0.47	133
28-06-2021_HL Pitx1GFP Rep1_002.fcs/Cells/Singlets/GFP+/Q3: BV421-A+ , Draq7-A-	2.87	821
28-06-2021_HL Pitx1GFP Rep1_002.fcs/Cells/Singlets/GFP+/Q4: BV421-A- , Draq7-A-	96.4	27532
28-06-2021_HL Pitx1GFP Rep1_002.fcs/Cells/Singlets/GFP-	21.7	9746
28-06-2021_HL Pitx1GFP Rep1_002.fcs/Cells/Singlets/GFP-/Q1: BV421-A- , Draq7-A+	0.16	16
28-06-2021_HL Pitx1GFP Rep1_002.fcs/Cells/Singlets/GFP-/Q2: BV421-A+ , Draq7-A+	6.11	595
28-06-2021_HL Pitx1GFP Rep1_002.fcs/Cells/Singlets/GFP-/Q3: BV421-A+ , Draq7-A-	11.5	1123
28-06-2021_HL Pitx1GFP Rep1_002.fcs/Cells/Singlets/GFP-/Q4: BV421-A- , Draq7-A-	82.2	8012
28-06-2021_HL Pitx1GFP Rep1_002.fcs/Cells/Singlets/Q1: BV421-A- , Draq7-A+	0.22	97
28-06-2021_HL Pitx1GFP Rep1_002.fcs/Cells/Singlets/Q2: BV421-A+ , Draq7-A+	1.75	786
28-06-2021_HL Pitx1GFP Rep1_002.fcs/Cells/Singlets/Q3: BV421-A+ , Draq7-A-	4.96	2223
28-06-2021_HL Pitx1GFP Rep1_002.fcs/Cells/Singlets/Q4: BV421-A- , Draq7-A-	93.1	41753
28-06-2021_HL Pitx1GFP Rep2_001.fcs		34442
28-06-2021_HL Pitx1GFP Rep2_001.fcs/Cells	84.6	29130
28-06-2021_HL Pitx1GFP Rep2_001.fcs/Cells/Singlets	92.6	26971
28-06-2021_HL Pitx1GFP Rep2_001.fcs/Cells/Singlets/GFP+	66.2	17862
28-06-2021_HL Pitx1GFP Rep2_001.fcs/Cells/Singlets/GFP+/Q1: BV421-A- , Draq7-A+	0.22	40
28-06-2021_HL Pitx1GFP Rep2_001.fcs/Cells/Singlets/GFP+/Q2: BV421-A+ , Draq7-A+	0.39	69
28-06-2021_HL Pitx1GFP Rep2_001.fcs/Cells/Singlets/GFP+/Q3: BV421-A+ , Draq7-A-	2.55	456
28-06-2021_HL Pitx1GFP Rep2_001.fcs/Cells/Singlets/GFP+/Q4: BV421-A- , Draq7-A-	96.8	17297
28-06-2021_HL Pitx1GFP Rep2_001.fcs/Cells/Singlets/GFP-	19.3	5192
28-06-2021_HL Pitx1GFP Rep2_001.fcs/Cells/Singlets/GFP-/Q1: BV421-A- , Draq7-A+	0.019	1
28-06-2021_HL Pitx1GFP Rep2_001.fcs/Cells/Singlets/GFP-/Q2: BV421-A+ , Draq7-A+	3.74	194
28-06-2021_HL Pitx1GFP Rep2_001.fcs/Cells/Singlets/GFP-/Q3: BV421-A+ , Draq7-A-	10.7	555
28-06-2021_HL Pitx1GFP Rep2_001.fcs/Cells/Singlets/GFP-/Q4: BV421-A- , Draq7-A-	85.6	4442
28-06-2021_HL Pitx1GFP Rep2_001.fcs/Cells/Singlets/Q1: BV421-A- , Draq7-A+	0.18	48
28-06-2021_HL Pitx1GFP Rep2_001.fcs/Cells/Singlets/Q2: BV421-A+ , Draq7-A+	1.02	276
28-06-2021_HL Pitx1GFP Rep2_001.fcs/Cells/Singlets/Q3: BV421-A+ , Draq7-A-	4.31	1163
28-06-2021_HL Pitx1GFP Rep2_001.fcs/Cells/Singlets/Q4: BV421-A- , Draq7-A-	94.5	25484
28-06-2021_HL Pitx1GFPdelPen Rep1_004.fcs		56428
28-06-2021_HL Pitx1GFPdelPen Rep1_004.fcs/Cells	86.2	48634
28-06-2021_HL Pitx1GFPdelPen Rep1_004.fcs/Cells/Singlets	93.1	45291
28-06-2021_HL Pitx1GFPdelPen Rep1_004.fcs/Cells/Singlets/GFP+	57.9	26228
28-06-2021_HL Pitx1GFPdelPen Rep1_004.fcs/Cells/Singlets/GFP+/Q1: BV421-A- , Draq7-A+	0.21	56
28-06-2021_HL Pitx1GFPdelPen Rep1_004.fcs/Cells/Singlets/GFP+/Q2: BV421-A+ , Draq7-A+	0.4	105
28-06-2021_HL Pitx1GFPdelPen Rep1_004.fcs/Cells/Singlets/GFP+/Q3: BV421-A+ , Draq7-A-	2.05	537
28-06-2021_HL Pitx1GFPdelPen Rep1_004.fcs/Cells/Singlets/GFP+/Q4: BV421-A- , Draq7-A-	97.3	25530
28-06-2021_HL Pitx1GFPdelPen Rep1_004.fcs/Cells/Singlets/GFP-	25.3	11464
28-06-2021_HL Pitx1GFPdelPen Rep1_004.fcs/Cells/Singlets/GFP-/Q1: BV421-A- , Draq7-A+	0.24	28
28-06-2021_HL Pitx1GFPdelPen Rep1_004.fcs/Cells/Singlets/GFP-/Q2: BV421-A+ , Draq7-A+	4.04	463
28-06-2021_HL Pitx1GFPdelPen Rep1_004.fcs/Cells/Singlets/GFP-/Q3: BV421-A+ , Draq7-A-	8.99	1031
28-06-2021_HL Pitx1GFPdelPen Rep1_004.fcs/Cells/Singlets/GFP-/Q4: BV421-A- , Draq7-A-	86.7	9942
28-06-2021_HL Pitx1GFPdelPen Rep1_004.fcs/Cells/Singlets/Q1: BV421-A- , Draq7-A+	0.21	93
28-06-2021_HL Pitx1GFPdelPen Rep1_004.fcs/Cells/Singlets/Q2: BV421-A+ , Draq7-A+	1.34	608
28-06-2021_HL Pitx1GFPdelPen Rep1_004.fcs/Cells/Singlets/Q3: BV421-A+ , Draq7-A-	3.92	1774
28-06-2021_HL Pitx1GFPdelPen Rep1_004.fcs/Cells/Singlets/Q4: BV421-A- , Draq7-A-	94.5	42816
28-06-2021_HLPitx1GFPdelPen Rep2_005.fcs		57789
28-06-2021_HLPitx1GFPdelPen Rep2_005.fcs/Cells	84.4	48768
28-06-2021_HLPitx1GFPdelPen Rep2_005.fcs/Cells/Singlets	92.7	45224
28-06-2021_HLPitx1GFPdelPen Rep2_005.fcs/Cells/Singlets/GFP+	59.7	26985
28-06-2021_HLPitx1GFPdelPen Rep2_005.fcs/Cells/Singlets/GFP+/Q1: BV421-A- , Draq7-A+	0.18	48
28-06-2021_HLPitx1GFPdelPen Rep2_005.fcs/Cells/Singlets/GFP+/Q2: BV421-A+ , Draq7-A+	0.33	88
28-06-2021_HLPitx1GFPdelPen Rep2_005.fcs/Cells/Singlets/GFP+/Q3: BV421-A+ , Draq7-A-	1.84	496
28-06-2021_HLPitx1GFPdelPen Rep2_005.fcs/Cells/Singlets/GFP+/Q4: BV421-A- , Draq7-A-	97.7	26353
28-06-2021_HLPitx1GFPdelPen Rep2_005.fcs/Cells/Singlets/GFP-	23.2	10510
28-06-2021_HLPitx1GFPdelPen Rep2_005.fcs/Cells/Singlets/GFP-/Q1: BV421-A- , Draq7-A+	0.057	6
28-06-2021_HLPitx1GFPdelPen Rep2_005.fcs/Cells/Singlets/GFP-/Q2: BV421-A+ , Draq7-A+	2.97	312
28-06-2021_HLPitx1GFPdelPen Rep2_005.fcs/Cells/Singlets/GFP-/Q3: BV421-A+ , Draq7-A-	7.81	821
28-06-2021_HLPitx1GFPdelPen Rep2_005.fcs/Cells/Singlets/GFP-/Q4: BV421-A- , Draq7-A-	89.2	9371
28-06-2021_HLPitx1GFPdelPen Rep2_005.fcs/Cells/Singlets/Q1: BV421-A- , Draq7-A+	0.14	62
28-06-2021_HLPitx1GFPdelPen Rep2_005.fcs/Cells/Singlets/Q2: BV421-A+ , Draq7-A+	0.95	430
28-06-2021_HLPitx1GFPdelPen Rep2_005.fcs/Cells/Singlets/Q3: BV421-A+ , Draq7-A-	3.37	1522
28-06-2021_HLPitx1GFPdelPen Rep2_005.fcs/Cells/Singlets/Q4: BV421-A- , Draq7-A-	95.5	43210
